# Supplementary material for: MS/MS spectral tag-based annotation of non-targeted profile of plant secondary metabolites
Source: Plant J. 2008 Nov 11;57(3):555–77. doi: 10.1111/j.1365-313X.2008.03705.x (PMC2667644; doi:10.1111/j.1365-313X.2008.03705.x)
Supplement: Supplementary file 4 [file tpj0057-0555-SD4.txt]

#MS2T library
#positive ion mode
#produced by RIKEN Plant Science Center, Metabolome analysis research team, LC-MS branch
#build 1.00 4.23.2008
#accession	Date	Time	Filename	ScanNr	Rt	prec	int	prec+1	int	prec+2	int	spectra
ATH01p00001	15-Jun-07	3:27:30	070613arabi_survey_10_pos.TXT	5	0.287	341.894	5	342.8929	4	343.8895	3	5	300.8605:5;
ATH01p00002	15-Jun-07	3:27:30	070613arabi_survey_10_pos.TXT	12	0.717	373.8416	6	374.8642	3	375.8406	5	45	62.0124:5;70.0005:18;71.0183:9;73.5202:6;79.0077:45;82.5291:12;84.9550:6;88.0142:6;214.9136:6;
ATH01p00003	15-Jun-07	3:27:30	070613arabi_survey_10_pos.TXT	13	0.785	328.9008	225	329.9023	43	330.8924	34	94	60.9956:9;70.0020:41;71.0155:9;79.0087:85;81.5123:7;82.5268:22;84.9545:28;88.0164:17;90.5166:7;140.9096:10;140.9281:8;158.9315:6;170.9280:11;186.9178:8;214.9190:94;328.9087:14;
ATH01p00004	15-Jun-07	3:27:30	070613arabi_survey_10_pos.TXT	14	0.843	336.8478	163	337.8601	33	338.8461	52	9	70.0018:6;79.0078:8;90.5173:5;122.9252:9;
ATH01p00005	15-Jun-07	3:27:30	070613arabi_survey_10_pos.TXT	15	0.902	365.0882	0	366.111	49	367.095	0	241	185.0435:31;203.0552:60;365.1079:241;366.1018:19;
ATH01p00006	15-Jun-07	3:27:30	070613arabi_survey_10_pos.TXT	16	0.970	358.0981	88	359.0972	10	360.1186	16	37	85.0219:5;87.0209:7;129.0559:5;132.0476:21;196.0504:37;
ATH01p00007	15-Jun-07	3:27:30	070613arabi_survey_10_pos.TXT	17	1.029	326.9516	0	327.955	0	328.9584	0	7	120.9590:7;192.9653:6;326.9961:5;
ATH01p00008	15-Jun-07	3:27:30	070613arabi_survey_10_pos.TXT	20	1.214	326.9669	162	327.9683	26	328.9748	36	33	74.9493:6;92.9580:8;120.9597:22;146.9463:6;174.9624:5;192.9452:33;236.9721:8;264.9695:23;308.9518:7;326.9676:23;
ATH01p00009	15-Jun-07	3:27:30	070613arabi_survey_10_pos.TXT	21	1.273	355.9051	13	356.9085	0	357.9119	0	111	72.0713:111;118.0872:52;
ATH01p00010	15-Jun-07	3:27:30	070613arabi_survey_10_pos.TXT	22	1.341	361.9839	0	362.9873	0	363.9907	0	5	201.9565:5;
ATH01p00011	15-Jun-07	3:27:30	070613arabi_survey_10_pos.TXT	24	1.458	358.1013	68	359.1047	0	360.1081	0	48	87.0248:12;128.0536:5;132.0460:19;196.0487:48;
ATH01p00012	15-Jun-07	3:27:30	070613arabi_survey_10_pos.TXT	25	1.526	332.1633	0	333.1667	0	334.1592	1	7	123.0502:7;
ATH01p00013	15-Jun-07	3:27:30	070613arabi_survey_10_pos.TXT	28	1.712	332.1345	20	333.1481	3	334.1326	1	15	108.0743:14;123.0564:6;136.0732:6;152.0693:12;314.1230:5;332.1449:15;
ATH01p00014	15-Jun-07	3:27:30	070613arabi_survey_10_pos.TXT	30	1.829	362.919	9	363.9346	3	364.9075	4	7	136.0636:7;
ATH01p00015	15-Jun-07	3:27:30	070613arabi_survey_10_pos.TXT	32	1.956	372.118	43	373.1103	6	374.1391	4	19	142.0748:6;210.0607:19;
ATH01p00016	15-Jun-07	3:27:30	070613arabi_survey_10_pos.TXT	33	2.015	341.8824	11	342.878	3	343.8822	7	36	180.0910:36;300.8545:6;
ATH01p00017	15-Jun-07	3:27:30	070613arabi_survey_10_pos.TXT	34	2.083	338.9291	988	339.9358	88	340.9253	482	172	73.9499:14;74.9513:11;90.9110:18;93.9991:9;102.9108:66;103.9166:26;104.9259:65;112.0185:9;118.9353:13;119.9125:26;119.9416:23;120.8913:8;120.9197:13;120.9425:10;121.9289:63;121.9548:10;135.8893:13;136.8765:17;136.9427:7;137.9250:24;149.9286:10;151.9438:48;152.9107:9;153.9056:89;155.9322:8;165.8743:10;165.9086:6;166.9544:6;167.9290:49;168.9090:17;181.9598:6;182.8940:6;182.9171:16;183.9152:144;187.…
ATH01p00018	15-Jun-07	3:27:30	070613arabi_survey_10_pos.TXT	35	2.142	366.967	100	367.9767	34	368.9693	12	89	84.9551:30;94.0009:7;101.9409:16;112.0191:5;133.9667:9;142.0155:14;147.9398:5;149.0173:5;149.9458:28;150.9560:5;162.0571:15;177.9569:10;179.9600:38;180.0711:14;191.0289:5;197.9281:8;197.9698:8;209.0403:13;225.9603:89;226.0753:25;320.9501:9;331.9306:7;366.9645:18;
ATH01p00019	15-Jun-07	3:27:30	070613arabi_survey_10_pos.TXT	36	2.200	343.003	63	344.0064	0	345.0098	0	14	306.9748:11;342.9893:14;
ATH01p00020	15-Jun-07	3:27:30	070613arabi_survey_10_pos.TXT	37	2.268	371.1212	21	372.128	4	373.1083	7	35	93.0243:6;134.0510:7;146.0546:8;149.0213:10;162.0563:24;180.0735:23;191.0356:12;209.0451:19;226.0700:35;230.0134:5;
ATH01p00021	15-Jun-07	3:27:30	070613arabi_survey_10_pos.TXT	38	2.327	354.9133	0	355.9167	0	356.9201	0	22	144.9830:8;146.0624:14;164.0690:12;164.8808:9;210.0762:22;218.9783:13;254.8595:7;272.8812:5;307.0156:9;309.0492:15;313.8984:6;355.0660:7;
ATH01p00022	15-Jun-07	3:27:30	070613arabi_survey_10_pos.TXT	40	2.454	349.0964	770	350.1018	157	351.102	75	2163	103.0508:259;120.0792:2163;121.0825:86;142.9940:266;166.0860:1406;
ATH01p00023	15-Jun-07	3:27:30	070613arabi_survey_10_pos.TXT	41	2.512	373.0324	489	374.0448	59	375.0356	67	706	100.9947:140;116.9742:26;119.0078:54;149.0007:127;190.0301:706;373.0405:35;
ATH01p00024	15-Jun-07	3:27:30	070613arabi_survey_10_pos.TXT	42	2.571	344.0985	21	345.1105	4	346.1053	0	11	182.0529:11;344.1253:9;
ATH01p00025	15-Jun-07	3:27:30	070613arabi_survey_10_pos.TXT	43	2.639	356.0792	19	357.0718	4	358.0943	6	5	114.0317:5;
ATH01p00026	15-Jun-07	3:27:30	070613arabi_survey_10_pos.TXT	44	2.698	341.1345	24	342.1481	2	343.1413	0	10	207.0956:5;323.1323:6;341.1433:10;
ATH01p00027	15-Jun-07	3:27:30	070613arabi_survey_10_pos.TXT	46	2.825	335.1127	53	336.1193	6	337.1079	6	45	252.7840:7;335.1128:45;
ATH01p00028	15-Jun-07	3:27:30	070613arabi_survey_10_pos.TXT	47	2.883	350.9928	37	351.9973	2	352.9863	18	35	98.9705:9;99.5094:6;116.9528:6;130.9610:11;160.9843:13;246.9755:35;350.9900:14;
ATH01p00029	15-Jun-07	3:27:30	070613arabi_survey_10_pos.TXT	48	2.942	342.1111	73	343.1187	12	344.1075	14	53	71.9822:17;81.0220:5;82.0662:5;85.0230:18;87.0217:18;97.0230:9;99.0215:6;114.0355:16;132.0497:48;145.0508:5;162.0421:6;180.0504:53;300.8657:7;
ATH01p00030	15-Jun-07	3:27:30	070613arabi_survey_10_pos.TXT	49	3.010	330.2174	92	331.2165	25	332.2199	7	152	60.0436:5;69.0650:5;70.0560:22;86.0894:52;112.0885:6;114.1034:7;116.0677:14;128.1063:41;156.1094:8;158.0955:14;175.1230:43;330.2176:152;331.1733:5;331.2173:11;
ATH01p00031	15-Jun-07	3:27:30	070613arabi_survey_10_pos.TXT	50	3.069	363.1047	46	364.0987	11	365.1148	3	11	363.1151:11;
ATH01p00032	15-Jun-07	3:27:30	070613arabi_survey_10_pos.TXT	51	3.127	354.9298	14	355.9315	6	356.9366	0	10	164.8672:10;254.8696:5;
ATH01p00033	15-Jun-07	3:27:30	070613arabi_survey_10_pos.TXT	52	3.195	369.1048	151	370.1148	30	371.1116	0	274	71.9806:10;81.0264:11;85.0225:23;97.0240:14;104.0513:11;117.0555:10;128.0483:37;130.0644:129;132.0453:100;133.0540:9;145.0497:11;145.0759:32;146.0575:27;162.0407:168;173.0326:15;173.0692:22;174.0359:19;189.0500:9;190.0292:35;190.0544:15;207.0623:274;352.0811:21;369.1208:18;
ATH01p00034	15-Jun-07	3:27:30	070613arabi_survey_10_pos.TXT	53	3.254	351.1022	49	352.0974	31	353.109	0	49	85.0245:6;130.0656:10;146.0573:7;155.0615:8;156.0654:20;162.0410:6;188.0399:15;189.0499:42;190.0551:5;309.9441:6;310.0232:49;351.1164:16;
ATH01p00035	15-Jun-07	3:27:30	070613arabi_survey_10_pos.TXT	54	3.313	373.9911	43	374.9791	16	375.9946	29	12	374.0071:12;
ATH01p00036	15-Jun-07	3:27:30	070613arabi_survey_10_pos.TXT	55	3.381	369.116	37	370.1154	8	371.1358	3	28	162.0428:5;175.0360:6;207.0642:28;369.1600:5;
ATH01p00037	15-Jun-07	3:27:30	070613arabi_survey_10_pos.TXT	56	3.440	355.1093	27	356.1252	3	357.1161	0	49	133.0285:5;164.8751:9;178.0331:6;193.0565:49;254.8748:7;
ATH01p00038	15-Jun-07	3:27:30	070613arabi_survey_10_pos.TXT	57	3.498	344.2147	19	345.2362	7	346.2106	7	8	261.8419:6;327.2260:8;
ATH01p00039	15-Jun-07	3:27:30	070613arabi_survey_10_pos.TXT	58	3.567	369.1084	35	370.1118	0	371.1057	31	32	91.0536:7;119.0526:5;175.0398:15;207.0650:32;369.1660:11;
ATH01p00040	15-Jun-07	3:27:30	070613arabi_survey_10_pos.TXT	61	3.752	340.8764	0	341.8857	9	342.8832	0	9	137.0634:9;341.1379:5;
ATH01p00041	15-Jun-07	3:27:30	070613arabi_survey_10_pos.TXT	62	3.811	334.0187	51	335.0265	17	336.0166	21	26	130.0600:5;130.0773:8;147.0599:5;160.0797:26;171.0627:10;186.0761:7;234.9639:5;235.0189:7;261.9850:10;274.9798:5;292.9853:10;334.0192:21;
ATH01p00042	15-Jun-07	3:27:30	070613arabi_survey_10_pos.TXT	63	3.869	370.0999	75	371.0857	36	372.1003	8	27	81.0251:5;85.0226:19;97.0219:8;131.0501:6;137.0592:27;145.0467:8;151.0343:5;175.0773:6;205.0896:8;218.9834:15;219.9997:7;279.0101:6;370.0936:7;381.0276:8;398.0623:5;415.0605:16;562.1083:5;577.1234:15;578.1284:5;
ATH01p00043	15-Jun-07	3:27:30	070613arabi_survey_10_pos.TXT	64	3.937	354.1187	33	355.136	15	356.109	6	13	164.8727:10;207.0703:13;272.8915:6;
ATH01p00044	15-Jun-07	3:27:30	070613arabi_survey_10_pos.TXT	65	3.996	339.874	13	340.8969	3	341.875	6	7	207.0674:7;
ATH01p00045	15-Jun-07	3:27:30	070613arabi_survey_10_pos.TXT	66	4.055	325.0575	75	326.0712	54	327.0691	14	105	77.0283:9;89.0339:21;92.0126:6;92.0282:10;117.0366:7;120.0198:32;121.0254:6;133.0294:6;135.0434:40;162.0381:6;163.0404:105;192.0400:9;209.0532:9;325.0587:12;
ATH01p00046	15-Jun-07	3:27:30	070613arabi_survey_10_pos.TXT	67	4.123	355.1161	14	356.1195	0	357.142	5	8	254.8663:8;272.8765:7;
ATH01p00047	15-Jun-07	3:27:30	070613arabi_survey_10_pos.TXT	68	4.182	346.5579	110	347.5569	49	348.5593	20	67	85.0227:30;97.0213:11;127.0337:9;145.0442:22;173.0682:12;229.0494:15;230.9938:10;273.5162:11;287.0576:24;341.0084:5;342.9742:67;343.9842:6;346.1117:14;360.9881:29;384.0040:30;403.0020:5;489.0378:16;505.0350:11;
ATH01p00048	15-Jun-07	3:27:30	070613arabi_survey_10_pos.TXT	69	4.240	361.5579	85	362.5576	35	363.5516	7	34	85.0220:23;127.0416:6;145.0531:15;317.0691:23;372.9859:34;373.9862:5;391.0038:15;413.9980:9;414.0456:6;447.0469:5;459.0194:5;519.0417:7;
ATH01p00049	15-Jun-07	3:27:30	070613arabi_survey_10_pos.TXT	71	4.367	339.1034	20	340.0904	5	341.1102	0	5	298.8696:5;339.1971:5;
ATH01p00050	15-Jun-07	3:27:30	070613arabi_survey_10_pos.TXT	73	4.494	347.0369	14	348.059	6	349.0547	3	9	347.1745:9;
ATH01p00051	15-Jun-07	3:27:30	070613arabi_survey_10_pos.TXT	74	4.552	342.216	66	343.22	6	344.2386	1	28	163.1343:28;
ATH01p00052	15-Jun-07	3:27:30	070613arabi_survey_10_pos.TXT	75	4.611	328.0831	31	329.0865	0	330.0722	6	42	99.5059:5;148.0727:5;328.0846:42;
ATH01p00053	15-Jun-07	3:27:30	070613arabi_survey_10_pos.TXT	76	4.679	355.122	90	356.1276	15	357.1278	4	57	91.0477:13;102.0422:6;115.0472:7;119.0528:6;122.0345:5;130.0390:15;137.0597:28;147.0506:5;151.0654:6;152.0683:12;158.0363:12;162.0624:12;164.8749:5;165.0679:14;173.0669:8;175.0448:8;176.0569:8;178.0782:11;179.0799:7;186.0388:9;189.0614:11;201.0555:57;202.0683:7;203.0884:5;205.0702:25;206.0754:6;233.0739:6;234.0648:20;235.0737:5;248.0698:5;249.0974:5;254.8749:8;262.0620:15;265.0686:5;272.9008:5;27…
ATH01p00054	15-Jun-07	3:27:30	070613arabi_survey_10_pos.TXT	77	4.738	369.188	37	370.1897	13	371.1948	0	9	369.2059:9;
ATH01p00055	15-Jun-07	3:27:30	070613arabi_survey_10_pos.TXT	78	4.797	340.0855	919	341.0847	512	342.0885	119	482	89.0348:23;91.0491:96;102.0421:27;103.0518:15;119.0480:73;120.0179:15;130.0408:109;131.0474:22;132.0581:32;133.0286:24;135.0433:28;137.0616:31;147.0458:80;158.0370:20;160.0541:19;161.0265:18;163.0406:54;165.0543:33;175.0420:116;176.0484:219;177.0585:46;178.0609:41;180.0785:69;181.0540:24;188.0466:34;206.0613:132;207.0674:147;209.0475:44;224.0719:168;340.0803:482;341.0798:41;
ATH01p00056	15-Jun-07	3:27:30	070613arabi_survey_10_pos.TXT	79	4.865	358.1108	1111	359.1179	216	360.1215	46	1333	91.0499:167;119.0471:232;147.0450:213;175.0406:464;207.0673:1333;208.0715:48;341.0956:44;
ATH01p00057	15-Jun-07	3:27:30	070613arabi_survey_10_pos.TXT	80	4.924	355.1281	0	356.1315	0	357.1349	0	119	71.9840:24;114.0360:105;119.0528:18;137.0675:6;164.8811:5;175.0417:5;178.0372:119;179.0375:9;201.0559:26;222.0604:5;254.8855:6;305.0744:8;337.1033:6;355.1063:6;
ATH01p00058	15-Jun-07	3:27:30	070613arabi_survey_10_pos.TXT	81	4.982	325.1197	23	326.1231	0	327.1265	0	11	163.0345:5;201.0503:7;205.0663:5;325.1082:11;
ATH01p00059	15-Jun-07	3:27:30	070613arabi_survey_10_pos.TXT	82	5.050	335.0665	36	336.0688	7	337.0822	5	7	69.0253:5;109.0277:6;127.0416:7;252.7923:6;
ATH01p00060	15-Jun-07	3:27:30	070613arabi_survey_10_pos.TXT	83	5.109	354.1741	11	355.1775	0	356.1836	3	13	164.8748:13;272.8777:7;
ATH01p00061	15-Jun-07	3:27:30	070613arabi_survey_10_pos.TXT	84	5.168	349.0108	15	350.0306	2	351.0061	2	8	222.9706:6;308.0031:8;
ATH01p00062	15-Jun-07	3:27:30	070613arabi_survey_10_pos.TXT	85	5.236	339.0702	28	340.0722	5	341.077	0	12	99.5110:5;177.0526:7;339.0704:12;
ATH01p00063	15-Jun-07	3:27:30	070613arabi_survey_10_pos.TXT	86	5.295	335.0782	12	336.0816	0	337.0776	1	5	252.7828:5;
ATH01p00064	15-Jun-07	3:27:30	070613arabi_survey_10_pos.TXT	88	5.421	371.0411	15	372.0276	2	373.0479	0	7	191.1423:7;
ATH01p00065	15-Jun-07	3:27:30	070613arabi_survey_10_pos.TXT	89	5.480	354.8902	0	355.8939	3	356.897	0	13	164.8769:13;254.8707:8;313.9075:7;
ATH01p00066	15-Jun-07	3:27:30	070613arabi_survey_10_pos.TXT	92	5.666	369.1199	158	370.134	20	371.1454	5	51	119.0457:8;147.0456:17;175.0362:19;207.0655:51;351.0931:8;369.1185:14;
ATH01p00067	15-Jun-07	3:27:30	070613arabi_survey_10_pos.TXT	93	5.724	331.2231	14	332.2208	5	333.2187	2	25	331.2110:25;
ATH01p00068	15-Jun-07	3:27:30	070613arabi_survey_10_pos.TXT	94	5.793	335.0658	18	336.08	2	337.0807	3	5	252.7907:5;
ATH01p00069	15-Jun-07	3:27:30	070613arabi_survey_10_pos.TXT	95	5.851	368.6517	101	369.6501	7	370.6585	0	57	91.0489:8;105.0288:5;119.0474:11;133.0290:41;147.0413:10;161.0198:29;162.0336:6;175.0381:16;193.0510:57;207.0659:25;208.0779:8;250.1069:17;338.2197:9;530.2679:11;544.2657:29;545.2737:12;
ATH01p00070	15-Jun-07	3:27:30	070613arabi_survey_10_pos.TXT	96	5.910	355.1224	262	356.1264	71	357.1201	10	196	91.0497:10;94.0409:10;99.5075:8;102.0392:8;115.0450:7;122.0381:10;130.0410:10;137.0593:100;145.0631:7;147.0420:6;151.0396:6;152.0585:12;158.0372:15;161.0654:8;164.8690:6;165.0667:24;173.0701:11;176.0666:17;177.0740:20;178.0763:22;186.0335:8;189.0716:37;194.0731:7;201.0585:111;205.0696:39;206.0762:29;207.0889:6;213.0610:20;217.0647:10;218.0702:9;219.0879:8;221.0944:10;223.0780:9;233.0638:17;234.07…
ATH01p00071	15-Jun-07	3:27:30	070613arabi_survey_10_pos.TXT	97	5.978	333.0979	0	334.1013	0	335.1047	0	30	99.5038:6;151.9979:5;166.0215:5;250.7721:5;250.8561:5;292.0315:30;
ATH01p00072	15-Jun-07	3:27:30	070613arabi_survey_10_pos.TXT	98	6.037	336.1093	21	337.1082	9	338.0996	5	7	160.0801:7;
ATH01p00073	15-Jun-07	3:27:30	070613arabi_survey_10_pos.TXT	99	6.095	340.1045	63	341.105	34	342.1053	8	12	91.0406:5;259.0880:9;340.1136:10;517.1636:12;
ATH01p00074	15-Jun-07	3:27:30	070613arabi_survey_10_pos.TXT	101	6.222	335.07	21	336.0729	6	337.075	4	6	127.0451:5;252.7733:6;
ATH01p00075	15-Jun-07	3:27:30	070613arabi_survey_10_pos.TXT	102	6.281	363.1067	67	364.097	6	365.1135	0	22	237.0490:6;363.1044:22;
ATH01p00076	15-Jun-07	3:27:30	070613arabi_survey_10_pos.TXT	104	6.408	335.0646	18	336.068	0	337.0746	2	8	108.9019:5;127.0406:8;252.7756:7;
ATH01p00077	15-Jun-07	3:27:30	070613arabi_survey_10_pos.TXT	105	6.466	360.1233	44	361.1208	31	362.1165	6	5	279.0938:5;360.1276:5;
ATH01p00078	15-Jun-07	3:27:30	070613arabi_survey_10_pos.TXT	107	6.593	352.0971	58	353.0934	34	354.1017	9	9	122.0605:5;123.0615:5;313.0826:9;
ATH01p00079	15-Jun-07	3:27:30	070613arabi_survey_10_pos.TXT	108	6.652	335.063	35	336.0829	6	337.0698	0	6	127.0388:6;
ATH01p00080	15-Jun-07	3:27:30	070613arabi_survey_10_pos.TXT	109	6.720	339.2041	13	340.2169	4	341.2191	3	5	339.2190:5;
ATH01p00081	15-Jun-07	3:27:30	070613arabi_survey_10_pos.TXT	111	6.837	345.997	19	347.013	3	348.0214	5	8	202.9500:6;304.9853:8;
ATH01p00082	15-Jun-07	3:27:30	070613arabi_survey_10_pos.TXT	113	6.964	339.2402	0	340.2436	0	341.247	0	56	67.0454:15;69.0566:12;77.0318:10;79.0471:34;81.0610:14;91.0474:56;93.0657:24;95.0799:9;105.0682:22;107.0475:12;107.0755:14;107.0930:5;117.0684:7;119.0833:19;121.0592:8;121.0966:14;130.0694:5;131.0862:19;133.0981:9;135.0893:5;135.1222:6;145.0972:21;147.1202:6;149.1004:14;151.1155:5;159.1230:9;163.1128:14;179.1073:6;219.1855:9;229.1615:9;247.1676:17;248.1640:5;265.1855:17;321.2146:47;339.2140:37;
ATH01p00083	15-Jun-07	3:27:30	070613arabi_survey_10_pos.TXT	114	7.023	367.2476	30	368.2557	7	369.2544	0	6	99.5043:5;275.1947:6;367.2518:5;
ATH01p00084	15-Jun-07	3:27:30	070613arabi_survey_10_pos.TXT	115	7.091	352.1219	15	353.1322	7	354.1165	3	6	99.5050:6;352.1018:5;
ATH01p00085	15-Jun-07	3:27:30	070613arabi_survey_10_pos.TXT	116	7.150	332.8258	10	333.8288	7	334.8331	2	8	108.9050:6;250.7903:7;250.8582:8;
ATH01p00086	15-Jun-07	3:27:30	070613arabi_survey_10_pos.TXT	117	7.208	360.1161	16	361.1326	11	362.1194	1	5	360.1140:5;
ATH01p00087	15-Jun-07	3:27:30	070613arabi_survey_10_pos.TXT	118	7.277	364.0158	59	365.0148	7	366.0179	17	26	116.9514:11;117.9538:7;128.9522:6;158.9599:10;176.9714:16;188.9631:7;200.9722:5;202.9573:14;203.9622:6;218.9924:5;262.9695:26;322.9875:18;
ATH01p00088	15-Jun-07	3:27:30	070613arabi_survey_10_pos.TXT	119	7.335	354.9392	8	355.9558	1	356.946	0	9	164.8811:8;254.8711:9;272.8859:6;
ATH01p00089	15-Jun-07	3:27:30	070613arabi_survey_10_pos.TXT	121	7.462	374.1353	420	375.1332	252	376.1367	49	127	61.0235:5;69.0646:7;84.9510:9;85.0205:24;86.9692:5;91.0364:36;93.0676:8;96.9529:5;97.0227:8;98.9694:5;105.0613:8;107.0850:8;109.0634:5;112.9912:5;114.9649:7;116.9492:11;117.9619:5;130.9639:7;131.0870:11;131.9782:5;132.9897:7;133.0710:5;133.1051:5;141.9492:5;142.9630:12;144.9669:6;156.9834:11;160.9778:16;170.9652:11;171.0101:5;176.9726:23;185.0180:9;188.9688:13;200.9775:16;202.9908:6;203.0759:8;21…
ATH01p00090	15-Jun-07	3:27:30	070613arabi_survey_10_pos.TXT	122	7.521	349.2377	17	350.2483	8	351.2445	0	7	99.5050:7;349.2379:6;
ATH01p00091	15-Jun-07	3:27:30	070613arabi_survey_10_pos.TXT	123	7.579	332.8193	14	333.8369	4	334.8427	5	7	160.8832:6;250.7781:7;
ATH01p00092	15-Jun-07	3:27:30	070613arabi_survey_10_pos.TXT	124	7.647	374.1457	16	375.1491	0	376.1525	0	8	85.0208:5;105.0662:6;141.9518:6;274.7974:5;293.1147:8;374.1453:7;
ATH01p00093	15-Jun-07	3:27:30	070613arabi_survey_10_pos.TXT	126	7.765	335.0691	33	336.0647	4	337.0568	3	33	69.0189:9;81.0303:7;85.0266:5;99.5086:5;108.9090:5;109.0165:7;127.0386:33;231.0455:5;252.7814:5;293.8140:5;
ATH01p00094	15-Jun-07	3:27:30	070613arabi_survey_10_pos.TXT	127	7.833	339.2211	17	340.2115	5	341.2279	1	5	339.1804:5;339.2436:5;
ATH01p00095	15-Jun-07	3:27:30	070613arabi_survey_10_pos.TXT	129	7.950	335.0643	58	336.0552	11	337.0711	0	58	69.0233:23;81.0277:39;85.0247:11;87.0033:24;97.0220:22;99.0397:21;109.0252:58;127.0377:48;129.0196:7;147.0275:5;213.0374:14;231.0531:16;299.0311:11;317.0367:10;335.0600:6;
ATH01p00096	15-Jun-07	3:27:30	070613arabi_survey_10_pos.TXT	130	8.018	366.1439	24	367.1368	11	368.1507	0	6	99.5076:6;
ATH01p00097	15-Jun-07	3:27:30	070613arabi_survey_10_pos.TXT	131	8.077	349.2435	51	350.2409	13	351.2404	4	55	81.0647:12;91.0434:6;93.0648:10;95.0842:8;121.0656:9;121.1026:6;131.0919:7;133.0982:6;257.1943:8;275.2001:31;293.1978:5;349.2372:55;
ATH01p00098	15-Jun-07	3:27:30	070613arabi_survey_10_pos.TXT	132	8.136	374.1363	64	375.1367	36	376.1276	7	15	79.0486:5;81.0623:6;85.0244:5;91.0430:7;124.9890:5;131.0848:5;141.9523:5;159.1199:6;160.9798:5;176.9811:5;200.9689:5;293.1139:15;374.1359:12;374.6465:8;423.1743:5;585.2235:10;
ATH01p00099	15-Jun-07	3:27:30	070613arabi_survey_10_pos.TXT	134	8.263	336.0255	136	337.0251	21	338.0196	59	169	98.9717:29;110.9611:7;112.9903:12;122.9730:13;124.9910:9;125.9973:6;138.9966:11;140.0074:12;141.0111:6;151.9957:7;152.0138:9;153.0096:26;166.0155:15;168.0349:6;192.0362:18;194.0557:24;195.0564:50;244.0374:9;259.0575:169;292.0366:42;295.0772:8;336.0296:38;
ATH01p00100	15-Jun-07	3:27:30	070613arabi_survey_10_pos.TXT	135	8.321	339.9931	57	341.002	11	341.9954	41	25	106.9046:11;217.0147:9;276.0101:12;340.0019:25;
ATH01p00101	15-Jun-07	3:27:30	070613arabi_survey_10_pos.TXT	137	8.448	332.8287	10	333.8376	5	334.8335	1	11	99.5023:6;250.7896:6;250.8676:11;291.8151:9;
ATH01p00102	15-Jun-07	3:27:30	070613arabi_survey_10_pos.TXT	140	8.634	351.2502	39	352.2536	0	353.257	0	23	79.0474:9;119.0880:8;133.0996:6;147.1164:5;259.2024:10;351.2552:23;
ATH01p00103	15-Jun-07	3:27:30	070613arabi_survey_10_pos.TXT	141	8.692	343.3016	24	344.2912	8	345.3084	0	22	240.2262:22;
ATH01p00104	15-Jun-07	3:27:30	070613arabi_survey_10_pos.TXT	143	8.819	349.2617	0	350.2651	0	351.2685	0	10	349.2367:10;
ATH01p00105	15-Jun-07	3:27:30	070613arabi_survey_10_pos.TXT	145	8.946	353.1292	48	354.1255	19	355.1278	3	15	73.0183:7;85.0231:12;91.0338:8;97.0257:9;99.5030:7;151.0118:6;176.9719:5;185.0211:5;218.9764:5;353.1293:15;353.6308:6;382.1656:5;543.2021:15;544.2186:9;
ATH01p00106	15-Jun-07	3:27:30	070613arabi_survey_10_pos.TXT	146	9.005	325.24	34	326.2367	8	327.2468	0	8	233.1867:8;242.8367:5;325.2276:5;
ATH01p00107	15-Jun-07	3:27:30	070613arabi_survey_10_pos.TXT	147	9.063	362.1328	18	363.148	1	364.1396	0	16	321.0975:16;
ATH01p00108	15-Jun-07	3:27:30	070613arabi_survey_10_pos.TXT	148	9.131	354.9547	5	355.9581	0	356.9615	0	7	254.8721:5;272.8759:7;
ATH01p00109	15-Jun-07	3:27:30	070613arabi_survey_10_pos.TXT	150	9.249	367.2513	10	368.2547	0	369.2581	0	5	367.2460:5;
ATH01p00110	15-Jun-07	3:27:30	070613arabi_survey_10_pos.TXT	151	9.317	348.1294	11	349.1176	9	350.156	4	8	91.0488:8;122.9703:5;170.9878:5;
ATH01p00111	15-Jun-07	3:27:30	070613arabi_survey_10_pos.TXT	152	9.376	329.0122	53	330.0119	3	331.0017	18	83	98.9794:83;174.9969:10;251.0037:6;253.0029:9;329.0084:11;
ATH01p00112	15-Jun-07	3:27:30	070613arabi_survey_10_pos.TXT	153	9.434	354.9262	13	355.9336	6	356.9347	1	14	164.8737:14;
ATH01p00113	15-Jun-07	3:27:30	070613arabi_survey_10_pos.TXT	154	9.502	348.1288	136	349.128	67	350.1428	24	44	67.0462:6;79.0450:5;81.0673:5;85.0168:5;91.0516:7;105.0658:5;122.9745:5;133.1038:5;136.9888:6;149.0963:5;152.9883:5;167.0052:5;170.9973:25;185.0159:9;199.0313:10;253.0414:23;253.1390:12;281.0717:44;281.1780:5;282.0707:6;348.1425:7;349.1389:5;415.1927:30;443.2384:12;
ATH01p00114	15-Jun-07	3:27:30	070613arabi_survey_10_pos.TXT	155	9.561	367.2498	31	368.2364	6	369.2598	6	18	275.2008:18;349.2467:16;367.2425:13;
ATH01p00115	15-Jun-07	3:27:30	070613arabi_survey_10_pos.TXT	156	9.620	370.1473	25	371.1334	14	372.1363	6	11	112.9854:5;170.9919:8;281.0752:11;
ATH01p00116	15-Jun-07	3:27:30	070613arabi_survey_10_pos.TXT	157	9.688	354.9047	0	355.9081	0	356.9115	0	18	164.8759:18;210.8669:5;254.8739:13;313.9061:6;
ATH01p00117	15-Jun-07	3:27:30	070613arabi_survey_10_pos.TXT	159	9.805	325.2568	14	326.249	7	327.2636	0	55	57.0175:5;67.0453:37;77.0287:8;79.0492:50;81.0638:36;91.0482:26;93.0646:55;95.0804:29;105.0663:12;107.0839:13;109.1041:7;117.0706:6;121.1013:11;123.1275:5;131.0803:16;133.1021:8;135.1140:16;145.1029:18;149.1306:8;159.1156:8;173.1333:6;205.1982:5;215.1781:25;233.1958:27;325.2331:11;325.2675:5;
ATH01p00118	15-Jun-07	3:27:30	070613arabi_survey_10_pos.TXT	160	9.873	334.6017	7	335.6051	0	336.6085	0	11	108.8979:6;252.7935:11;
ATH01p00119	15-Jun-07	3:27:30	070613arabi_survey_10_pos.TXT	161	9.932	351.2565	30	352.2546	11	353.2633	0	11	105.0694:7;259.2144:5;351.2637:11;
ATH01p00120	15-Jun-07	3:27:30	070613arabi_survey_10_pos.TXT	162	9.991	325.2367	37	326.2505	11	327.2251	2	9	81.0629:6;95.0816:8;135.1167:5;159.1120:5;215.1888:5;233.1795:9;
ATH01p00121	15-Jun-07	3:27:30	070613arabi_survey_10_pos.TXT	163	10.059	367.1454	291	368.1464	128	369.1475	31	120	61.0190:28;67.0410:13;69.0267:17;72.9630:5;73.0223:32;74.9312:5;76.9508:6;77.0326:9;79.0436:11;81.0280:12;81.0620:20;84.9517:12;85.0203:70;88.9545:6;91.0349:85;92.0376:6;95.0826:16;97.0244:50;98.9753:18;99.0380:6;102.9624:7;104.9778:6;109.0995:8;110.9698:10;112.9498:5;112.9854:29;114.9675:10;115.0326:8;116.9444:20;117.9653:5;118.9589:9;119.9682:5;122.9732:28;124.9907:19;125.9976:5;127.0375:20;128…
ATH01p00122	15-Jun-07	3:27:30	070613arabi_survey_10_pos.TXT	164	10.118	353.2693	313	354.272	85	355.2828	7	88	67.0464:36;69.0638:6;79.0474:31;81.0640:72;83.0811:6;91.0471:18;93.0675:46;95.0818:55;105.0650:10;107.0823:27;109.1000:19;117.0694:10;119.0838:19;121.0960:21;123.1157:15;131.0854:20;135.1131:27;137.1333:7;145.1001:13;147.1186:9;149.1357:22;159.1309:6;161.1417:6;163.1499:12;173.1261:16;177.1597:5;233.2301:5;243.2111:29;261.2273:83;335.2613:20;353.2702:88;354.2724:11;
ATH01p00123	15-Jun-07	3:27:30	070613arabi_survey_10_pos.TXT	165	10.176	335.2651	26	336.2691	11	337.2719	0	10	335.2813:10;
ATH01p00124	15-Jun-07	3:27:30	070613arabi_survey_10_pos.TXT	166	10.244	349.2444	44	350.247	14	351.2528	26	14	81.0573:5;91.0518:6;105.0685:5;349.2436:14;
ATH01p00125	15-Jun-07	3:27:30	070613arabi_survey_10_pos.TXT	167	10.303	362.1432	88	363.1418	43	364.1503	10	68	91.0465:11;93.0583:10;93.0725:6;97.0244:7;98.9699:12;105.0639:6;112.9877:13;119.0810:6;122.9744:17;124.9912:12;128.9819:5;129.0645:5;135.9852:6;136.9903:11;140.9811:9;145.1076:5;147.1189:11;156.9818:11;166.9952:5;170.9980:44;171.1133:5;185.0157:18;193.0180:5;207.1401:18;281.0697:68;281.1751:13;282.0764:8;299.0816:7;362.1486:22;362.6432:6;443.2394:22;444.2364:5;
ATH01p00126	15-Jun-07	3:27:30	070613arabi_survey_10_pos.TXT	168	10.362	367.2482	38	368.2501	16	369.2432	3	24	79.0437:7;81.0589:6;91.0473:5;99.5001:6;105.0711:6;145.1005:6;349.2392:24;367.2342:5;367.2761:6;
ATH01p00127	15-Jun-07	3:27:30	070613arabi_survey_10_pos.TXT	169	10.430	354.2881	130	355.2949	22	356.2882	5	77	59.0338:5;87.0400:15;103.0723:77;164.8686:13;175.1288:13;354.2874:23;
ATH01p00128	15-Jun-07	3:27:30	070613arabi_survey_10_pos.TXT	170	10.488	349.1413	40	350.1396	17	351.1306	9	28	81.0575:5;91.0490:6;95.0820:7;349.1393:28;349.2415:14;
ATH01p00129	15-Jun-07	3:27:30	070613arabi_survey_10_pos.TXT	171	10.547	343.2245	78	344.2401	21	345.2363	5	18	93.0651:11;95.0854:10;105.0641:7;107.0806:6;117.0656:6;119.0777:5;145.1009:9;159.1142:5;343.1938:9;343.2317:18;343.2746:6;
ATH01p00130	15-Jun-07	3:27:30	070613arabi_survey_10_pos.TXT	172	10.615	354.2862	33	355.299	3	356.3025	3	13	103.0692:13;164.8835:10;175.1304:5;254.8746:5;
ATH01p00131	15-Jun-07	3:27:30	070613arabi_survey_10_pos.TXT	173	10.674	327.2489	24	328.2664	4	329.2557	0	8	81.0639:5;235.2075:8;
ATH01p00132	15-Jun-07	3:27:30	070613arabi_survey_10_pos.TXT	174	10.733	369.1549	16	370.1438	4	371.1787	2	6	369.1486:6;
ATH01p00133	15-Jun-07	3:27:30	070613arabi_survey_10_pos.TXT	175	10.801	343.2251	25	344.2479	8	345.2188	2	13	163.1205:5;343.2373:13;
ATH01p00134	15-Jun-07	3:27:30	070613arabi_survey_10_pos.TXT	178	10.986	351.2872	0	352.2798	2	353.2748	10	8	119.0820:5;351.2597:8;
ATH01p00135	15-Jun-07	3:27:30	070613arabi_survey_10_pos.TXT	179	11.045	374.1602	23	375.1658	22	376.1603	10	11	79.0525:11;91.0466:7;93.0687:9;98.9694:9;105.0689:10;107.0743:5;112.9877:7;122.9777:11;133.1095:5;136.9920:5;148.9964:5;151.0074:5;155.0053:6;170.9930:5;281.0736:5;
ATH01p00136	15-Jun-07	3:27:30	070613arabi_survey_10_pos.TXT	181	11.172	353.2696	240	354.2777	64	355.2904	11	92	67.0447:42;69.0596:5;77.0305:5;79.0466:20;81.0636:38;83.0775:7;91.0482:15;93.0661:31;95.0810:39;105.0690:10;107.0804:15;109.1001:18;117.0688:7;119.0856:15;121.1010:17;123.1125:10;131.0794:8;135.1191:22;145.1018:9;147.1223:11;149.1366:11;159.1216:10;163.1404:7;171.0000:6;173.1385:7;187.1572:6;243.2223:25;261.2265:77;262.2274:5;279.2367:5;335.2598:24;353.1779:5;353.2708:92;354.2723:6;
ATH01p00137	15-Jun-07	3:27:30	070613arabi_survey_10_pos.TXT	182	11.230	374.162	114	375.1627	55	376.1617	17	17	79.0473:6;105.0670:7;112.9866:5;133.1063:5;167.0069:5;170.9994:9;199.0228:6;374.1680:17;374.6644:6;
ATH01p00138	15-Jun-07	3:27:30	070613arabi_survey_10_pos.TXT	183	11.289	342.1346	74	343.1337	56	344.1321	20	22	85.0291:6;91.0361:10;112.9823:10;122.9797:7;124.9815:5;131.0009:5;156.9824:8;170.9933:17;185.0210:10;199.0337:6;241.0500:5;253.0515:5;269.0823:5;281.0762:22;342.1229:11;403.2252:5;
ATH01p00139	15-Jun-07	3:27:30	070613arabi_survey_10_pos.TXT	184	11.357	356.1528	33	357.1554	22	358.1448	7	20	81.0584:5;85.0224:7;91.0329:12;97.0235:6;112.9863:7;148.9696:5;173.0091:7;218.9776:8;311.0355:10;356.1555:11;356.6596:5;387.2068:6;549.2689:20;550.2604:5;
ATH01p00140	15-Jun-07	3:27:30	070613arabi_survey_10_pos.TXT	185	11.416	331.2822	43	332.2846	7	333.289	0	15	239.2442:7;313.2738:15;331.2534:8;
ATH01p00141	15-Jun-07	3:27:30	070613arabi_survey_10_pos.TXT	188	11.602	325.2399	36	326.2452	8	327.2343	7	13	79.0411:5;81.0609:13;93.0672:6;95.0799:7;325.2400:10;
ATH01p00142	15-Jun-07	3:27:30	070613arabi_survey_10_pos.TXT	190	11.729	358.2672	47	359.277	7	360.274	0	5	275.2127:5;
ATH01p00143	15-Jun-07	3:27:30	070613arabi_survey_10_pos.TXT	191	11.787	349.2384	21	350.2418	0	351.2468	5	10	349.1696:5;349.2432:10;
ATH01p00144	15-Jun-07	3:27:30	070613arabi_survey_10_pos.TXT	192	11.846	367.1541	25	368.1648	17	369.1549	20	5	95.0837:5;
ATH01p00145	15-Jun-07	3:27:30	070613arabi_survey_10_pos.TXT	193	11.914	356.1463	28	357.1488	18	358.1372	3	5	155.1009:5;156.9828:5;
ATH01p00146	15-Jun-07	3:27:30	070613arabi_survey_10_pos.TXT	194	11.973	349.1386	49	350.1311	2	351.1454	0	21	79.0486:5;91.0544:5;275.2117:7;349.1291:21;349.2372:17;
ATH01p00147	15-Jun-07	3:27:30	070613arabi_survey_10_pos.TXT	195	12.031	367.1497	10	368.1585	6	369.1642	3	11	275.2117:6;367.2503:11;
ATH01p00148	15-Jun-07	3:27:30	070613arabi_survey_10_pos.TXT	196	12.099	356.1448	51	357.1349	24	358.16	7	11	67.0446:8;81.0641:6;95.0789:5;98.9634:6;112.9898:9;170.9956:11;176.9735:6;185.0183:5;269.0709:11;281.0512:8;281.0860:6;431.2368:7;443.2215:5;
ATH01p00149	15-Jun-07	3:27:30	070613arabi_survey_10_pos.TXT	197	12.158	349.1461	19	350.1364	7	351.1523	3	6	93.0657:5;105.0653:5;349.2379:6;
ATH01p00150	15-Jun-07	3:27:30	070613arabi_survey_10_pos.TXT	200	12.344	349.1517	35	350.1591	8	351.1421	5	12	140.9875:5;229.0534:12;349.2353:8;
ATH01p00151	15-Jun-07	3:27:30	070613arabi_survey_10_pos.TXT	202	12.470	367.1643	16	368.1517	6	369.1605	5	6	275.2069:6;
ATH01p00152	15-Jun-07	3:27:30	070613arabi_survey_10_pos.TXT	203	12.529	349.2399	14	350.2427	2	351.2467	0	5	182.9987:5;275.2086:5;
ATH01p00153	15-Jun-07	3:27:30	070613arabi_survey_10_pos.TXT	204	12.588	335.2487	14	336.2486	7	337.2519	2	6	335.2666:6;
ATH01p00154	15-Jun-07	3:27:30	070613arabi_survey_10_pos.TXT	206	12.714	349.2339	12	350.2373	7	351.243	11	9	349.2379:9;
ATH01p00155	15-Jun-07	3:27:30	070613arabi_survey_10_pos.TXT	208	12.841	368.225	0	369.2284	0	370.2315	1	21	79.0452:7;81.0625:6;91.0469:14;93.0638:10;97.0221:5;98.9764:5;105.0626:10;107.0807:7;112.9877:6;119.0865:8;121.1040:6;127.0056:10;133.0982:6;135.1234:8;140.9925:5;156.9784:9;157.1106:5;159.1168:5;170.9944:6;185.0047:7;187.0089:6;245.0254:5;315.0941:5;368.1519:21;368.6674:12;369.1439:6;
ATH01p00156	15-Jun-07	3:27:30	070613arabi_survey_10_pos.TXT	209	12.900	341.6275	35	342.6219	12	343.6188	4	10	85.0214:7;91.0520:10;126.0021:5;153.9962:6;268.0565:5;
ATH01p00157	15-Jun-07	3:27:30	070613arabi_survey_10_pos.TXT	210	12.959	335.2585	68	336.275	19	337.2719	3	48	67.0443:16;79.0437:10;81.0587:17;91.0438:5;93.0660:10;95.0831:8;107.0904:5;121.1052:5;252.7837:7;335.2657:48;
ATH01p00158	15-Jun-07	3:27:30	070613arabi_survey_10_pos.TXT	211	13.027	353.2695	76	354.2881	29	355.2763	0	34	67.0476:8;81.0631:15;91.0447:7;93.0645:7;95.0810:19;107.0816:5;109.1006:8;123.1106:5;145.0992:7;243.2269:7;261.2282:34;353.2798:27;
ATH01p00159	15-Jun-07	3:27:30	070613arabi_survey_10_pos.TXT	213	13.144	335.2833	0	336.2867	0	337.2841	10	35	81.0639:5;93.0610:6;95.0764:5;335.2622:35;
ATH01p00160	15-Jun-07	3:27:30	070613arabi_survey_10_pos.TXT	214	13.212	353.272	280	354.2829	64	355.2791	11	126	67.0458:53;69.0614:6;77.0286:5;79.0477:35;81.0626:70;91.0482:24;93.0657:60;95.0794:54;105.0665:17;107.0821:27;109.0964:34;117.0688:5;119.0806:15;121.0990:22;123.1171:10;131.0882:13;133.0968:10;135.1178:21;137.1357:12;145.1019:12;147.1224:7;149.1360:13;159.1179:14;161.1393:6;163.1501:6;173.1339:19;177.1659:6;187.1342:7;187.1576:6;243.2132:29;261.2221:125;262.2312:6;279.2258:7;335.2626:16;353.2706:…
ATH01p00161	15-Jun-07	3:27:30	070613arabi_survey_10_pos.TXT	215	13.271	349.1614	9	350.1581	4	351.1575	2	5	93.0612:5;
ATH01p00162	15-Jun-07	3:27:30	070613arabi_survey_10_pos.TXT	217	13.398	356.2815	68	357.291	26	358.2883	0	18	81.0655:7;119.0893:5;275.2064:17;307.2232:18;
ATH01p00163	15-Jun-07	3:27:30	070613arabi_survey_10_pos.TXT	218	13.456	335.261	63	336.2753	12	337.2595	6	23	67.0424:7;79.0509:7;93.0663:7;252.7812:5;335.2583:23;
ATH01p00164	15-Jun-07	3:27:30	070613arabi_survey_10_pos.TXT	219	13.515	349.2385	27	350.2512	5	351.2453	0	7	107.0866:7;
ATH01p00165	15-Jun-07	3:27:30	070613arabi_survey_10_pos.TXT	220	13.583	374.6708	0	375.6708	248	376.6747	126	207	67.0429:18;77.0295:11;79.0484:36;81.0285:12;81.0623:22;84.9500:12;85.0205:22;91.0373:28;91.0558:16;93.0646:34;95.0836:16;96.9550:12;97.0224:23;98.9709:28;107.0798:7;110.9706:17;112.9879:39;116.9457:8;119.0823:14;121.1005:24;122.9747:37;124.9885:38;128.9857:11;130.9967:11;133.1026:8;135.1167:9;135.9821:18;136.9928:28;139.0042:20;140.9870:13;142.9630:7;143.0033:11;148.9851:26;151.0041:12;153.0186:1…
ATH01p00166	15-Jun-07	3:27:30	070613arabi_survey_10_pos.TXT	221	13.642	341.2383	48	342.2443	15	343.2342	2	30	89.0522:6;121.0551:8;165.0965:6;271.1577:30;341.2295:8;
ATH01p00167	15-Jun-07	3:27:30	070613arabi_survey_10_pos.TXT	222	13.701	363.3107	28	364.3143	9	365.3175	0	14	89.0489:7;363.2994:14;
ATH01p00168	15-Jun-07	3:27:30	070613arabi_survey_10_pos.TXT	223	13.769	354.287	12	355.2904	0	356.2938	0	6	164.8717:6;
ATH01p00169	15-Jun-07	3:27:30	070613arabi_survey_10_pos.TXT	224	13.828	349.2449	40	350.2458	14	351.2517	0	17	67.0422:5;107.0841:5;275.2081:5;349.2400:17;469.2724:6;
ATH01p00170	15-Jun-07	3:27:30	070613arabi_survey_10_pos.TXT	225	13.886	335.2606	37	336.2564	6	337.2526	5	24	67.0483:7;95.0836:5;335.2640:24;
ATH01p00171	15-Jun-07	3:27:30	070613arabi_survey_10_pos.TXT	226	13.954	355.2879	95	356.2886	29	357.3102	2	22	67.0491:7;81.0646:16;93.0664:7;95.0820:16;97.1015:5;245.2233:20;263.2376:22;337.2764:16;355.2888:11;
ATH01p00172	15-Jun-07	3:27:30	070613arabi_survey_10_pos.TXT	227	14.013	349.2287	26	350.2432	11	351.2526	3	21	81.0611:6;91.0497:6;100.9641:5;229.0368:21;231.0438:5;349.1620:6;349.2453:20;469.2672:10;
ATH01p00173	15-Jun-07	3:27:30	070613arabi_survey_10_pos.TXT	228	14.072	373.1826	29	374.1794	7	375.1765	11	28	109.0929:6;373.2003:28;
ATH01p00174	15-Jun-07	3:27:30	070613arabi_survey_10_pos.TXT	229	14.140	355.2851	129	356.2893	29	357.2811	5	60	67.0443:39;69.0607:12;79.0443:16;81.0623:46;83.0816:7;91.0513:13;93.0641:27;95.0801:45;97.0535:5;105.0701:7;107.0842:12;109.0979:25;119.0906:5;121.1053:10;123.1154:6;133.1022:8;135.1101:6;137.1261:5;147.1154:5;149.1286:15;161.1341:7;163.1550:5;164.8751:6;165.1655:8;175.1408:12;203.1792:5;245.2314:56;263.2395:60;264.2397:6;337.2800:51;355.2816:33;
ATH01p00175	15-Jun-07	3:27:30	070613arabi_survey_10_pos.TXT	230	14.198	337.2765	40	338.2831	11	339.294	3	27	81.0649:5;337.2749:27;
ATH01p00176	15-Jun-07	3:27:30	070613arabi_survey_10_pos.TXT	231	14.257	367.1419	8	368.1481	2	369.1658	6	6	367.2414:6;
ATH01p00177	15-Jun-07	3:27:30	070613arabi_survey_10_pos.TXT	233	14.384	335.3448	0	336.3482	0	337.3516	0	10	252.7883:7;335.2714:10;
ATH01p00178	15-Jun-07	3:27:30	070613arabi_survey_10_pos.TXT	234	14.443	349.1459	12	350.1493	0	351.1671	2	7	349.2334:7;
ATH01p00179	15-Jun-07	3:27:30	070613arabi_survey_10_pos.TXT	235	14.511	365.227	44	366.2269	5	367.2413	3	29	97.0996:5;223.1338:8;291.1915:18;365.2288:29;
ATH01p00180	15-Jun-07	3:27:30	070613arabi_survey_10_pos.TXT	236	14.570	335.2554	42	336.2643	5	337.2622	0	21	67.0456:6;79.0454:6;81.0590:10;93.0683:7;109.1059:5;335.2498:21;335.2912:10;
ATH01p00181	15-Jun-07	3:27:30	070613arabi_survey_10_pos.TXT	238	14.696	365.2285	11	366.2411	5	367.2401	4	8	365.2191:6;365.3283:8;
ATH01p00182	15-Jun-07	3:27:30	070613arabi_survey_10_pos.TXT	239	14.755	335.2597	38	336.2441	3	337.2587	14	21	67.0419:5;335.2578:21;
ATH01p00183	15-Jun-07	3:27:30	070613arabi_survey_10_pos.TXT	240	14.814	349.2393	80	350.2247	8	351.2461	0	44	79.0515:11;81.0608:6;91.0480:8;93.0682:8;95.0837:7;105.0662:6;239.1913:6;275.2012:19;349.1221:10;349.2378:44;
ATH01p00184	15-Jun-07	3:27:30	070613arabi_survey_10_pos.TXT	241	14.882	354.3003	17	355.2907	2	356.3042	1	7	103.0681:7;
ATH01p00185	15-Jun-07	3:27:30	070613arabi_survey_10_pos.TXT	242	14.940	335.2624	103	336.2712	21	337.273	5	46	67.0464:5;81.0589:7;93.0647:6;95.0816:7;109.0946:5;335.2612:46;336.2460:6;
ATH01p00186	15-Jun-07	3:27:30	070613arabi_survey_10_pos.TXT	243	14.999	349.2405	154	350.2444	41	351.2579	7	64	69.0629:9;79.0470:8;95.0813:7;105.0654:5;119.0848:7;131.0826:6;133.1005:7;135.1203:7;163.1113:5;179.1409:5;247.2291:5;275.1951:11;349.2397:64;
ATH01p00187	15-Jun-07	3:27:30	070613arabi_survey_10_pos.TXT	245	15.126	335.2614	99	336.2646	19	337.2501	15	76	67.0373:5;79.0498:5;81.0612:13;91.0486:7;93.0638:6;95.0792:14;335.2611:76;
ATH01p00188	15-Jun-07	3:27:30	070613arabi_survey_10_pos.TXT	246	15.185	349.244	48	350.2454	16	351.2562	10	55	69.0593:7;77.0350:7;79.0482:14;81.0240:7;81.0583:6;91.0495:15;93.0651:8;95.0126:5;107.0457:8;119.0850:10;275.2039:14;349.2392:55;
ATH01p00189	15-Jun-07	3:27:30	070613arabi_survey_10_pos.TXT	247	15.253	354.2831	18	355.2827	6	356.2744	1	8	103.0713:8;
ATH01p00190	15-Jun-07	3:27:30	070613arabi_survey_10_pos.TXT	248	15.312	335.3439	0	336.3332	2	337.3507	0	25	67.0450:5;93.0638:5;335.2650:25;
ATH01p00191	15-Jun-07	3:27:30	070613arabi_survey_10_pos.TXT	249	15.370	365.2398	11	366.2382	3	367.2601	7	7	291.1892:7;
ATH01p00192	15-Jun-07	3:27:30	070613arabi_survey_10_pos.TXT	250	15.438	354.2829	12	355.2863	0	356.2807	3	8	103.0758:8;
ATH01p00193	15-Jun-07	3:27:30	070613arabi_survey_10_pos.TXT	251	15.497	338.2653	0	339.2756	4	340.2721	0	27	69.0586:7;81.0607:5;338.3391:27;
ATH01p00194	15-Jun-07	3:27:30	070613arabi_survey_10_pos.TXT	252	15.556	367.3128	0	368.3297	24	369.3302	3	28	79.0456:5;81.0627:16;93.0666:6;95.0794:28;109.1002:12;123.1136:5;135.1162:5;137.1274:10;161.1348:5;163.1499:5;187.1577:5;215.1821:6;367.3341:27;368.3386:6;
ATH01p00195	15-Jun-07	3:27:30	070613arabi_survey_10_pos.TXT	253	15.624	349.2366	24	350.24	0	351.2434	0	5	275.2071:5;349.2491:5;
ATH01p00196	15-Jun-07	3:27:30	070613arabi_survey_10_pos.TXT	254	15.682	335.2478	18	336.2512	0	337.2546	0	13	81.0632:7;252.7937:6;335.2473:13;
ATH01p00197	15-Jun-07	3:27:30	070613arabi_survey_10_pos.TXT	255	15.741	367.3369	55	368.3544	14	369.3475	3	24	81.0591:6;95.0789:12;137.1285:8;187.1514:6;367.3415:24;
ATH01p00198	15-Jun-07	3:27:30	070613arabi_survey_10_pos.TXT	256	15.809	354.2825	29	355.2944	4	356.2942	5	12	103.0714:12;
ATH01p00199	15-Jun-07	3:27:30	070613arabi_survey_10_pos.TXT	257	15.868	335.3656	0	336.369	0	337.3724	0	17	81.0661:5;335.2703:17;
ATH01p00200	15-Jun-07	3:27:30	070613arabi_survey_10_pos.TXT	258	15.927	338.3509	17	339.3532	4	340.3577	0	5	338.3560:5;
ATH01p00201	15-Jun-07	3:27:30	070613arabi_survey_10_pos.TXT	259	15.995	349.2445	28	350.2395	4	351.2513	0	21	69.0597:6;81.0645:5;91.0512:8;105.0685:5;275.2022:12;349.2436:21;
ATH01p00202	15-Jun-07	3:27:30	070613arabi_survey_10_pos.TXT	260	16.054	335.277	20	336.2837	8	337.2818	12	18	335.2615:18;
ATH01p00203	15-Jun-07	3:27:30	070613arabi_survey_10_pos.TXT	261	16.112	354.2826	11	355.2789	3	356.2894	0	9	103.0730:9;
ATH01p00204	15-Jun-07	3:27:30	070613arabi_survey_10_pos.TXT	262	16.180	338.3386	9	339.342	0	340.3454	0	5	338.3421:5;
ATH01p00205	15-Jun-07	3:27:30	070613arabi_survey_10_pos.TXT	263	16.239	351.1375	36	352.1388	8	353.1443	2	5	156.0841:5;298.6278:5;328.6508:5;
ATH01p00206	15-Jun-07	3:27:30	070613arabi_survey_10_pos.TXT	264	16.298	335.3417	0	336.3304	1	337.3485	0	24	81.0661:6;93.0691:5;335.2676:24;
ATH01p00207	15-Jun-07	3:27:30	070613arabi_survey_10_pos.TXT	265	16.366	354.2864	19	355.2844	8	356.2932	0	13	103.0687:13;
ATH01p00208	15-Jun-07	3:27:30	070613arabi_survey_10_pos.TXT	266	16.425	349.2294	10	350.2285	2	351.2525	5	10	349.2351:10;
ATH01p00209	15-Jun-07	3:27:30	070613arabi_survey_10_pos.TXT	267	16.483	337.2884	17	338.2918	0	339.2952	0	7	81.0618:5;337.2746:7;
ATH01p00210	15-Jun-07	3:27:30	070613arabi_survey_10_pos.TXT	268	16.551	354.2858	18	355.2756	7	356.2745	1	11	103.0726:11;
ATH01p00211	15-Jun-07	3:27:30	070613arabi_survey_10_pos.TXT	269	16.610	359.2498	5	360.2532	0	361.2583	1	7	359.2324:7;
ATH01p00212	15-Jun-07	3:27:30	070613arabi_survey_10_pos.TXT	270	16.669	371.3199	114	372.3216	30	373.3311	9	64	101.0588:28;111.0435:34;129.0545:64;147.0684:14;241.1774:9;259.1910:6;371.3328:7;
ATH01p00213	15-Jun-07	3:27:30	070613arabi_survey_10_pos.TXT	271	16.737	354.2911	23	355.2824	4	356.316	3	11	103.0689:11;354.3027:6;
ATH01p00214	15-Jun-07	3:27:30	070613arabi_survey_10_pos.TXT	272	16.796	332.8399	10	333.8433	0	334.834	1	12	250.7809:12;
ATH01p00215	15-Jun-07	3:27:30	070613arabi_survey_10_pos.TXT	273	16.854	337.2829	15	338.2705	3	339.2897	0	8	337.2861:8;
ATH01p00216	15-Jun-07	3:27:30	070613arabi_survey_10_pos.TXT	274	16.923	353.2823	18	354.2699	6	355.2875	3	13	79.0439:5;95.0791:5;261.2113:6;335.2512:5;353.2721:13;
ATH01p00217	15-Jun-07	3:27:30	070613arabi_survey_10_pos.TXT	275	16.981	349.2414	13	350.2398	4	351.2396	4	5	349.2483:5;
ATH01p00218	15-Jun-07	3:27:30	070613arabi_survey_10_pos.TXT	276	17.040	338.3442	132	339.3459	33	340.3374	8	69	69.0626:7;97.0976:12;107.0872:5;111.1089:5;135.1164:6;321.3302:15;338.3474:69;
ATH01p00219	15-Jun-07	3:27:30	070613arabi_survey_10_pos.TXT	277	17.108	335.2644	66	336.275	19	337.2858	8	78	67.0413:8;69.0611:5;79.0497:8;81.0634:14;93.0683:17;95.0797:17;107.0837:6;109.0928:9;121.0979:5;252.7841:5;335.2645:78;336.2743:8;
ATH01p00220	15-Jun-07	3:27:30	070613arabi_survey_10_pos.TXT	278	17.167	354.268	7	355.2838	2	356.2947	2	8	103.0722:8;354.3047:7;
ATH01p00221	15-Jun-07	3:27:30	070613arabi_survey_10_pos.TXT	280	17.293	335.2595	52	336.2687	11	337.2747	10	35	81.0717:5;93.0622:6;95.0794:5;252.7755:6;335.2604:35;
ATH01p00222	15-Jun-07	3:27:30	070613arabi_survey_10_pos.TXT	281	17.352	338.351	35	339.3481	10	340.3578	0	20	338.3526:20;
ATH01p00223	15-Jun-07	3:27:30	070613arabi_survey_10_pos.TXT	282	17.411	354.3031	6	355.3065	0	356.3099	0	5	103.0742:5;
ATH01p00224	15-Jun-07	3:27:30	070613arabi_survey_10_pos.TXT	283	17.479	335.3391	0	336.3425	0	337.3459	0	116	67.0483:10;79.0481:8;81.0641:13;93.0620:6;95.0815:15;105.0708:5;107.0813:12;109.1012:7;335.2607:116;336.2667:20;
ATH01p00225	15-Jun-07	3:27:30	070613arabi_survey_10_pos.TXT	284	17.538	338.3512	28	339.351	7	340.358	0	15	338.3448:15;
ATH01p00226	15-Jun-07	3:27:30	070613arabi_survey_10_pos.TXT	285	17.596	354.2771	14	355.2719	3	356.2839	0	11	103.0792:11;
ATH01p00227	15-Jun-07	3:27:30	070613arabi_survey_10_pos.TXT	286	17.664	335.2664	13	336.2679	5	337.2662	11	14	108.9004:6;335.2605:14;
ATH01p00228	15-Jun-07	3:27:30	070613arabi_survey_10_pos.TXT	287	17.723	338.336	20	339.3266	1	340.3428	0	9	338.3416:9;
ATH01p00229	15-Jun-07	3:27:30	070613arabi_survey_10_pos.TXT	288	17.782	349.1597	19	350.1663	2	351.17	4	18	102.1242:18;
ATH01p00230	15-Jun-07	3:27:30	070613arabi_survey_10_pos.TXT	291	17.967	341.8826	30	342.886	0	343.8714	9	12	259.8149:7;300.8759:12;
ATH01p00231	15-Jun-07	3:27:30	070613arabi_survey_10_pos.TXT	292	18.035	329.8587	27	330.8509	26	331.8655	0	6	233.8369:6;
ATH01p00232	15-Jun-07	3:27:30	070613arabi_survey_10_pos.TXT	293	18.094	326.8528	39	327.861	18	328.8446	24	14	180.8686:11;195.8304:6;211.8213:11;226.8745:12;229.8429:11;244.8621:7;257.8258:14;267.9011:12;285.8001:7;285.8401:11;
ATH01p00233	15-Jun-07	3:27:30	070613arabi_survey_10_pos.TXT	294	18.153	341.8876	30	342.8883	10	343.8877	16	44	72.9311:5;98.5022:7;213.8237:12;214.8299:11;215.8406:15;218.8356:16;231.8306:15;232.8324:12;258.8419:6;259.8371:44;300.8604:20;301.8596:5;
ATH01p00234	15-Jun-07	3:27:30	070613arabi_survey_10_pos.TXT	295	18.221	329.8447	56	330.8324	53	331.8344	28	8	214.8311:7;232.8416:8;260.8191:6;288.8416:6;
ATH01p00235	15-Jun-07	3:27:30	070613arabi_survey_10_pos.TXT	296	18.280	326.8291	35	327.8288	29	328.8304	24	15	71.9220:5;72.9303:5;140.8932:6;180.8759:5;211.8214:10;216.8275:8;229.8405:12;257.8242:15;285.8252:10;
ATH01p00236	15-Jun-07	3:27:30	070613arabi_survey_10_pos.TXT	297	18.338	332.8208	51	333.8223	23	334.8386	17	15	146.9024:13;201.8225:12;217.8308:11;218.8235:5;235.8396:14;250.7992:6;263.8375:6;291.8166:15;
ATH01p00237	15-Jun-07	3:27:30	070613arabi_survey_10_pos.TXT	298	18.407	341.8799	22	342.8803	6	343.8974	10	28	197.8326:5;213.8229:17;214.8354:12;215.8398:8;218.8177:7;231.8366:6;259.8402:28;300.8535:21;
ATH01p00238	15-Jun-07	3:27:30	070613arabi_survey_10_pos.TXT	299	18.465	326.8402	33	327.8363	23	328.8312	27	14	180.8595:8;211.8385:5;216.8301:6;229.8211:6;229.8443:14;285.8632:5;
ATH01p00239	15-Jun-07	3:27:30	070613arabi_survey_10_pos.TXT	300	18.524	332.8815	0	333.8849	0	334.8884	3	12	217.8202:9;235.8267:11;250.8747:6;263.8438:8;291.7988:12;292.7921:5;
ATH01p00240	15-Jun-07	3:27:30	070613arabi_survey_10_pos.TXT	301	18.592	343.8093	13	344.7937	10	345.8248	13	10	215.8152:9;217.8441:5;261.8244:7;302.8624:10;
ATH01p00241	15-Jun-07	3:27:30	070613arabi_survey_10_pos.TXT	302	18.651	354.8348	15	355.83	6	356.8612	9	5	164.8682:5;
ATH01p00242	15-Jun-07	3:27:30	070613arabi_survey_10_pos.TXT	303	18.709	331.8569	0	332.8603	0	333.8637	0	8	290.8143:8;
ATH01p00243	15-Jun-07	3:27:30	070613arabi_survey_10_pos.TXT	304	18.777	341.8822	22	342.869	4	343.8911	9	23	72.9288:8;214.8293:6;215.8331:6;231.8392:6;256.7919:6;259.8333:23;300.8584:12;
ATH01p00244	15-Jun-07	3:27:30	070613arabi_survey_10_pos.TXT	306	18.895	332.8467	27	333.8309	15	334.8351	16	14	217.8223:8;291.8104:14;
ATH01p00245	15-Jun-07	3:27:30	070613arabi_survey_10_pos.TXT	307	18.963	343.8075	16	344.7953	7	345.7975	9	10	199.8404:5;215.8308:5;261.8374:10;
ATH01p00246	15-Jun-07	3:27:30	070613arabi_survey_10_pos.TXT	308	19.022	339.8867	19	340.8951	12	341.8812	16	9	211.8314:6;213.8475:5;257.8307:8;298.8438:9;
ATH01p00247	15-Jun-07	3:27:30	070613arabi_survey_10_pos.TXT	309	19.080	326.8449	14	327.8657	12	328.8388	14	9	216.8342:5;285.8411:9;
ATH01p00248	15-Jun-07	3:27:30	070613arabi_survey_10_pos.TXT	310	19.148	335.8479	18	336.8513	0	337.8378	11	6	253.8401:6;
ATH01p00249	15-Jun-07	3:27:30	070613arabi_survey_10_pos.TXT	311	19.207	343.8741	0	344.8881	7	345.8702	6	5	215.8422:5;233.8389:5;
ATH01p00250	15-Jun-07	3:27:30	070613arabi_survey_10_pos.TXT	312	19.266	354.843	12	355.8601	7	356.8373	6	9	254.8708:5;272.7884:9;313.8097:6;
ATH01p00251	15-Jun-07	3:27:30	070613arabi_survey_10_pos.TXT	313	19.334	339.8765	17	340.8799	0	341.889	16	8	229.8465:6;257.8238:6;298.8491:8;
ATH01p00252	15-Jun-07	3:27:30	070613arabi_survey_10_pos.TXT	314	19.392	332.8857	0	333.908	1	334.8949	3	9	217.8287:9;235.8387:7;
ATH01p00253	15-Jun-07	3:27:30	070613arabi_survey_10_pos.TXT	315	19.451	342.8878	12	343.8951	7	344.8821	6	5	215.8492:5;
ATH01p00254	15-Jun-07	4:07:32	070613arabi_survey_11_pos.TXT	1	0.043	384.8386	18	385.8264	13	386.8323	17	12	257.7972:7;258.8116:12;299.8285:9;343.8141:10;
ATH01p00255	15-Jun-07	4:07:32	070613arabi_survey_11_pos.TXT	2	0.102	391.2839	6	392.2971	2	393.2907	0	12	149.0191:12;
ATH01p00256	15-Jun-07	4:07:32	070613arabi_survey_11_pos.TXT	4	0.229	380.847	43	381.8448	21	382.8404	36	23	253.7933:18;254.8064:13;255.7960:5;270.7995:16;295.8286:21;311.8250:6;339.8157:23;340.8104:5;
ATH01p00257	15-Jun-07	4:07:32	070613arabi_survey_11_pos.TXT	5	0.288	383.8442	26	384.8432	25	385.8515	18	18	127.8982:6;256.7911:15;257.7970:17;272.7771:8;273.8042:5;274.7798:5;298.8222:18;342.8182:14;
ATH01p00258	15-Jun-07	4:07:32	070613arabi_survey_11_pos.TXT	6	0.346	386.8473	28	387.8593	4	388.8607	14	8	259.7881:8;260.7886:5;301.8381:8;304.8876:6;345.8232:7;
ATH01p00259	15-Jun-07	4:07:32	070613arabi_survey_11_pos.TXT	7	0.414	380.8397	30	381.8575	15	382.8529	24	19	123.8926:6;254.8041:19;270.7945:8;272.8248:6;295.8289:15;339.8247:18;380.8583:5;
ATH01p00260	15-Jun-07	4:07:32	070613arabi_survey_11_pos.TXT	8	0.473	377.8501	25	378.8506	13	379.8462	14	8	251.7988:6;267.8101:5;292.8423:8;
ATH01p00261	15-Jun-07	4:07:32	070613arabi_survey_11_pos.TXT	9	0.532	383.8476	31	384.8489	26	385.8536	19	17	256.8099:12;257.7957:17;272.8036:6;273.7950:11;274.8107:5;298.8270:12;342.8121:8;
ATH01p00262	15-Jun-07	4:07:32	070613arabi_survey_11_pos.TXT	10	0.600	380.8449	30	381.8681	9	382.8409	24	24	253.7917:11;254.8055:24;269.7951:5;270.7917:12;295.8351:13;298.8252:5;339.8243:13;
ATH01p00263	15-Jun-07	4:07:32	070613arabi_survey_11_pos.TXT	11	0.659	388.8368	12	389.8402	0	390.839	1	7	262.8034:5;347.8210:7;
ATH01p00264	15-Jun-07	4:07:32	070613arabi_survey_11_pos.TXT	12	0.717	391.8337	15	392.8371	0	393.8405	0	88	58.4933:5;60.9960:13;70.0011:55;71.0185:19;73.5211:7;79.0078:88;79.5114:9;82.5281:21;84.9543:6;88.0142:21;214.9263:17;
ATH01p00265	15-Jun-07	4:07:32	070613arabi_survey_11_pos.TXT	13	0.785	398.9069	139	399.9106	82	400.9066	87	215	60.9954:30;70.0014:132;71.0170:21;79.0077:215;79.5118:12;81.0092:7;82.5280:28;84.9508:9;88.0136:29;194.9293:12;198.9457:10;214.9233:14;238.9260:15;352.9011:29;370.9062:7;
ATH01p00266	15-Jun-07	4:07:32	070613arabi_survey_11_pos.TXT	14	0.844	381.0829	482	382.091	69	383.0789	54	210	79.0067:9;381.0782:210;
ATH01p00267	15-Jun-07	4:07:32	070613arabi_survey_11_pos.TXT	15	0.903	396.0634	688	397.0642	122	398.0567	133	748	234.0039:105;396.0565:748;
ATH01p00268	15-Jun-07	4:07:32	070613arabi_survey_11_pos.TXT	16	0.971	358.1027	89	359.1061	0	360.1003	13	45	71.9818:9;87.0198:12;132.0484:33;196.0490:45;
ATH01p00269	15-Jun-07	4:07:32	070613arabi_survey_11_pos.TXT	17	1.030	381.0829	322	382.0821	55	383.0822	42	125	381.0808:125;382.0602:5;
ATH01p00270	15-Jun-07	4:07:32	070613arabi_survey_11_pos.TXT	19	1.156	366.9727	60	367.9761	0	368.9758	27	12	90.9581:6;118.9631:8;186.9588:5;190.9524:12;232.9548:9;250.9560:8;324.9653:5;366.9691:10;
ATH01p00271	15-Jun-07	4:07:32	070613arabi_survey_11_pos.TXT	20	1.215	382.9814	32	383.9848	0	384.9771	13	10	116.9525:6;255.8086:9;256.8035:9;273.7954:5;297.8141:5;383.0272:10;
ATH01p00272	15-Jun-07	4:07:32	070613arabi_survey_11_pos.TXT	21	1.274	396.9977	54	398.0011	0	398.9996	18	6	79.0105:6;136.0667:5;148.9761:5;262.9802:5;397.0109:6;
ATH01p00273	15-Jun-07	4:07:32	070613arabi_survey_11_pos.TXT	22	1.342	361.9838	0	362.9872	0	364.0084	12	31	68.9875:17;69.9433:5;72.9289:16;83.9609:10;90.9469:7;101.9720:5;129.8985:5;130.9000:9;131.9550:8;143.9430:6;146.8995:22;156.9156:7;164.9070:8;168.9073:5;168.9279:7;170.9325:5;171.9437:7;186.9252:16;187.9251:13;187.9451:6;188.9112:8;201.9583:31;212.9087:5;214.9312:20;227.9777:7;232.9291:6;255.9536:23;256.9036:12;271.9583:14;274.9063:20;343.9344:7;361.9460:17;
ATH01p00274	15-Jun-07	4:07:32	070613arabi_survey_11_pos.TXT	23	1.401	358.1016	299	359.1068	59	360.1005	56	244	60.9999:9;71.9809:38;71.9946:10;85.0191:22;87.0209:67;103.0560:8;114.0313:9;127.0428:9;128.0528:32;129.0408:13;129.0641:11;130.0334:26;131.0488:11;132.0467:213;133.0121:10;183.9359:10;196.0484:244;252.9585:15;253.9066:9;358.1063:14;
ATH01p00275	15-Jun-07	4:07:32	070613arabi_survey_11_pos.TXT	24	1.459	396.0563	88	397.0476	7	398.0541	21	25	396.0701:25;
ATH01p00276	15-Jun-07	4:07:32	070613arabi_survey_11_pos.TXT	25	1.527	361.9762	0	362.9734	10	363.9916	19	11	72.9294:5;87.9544:7;111.0031:5;143.9540:7;201.9611:11;214.9209:5;255.9631:6;256.8958:6;
ATH01p00277	15-Jun-07	4:07:32	070613arabi_survey_11_pos.TXT	26	1.586	384.8422	18	385.8617	13	386.8612	16	9	257.7935:8;258.8000:8;343.8228:9;
ATH01p00278	15-Jun-07	4:07:32	070613arabi_survey_11_pos.TXT	27	1.645	358.0911	17	359.0945	0	360.0979	0	5	196.0486:5;
ATH01p00279	15-Jun-07	4:07:32	070613arabi_survey_11_pos.TXT	28	1.713	380.8461	26	381.8591	19	382.8479	15	11	254.8109:9;295.8244:11;
ATH01p00280	15-Jun-07	4:07:32	070613arabi_survey_11_pos.TXT	29	1.776	391.3121	6	392.3155	0	393.3189	0	10	149.0194:10;149.0401:7;
ATH01p00281	15-Jun-07	4:07:32	070613arabi_survey_11_pos.TXT	32	1.961	383.836	15	384.8479	9	385.845	5	10	256.7963:8;257.8092:9;273.8068:7;298.8271:10;
ATH01p00282	15-Jun-07	4:07:32	070613arabi_survey_11_pos.TXT	33	2.020	391.2914	19	392.3003	5	393.3065	4	22	149.0224:22;
ATH01p00283	15-Jun-07	4:07:32	070613arabi_survey_11_pos.TXT	34	2.088	386.9315	633	387.9364	93	388.9274	184	377	102.9132:17;104.9099:99;105.9115:24;106.9255:41;119.9346:13;121.9302:38;123.9267:70;139.9193:17;151.9361:41;153.8993:14;153.9350:75;155.9004:73;169.9245:55;170.8997:34;183.9142:23;184.9143:16;185.9102:82;197.9312:54;199.9258:275;203.9167:13;212.9126:13;214.9118:64;216.9297:18;217.9426:34;244.9278:96;245.9322:39;246.9367:88;247.9277:44;262.9361:13;264.8948:17;275.8998:16;277.9230:27;278.9068:32;27…
ATH01p00284	15-Jun-07	4:07:32	070613arabi_survey_11_pos.TXT	35	2.147	377.9318	301	378.9212	94	379.9275	77	231	94.0011:12;112.0186:7;113.9175:14;131.9330:17;142.0076:17;145.9329:7;145.9512:10;147.9053:14;160.9578:35;161.9339:8;161.9661:31;162.9470:16;175.9589:7;176.9660:22;177.9153:28;178.9753:7;192.9470:10;193.9207:7;207.9452:18;236.9294:26;238.8918:47;240.9252:7;253.9008:9;256.9005:12;270.9193:189;271.9055:12;284.9371:15;285.9406:30;288.9289:32;331.9268:231;332.9382:13;349.9319:10;377.9346:43;
ATH01p00285	15-Jun-07	4:07:32	070613arabi_survey_11_pos.TXT	36	2.205	374.9359	0	375.9393	0	376.9427	0	16	233.9068:16;374.8963:6;
ATH01p00286	15-Jun-07	4:07:32	070613arabi_survey_11_pos.TXT	37	2.274	371.1276	36	372.1387	11	373.1337	3	38	121.0207:5;134.0619:5;149.0237:17;162.0572:36;163.0479:5;180.0685:31;191.0359:10;209.0432:11;226.0754:38;
ATH01p00287	15-Jun-07	4:07:32	070613arabi_survey_11_pos.TXT	38	2.332	384.8509	19	385.8741	7	386.8577	0	22	148.0369:15;178.0368:9;223.0583:22;257.7887:7;258.8128:8;299.8251:5;339.0681:13;343.8219:9;385.1094:5;
ATH01p00288	15-Jun-07	4:07:32	070613arabi_survey_11_pos.TXT	39	2.391	355.0585	65	356.0603	6	357.049	41	33	144.9871:5;146.9939:7;164.8745:9;204.9976:6;218.9830:21;220.9983:11;236.9938:5;254.8822:7;307.0351:29;309.0541:33;355.0593:27;
ATH01p00289	15-Jun-07	4:07:32	070613arabi_survey_11_pos.TXT	40	2.459	373.041	310	374.0388	46	375.0376	48	473	100.9933:100;116.9748:25;119.0050:30;149.0023:123;190.0292:473;373.0421:25;
ATH01p00290	15-Jun-07	4:07:32	070613arabi_survey_11_pos.TXT	41	2.518	388.9982	210	390.0142	23	391.0096	59	245	164.9753:13;206.0048:245;
ATH01p00291	15-Jun-07	4:07:32	070613arabi_survey_11_pos.TXT	42	2.576	384.1206	143	385.1124	37	386.13	7	63	129.8957:5;162.0820:15;188.0586:8;192.0547:8;252.0730:63;256.8013:5;257.7936:12;258.8000:5;273.7962:8;298.8330:5;342.8162:11;343.8089:6;384.1185:35;
ATH01p00292	15-Jun-07	4:07:32	070613arabi_survey_11_pos.TXT	44	2.703	391.304	23	392.3074	0	393.2996	1	14	149.0224:14;
ATH01p00293	15-Jun-07	4:07:32	070613arabi_survey_11_pos.TXT	45	2.762	380.8512	19	381.8471	5	382.8493	4	7	253.7917:7;254.8007:6;270.7896:7;295.8203:6;339.7989:5;
ATH01p00294	15-Jun-07	4:07:32	070613arabi_survey_11_pos.TXT	46	2.830	386.8507	17	387.8513	4	388.8547	12	6	259.8050:6;260.8116:6;301.8131:5;304.8738:5;
ATH01p00295	15-Jun-07	4:07:32	070613arabi_survey_11_pos.TXT	47	2.889	391.2788	25	392.2806	4	393.2856	0	21	99.5034:8;149.0208:21;
ATH01p00296	15-Jun-07	4:07:32	070613arabi_survey_11_pos.TXT	48	2.947	364.0161	59	365.0085	9	366.0081	36	29	102.9151:5;131.9398:13;171.9714:11;189.0084:5;216.9952:6;232.9961:13;260.9877:29;288.9907:20;364.0128:17;
ATH01p00297	15-Jun-07	4:07:32	070613arabi_survey_11_pos.TXT	49	3.015	395.0294	56	396.0187	13	397.0362	0	42	84.0376:5;103.0570:7;136.9870:7;182.9848:7;233.9724:12;395.0227:42;395.1641:6;
ATH01p00298	15-Jun-07	4:07:32	070613arabi_survey_11_pos.TXT	50	3.074	381.0698	115	382.0703	23	383.0718	66	24	218.9826:16;253.8039:5;254.8099:7;270.7944:6;295.8328:6;319.0303:8;335.0661:8;339.8215:8;363.0441:5;381.0712:24;
ATH01p00299	15-Jun-07	4:07:32	070613arabi_survey_11_pos.TXT	51	3.133	391.292	17	392.2836	2	393.2988	0	19	71.0784:5;149.0239:19;
ATH01p00300	15-Jun-07	4:07:32	070613arabi_survey_11_pos.TXT	52	3.201	369.1145	208	370.1182	36	371.1141	20	322	69.0226:17;85.0237:35;97.0204:11;118.0622:11;128.0489:41;130.0640:125;131.0680:12;132.0435:103;145.0720:19;146.0618:34;156.0684:13;162.0388:218;173.0648:13;174.0421:24;189.0527:10;190.0386:34;207.0598:322;208.0650:14;352.0827:20;369.1045:11;
ATH01p00301	15-Jun-07	4:07:32	070613arabi_survey_11_pos.TXT	53	3.260	381.1416	76	382.152	12	383.1484	0	28	69.0567:14;143.0872:6;203.1154:28;253.8000:5;254.8088:10;295.8372:6;339.8215:5;380.9860:6;381.9990:8;
ATH01p00302	15-Jun-07	4:07:32	070613arabi_survey_11_pos.TXT	54	3.318	351.1003	57	352.0904	31	353.0877	9	25	156.0710:9;189.0554:14;309.9370:5;310.0270:25;351.1067:9;
ATH01p00303	15-Jun-07	4:07:32	070613arabi_survey_11_pos.TXT	55	3.386	384.8335	18	385.8417	13	386.8526	9	9	299.8262:5;343.8268:9;
ATH01p00304	15-Jun-07	4:07:32	070613arabi_survey_11_pos.TXT	56	3.445	366.1764	23	367.1608	21	368.1981	2	31	136.0498:7;136.0686:11;204.1281:23;366.1746:31;
ATH01p00305	15-Jun-07	4:07:32	070613arabi_survey_11_pos.TXT	57	3.504	380.8363	20	381.8547	13	382.8547	16	9	254.8038:9;280.8054:5;295.8256:5;339.8253:7;
ATH01p00306	15-Jun-07	4:07:32	070613arabi_survey_11_pos.TXT	58	3.572	371.0929	27	372.0964	16	373.1143	20	11	85.0235:9;329.8344:5;371.1769:11;579.1534:5;
ATH01p00307	15-Jun-07	4:07:32	070613arabi_survey_11_pos.TXT	59	3.630	391.2834	19	392.2812	4	393.2902	0	34	149.0272:34;167.0365:5;
ATH01p00308	15-Jun-07	4:07:32	070613arabi_survey_11_pos.TXT	60	3.689	386.1203	28	387.1386	7	388.1293	1	68	91.0450:5;135.0428:7;163.0418:6;175.0385:6;181.0421:6;209.0427:16;223.0644:5;224.0683:68;386.1235:7;
ATH01p00309	15-Jun-07	4:07:32	070613arabi_survey_11_pos.TXT	61	3.757	355.0912	14	356.0946	0	357.098	0	10	164.8759:8;254.8751:10;313.8888:6;
ATH01p00310	15-Jun-07	4:07:32	070613arabi_survey_11_pos.TXT	62	3.816	399.1237	1043	400.1294	242	401.1208	104	884	85.0230:64;104.0488:60;130.0635:66;132.0464:78;134.0576:34;145.0509:28;147.0674:53;160.0769:440;162.0565:648;163.0638:30;175.0904:36;176.0730:52;186.0811:29;192.0507:279;203.0834:41;204.0550:57;220.0465:98;237.0723:884;382.0970:60;399.1230:138;
ATH01p00311	15-Jun-07	4:07:32	070613arabi_survey_11_pos.TXT	63	3.874	370.1382	0	371.1416	0	372.145	0	22	69.0256:5;81.0237:6;85.0212:16;97.0216:9;129.9598:5;131.0426:9;137.0637:22;145.0532:5;151.0387:16;175.0751:5;200.9758:5;205.0817:6;218.9821:18;219.9806:6;220.0077:5;279.0055:6;370.0943:7;415.0768:15;416.0850:8;562.1194:6;577.1302:19;578.1308:11;
ATH01p00312	15-Jun-07	4:07:32	070613arabi_survey_11_pos.TXT	64	3.942	387.2008	68	388.2067	17	389.2076	0	12	123.0773:5;207.1305:12;260.8054:9;276.8031:6;301.8295:6;
ATH01p00313	15-Jun-07	4:07:32	070613arabi_survey_11_pos.TXT	65	4.001	381.0305	37	382.0237	9	383.0266	14	7	339.8270:7;381.0202:7;
ATH01p00314	15-Jun-07	4:07:32	070613arabi_survey_11_pos.TXT	66	4.060	354.1212	167	355.1195	38	356.1083	6	175	89.0368:6;91.0492:23;119.0483:22;129.0355:7;147.0459:24;175.0428:53;207.0664:175;208.0699:9;354.1178:13;
ATH01p00315	15-Jun-07	4:07:32	070613arabi_survey_11_pos.TXT	67	4.128	391.0488	10	392.0615	2	393.0589	11	30	149.0228:30;
ATH01p00316	15-Jun-07	4:07:32	070613arabi_survey_11_pos.TXT	68	4.186	379.0548	175	380.0462	34	381.0514	73	54	88.9537:6;98.9742:7;116.9472:7;128.9520:10;142.9585:8;158.9655:6;160.9780:7;176.9648:9;188.9743:15;202.9561:8;218.9844:54;220.9993:39;236.9976:5;262.9721:6;293.0544:38;379.0549:44;
ATH01p00317	15-Jun-07	4:07:32	070613arabi_survey_11_pos.TXT	69	4.245	361.562	72	362.5647	43	363.5725	13	30	85.0228:16;97.0234:7;127.0406:6;145.0471:9;259.0851:5;288.5323:5;317.0664:5;372.9901:30;373.9850:7;391.0036:15;414.0102:15;459.0370:7;518.9954:5;519.0864:6;
ATH01p00318	15-Jun-07	4:07:32	070613arabi_survey_11_pos.TXT	70	4.314	376.1568	48	377.1602	0	378.1636	0	12	99.5054:5;162.0235:12;376.1594:8;
ATH01p00319	15-Jun-07	4:07:32	070613arabi_survey_11_pos.TXT	71	4.372	391.0502	19	392.0573	6	393.0509	9	32	149.0217:32;
ATH01p00320	15-Jun-07	4:07:32	070613arabi_survey_11_pos.TXT	72	4.431	399.1236	303	400.129	70	401.1211	45	104	69.0230:7;85.0219:16;117.0570:11;118.0641:23;127.0299:6;128.0441:5;129.0497:6;130.0635:60;144.0699:9;145.0469:7;145.0759:14;146.0637:27;147.0566:23;156.0645:8;160.0243:9;160.0770:11;161.0284:5;162.0377:7;177.0425:9;177.0655:6;188.0161:20;189.0536:12;205.0460:38;206.0540:35;237.0726:104;287.0565:5;382.0836:5;399.1257:14;
ATH01p00321	15-Jun-07	4:07:32	070613arabi_survey_11_pos.TXT	74	4.558	363.1446	62	364.1448	9	365.1523	2	20	363.1482:20;
ATH01p00322	15-Jun-07	4:07:32	070613arabi_survey_11_pos.TXT	75	4.616	397.1851	15	398.198	12	399.1857	3	11	130.0692:8;379.1560:5;397.1779:11;
ATH01p00323	15-Jun-07	4:07:32	070613arabi_survey_11_pos.TXT	76	4.684	355.1208	127	356.12	35	357.1219	8	125	77.0296:5;91.0457:11;102.0402:8;115.0566:5;119.0473:15;122.0420:5;130.0427:8;133.0246:8;137.0572:35;147.0458:10;149.0587:6;151.0587:6;152.0567:7;158.0244:5;158.0483:8;162.0634:8;164.8749:6;165.0644:11;173.0613:11;175.0377:12;176.0549:9;177.0722:14;178.0770:11;186.0367:11;188.0599:7;189.0699:19;194.0739:5;195.0798:7;201.0547:125;202.0706:6;205.0673:19;206.0701:8;217.0648:8;222.0668:12;231.0668:10;…
ATH01p00324	15-Jun-07	4:07:32	070613arabi_survey_11_pos.TXT	77	4.743	364.0175	45	365.0381	18	366.0065	11	17	91.0492:17;120.0440:6;157.0128:5;175.0405:9;262.9713:6;323.0056:10;363.0645:6;364.0833:5;
ATH01p00325	15-Jun-07	4:07:32	070613arabi_survey_11_pos.TXT	78	4.802	379.0465	538	380.0534	116	381.0464	78	75	379.0441:75;
ATH01p00326	15-Jun-07	4:07:32	070613arabi_survey_11_pos.TXT	79	4.870	358.1112	1324	359.1192	290	360.1196	67	1403	91.0491:139;119.0471:202;147.0439:194;175.0404:416;207.0663:1403;208.0704:46;
ATH01p00327	15-Jun-07	4:07:32	070613arabi_survey_11_pos.TXT	80	4.928	397.0012	204	398.0046	0	399.0097	102	17	119.0503:17;147.0484:10;175.0383:5;251.9683:7;262.9936:6;280.9973:13;335.0131:6;397.0013:11;
ATH01p00328	15-Jun-07	4:07:32	070613arabi_survey_11_pos.TXT	81	4.987	355.1144	101	356.1172	26	357.1212	0	59	137.0580:11;147.0464:6;186.0217:5;201.0563:59;205.0593:5;254.8783:5;290.0707:5;305.0703:7;337.0953:6;355.1174:19;
ATH01p00329	15-Jun-07	4:07:32	070613arabi_survey_11_pos.TXT	82	5.056	391.2871	18	392.2823	6	393.2939	0	24	149.0240:24;
ATH01p00330	15-Jun-07	4:07:32	070613arabi_survey_11_pos.TXT	83	5.114	369.1192	20	370.1253	7	371.126	0	10	207.0671:10;
ATH01p00331	15-Jun-07	4:07:32	070613arabi_survey_11_pos.TXT	84	5.173	355.1116	22	356.1268	9	357.1184	0	13	90.5020:5;164.8795:13;
ATH01p00332	15-Jun-07	4:07:32	070613arabi_survey_11_pos.TXT	85	5.241	388.2878	2	389.2912	0	390.2946	0	22	85.0246:13;99.5039:7;105.0175:15;127.0390:10;145.0503:8;388.1596:22;
ATH01p00333	15-Jun-07	4:07:32	070613arabi_survey_11_pos.TXT	86	5.300	391.2974	15	392.3008	0	393.3042	0	34	149.0261:34;
ATH01p00334	15-Jun-07	4:07:32	070613arabi_survey_11_pos.TXT	87	5.358	370.9659	0	371.9813	2	372.9727	0	6	353.1390:5;371.1489:6;
ATH01p00335	15-Jun-07	4:07:32	070613arabi_survey_11_pos.TXT	88	5.426	380.8535	6	381.8655	5	382.8649	3	5	253.8060:5;
ATH01p00336	15-Jun-07	4:07:32	070613arabi_survey_11_pos.TXT	89	5.485	392.1462	18	393.1309	13	394.1721	1	9	149.0251:9;150.0277:6;392.1447:6;
ATH01p00337	15-Jun-07	4:07:32	070613arabi_survey_11_pos.TXT	92	5.670	369.1189	119	370.1103	11	371.1302	3	41	175.0416:15;207.0687:41;369.1201:14;
ATH01p00338	15-Jun-07	4:07:32	070613arabi_survey_11_pos.TXT	93	5.729	387.1364	13	388.1345	3	389.1432	0	8	181.0548:6;345.8218:5;387.1405:8;
ATH01p00339	15-Jun-07	4:07:32	070613arabi_survey_11_pos.TXT	94	5.798	390.9603	12	391.9637	0	392.9671	0	33	149.0232:33;
ATH01p00340	15-Jun-07	4:07:32	070613arabi_survey_11_pos.TXT	95	5.856	368.6509	69	369.668	7	370.6442	1	44	65.0277:5;76.0269:5;91.0513:15;105.0254:5;119.0462:10;133.0239:29;147.0389:9;161.0256:18;175.0394:15;180.0777:6;193.0508:44;207.0606:20;248.9877:5;250.1110:10;352.2129:5;530.2490:12;544.2745:28;
ATH01p00341	15-Jun-07	4:07:32	070613arabi_survey_11_pos.TXT	96	5.915	355.1187	434	356.1231	101	357.131	23	206	122.0369:10;137.0610:67;145.0649:8;151.0486:10;152.0663:13;164.8743:14;165.0701:16;173.0603:7;177.0762:13;178.0788:16;189.0665:25;201.0570:112;202.0628:10;205.0721:17;206.0739:15;213.0608:11;221.0565:7;233.0623:11;234.0682:31;235.0759:13;245.0695:15;249.0969:11;251.0771:11;261.0568:10;262.0670:30;263.0761:15;265.0838:9;273.0647:14;274.0656:7;277.0919:44;290.0605:54;293.0845:14;294.0895:7;305.0890…
ATH01p00342	15-Jun-07	4:07:32	070613arabi_survey_11_pos.TXT	97	5.983	398.1664	120	399.1738	37	400.176	12	13	93.0673:5;138.1273:13;236.1157:12;
ATH01p00343	15-Jun-07	4:07:32	070613arabi_survey_11_pos.TXT	98	6.042	391.2956	27	392.299	0	393.3024	0	27	149.0247:27;
ATH01p00344	15-Jun-07	4:07:32	070613arabi_survey_11_pos.TXT	100	6.168	399.1457	36	400.1382	12	401.1339	3	13	318.1205:6;399.1259:13;399.2457:11;
ATH01p00345	15-Jun-07	4:07:32	070613arabi_survey_11_pos.TXT	101	6.227	391.2918	22	392.3019	5	393.2986	0	33	149.0264:33;
ATH01p00346	15-Jun-07	4:07:32	070613arabi_survey_11_pos.TXT	102	6.286	363.104	49	364.1045	4	365.1108	0	6	99.5046:5;176.9706:6;363.1152:6;
ATH01p00347	15-Jun-07	4:07:32	070613arabi_survey_11_pos.TXT	104	6.412	391.2988	15	392.2914	4	393.2917	3	35	149.0237:35;167.0334:5;
ATH01p00348	15-Jun-07	4:07:32	070613arabi_survey_11_pos.TXT	105	6.471	360.1287	21	361.1245	17	362.1355	0	7	360.1175:7;
ATH01p00349	15-Jun-07	4:07:32	070613arabi_survey_11_pos.TXT	106	6.539	397.0478	177	398.0468	30	399.0407	77	20	163.0065:6;191.0321:8;217.0196:8;237.0527:9;263.0221:20;281.0336:8;397.0494:17;
ATH01p00350	15-Jun-07	4:07:32	070613arabi_survey_11_pos.TXT	108	6.657	391.2768	13	392.2924	8	393.2836	0	33	149.0263:33;
ATH01p00351	15-Jun-07	4:07:32	070613arabi_survey_11_pos.TXT	109	6.725	354.9505	6	355.9539	0	356.9573	0	13	164.8726:13;254.8715:8;313.9072:5;
ATH01p00352	15-Jun-07	4:07:32	070613arabi_survey_11_pos.TXT	110	6.784	371.2151	15	372.2185	0	373.2355	3	5	183.1388:5;
ATH01p00353	15-Jun-07	4:07:32	070613arabi_survey_11_pos.TXT	111	6.842	393.164	29	394.1738	7	395.1902	2	16	281.1822:16;
ATH01p00354	15-Jun-07	4:07:32	070613arabi_survey_11_pos.TXT	113	6.969	354.9413	9	355.9434	3	356.9413	1	13	164.8790:13;254.8762:6;
ATH01p00355	15-Jun-07	4:07:32	070613arabi_survey_11_pos.TXT	114	7.028	383.1463	42	384.1426	11	385.146	15	6	256.7983:5;383.1486:6;
ATH01p00356	15-Jun-07	4:07:32	070613arabi_survey_11_pos.TXT	115	7.096	391.2805	19	392.2802	7	393.2873	0	32	149.0264:32;
ATH01p00357	15-Jun-07	4:07:32	070613arabi_survey_11_pos.TXT	117	7.213	383.1455	23	384.1432	20	385.1558	9	5	98.9685:5;
ATH01p00358	15-Jun-07	4:07:32	070613arabi_survey_11_pos.TXT	118	7.281	364.0168	70	365.0332	9	366.0211	34	24	116.9442:8;117.9559:21;128.9501:10;148.9738:6;158.9617:6;176.9725:17;188.9665:5;202.9497:17;203.9629:7;232.9680:6;244.9602:9;262.9720:24;322.9953:14;364.0269:5;
ATH01p00359	15-Jun-07	4:07:32	070613arabi_survey_11_pos.TXT	119	7.340	391.275	11	392.2759	3	393.2818	0	30	149.0246:30;
ATH01p00360	15-Jun-07	4:07:32	070613arabi_survey_11_pos.TXT	121	7.467	374.1479	411	375.1346	192	376.1376	63	111	67.0445:5;84.9538:5;85.0262:10;91.0350:19;97.0243:9;114.9657:9;119.0898:6;142.9681:11;144.9666:5;147.1162:5;148.9754:6;156.9872:5;160.9855:8;170.9601:9;176.9713:15;188.9686:7;200.9675:14;208.9970:5;212.0789:9;212.5904:5;218.9847:13;237.0017:9;275.2012:49;276.2112:7;293.1138:60;293.2212:22;293.6109:16;294.1028:7;311.0594:5;349.1379:5;349.2359:11;367.2520:13;374.1320:111;374.6420:38;375.1381:18;423…
ATH01p00361	15-Jun-07	4:07:32	070613arabi_survey_11_pos.TXT	122	7.526	391.2917	16	392.2791	7	393.3004	3	28	71.0763:5;149.0227:28;167.0347:5;
ATH01p00362	15-Jun-07	4:07:32	070613arabi_survey_11_pos.TXT	124	7.652	374.1369	21	375.1295	18	376.153	1	9	176.9762:7;275.2050:8;293.1146:9;374.1411:7;375.1386:5;585.2543:6;
ATH01p00363	15-Jun-07	4:07:32	070613arabi_survey_11_pos.TXT	125	7.711	391.2834	22	392.2908	2	393.2902	0	20	149.0225:20;
ATH01p00364	15-Jun-07	4:07:32	070613arabi_survey_11_pos.TXT	128	7.896	391.2802	22	392.2651	4	393.287	0	26	71.0792:5;149.0262:26;
ATH01p00365	15-Jun-07	4:07:32	070613arabi_survey_11_pos.TXT	129	7.955	366.1408	52	367.1493	21	368.1279	8	16	79.0480:8;91.0439:9;93.0625:14;95.0874:5;97.0222:7;98.9739:5;118.9551:8;119.0839:5;121.1039:10;141.9550:5;142.9570:6;148.9770:8;160.9661:6;170.9619:9;176.9636:5;200.9707:7;218.9893:9;259.2173:6;277.2158:6;278.2209:5;285.1125:16;285.6089:8;366.1550:7;
ATH01p00366	15-Jun-07	4:07:32	070613arabi_survey_11_pos.TXT	131	8.082	391.2816	19	392.2935	4	393.2798	1	31	149.0249:31;
ATH01p00367	15-Jun-07	4:07:32	070613arabi_survey_11_pos.TXT	133	8.209	374.1396	27	375.1446	13	376.1322	7	17	61.0165:5;67.0469:5;75.9373:5;79.0400:5;81.0244:6;84.9487:9;85.0219:13;91.0491:17;93.0636:7;95.0820:7;97.0278:8;98.9716:15;102.9660:6;112.9892:15;114.9686:5;116.9475:5;122.9726:9;124.9911:8;136.9899:8;141.9581:7;142.9663:11;148.9815:6;156.9836:9;159.1216:5;160.9747:7;170.9652:8;176.9830:7;185.0263:6;218.9810:11;269.0744:5;293.1156:8;374.1398:12;505.1571:13;585.2386:12;
ATH01p00368	15-Jun-07	4:07:32	070613arabi_survey_11_pos.TXT	134	8.267	383.1637	0	384.1671	0	385.1705	0	11	91.0372:8;302.1121:11;383.1447:9;
ATH01p00369	15-Jun-07	4:07:32	070613arabi_survey_11_pos.TXT	135	8.326	391.2649	20	392.2683	0	393.2717	0	31	149.0235:31;
ATH01p00370	15-Jun-07	4:07:32	070613arabi_survey_11_pos.TXT	138	8.511	391.2814	18	392.2773	4	393.2858	2	31	99.5037:5;149.0290:31;
ATH01p00371	15-Jun-07	4:07:32	070613arabi_survey_11_pos.TXT	139	8.580	399.8007	0	400.8041	0	401.8075	0	21	81.0574:5;170.9946:8;185.0147:6;400.1640:21;
ATH01p00372	15-Jun-07	4:07:32	070613arabi_survey_11_pos.TXT	140	8.638	351.254	48	352.2631	14	353.276	2	22	93.0653:9;105.0661:5;121.0994:6;133.0930:8;241.1934:5;259.2022:10;351.2522:22;
ATH01p00373	15-Jun-07	4:07:32	070613arabi_survey_11_pos.TXT	141	8.697	391.2809	25	392.2887	5	393.2921	1	29	121.0273:6;149.0249:29;
ATH01p00374	15-Jun-07	4:07:32	070613arabi_survey_11_pos.TXT	144	8.883	391.282	14	392.2971	8	393.2832	2	26	149.0208:26;
ATH01p00375	15-Jun-07	4:07:32	070613arabi_survey_11_pos.TXT	145	8.951	353.1331	54	354.1278	30	355.1389	6	20	69.0274:5;79.0497:5;85.0223:13;91.0334:12;97.0252:14;98.9734:5;112.9902:9;156.9839:5;176.9678:7;272.0946:6;311.0258:5;353.1321:15;353.6318:8;381.1610:6;382.1562:5;543.2208:20;
ATH01p00376	15-Jun-07	4:07:32	070613arabi_survey_11_pos.TXT	146	9.009	364.1181	14	365.1215	0	366.1249	0	12	158.9771:5;172.9981:7;323.0948:12;
ATH01p00377	15-Jun-07	4:07:32	070613arabi_survey_11_pos.TXT	147	9.068	391.2985	19	392.3019	0	393.3053	0	27	149.0260:27;
ATH01p00378	15-Jun-07	4:07:32	070613arabi_survey_11_pos.TXT	150	9.253	391.2888	21	392.2922	0	393.2956	0	43	149.0235:43;167.0343:6;
ATH01p00379	15-Jun-07	4:07:32	070613arabi_survey_11_pos.TXT	152	9.380	354.9449	10	355.9308	5	356.9517	0	7	164.8692:7;254.8718:6;
ATH01p00380	15-Jun-07	4:07:32	070613arabi_survey_11_pos.TXT	153	9.439	391.2875	20	392.2909	0	393.2943	0	41	149.0245:41;
ATH01p00381	15-Jun-07	4:07:32	070613arabi_survey_11_pos.TXT	154	9.507	399.1687	19	400.1721	0	401.1755	0	5	399.1582:5;
ATH01p00382	15-Jun-07	4:07:32	070613arabi_survey_11_pos.TXT	155	9.566	367.258	39	368.2779	4	369.2697	4	26	275.2052:19;349.2377:26;367.2480:14;
ATH01p00383	15-Jun-07	4:07:32	070613arabi_survey_11_pos.TXT	156	9.625	391.1096	0	392.113	0	393.1164	0	43	149.0234:43;167.0360:5;
ATH01p00384	15-Jun-07	4:07:32	070613arabi_survey_11_pos.TXT	159	9.810	391.1579	34	392.1634	24	393.1537	11	51	149.0214:51;391.1501:6;
ATH01p00385	15-Jun-07	4:07:32	070613arabi_survey_11_pos.TXT	160	9.878	394.172	20	395.1636	7	396.1601	5	5	385.1379:5;
ATH01p00386	15-Jun-07	4:07:32	070613arabi_survey_11_pos.TXT	162	9.995	391.1631	37	392.1597	20	393.1544	12	34	149.0251:34;167.0358:6;171.0029:8;391.1675:7;391.2713:5;
ATH01p00387	15-Jun-07	4:07:32	070613arabi_survey_11_pos.TXT	163	10.064	367.1433	337	368.1447	183	369.1465	58	134	61.0178:17;67.0460:11;69.0240:13;72.9537:5;73.0200:29;77.0339:5;79.0468:11;81.0243:5;81.0599:18;84.9562:12;85.0218:75;90.9674:7;91.0328:65;93.0652:23;95.0776:15;96.9535:7;97.0252:55;98.9708:27;99.0417:10;102.9666:8;107.0818:5;109.0242:6;109.0931:6;110.9782:5;111.9803:9;112.9895:30;114.9692:7;115.0369:10;116.9470:19;117.9563:12;118.9623:6;119.0880:5;121.1005:6;122.9734:20;124.9883:25;125.9966:5;12…
ATH01p00388	15-Jun-07	4:07:32	070613arabi_survey_11_pos.TXT	164	10.122	353.2723	250	354.2731	76	355.2754	17	117	67.0445:46;79.0473:30;81.0632:53;91.0479:19;93.0653:36;95.0800:56;97.0960:5;105.0705:16;107.0811:25;109.0962:27;117.0694:7;119.0816:10;121.0995:20;123.1139:19;131.0841:16;133.1102:7;135.1148:28;145.1009:6;147.1153:7;149.1366:18;159.1171:12;163.1389:11;173.1344:20;177.1635:6;187.1548:8;243.2153:37;261.2249:99;262.2364:7;279.2415:6;335.2673:28;353.2733:117;354.2702:5;
ATH01p00389	15-Jun-07	4:07:32	070613arabi_survey_11_pos.TXT	165	10.181	391.1632	78	392.1715	47	393.1665	26	48	79.0473:6;91.0440:8;93.0652:5;98.9669:6;105.0685:6;107.0453:5;112.9886:7;122.9637:5;136.9859:5;139.0042:5;142.9991:5;149.0262:48;156.9752:7;167.0021:5;167.0413:5;170.9935:11;185.0122:6;253.1499:9;367.1386:5;391.1581:17;391.2746:6;391.6755:8;431.2091:5;
ATH01p00390	15-Jun-07	4:07:32	070613arabi_survey_11_pos.TXT	166	10.249	362.1432	18	363.1523	18	364.1382	7	8	185.0095:6;281.0663:8;281.1923:5;
ATH01p00391	15-Jun-07	4:07:32	070613arabi_survey_11_pos.TXT	167	10.308	399.1669	22	400.1541	20	401.1709	10	5	98.9711:5;112.9914:5;
ATH01p00392	15-Jun-07	4:07:32	070613arabi_survey_11_pos.TXT	168	10.367	391.1699	73	392.1616	41	393.1727	17	58	79.0463:5;91.0518:5;93.0711:9;95.0873:5;112.9854:8;119.0840:5;124.9812:6;133.0993:5;136.9858:6;149.0226:58;156.9845:9;167.0414:5;171.0022:17;185.0105:11;281.0712:5;367.1289:7;391.1714:20;415.2076:5;
ATH01p00393	15-Jun-07	4:07:32	070613arabi_survey_11_pos.TXT	169	10.435	354.2899	130	355.3023	17	356.2856	3	83	59.0392:7;87.0385:6;103.0731:83;164.8748:9;175.1375:19;254.8732:10;272.8755:5;354.2872:20;
ATH01p00394	15-Jun-07	4:07:32	070613arabi_survey_11_pos.TXT	171	10.552	390.1607	105	391.159	54	392.1555	19	14	91.0523:5;93.0607:10;95.0439:6;97.0219:6;98.9738:6;112.9886:14;119.0903:7;122.9752:7;124.9961:7;139.0002:5;149.0278:13;156.9900:8;158.9948:5;170.9864:5;267.0576:5;390.1541:8;390.6624:7;
ATH01p00395	15-Jun-07	4:07:32	070613arabi_survey_11_pos.TXT	172	10.620	382.1637	73	383.1588	52	384.1633	19	19	79.0430:6;81.0610:7;85.0287:6;91.0424:7;93.0644:9;98.9667:7;105.0668:5;112.9867:5;122.9771:11;127.0333:6;156.9793:10;170.9956:19;207.1402:5;281.0652:16;281.1577:5;321.1048:12;321.2039:5;382.1574:18;382.6569:5;483.2633:5;
ATH01p00396	15-Jun-07	4:07:32	070613arabi_survey_11_pos.TXT	173	10.679	399.168	28	400.1632	18	401.1743	8	6	81.0706:6;112.9960:6;367.1427:6;
ATH01p00397	15-Jun-07	4:07:32	070613arabi_survey_11_pos.TXT	174	10.737	390.161	90	391.1596	57	392.1606	27	17	79.0456:7;81.0281:7;81.0565:5;98.9759:7;112.9852:7;121.1016:6;122.9746:6;136.9922:5;149.0191:5;156.9766:7;170.9955:13;199.0332:8;349.1448:9;366.1436:8;390.1645:17;
ATH01p00398	15-Jun-07	4:07:32	070613arabi_survey_11_pos.TXT	175	10.805	382.1632	65	383.1615	35	384.1737	7	20	91.0518:9;156.9808:6;185.0106:5;199.0188:5;275.2088:11;349.1267:20;350.1333:6;382.1681:15;415.2177:9;
ATH01p00399	15-Jun-07	4:07:32	070613arabi_survey_11_pos.TXT	176	10.864	368.1605	26	369.1536	13	370.1673	0	9	97.0184:5;368.1650:9;
ATH01p00400	15-Jun-07	4:07:32	070613arabi_survey_11_pos.TXT	177	10.923	390.1619	36	391.161	31	392.1526	18	5	95.0838:5;142.9646:5;156.9795:5;170.9905:5;390.1412:5;
ATH01p00401	15-Jun-07	4:07:32	070613arabi_survey_11_pos.TXT	178	10.991	374.1628	36	375.1704	13	376.1758	5	5	105.0683:5;
ATH01p00402	15-Jun-07	4:07:32	070613arabi_survey_11_pos.TXT	179	11.050	381.2374	23	382.2437	5	383.2442	0	10	381.2369:10;
ATH01p00403	15-Jun-07	4:07:32	070613arabi_survey_11_pos.TXT	180	11.108	353.2744	185	354.275	59	355.2794	12	93	67.0459:29;69.0587:8;77.0315:8;79.0464:27;81.0640:60;91.0507:21;93.0650:23;95.0797:46;105.0669:16;107.0817:32;109.0997:23;111.0818:6;117.0753:5;119.0852:10;121.1010:22;123.1146:17;131.0867:13;133.1027:7;135.1149:23;145.0905:6;145.1114:5;149.1314:15;151.1476:5;159.1201:20;161.1440:8;163.1493:13;173.1322:12;187.1572:9;243.2135:32;261.2197:84;335.2604:25;353.2755:93;354.2768:5;
ATH01p00404	15-Jun-07	4:07:32	070613arabi_survey_11_pos.TXT	181	11.177	374.1705	291	375.1606	128	376.1639	29	74	67.0467:12;69.0619:6;79.0479:26;81.0634:14;83.0777:5;84.9528:7;85.0303:6;91.0505:30;93.0645:27;95.0803:11;97.0247:8;98.9698:19;105.0658:31;107.0914:7;110.9740:7;112.9843:24;117.0692:9;119.0847:17;121.1008:11;122.9732:23;124.9844:9;125.0019:6;129.0726:6;130.9754:7;131.0852:8;133.1017:14;135.1203:9;135.9802:10;136.9915:18;139.0048:21;140.9867:6;142.9576:7;142.9964:6;143.0851:10;145.0972:9;147.1141:…
ATH01p00405	15-Jun-07	4:07:32	070613arabi_survey_11_pos.TXT	182	11.235	382.1661	595	383.1571	334	384.1591	89	119	57.0236:10;61.0156:7;67.0452:25;69.0256:11;69.0592:27;77.0314:13;79.0469:48;81.0281:29;81.0633:59;83.0422:19;83.0824:13;84.9529:14;85.0231:32;91.0482:63;93.0632:57;95.0436:9;95.0801:30;96.9581:14;97.0255:23;97.0635:14;98.9734:41;99.0430:5;99.0805:6;99.9784:5;100.9597:7;101.0238:8;102.9658:5;105.0693:45;106.0714:5;107.0468:12;107.0818:23;109.1000:10;110.9723:14;111.0362:5;111.9748:6;112.9897:79;11…
ATH01p00406	15-Jun-07	4:07:32	070613arabi_survey_11_pos.TXT	183	11.294	391.1642	185	392.1675	115	393.1616	25	43	67.0455:5;71.0753:5;79.0480:6;81.0669:12;91.0494:27;93.0657:7;95.0865:6;97.0240:9;98.9709:12;105.0684:15;112.9899:14;119.0828:6;122.9685:14;124.9804:6;128.9839:5;133.0977:8;136.9877:13;139.0052:6;140.9798:5;142.9626:5;149.0220:43;151.0080:6;156.9785:13;157.9938:7;161.0870:6;163.0202:5;167.0351:10;169.0120:6;170.9968:43;172.9973:5;182.9955:7;185.0139:8;187.0027:5;190.9997:5;197.0186:6;199.0399:13;…
ATH01p00407	15-Jun-07	4:07:32	070613arabi_survey_11_pos.TXT	184	11.362	356.1531	47	357.1594	27	358.1653	3	24	61.0162:8;81.0615:5;84.9561:6;85.0233:17;91.0345:7;97.0244:14;98.9727:6;112.9916:6;116.9429:6;118.9548:5;156.9761:7;171.0030:6;172.9931:5;200.9802:5;208.9937:5;311.0328:9;356.1592:24;356.6483:9;387.1902:6;549.2648:24;550.2511:7;551.2773:5;
ATH01p00408	15-Jun-07	4:07:32	070613arabi_survey_11_pos.TXT	185	11.421	382.1606	158	383.163	89	384.1618	24	52	69.0643:5;79.0528:5;81.0317:5;81.0620:9;91.0507:14;98.9680:9;105.0681:6;107.0492:6;110.9792:7;112.9887:11;117.0609:6;122.9771:12;124.9879:13;131.0962:5;133.1055:8;135.9804:6;136.9890:9;140.9911:6;152.9921:9;155.0031:9;156.9813:11;161.0978:5;170.9959:11;172.9851:6;199.0379:5;253.0428:13;253.1442:12;275.2137:5;327.0697:6;349.1394:52;350.1324:5;382.1613:23;382.6674:18;415.2059:20;601.2485:5;
ATH01p00409	15-Jun-07	4:07:32	070613arabi_survey_11_pos.TXT	186	11.479	398.1743	98	399.1755	36	400.1732	21	25	85.0238:6;91.0549:13;97.0255:5;112.9849:5;136.9906:5;145.0582:5;156.9800:6;170.9996:9;185.0072:10;199.0296:6;253.1371:6;281.1841:5;353.1213:18;381.1582:25;383.1555:5;398.1773:12;415.1990:11;
ATH01p00410	15-Jun-07	4:07:32	070613arabi_survey_11_pos.TXT	187	11.547	391.2917	16	392.289	13	393.2985	0	33	149.0241:33;
ATH01p00411	15-Jun-07	4:07:32	070613arabi_survey_11_pos.TXT	188	11.606	382.1563	21	383.1704	14	384.1609	15	9	382.1636:9;
ATH01p00412	15-Jun-07	4:07:32	070613arabi_survey_11_pos.TXT	189	11.665	396.1865	71	397.1899	0	398.1738	20	21	112.9960:8;122.9752:9;171.0011:5;275.1930:7;349.1434:21;396.1771:16;396.6669:5;
ATH01p00413	15-Jun-07	4:07:32	070613arabi_survey_11_pos.TXT	190	11.733	356.1524	30	357.1538	9	358.1592	0	7	81.0657:7;
ATH01p00414	15-Jun-07	4:07:32	070613arabi_survey_11_pos.TXT	191	11.792	385.1684	34	386.1718	0	387.1553	4	5	98.9665:5;385.6256:5;
ATH01p00415	15-Jun-07	4:07:32	070613arabi_survey_11_pos.TXT	192	11.850	396.1683	24	397.1656	20	398.1688	17	8	91.0495:5;379.3067:8;396.1576:6;
ATH01p00416	15-Jun-07	4:07:32	070613arabi_survey_11_pos.TXT	193	11.919	356.1471	28	357.154	17	358.1509	3	5	356.1629:5;
ATH01p00417	15-Jun-07	4:07:32	070613arabi_survey_11_pos.TXT	194	11.977	388.28	0	389.2827	1	390.2717	1	20	91.0528:10;93.0642:8;105.0650:10;119.0797:6;135.1177:5;147.1217:5;170.9977:20;185.0132:7;281.0706:13;388.1752:16;388.6755:8;389.1847:5;421.2657:5;
ATH01p00418	15-Jun-07	4:07:32	070613arabi_survey_11_pos.TXT	195	12.036	396.1816	35	397.1788	34	398.1901	19	7	91.0459:5;98.9710:5;112.9883:6;122.9722:7;156.9805:6;281.0744:7;349.1374:5;396.1552:5;
ATH01p00419	15-Jun-07	4:07:32	070613arabi_survey_11_pos.TXT	196	12.104	356.1478	40	357.1328	30	358.1366	6	13	79.0433:5;91.0426:5;93.0681:7;98.9731:6;122.9752:5;156.9774:5;171.0000:9;185.0152:8;269.0739:13;270.0893:5;281.0592:8;356.1469:6;356.6529:7;
ATH01p00420	15-Jun-07	4:07:32	070613arabi_survey_11_pos.TXT	197	12.163	384.1717	80	385.1558	48	386.1596	16	9	81.0638:8;91.0505:5;98.9729:9;112.9885:5;140.9939:6;170.9967:6;185.0132:5;367.1597:6;375.1382:5;
ATH01p00421	15-Jun-07	4:07:32	070613arabi_survey_11_pos.TXT	198	12.221	396.1625	106	397.1786	59	398.1693	0	42	67.0459:9;79.0475:7;81.0278:6;81.0594:9;93.0665:9;97.0262:5;98.9720:11;105.0650:7;107.0787:5;112.9937:6;122.9737:9;124.9894:6;139.0074:7;148.9899:6;154.9996:6;156.9818:9;171.0011:22;179.1391:5;197.0084:6;275.2137:5;281.0681:12;349.1335:42;396.1687:23;396.2451:7;396.6707:6;443.2245:10;
ATH01p00422	15-Jun-07	4:07:32	070613arabi_survey_11_pos.TXT	199	12.289	391.2871	24	392.2816	5	393.2939	0	24	149.0240:24;167.0257:5;
ATH01p00423	15-Jun-07	4:07:32	070613arabi_survey_11_pos.TXT	200	12.348	384.16	35	385.1757	28	386.1659	15	7	93.0690:5;384.1554:5;384.6620:7;
ATH01p00424	15-Jun-07	4:07:32	070613arabi_survey_11_pos.TXT	202	12.475	376.1583	31	377.1549	17	378.1586	9	9	98.9692:5;124.9940:5;170.9953:8;185.0155:5;275.1950:8;349.1204:9;376.1552:7;
ATH01p00425	15-Jun-07	4:07:32	070613arabi_survey_11_pos.TXT	203	12.534	383.2589	23	384.2623	0	385.2462	19	8	383.2654:8;
ATH01p00426	15-Jun-07	4:07:32	070613arabi_survey_11_pos.TXT	204	12.592	391.2969	32	392.2953	2	393.3037	0	35	149.0245:35;
ATH01p00427	15-Jun-07	4:07:32	070613arabi_survey_11_pos.TXT	206	12.719	383.1734	276	384.1643	156	385.1672	48	63	67.0434:17;69.0236:10;79.0474:20;81.0290:15;81.0661:13;84.9587:7;85.0247:20;91.0327:8;91.0482:18;93.0667:23;95.0463:10;95.0813:19;96.9575:7;97.0250:12;98.9723:20;105.0653:11;107.0800:5;110.9775:11;112.9895:27;114.9790:5;116.9516:5;121.0585:6;121.1000:14;122.9704:14;123.0780:7;124.9847:19;127.0025:5;127.0360:6;128.9863:7;130.9939:7;131.0820:6;133.0921:5;136.9882:15;138.9731:11;139.0006:7;140.9854:…
ATH01p00428	15-Jun-07	4:07:32	070613arabi_survey_11_pos.TXT	207	12.778	368.1585	61	369.1659	36	370.1526	17	28	67.0453:11;77.0296:8;79.0474:17;84.9532:10;91.0470:25;93.0592:16;95.0783:8;96.9578:5;97.0250:5;98.9731:14;99.9885:5;105.0613:11;107.0815:16;112.9885:6;116.9453:8;119.0864:14;122.9743:8;124.9916:18;125.9958:6;128.9902:5;129.0675:8;133.0949:6;135.1163:8;136.9882:11;139.9800:5;140.9832:10;142.9692:5;145.1023:5;147.1162:9;155.0027:8;156.9801:15;157.9912:5;159.1151:6;170.9977:18;171.9945:6;185.0029:5;…
ATH01p00429	15-Jun-07	4:07:32	070613arabi_survey_11_pos.TXT	208	12.846	376.1656	170	377.1597	79	378.1602	25	38	67.0466:13;79.0475:14;81.0656:11;85.0195:6;91.0348:6;91.0529:10;93.0683:7;97.0230:8;98.9716:15;107.0482:5;107.0816:8;110.9736:5;112.9922:12;116.9422:6;119.0810:5;121.1027:6;122.9706:12;124.9877:16;127.0292:5;136.9871:6;142.9589:6;154.9983:6;156.9832:12;170.9916:14;172.9987:5;185.0160:10;218.9754:5;241.0317:6;242.0437:5;269.0714:8;349.1470:7;367.1270:5;376.1591:38;376.6615:12;533.2422:7;
ATH01p00430	15-Jun-07	4:07:32	070613arabi_survey_11_pos.TXT	209	12.904	396.6775	29	397.6789	14	398.6974	5	6	91.0388:6;
ATH01p00431	15-Jun-07	4:07:32	070613arabi_survey_11_pos.TXT	210	12.963	363.182	42	364.1869	8	365.1888	0	6	158.9645:5;277.1173:5;363.1768:6;
ATH01p00432	15-Jun-07	4:07:32	070613arabi_survey_11_pos.TXT	211	13.031	353.2725	91	354.2823	29	355.2939	4	29	67.0417:8;79.0559:6;81.0635:8;91.0471:5;93.0661:8;95.0812:11;107.0816:10;109.0980:5;121.0961:5;135.1229:5;243.2184:7;261.2243:29;335.2517:7;353.2660:27;
ATH01p00433	15-Jun-07	4:07:32	070613arabi_survey_11_pos.TXT	212	13.090	376.1545	44	377.1575	22	378.1495	11	6	376.1804:6;
ATH01p00434	15-Jun-07	4:07:32	070613arabi_survey_11_pos.TXT	213	13.149	383.167	106	384.165	49	385.1635	18	12	79.0522:10;81.0602:5;105.0686:5;121.1009:5;122.9715:7;176.9797:5;383.1622:12;
ATH01p00435	15-Jun-07	4:07:32	070613arabi_survey_11_pos.TXT	214	13.217	353.2699	315	354.2759	54	355.2823	18	143	67.0440:45;69.0599:7;77.0345:6;79.0475:39;81.0620:63;83.0850:6;91.0469:24;93.0671:46;95.0796:46;105.0642:18;107.0793:26;109.1024:18;117.0642:5;119.0875:11;121.1006:25;123.1174:12;131.0850:20;133.1018:8;135.1182:27;145.1055:9;147.1142:13;149.1270:15;151.1445:6;159.1157:10;161.1353:11;163.1483:13;173.1390:13;187.1549:8;243.2176:37;261.2244:126;262.2213:5;335.2620:20;353.2671:143;354.2545:8;
ATH01p00436	15-Jun-07	4:07:32	070613arabi_survey_11_pos.TXT	215	13.276	391.2901	14	392.2777	12	393.2969	0	37	112.9828:5;149.0254:37;
ATH01p00437	15-Jun-07	4:07:32	070613arabi_survey_11_pos.TXT	216	13.334	375.2714	56	376.2789	18	377.2643	5	11	81.0613:5;91.0483:9;105.0650:11;119.0788:8;121.0980:5;129.0628:5;157.1053:8;
ATH01p00438	15-Jun-07	4:07:32	070613arabi_survey_11_pos.TXT	217	13.402	356.2819	79	357.2896	18	358.3002	3	17	86.0895:5;275.2045:16;307.2234:17;356.3929:7;
ATH01p00439	15-Jun-07	4:07:32	070613arabi_survey_11_pos.TXT	218	13.461	382.1776	13	383.181	0	384.1949	10	16	382.4428:16;
ATH01p00440	15-Jun-07	4:07:32	070613arabi_survey_11_pos.TXT	219	13.520	375.1711	200	376.1665	129	377.1638	20	199	61.0161:7;67.0462:30;69.0262:14;69.0615:9;73.0199:20;77.0334:14;79.0490:61;81.0262:17;81.0620:38;83.0465:6;83.0835:11;84.9532:23;85.0212:34;88.9468:8;91.0456:68;93.0646:47;94.0736:6;95.0448:15;95.0801:32;96.9574:26;97.0234:35;97.9613:6;98.9714:74;99.0401:7;101.0195:9;102.9654:8;103.0446:6;105.0690:24;107.0838:19;109.0247:6;109.0975:18;110.9738:26;111.9834:7;112.9871:66;116.9418:14;116.9778:7;117.…
ATH01p00441	15-Jun-07	4:07:32	070613arabi_survey_11_pos.TXT	220	13.588	390.1768	28	391.1788	14	392.1718	4	10	93.0693:6;149.0233:7;185.0191:5;269.0544:7;390.1844:10;
ATH01p00442	15-Jun-07	4:07:32	070613arabi_survey_11_pos.TXT	221	13.646	384.3159	129	385.3157	31	386.3085	11	94	93.0661:15;121.0630:36;133.0875:10;165.0910:14;227.1306:94;297.2084:38;384.3149:26;
ATH01p00443	15-Jun-07	4:07:32	070613arabi_survey_11_pos.TXT	222	13.705	375.1704	66	376.1667	46	377.1685	11	28	67.0429:5;91.0494:5;97.0275:5;105.0669:8;109.1086:5;112.9863:6;136.9869:6;156.9781:11;170.9935:12;185.0107:8;281.0717:22;299.0833:5;375.1649:8;469.2870:28;
ATH01p00444	15-Jun-07	4:07:32	070613arabi_survey_11_pos.TXT	223	13.773	397.1754	22	398.1677	11	399.1916	7	7	79.0503:5;98.9649:5;497.3225:7;
ATH01p00445	15-Jun-07	4:07:32	070613arabi_survey_11_pos.TXT	224	13.832	391.2817	22	392.2851	0	393.2885	0	48	149.0257:48;
ATH01p00446	15-Jun-07	4:07:32	070613arabi_survey_11_pos.TXT	225	13.890	375.1668	141	376.1671	70	377.1721	18	11	67.0450:8;105.0629:6;139.0079:5;167.0065:5;171.0056:7;199.0291:11;225.0304:8;253.0312:5;253.0576:6;281.0655:7;415.1847:5;
ATH01p00447	15-Jun-07	4:07:32	070613arabi_survey_11_pos.TXT	226	13.959	355.2844	88	356.2901	25	357.2912	0	22	81.0678:5;91.0485:6;95.0779:13;109.1030:14;245.2260:15;263.2343:22;337.2786:13;
ATH01p00448	15-Jun-07	4:07:32	070613arabi_survey_11_pos.TXT	227	14.018	383.3682	22	384.3614	4	385.3777	1	9	105.0609:5;109.0952:5;121.0948:5;383.3678:9;
ATH01p00449	15-Jun-07	4:07:32	070613arabi_survey_11_pos.TXT	228	14.076	367.248	21	368.2514	0	369.2368	6	6	275.1910:5;367.2366:6;
ATH01p00450	15-Jun-07	4:07:32	070613arabi_survey_11_pos.TXT	229	14.144	355.2867	155	356.2888	48	357.2821	11	85	67.0460:30;69.0623:9;79.0465:22;81.0627:73;83.0785:5;91.0517:13;93.0639:21;95.0810:64;97.0630:6;97.0961:11;105.0641:10;107.0815:21;109.0971:29;119.0858:8;121.0988:12;123.1159:11;133.0984:16;135.1122:11;137.1284:11;147.1159:13;151.1474:5;161.1290:11;163.1544:14;175.1513:8;179.1706:7;189.1717:5;245.2274:57;263.2396:85;264.2306:8;337.2796:41;355.2893:31;
ATH01p00451	15-Jun-07	4:07:32	070613arabi_survey_11_pos.TXT	230	14.203	383.3741	19	384.3757	14	385.3809	0	22	95.0802:10;383.3729:22;
ATH01p00452	15-Jun-07	4:07:32	070613arabi_survey_11_pos.TXT	231	14.262	397.2891	29	398.294	4	399.3047	8	8	305.2364:6;397.2881:8;
ATH01p00453	15-Jun-07	4:07:32	070613arabi_survey_11_pos.TXT	232	14.330	376.1808	48	377.1793	18	378.1876	0	31	67.0438:5;85.0196:5;91.0417:5;93.0761:6;98.9704:7;112.9857:7;122.9760:8;124.9779:5;126.9851:5;136.9886:6;138.9997:6;152.9971:5;156.9717:6;156.9934:5;170.9976:28;185.0142:5;281.0663:31;281.1045:9;282.0780:6;309.2286:7;309.2671:5;376.1994:7;471.2832:23;
ATH01p00454	15-Jun-07	4:07:32	070613arabi_survey_11_pos.TXT	233	14.388	367.2509	53	368.2543	0	369.2577	0	9	275.2107:6;367.2461:9;
ATH01p00455	15-Jun-07	4:07:32	070613arabi_survey_11_pos.TXT	234	14.447	383.3697	42	384.3618	13	385.3777	1	27	81.0633:8;135.1178:6;161.1355:6;383.3667:27;
ATH01p00456	15-Jun-07	4:07:32	070613arabi_survey_11_pos.TXT	235	14.515	391.2969	16	392.3003	0	393.2853	3	33	149.0228:33;
ATH01p00457	15-Jun-07	4:07:32	070613arabi_survey_11_pos.TXT	236	14.574	365.2374	24	366.2305	2	367.2442	0	8	365.2300:8;
ATH01p00458	15-Jun-07	4:07:32	070613arabi_survey_11_pos.TXT	237	14.632	383.3676	47	384.3696	17	385.3764	5	27	91.0505:5;107.0854:8;147.1183:9;383.3738:27;
ATH01p00459	15-Jun-07	4:07:32	070613arabi_survey_11_pos.TXT	238	14.701	389.1863	37	390.1864	19	391.1841	5	5	281.0682:5;389.1831:5;
ATH01p00460	15-Jun-07	4:07:32	070613arabi_survey_11_pos.TXT	240	14.818	383.3472	67	384.3358	8	385.354	0	33	95.0854:6;105.0694:5;107.0822:6;119.0807:6;121.1001:5;133.1050:5;149.1331:5;175.1432:7;365.3254:5;383.3398:33;383.3968:9;
ATH01p00461	15-Jun-07	4:07:32	070613arabi_survey_11_pos.TXT	241	14.886	391.2896	27	392.3072	5	393.2982	2	37	149.0224:37;167.0272:5;
ATH01p00462	15-Jun-07	4:07:32	070613arabi_survey_11_pos.TXT	243	15.004	350.2671	23	351.2614	15	352.2739	0	6	349.2336:6;350.2326:5;
ATH01p00463	15-Jun-07	4:07:32	070613arabi_survey_11_pos.TXT	244	15.072	391.283	31	392.2864	0	393.2923	3	29	149.0253:29;
ATH01p00464	15-Jun-07	4:07:32	070613arabi_survey_11_pos.TXT	245	15.130	399.1708	39	400.1808	16	401.1776	0	37	69.0549:5;399.1762:37;
ATH01p00465	15-Jun-07	4:07:32	070613arabi_survey_11_pos.TXT	247	15.257	391.2971	30	392.3	13	393.3107	2	36	149.0253:36;391.3408:8;
ATH01p00466	15-Jun-07	4:07:32	070613arabi_survey_11_pos.TXT	248	15.316	381.2616	100	382.2621	17	383.2839	4	43	71.0431:7;79.0486:6;81.0636:17;95.0800:5;105.0695:9;147.1234:5;275.2097:12;307.2303:6;381.1606:7;381.2652:43;
ATH01p00467	15-Jun-07	4:07:32	070613arabi_survey_11_pos.TXT	250	15.443	391.2823	21	392.2946	12	393.2704	4	36	149.0255:36;
ATH01p00468	15-Jun-07	4:07:32	070613arabi_survey_11_pos.TXT	251	15.502	384.3566	19	385.3748	5	386.3634	0	18	321.3263:5;338.3495:18;
ATH01p00469	15-Jun-07	4:07:32	070613arabi_survey_11_pos.TXT	252	15.560	367.3409	71	368.339	26	369.3569	5	49	81.0645:17;93.0663:8;95.0829:38;109.0956:6;123.1142:6;137.1289:21;161.1396:5;163.1559:5;187.1518:11;215.1833:6;367.3358:49;
ATH01p00470	15-Jun-07	4:07:32	070613arabi_survey_11_pos.TXT	253	15.628	354.2887	21	355.2871	8	356.3088	1	16	103.0711:16;354.2816:7;
ATH01p00471	15-Jun-07	4:07:32	070613arabi_survey_11_pos.TXT	254	15.687	391.286	24	392.2894	0	393.3022	5	13	149.0107:7;149.0312:13;167.0317:7;
ATH01p00472	15-Jun-07	4:07:32	070613arabi_survey_11_pos.TXT	255	15.746	367.3415	24	368.347	6	369.3483	0	12	95.0825:8;367.3167:12;367.3538:10;
ATH01p00473	15-Jun-07	4:07:32	070613arabi_survey_11_pos.TXT	256	15.814	354.2892	13	355.3015	7	356.2774	7	10	103.0685:10;
ATH01p00474	15-Jun-07	4:07:32	070613arabi_survey_11_pos.TXT	257	15.872	391.2845	15	392.3001	4	393.2913	0	32	149.0235:32;
ATH01p00475	15-Jun-07	4:07:32	070613arabi_survey_11_pos.TXT	259	15.999	354.2948	27	355.3123	7	356.2963	1	11	103.0777:11;354.2843:5;
ATH01p00476	15-Jun-07	4:07:32	070613arabi_survey_11_pos.TXT	260	16.058	381.2726	16	382.276	0	383.2794	0	8	109.0965:5;381.2665:8;
ATH01p00477	15-Jun-07	4:07:32	070613arabi_survey_11_pos.TXT	261	16.116	391.2935	13	392.2785	2	393.2817	2	26	149.0240:26;
ATH01p00478	15-Jun-07	4:07:32	070613arabi_survey_11_pos.TXT	262	16.185	354.2829	28	355.2712	3	356.2905	5	10	103.0724:10;
ATH01p00479	15-Jun-07	4:07:32	070613arabi_survey_11_pos.TXT	263	16.244	351.1464	32	352.1532	2	353.1532	0	7	303.1234:5;312.1225:5;328.6348:7;
ATH01p00480	15-Jun-07	4:07:32	070613arabi_survey_11_pos.TXT	264	16.302	389.1398	54	390.1458	10	391.1489	3	31	199.0850:5;241.0947:5;255.0792:5;297.0912:9;315.1057:8;329.1280:7;389.1408:31;
ATH01p00481	15-Jun-07	4:07:32	070613arabi_survey_11_pos.TXT	265	16.370	354.2909	19	355.2833	7	356.2977	0	6	103.0713:6;
ATH01p00482	15-Jun-07	4:07:32	070613arabi_survey_11_pos.TXT	266	16.429	359.2406	6	360.2441	1	361.2474	0	8	359.2498:8;
ATH01p00483	15-Jun-07	4:07:32	070613arabi_survey_11_pos.TXT	267	16.488	391.3536	0	392.357	0	393.3462	2	21	149.0280:21;
ATH01p00484	15-Jun-07	4:07:32	070613arabi_survey_11_pos.TXT	268	16.556	354.2849	25	355.293	9	356.2917	0	5	103.0710:5;
ATH01p00485	15-Jun-07	4:07:32	070613arabi_survey_11_pos.TXT	269	16.614	397.2968	23	398.2974	6	399.2907	6	16	173.0566:5;397.3008:16;
ATH01p00486	15-Jun-07	4:07:32	070613arabi_survey_11_pos.TXT	270	16.673	391.2876	297	392.2888	88	393.3014	45	299	71.0769:18;149.0247:299;167.0354:47;279.1712:13;391.2880:11;
ATH01p00487	15-Jun-07	4:07:32	070613arabi_survey_11_pos.TXT	271	16.741	371.3195	44	372.3238	10	373.3295	2	12	111.0451:7;129.0512:12;129.0657:5;
ATH01p00488	15-Jun-07	4:07:32	070613arabi_survey_11_pos.TXT	272	16.800	397.3912	58	398.3902	24	399.398	0	33	397.3878:33;
ATH01p00489	15-Jun-07	4:07:32	070613arabi_survey_11_pos.TXT	273	16.858	391.2838	56	392.2923	24	393.2909	8	81	149.0265:81;167.0293:9;
ATH01p00490	15-Jun-07	4:07:32	070613arabi_survey_11_pos.TXT	274	16.927	353.2681	19	354.2865	4	355.2745	4	7	261.2222:7;
ATH01p00491	15-Jun-07	4:07:32	070613arabi_survey_11_pos.TXT	275	16.986	371.3304	6	372.3377	2	373.3375	1	5	129.0538:5;
ATH01p00492	15-Jun-07	4:07:32	070613arabi_survey_11_pos.TXT	276	17.044	391.2985	37	392.299	8	393.3052	3	48	149.0244:48;167.0381:6;
ATH01p00493	15-Jun-07	4:07:32	070613arabi_survey_11_pos.TXT	277	17.112	354.2803	18	355.2898	8	356.2991	4	7	103.0721:7;
ATH01p00494	15-Jun-07	4:07:32	070613arabi_survey_11_pos.TXT	279	17.230	391.2864	34	392.2971	5	393.2774	4	50	149.0244:50;
ATH01p00495	15-Jun-07	4:07:32	070613arabi_survey_11_pos.TXT	280	17.298	354.2938	29	355.2862	12	356.2867	1	8	103.0719:8;103.0870:5;
ATH01p00496	15-Jun-07	4:07:32	070613arabi_survey_11_pos.TXT	281	17.356	383.3661	25	384.3589	4	385.3904	2	16	383.3646:16;
ATH01p00497	15-Jun-07	4:07:32	070613arabi_survey_11_pos.TXT	282	17.415	391.2884	21	392.2918	8	393.2952	0	38	149.0250:38;
ATH01p00498	15-Jun-07	4:07:32	070613arabi_survey_11_pos.TXT	283	17.483	354.2813	32	355.2953	4	356.2897	2	6	103.0710:6;
ATH01p00499	15-Jun-07	4:07:32	070613arabi_survey_11_pos.TXT	284	17.542	369.3525	18	370.3546	1	371.3593	0	9	369.3471:9;
ATH01p00500	15-Jun-07	4:07:32	070613arabi_survey_11_pos.TXT	285	17.600	391.2902	35	392.2939	7	393.3046	1	37	149.0248:37;
ATH01p00501	15-Jun-07	4:07:32	070613arabi_survey_11_pos.TXT	286	17.669	354.2916	30	355.302	8	356.2984	0	18	103.0719:18;175.1347:6;
ATH01p00502	15-Jun-07	4:07:32	070613arabi_survey_11_pos.TXT	287	17.727	397.3904	48	398.3886	25	399.3972	0	42	81.0629:7;93.0652:6;105.0687:5;109.1008:6;119.0846:6;147.1141:11;397.3836:42;
ATH01p00503	15-Jun-07	4:07:32	070613arabi_survey_11_pos.TXT	288	17.786	391.2905	19	392.2844	1	393.2973	0	24	149.0233:24;
ATH01p00504	15-Jun-07	4:07:32	070613arabi_survey_11_pos.TXT	289	17.854	354.2878	24	355.2912	0	356.2946	0	5	103.0710:5;
ATH01p00505	15-Jun-07	4:07:32	070613arabi_survey_11_pos.TXT	290	17.913	359.2341	12	360.2329	2	361.2409	0	8	170.9230:6;318.8494:8;
ATH01p00506	15-Jun-07	4:07:32	070613arabi_survey_11_pos.TXT	291	17.972	391.2994	22	392.3198	9	393.3062	0	27	149.0252:27;
ATH01p00507	15-Jun-07	4:07:32	070613arabi_survey_11_pos.TXT	292	18.040	380.8347	17	381.8319	15	382.8415	0	5	98.5037:5;141.9568:5;
ATH01p00508	15-Jun-07	4:07:32	070613arabi_survey_11_pos.TXT	293	18.098	399.7904	22	400.7946	19	401.8032	20	5	98.5007:5;
ATH01p00509	15-Jun-07	4:07:32	070613arabi_survey_11_pos.TXT	295	18.225	381.847	18	382.8476	16	383.8467	6	8	255.7955:8;271.8037:5;
ATH01p00510	15-Jun-07	4:07:32	070613arabi_survey_11_pos.TXT	296	18.284	399.7506	53	400.7568	33	401.7498	37	18	72.9247:8;358.7155:18;399.7640:5;
ATH01p00511	15-Jun-07	4:07:32	070613arabi_survey_11_pos.TXT	297	18.342	388.8449	31	389.8483	0	390.8517	0	18	113.8940:7;131.8958:5;261.7979:9;262.8040:11;278.7909:9;303.8079:5;303.8536:6;306.8771:6;347.8263:18;347.9001:9;
ATH01p00512	15-Jun-07	4:07:32	070613arabi_survey_11_pos.TXT	298	18.411	382.8415	74	383.8414	58	384.8378	62	70	113.8974:5;123.8942:6;126.8942:7;127.8946:9;128.8921:5;129.8964:9;255.7937:39;256.8017:70;257.8056:9;271.7968:14;272.7965:34;273.8093:5;297.8249:44;298.8305:8;341.8202:48;342.8126:10;382.8377:5;
ATH01p00513	15-Jun-07	4:07:32	070613arabi_survey_11_pos.TXT	299	18.469	399.756	38	400.7639	17	401.7543	22	7	358.7192:7;
ATH01p00514	15-Jun-07	4:07:32	070613arabi_survey_11_pos.TXT	300	18.528	388.8473	52	389.8422	4	390.8503	15	22	261.8011:11;262.7982:22;278.7912:19;303.8170:13;303.8596:5;306.8867:8;347.8262:11;347.9101:10;
ATH01p00515	15-Jun-07	4:07:32	070613arabi_survey_11_pos.TXT	301	18.596	383.8396	92	384.8442	94	385.846	64	59	111.9019:5;126.8908:9;127.8965:8;129.8886:5;129.9067:6;130.9030:5;255.8022:7;256.7901:54;257.8050:56;258.8033:9;272.7881:20;273.7971:33;274.7948:11;297.8400:7;298.8292:59;299.8254:11;301.7841:7;314.8232:6;341.8188:12;342.8177:42;343.8160:6;360.8217:14;
ATH01p00516	15-Jun-07	4:07:32	070613arabi_survey_11_pos.TXT	302	18.655	356.8456	15	357.849	0	358.8331	4	7	274.7961:7;315.8060:5;
ATH01p00517	15-Jun-07	4:07:32	070613arabi_survey_11_pos.TXT	303	18.713	388.8457	39	389.8491	0	390.854	7	20	129.8848:5;261.7975:18;262.8040:20;277.7951:8;278.7902:13;303.8228:8;306.8973:5;347.8162:8;
ATH01p00518	15-Jun-07	4:07:32	070613arabi_survey_11_pos.TXT	304	18.782	382.844	101	383.844	88	384.8455	88	70	110.8955:5;127.8944:8;128.8990:13;129.8959:11;255.7955:64;256.7992:70;257.7943:10;271.7826:15;272.7976:45;273.7947:17;290.8108:6;297.8223:45;298.8207:10;300.7914:6;313.8090:7;340.8063:5;341.8194:46;342.8080:9;359.8302:5;382.8426:5;
ATH01p00519	15-Jun-07	4:07:32	070613arabi_survey_11_pos.TXT	305	18.840	360.8284	15	361.8251	10	362.8228	1	6	278.8052:6;
ATH01p00520	15-Jun-07	4:07:32	070613arabi_survey_11_pos.TXT	306	18.899	385.8441	79	386.8477	84	387.8475	17	52	113.8953:8;129.8966:11;131.8981:5;257.7942:5;258.8005:33;259.8042:52;260.8028:12;274.7950:6;275.7896:27;276.8071:9;299.8297:5;300.8208:26;316.8486:5;344.8159:28;345.8110:5;
ATH01p00521	15-Jun-07	4:07:32	070613arabi_survey_11_pos.TXT	307	18.967	390.8136	10	391.8043	4	392.8052	2	16	149.0222:16;349.8206:5;
ATH01p00522	15-Jun-07	4:07:32	070613arabi_survey_11_pos.TXT	308	19.026	380.84	88	381.8446	60	382.8369	65	63	107.9079:5;123.8987:8;124.9021:5;126.9009:12;127.8875:6;129.8942:11;253.7942:40;254.8011:63;255.8009:10;269.7887:11;270.8006:35;271.8029:10;295.8287:38;298.7947:5;311.8295:8;339.8193:42;
ATH01p00523	15-Jun-07	4:07:32	070613arabi_survey_11_pos.TXT	309	19.084	384.843	78	385.8496	51	386.8447	44	55	113.8999:5;128.9035:6;129.8927:11;130.9044:6;257.7996:39;258.8026:55;259.8087:8;273.7898:20;274.7980:25;276.8022:5;299.8209:48;302.8683:6;342.8221:6;343.8191:31;
ATH01p00524	15-Jun-07	4:07:32	070613arabi_survey_11_pos.TXT	310	19.153	388.8477	35	389.8624	4	390.8405	9	27	130.9014:5;261.7913:14;262.8092:27;278.8020:11;303.8363:17;306.8841:5;347.8175:17;
ATH01p00525	15-Jun-07	4:07:32	070613arabi_survey_11_pos.TXT	311	19.211	380.8475	90	381.8454	48	382.8492	80	46	107.9011:5;125.8963:7;126.8993:8;129.8885:5;253.7977:45;254.8064:44;255.7975:14;269.7924:12;270.7949:35;271.7942:6;295.8267:35;296.8328:5;298.7917:5;339.8191:46;340.8201:13;
ATH01p00526	15-Jun-07	4:07:32	070613arabi_survey_11_pos.TXT	312	19.270	384.8469	75	385.8489	43	386.8528	44	50	128.9023:6;129.8997:14;130.8987:5;257.7969:35;258.7991:50;273.7975:16;274.7955:29;275.8079:8;298.8257:8;299.8257:37;343.8217:30;
ATH01p00527	15-Jun-07	4:07:32	070613arabi_survey_11_pos.TXT	313	19.338	377.8384	42	378.8436	30	379.8417	39	17	124.9029:9;250.7924:10;251.8051:17;252.8029:13;266.7887:9;267.8018:12;268.7926:5;285.8062:5;292.8314:17;293.8245:6;295.8075:5;336.8084:14;336.8490:9;337.8269:5;
ATH01p00528	15-Jun-07	4:07:32	070613arabi_survey_11_pos.TXT	314	19.397	390.802	13	391.8054	0	392.8173	8	17	149.0243:17;305.8338:5;
ATH01p00529	15-Jun-07	4:07:32	070613arabi_survey_11_pos.TXT	315	19.456	382.8457	82	383.8452	66	384.8467	72	68	126.8976:5;127.8992:7;128.8890:8;129.8959:13;254.7868:5;255.7961:38;256.8027:68;257.7929:8;271.7926:16;272.7974:34;273.8073:6;296.8212:5;297.8281:39;298.8396:5;313.8323:6;341.8169:42;342.8167:7;359.8280:6;382.8431:5;
ATH01p00530	15-Jun-07	4:47:34	070613arabi_survey_12_pos.TXT	1	0.043	382.848	45	383.8494	24	384.8567	30	18	255.7974:16;256.8025:18;272.7994:16;297.8296:17;341.8141:10;341.8543:5;
ATH01p00531	15-Jun-07	4:47:34	070613arabi_survey_12_pos.TXT	2	0.102	391.2899	13	392.2765	4	393.3164	3	15	149.0233:15;
ATH01p00532	15-Jun-07	4:47:34	070613arabi_survey_12_pos.TXT	4	0.229	380.8528	38	381.8406	20	382.8479	37	21	253.7929:13;254.7997:18;255.7992:5;270.7986:12;295.8333:15;339.8320:21;
ATH01p00533	15-Jun-07	4:47:34	070613arabi_survey_12_pos.TXT	5	0.287	383.8531	33	384.841	23	385.8433	16	27	129.8990:9;256.8050:8;257.8055:27;258.7990:5;273.7839:8;297.8242:5;298.8328:8;342.8160:18;
ATH01p00534	15-Jun-07	4:47:34	070613arabi_survey_12_pos.TXT	7	0.414	380.8443	41	381.8382	25	382.8459	38	22	126.8963:5;253.7870:9;254.7995:22;280.8076:7;295.8260:16;339.8215:20;
ATH01p00535	15-Jun-07	4:47:34	070613arabi_survey_12_pos.TXT	8	0.473	388.8536	11	389.857	0	390.8765	3	8	261.7923:8;262.7929:5;347.9037:7;
ATH01p00536	15-Jun-07	4:47:34	070613arabi_survey_12_pos.TXT	9	0.531	384.8445	22	385.8501	21	386.8381	20	12	257.7963:8;258.7998:12;274.7946:7;299.8236:12;302.8802:5;343.8196:10;
ATH01p00537	15-Jun-07	4:47:34	070613arabi_survey_12_pos.TXT	11	0.658	391.3059	14	392.3093	0	393.3127	0	20	149.0229:20;
ATH01p00538	15-Jun-07	4:47:34	070613arabi_survey_12_pos.TXT	12	0.717	413.8771	8	414.873	7	415.8969	3	43	60.9970:5;70.0011:26;71.0183:7;79.0081:43;82.5273:12;84.9518:7;88.0144:5;90.5178:5;140.9224:9;158.9305:6;186.9262:8;198.9476:6;214.9240:15;458.8533:6;
ATH01p00539	15-Jun-07	4:47:34	070613arabi_survey_12_pos.TXT	13	0.785	398.9114	111	399.9133	44	400.9028	62	200	60.9942:21;62.0125:6;70.0014:90;70.5033:7;71.0183:30;71.5131:6;79.0078:200;79.5118:9;82.5282:27;83.0298:6;84.9539:13;88.0123:23;90.5232:6;198.9500:6;238.9324:8;352.8963:21;398.9082:10;
ATH01p00540	15-Jun-07	4:47:34	070613arabi_survey_12_pos.TXT	14	0.844	381.0815	392	382.0888	66	383.0822	57	144	79.0105:5;381.0817:144;
ATH01p00541	15-Jun-07	4:47:34	070613arabi_survey_12_pos.TXT	15	0.902	396.0604	570	397.0613	109	398.0566	133	736	234.0074:107;396.0560:736;397.0597:24;
ATH01p00542	15-Jun-07	4:47:34	070613arabi_survey_12_pos.TXT	17	1.029	381.0828	272	382.0796	42	383.084	31	119	79.0092:6;381.0807:119;382.1021:5;
ATH01p00543	15-Jun-07	4:47:34	070613arabi_survey_12_pos.TXT	18	1.088	391.2963	17	392.3157	5	393.3031	0	6	149.0181:6;
ATH01p00544	15-Jun-07	4:47:34	070613arabi_survey_12_pos.TXT	19	1.156	396.9898	111	397.9986	22	398.9921	44	30	75.9383:5;90.9640:6;104.9436:8;116.9486:9;118.9605:15;145.9507:7;146.9559:5;190.9391:20;202.9501:5;204.9726:8;250.9769:30;280.9825:9;286.9763:5;318.9994:5;320.9774:8;334.9968:6;366.9768:5;396.9984:16;
ATH01p00545	15-Jun-07	4:47:34	070613arabi_survey_12_pos.TXT	20	1.214	378.9999	19	380.0033	0	380.9973	13	6	82.5294:5;172.9793:5;252.8174:6;
ATH01p00546	15-Jun-07	4:47:34	070613arabi_survey_12_pos.TXT	21	1.273	382.8498	26	383.8699	27	384.8481	18	10	116.9489:8;255.8019:6;256.7914:6;272.7922:8;297.8372:6;341.8209:10;382.9947:10;
ATH01p00547	15-Jun-07	4:47:34	070613arabi_survey_12_pos.TXT	22	1.342	423.0074	47	424.016	10	425.0142	0	18	124.9893:11;168.9849:9;423.0099:18;
ATH01p00548	15-Jun-07	4:47:34	070613arabi_survey_12_pos.TXT	23	1.400	396.0625	99	397.0724	15	398.0525	24	46	234.0062:12;396.0607:46;
ATH01p00549	15-Jun-07	4:47:34	070613arabi_survey_12_pos.TXT	24	1.459	411.0193	50	412.0227	0	413.0066	17	11	411.0085:11;
ATH01p00550	15-Jun-07	4:47:34	070613arabi_survey_12_pos.TXT	27	1.644	411.0226	17	412.0113	2	413.0294	0	6	295.0244:6;411.0364:6;
ATH01p00551	15-Jun-07	4:47:34	070613arabi_survey_12_pos.TXT	30	1.830	384.8582	7	385.8616	0	386.865	0	9	258.8095:9;
ATH01p00552	15-Jun-07	4:47:34	070613arabi_survey_12_pos.TXT	31	1.898	391.2828	10	392.2795	5	393.2896	0	22	149.0211:22;
ATH01p00553	15-Jun-07	4:47:34	070613arabi_survey_12_pos.TXT	33	2.015	382.8478	25	383.843	14	384.8391	14	9	99.5099:5;255.7968:5;256.8123:9;272.8001:5;297.8210:6;341.8166:8;
ATH01p00554	15-Jun-07	4:47:34	070613arabi_survey_12_pos.TXT	34	2.083	386.9306	638	387.9321	97	388.9324	192	402	94.0020:13;102.9155:16;104.9083:118;105.9113:27;106.9227:41;119.9186:15;121.9340:60;123.9265:85;139.9276:14;151.9340:52;153.9373:81;155.8997:56;169.9221:37;170.8888:17;170.9105:21;183.9149:23;184.9256:20;185.9115:82;197.9339:60;199.9278:271;201.9466:14;212.9168:14;214.9133:79;215.9236:13;216.9224:21;217.9372:23;244.9294:84;245.9320:38;246.9339:89;247.9287:38;262.9209:19;275.9154:13;277.9292:20;27…
ATH01p00555	15-Jun-07	4:47:34	070613arabi_survey_12_pos.TXT	35	2.142	401.9051	0	402.9085	0	403.9275	301	165	73.9468:14;74.9535:45;93.9979:7;102.9090:9;103.9216:27;105.9379:6;112.0133:8;119.9162:19;120.9235:15;120.9474:10;121.9295:103;136.9160:9;136.9439:6;137.9269:9;142.0096:7;149.9233:21;151.9416:74;152.8941:7;152.9505:18;167.9266:12;168.8946:5;168.9464:115;169.8893:6;169.9175:10;182.9101:17;183.9191:17;184.9260:26;186.9576:24;197.9259:39;212.9189:30;213.9107:11;214.9323:51;215.9275:10;242.9232:13;244…
ATH01p00556	15-Jun-07	4:47:34	070613arabi_survey_12_pos.TXT	36	2.200	391.9616	19	392.98	9	393.9554	5	13	149.0227:13;
ATH01p00557	15-Jun-07	4:47:34	070613arabi_survey_12_pos.TXT	37	2.268	382.8533	23	383.8596	18	384.8534	18	11	138.9942:5;256.7908:11;272.7974:11;297.8098:5;341.8257:11;
ATH01p00558	15-Jun-07	4:47:34	070613arabi_survey_12_pos.TXT	38	2.327	386.1273	20	387.1307	0	388.1233	3	12	218.9769:5;224.0843:12;259.7997:10;275.8022:8;301.8404:6;344.8196:10;345.8287:5;
ATH01p00559	15-Jun-07	4:47:34	070613arabi_survey_12_pos.TXT	40	2.454	389.0163	117	390.0152	12	391.0079	19	164	164.9807:16;206.0040:164;
ATH01p00560	15-Jun-07	4:47:34	070613arabi_survey_12_pos.TXT	41	2.512	424.9511	327	425.946	44	426.9505	76	94	104.9099:9;106.9264:10;147.9594:13;186.8944:13;200.9101:35;220.8805:5;240.0528:7;241.0593:5;241.9378:9;243.9435:8;248.9129:43;289.9419:73;294.8752:5;294.9083:7;333.9281:8;335.9211:44;353.9137:5;383.9264:26;424.9485:94;
ATH01p00561	15-Jun-07	4:47:34	070613arabi_survey_12_pos.TXT	42	2.571	384.1178	171	385.1203	42	386.1157	6	92	136.0618:12;162.0771:28;188.0466:7;188.0703:5;192.0498:10;206.0723:10;234.0657:9;252.0721:92;253.0855:5;256.8001:8;257.8027:12;258.8053:8;342.8145:10;343.8413:5;384.1168:75;
ATH01p00562	15-Jun-07	4:47:34	070613arabi_survey_12_pos.TXT	43	2.639	386.8425	19	387.8393	5	388.835	2	13	99.5041:6;260.7971:13;301.8324:5;
ATH01p00563	15-Jun-07	4:47:34	070613arabi_survey_12_pos.TXT	44	2.698	400.1461	15	401.1676	4	402.1529	0	5	238.0980:5;
ATH01p00564	15-Jun-07	4:47:34	070613arabi_survey_12_pos.TXT	45	2.757	391.3043	11	392.324	2	393.3111	0	11	149.0267:11;
ATH01p00565	15-Jun-07	4:47:34	070613arabi_survey_12_pos.TXT	46	2.825	378.841	18	379.8407	13	380.8307	11	7	252.8190:7;
ATH01p00566	15-Jun-07	4:47:34	070613arabi_survey_12_pos.TXT	47	2.883	400.2014	21	401.2081	3	402.2082	0	7	86.0571:7;99.5076:6;400.1987:5;
ATH01p00567	15-Jun-07	4:47:34	070613arabi_survey_12_pos.TXT	48	2.942	392.1496	60	393.1351	4	394.1584	11	48	76.0154:15;84.0392:14;85.0546:9;116.0104:8;117.0362:21;149.0283:11;160.0791:6;162.0217:11;245.0984:48;317.1155:5;392.1544:13;
ATH01p00568	15-Jun-07	4:47:34	070613arabi_survey_12_pos.TXT	49	3.010	395.0278	48	396.034	8	397.0346	0	32	101.0381:5;169.9766:6;233.9826:9;395.0173:32;395.1610:6;
ATH01p00569	15-Jun-07	4:47:34	070613arabi_survey_12_pos.TXT	50	3.069	381.067	111	382.0768	26	383.0716	73	30	84.9510:5;218.9796:17;255.7946:6;293.0186:5;295.8207:6;321.0271:5;335.0645:11;339.8127:5;363.0547:11;381.0798:30;
ATH01p00570	15-Jun-07	4:47:34	070613arabi_survey_12_pos.TXT	51	3.128	413.1446	48	414.1516	12	415.1339	4	13	99.5059:5;136.0592:11;162.0436:6;281.0992:13;
ATH01p00571	15-Jun-07	4:47:34	070613arabi_survey_12_pos.TXT	52	3.196	401.1053	26	402.1047	4	403.1121	0	13	117.0572:6;146.0651:7;171.0567:12;188.0218:7;239.0531:13;
ATH01p00572	15-Jun-07	4:47:34	070613arabi_survey_12_pos.TXT	53	3.254	381.1431	61	382.1404	15	383.1429	11	41	69.0620:13;79.0497:5;95.0878:5;143.0909:7;203.1169:41;254.7947:5;381.1462:9;381.9966:9;
ATH01p00573	15-Jun-07	4:47:34	070613arabi_survey_12_pos.TXT	54	3.313	414.1689	1239	415.168	286	416.1611	199	344	82.0601:13;83.0668:11;96.0766:108;110.0945:37;134.0966:31;136.1098:39;138.1281:87;170.1054:16;184.1178:93;185.1198:36;202.1270:18;252.1109:344;253.1080:11;381.1300:14;414.1692:35;
ATH01p00574	15-Jun-07	4:47:34	070613arabi_survey_12_pos.TXT	55	3.381	391.2774	18	392.2808	0	393.2842	0	18	149.0270:18;
ATH01p00575	15-Jun-07	4:47:34	070613arabi_survey_12_pos.TXT	56	3.440	423.0825	24	424.0859	0	425.0744	9	10	156.0108:10;176.9671:9;245.0400:5;335.0527:8;337.0796:10;423.0914:9;
ATH01p00576	15-Jun-07	4:47:34	070613arabi_survey_12_pos.TXT	57	3.499	380.8481	18	381.8511	10	382.8629	10	7	99.5089:5;254.7918:7;295.8320:5;
ATH01p00577	15-Jun-07	4:47:34	070613arabi_survey_12_pos.TXT	58	3.567	386.1303	20	387.125	13	388.1371	0	9	175.0383:7;207.0560:6;207.0803:5;258.7945:5;259.8046:8;300.8268:9;386.1427:8;
ATH01p00578	15-Jun-07	4:47:34	070613arabi_survey_12_pos.TXT	59	3.625	422.14	59	423.1363	13	424.1439	11	27	85.0185:7;129.0578:5;301.1346:6;345.9655:5;422.1395:27;
ATH01p00579	15-Jun-07	4:47:34	070613arabi_survey_12_pos.TXT	60	3.684	419.5817	72	420.5852	37	421.5841	5	24	71.0390:5;85.0226:15;229.0447:6;287.0587:8;342.9763:24;360.9806:5;505.0332:7;530.0560:7;651.0953:9;
ATH01p00580	15-Jun-07	4:47:34	070613arabi_survey_12_pos.TXT	61	3.752	388.2483	44	389.2507	15	390.2551	0	5	371.2325:5;
ATH01p00581	15-Jun-07	4:47:34	070613arabi_survey_12_pos.TXT	62	3.811	399.1202	1019	400.1271	238	401.1256	97	898	85.0212:64;104.0465:56;130.0652:53;132.0467:67;147.0669:55;160.0763:405;162.0571:692;175.0831:31;176.0748:37;186.0809:28;192.0502:252;204.0583:47;220.0445:82;237.0715:898;238.0788:36;382.1028:57;399.1246:98;
ATH01p00582	15-Jun-07	4:47:34	070613arabi_survey_12_pos.TXT	63	3.870	411.1633	34	412.1667	0	413.1526	6	19	411.1488:13;411.2075:19;
ATH01p00583	15-Jun-07	4:47:34	070613arabi_survey_12_pos.TXT	64	3.938	415.2511	9	416.2545	0	417.2579	0	10	99.5034:6;207.1382:10;
ATH01p00584	15-Jun-07	4:47:34	070613arabi_survey_12_pos.TXT	65	3.996	381.0392	41	382.0579	4	383.0335	15	11	99.5066:5;295.8297:6;381.0390:11;
ATH01p00585	15-Jun-07	4:47:34	070613arabi_survey_12_pos.TXT	66	4.055	424.0116	139	425.0215	35	426.0159	45	154	91.0506:13;105.0316:10;133.0285:55;146.9818:10;148.9892:9;151.9731:8;161.0243:29;164.9858:6;165.0489:6;167.0010:6;174.9726:5;176.9837:6;177.9576:9;192.9776:6;193.0490:47;194.9768:11;196.9768:7;204.9884:6;207.9669:35;220.9853:6;222.9947:112;225.9705:6;233.9473:12;241.0026:33;248.9721:32;250.9865:15;251.9637:5;264.9965:7;266.9781:12;339.0062:154;355.0060:6;357.0147:32;382.9987:11;
ATH01p00586	15-Jun-07	4:47:34	070613arabi_survey_12_pos.TXT	67	4.123	391.0508	14	392.0501	3	393.0497	8	33	149.0240:33;
ATH01p00587	15-Jun-07	4:47:34	070613arabi_survey_12_pos.TXT	68	4.182	379.0573	126	380.0519	22	381.0574	55	62	116.9476:8;130.9636:7;142.9652:12;146.9579:7;171.9710:5;176.9750:17;188.9710:15;200.9751:6;218.9854:62;220.9989:39;236.9909:11;293.0510:43;379.0583:31;
ATH01p00588	15-Jun-07	4:47:34	070613arabi_survey_12_pos.TXT	69	4.241	419.2373	12	420.2226	3	421.2441	0	6	257.1931:6;
ATH01p00589	15-Jun-07	4:47:34	070613arabi_survey_12_pos.TXT	70	4.309	376.1548	43	377.1629	9	378.1677	5	15	162.0204:15;376.1688:8;
ATH01p00590	15-Jun-07	4:47:34	070613arabi_survey_12_pos.TXT	72	4.426	399.1246	320	400.1303	92	401.1274	51	126	85.0220:26;97.0234:5;117.0543:9;118.0676:19;128.0465:18;130.0638:81;143.0614:5;145.0535:16;145.0793:5;146.0648:29;147.0581:30;156.0717:7;160.0233:9;160.0763:19;161.0261:9;162.0429:7;177.0534:16;188.0214:16;189.0481:11;205.0444:50;206.0539:31;237.0721:126;287.0574:5;382.0794:7;399.1258:16;399.1701:6;
ATH01p00591	15-Jun-07	4:47:34	070613arabi_survey_12_pos.TXT	74	4.553	387.1913	30	388.2047	6	389.1969	5	32	97.0223:5;151.0718:13;163.1144:7;207.1398:7;259.7983:5;260.8041:6;301.8315:5;387.2044:32;
ATH01p00592	15-Jun-07	4:47:34	070613arabi_survey_12_pos.TXT	75	4.612	408.0223	37	409.0318	10	410.0207	22	63	130.0653:63;362.0214:19;408.0333:6;
ATH01p00593	15-Jun-07	4:47:34	070613arabi_survey_12_pos.TXT	76	4.680	397.1665	47	398.1571	3	399.1733	0	18	99.5016:8;397.1845:18;
ATH01p00594	15-Jun-07	4:47:34	070613arabi_survey_12_pos.TXT	77	4.738	393.2049	32	394.1975	5	395.193	7	38	91.0467:11;119.0481:12;122.9752:6;147.0376:6;175.0433:11;207.0655:6;221.9868:9;237.0146:25;255.0167:7;265.0135:5;353.0197:14;393.2186:38;
ATH01p00595	15-Jun-07	4:47:34	070613arabi_survey_12_pos.TXT	78	4.797	379.1166	0	380.12	0	381.1234	0	91	217.0536:5;379.0471:91;380.0467:5;
ATH01p00596	15-Jun-07	4:47:34	070613arabi_survey_12_pos.TXT	79	4.865	397.0121	1074	398.0136	226	399.0034	441	198	91.0480:56;119.0476:65;122.9757:22;129.0293:14;134.9745:17;135.0391:6;135.9731:20;136.9874:6;147.0465:61;148.9923:18;150.9725:12;160.9893:9;163.9801:13;165.9923:14;166.9642:6;175.0423:92;176.9977:17;178.9740:6;189.9615:7;191.9792:21;193.9838:11;204.9845:28;207.0666:61;217.9537:16;218.9580:6;218.9913:6;219.9730:29;220.9793:13;221.9899:39;232.9779:16;234.9902:24;237.0096:52;240.0072:6;247.9651:37;2…
ATH01p00597	15-Jun-07	4:47:34	070613arabi_survey_12_pos.TXT	80	4.924	394.0537	44	395.0439	29	396.0605	0	9	237.0186:6;353.0428:9;
ATH01p00598	15-Jun-07	4:47:34	070613arabi_survey_12_pos.TXT	81	4.983	400.0101	32	400.9991	9	402.0169	0	26	189.0592:6;358.9771:26;376.9952:6;400.0042:12;
ATH01p00599	15-Jun-07	4:47:34	070613arabi_survey_12_pos.TXT	82	5.051	408.9773	79	409.9952	9	410.9892	21	10	158.9616:5;176.9687:7;262.9666:8;322.9784:6;409.0225:5;409.1520:10;
ATH01p00600	15-Jun-07	4:47:34	070613arabi_survey_12_pos.TXT	83	5.109	393.0623	25	394.0657	0	395.0635	20	9	307.0644:7;393.1890:9;
ATH01p00601	15-Jun-07	4:47:34	070613arabi_survey_12_pos.TXT	85	5.236	388.2795	0	389.2829	0	390.2863	0	17	85.0223:17;105.0122:14;127.0402:8;145.0575:6;388.1584:16;
ATH01p00602	15-Jun-07	4:47:34	070613arabi_survey_12_pos.TXT	86	5.295	412.1722	26	413.1863	5	414.179	0	12	250.1084:9;412.1615:12;
ATH01p00603	15-Jun-07	4:47:34	070613arabi_survey_12_pos.TXT	87	5.354	391.2895	24	392.2929	0	393.3037	1	22	99.5066:7;149.0265:22;
ATH01p00604	15-Jun-07	4:47:34	070613arabi_survey_12_pos.TXT	89	5.480	382.8587	11	383.8429	5	384.8625	4	7	253.9700:7;
ATH01p00605	15-Jun-07	4:47:34	070613arabi_survey_12_pos.TXT	90	5.539	391.309	10	392.3124	0	393.3158	0	25	149.0214:25;
ATH01p00606	15-Jun-07	4:47:34	070613arabi_survey_12_pos.TXT	91	5.607	413.8031	4	414.7891	2	415.8099	0	24	112.9896:9;185.0163:24;373.0512:9;
ATH01p00607	15-Jun-07	4:47:34	070613arabi_survey_12_pos.TXT	92	5.666	424.8597	0	425.8631	0	426.8665	0	25	85.0193:5;123.0643:5;124.0674:7;325.1208:6;344.1034:10;425.2063:5;460.1325:5;475.1221:6;486.0930:8;520.1509:25;546.1014:7;546.1691:5;564.1379:5;643.2093:5;687.2025:16;
ATH01p00608	15-Jun-07	4:47:34	070613arabi_survey_12_pos.TXT	93	5.724	391.2735	13	392.2931	10	393.2803	0	25	121.0241:5;149.0275:25;167.0357:5;
ATH01p00609	15-Jun-07	4:47:34	070613arabi_survey_12_pos.TXT	94	5.793	383.1412	0	384.1446	0	385.148	0	6	256.8038:6;341.8282:5;
ATH01p00610	15-Jun-07	4:47:34	070613arabi_survey_12_pos.TXT	95	5.851	396.6157	65	397.6098	27	398.6128	11	10	193.0524:10;600.2050:6;
ATH01p00611	15-Jun-07	4:47:34	070613arabi_survey_12_pos.TXT	96	5.910	391.2901	22	392.3025	8	393.2969	0	31	149.0271:31;
ATH01p00612	15-Jun-07	4:47:34	070613arabi_survey_12_pos.TXT	97	5.978	407.0966	25	408.0952	7	409.0981	3	6	99.5114:6;407.0759:5;
ATH01p00613	15-Jun-07	4:47:34	070613arabi_survey_12_pos.TXT	99	6.096	391.2842	16	392.2876	0	393.291	0	28	149.0238:28;
ATH01p00614	15-Jun-07	4:47:34	070613arabi_survey_12_pos.TXT	100	6.164	399.1357	25	400.1558	11	401.1552	9	20	91.0334:5;399.2434:20;399.6475:5;
ATH01p00615	15-Jun-07	4:47:34	070613arabi_survey_12_pos.TXT	104	6.408	391.2875	20	392.2835	7	393.2943	0	27	149.0258:27;
ATH01p00616	15-Jun-07	4:47:34	070613arabi_survey_12_pos.TXT	105	6.466	399.0525	34	400.0517	6	401.0654	11	8	182.9985:5;239.0554:5;355.0588:8;
ATH01p00617	15-Jun-07	4:47:34	070613arabi_survey_12_pos.TXT	106	6.535	384.3326	8	385.336	0	386.3394	0	5	99.4991:5;
ATH01p00618	15-Jun-07	4:47:34	070613arabi_survey_12_pos.TXT	107	6.593	391.2938	19	392.2833	8	393.2939	1	29	149.0236:29;
ATH01p00619	15-Jun-07	4:47:34	070613arabi_survey_12_pos.TXT	110	6.779	381.8534	5	382.8568	0	383.8409	3	6	99.5070:6;
ATH01p00620	15-Jun-07	4:47:34	070613arabi_survey_12_pos.TXT	111	6.838	393.166	28	394.1619	10	395.1728	0	14	281.1836:14;393.1881:5;
ATH01p00621	15-Jun-07	4:47:34	070613arabi_survey_12_pos.TXT	113	6.964	383.1374	9	384.1372	3	385.1355	5	5	99.5048:5;
ATH01p00622	15-Jun-07	4:47:34	070613arabi_survey_12_pos.TXT	114	7.023	391.2823	26	392.2857	0	393.2891	0	30	149.0244:30;167.0340:5;
ATH01p00623	15-Jun-07	4:47:34	070613arabi_survey_12_pos.TXT	116	7.150	414.2267	22	415.2301	0	416.2388	3	6	293.2105:6;
ATH01p00624	15-Jun-07	4:47:34	070613arabi_survey_12_pos.TXT	117	7.208	383.1404	25	384.145	15	385.1278	2	7	256.7981:7;
ATH01p00625	15-Jun-07	4:47:34	070613arabi_survey_12_pos.TXT	118	7.277	396.2305	95	397.236	20	398.2286	4	14	85.0242:14;97.0199:5;105.0128:9;127.0395:10;145.0531:10;231.0459:7;249.0661:6;396.2370:5;
ATH01p00626	15-Jun-07	4:47:34	070613arabi_survey_12_pos.TXT	119	7.335	391.2997	15	392.2866	4	393.3065	0	33	149.0228:33;167.0400:5;
ATH01p00627	15-Jun-07	4:47:34	070613arabi_survey_12_pos.TXT	120	7.394	379.8856	5	380.9072	1	381.873	1	6	297.7950:6;
ATH01p00628	15-Jun-07	4:47:34	070613arabi_survey_12_pos.TXT	122	7.521	391.2872	15	392.3037	4	393.3026	1	33	149.0241:33;
ATH01p00629	15-Jun-07	4:47:34	070613arabi_survey_12_pos.TXT	125	7.706	391.2817	17	392.3024	5	393.2885	0	27	149.0248:27;
ATH01p00630	15-Jun-07	4:47:34	070613arabi_survey_12_pos.TXT	126	7.765	408.9956	51	409.999	0	411.0024	0	6	116.9476:5;176.9641:6;262.9682:5;322.9807:6;
ATH01p00631	15-Jun-07	4:47:34	070613arabi_survey_12_pos.TXT	127	7.833	401.1199	16	402.1307	7	403.1267	0	8	355.1089:8;
ATH01p00632	15-Jun-07	4:47:34	070613arabi_survey_12_pos.TXT	128	7.892	391.2893	23	392.2839	8	393.2961	0	36	99.5025:5;149.0227:36;
ATH01p00633	15-Jun-07	4:47:34	070613arabi_survey_12_pos.TXT	129	7.950	408.9879	69	410.01	8	410.9897	29	34	116.9440:11;117.9590:14;128.9484:12;146.9628:5;176.9705:34;202.9537:15;203.9612:10;232.9654:8;244.9641:10;262.9725:26;322.9927:17;323.0222:5;408.9812:10;
ATH01p00634	15-Jun-07	4:47:34	070613arabi_survey_12_pos.TXT	130	8.018	375.1367	18	376.1361	13	377.1628	3	5	93.0679:5;
ATH01p00635	15-Jun-07	4:47:34	070613arabi_survey_12_pos.TXT	131	8.077	391.279	14	392.2874	6	393.2858	0	17	121.0300:5;149.0256:17;
ATH01p00636	15-Jun-07	4:47:34	070613arabi_survey_12_pos.TXT	133	8.204	400.1589	104	401.1669	48	402.1681	11	16	67.0438:6;81.0664:9;91.0340:5;112.9888:12;122.9656:7;138.9982:6;165.0218:5;170.9983:9;179.1034:5;253.0454:9;269.0679:6;385.1513:14;400.1665:16;400.6812:12;415.1991:9;
ATH01p00637	15-Jun-07	4:47:34	070613arabi_survey_12_pos.TXT	134	8.263	383.1407	75	384.1405	36	385.1402	12	8	302.1028:6;383.1303:8;
ATH01p00638	15-Jun-07	4:47:34	070613arabi_survey_12_pos.TXT	135	8.321	391.2775	20	392.2994	2	393.3026	2	46	149.0244:46;
ATH01p00639	15-Jun-07	4:47:34	070613arabi_survey_12_pos.TXT	138	8.507	400.1702	48	401.1692	33	402.1761	9	16	81.0598:12;122.9771:5;140.9869:6;156.9729:5;170.9962:16;281.0646:6;400.1716:15;400.6751:9;
ATH01p00640	15-Jun-07	4:47:34	070613arabi_survey_12_pos.TXT	139	8.575	391.2917	29	392.2991	10	393.2933	3	28	149.0309:28;
ATH01p00641	15-Jun-07	4:47:34	070613arabi_survey_12_pos.TXT	140	8.634	408.9837	19	409.9841	1	410.9862	3	5	99.5075:5;
ATH01p00642	15-Jun-07	4:47:34	070613arabi_survey_12_pos.TXT	142	8.760	391.2835	18	392.2766	5	393.2811	1	17	149.0259:17;
ATH01p00643	15-Jun-07	4:47:34	070613arabi_survey_12_pos.TXT	144	8.878	380.1658	13	381.1535	2	382.1726	0	7	99.5067:7;
ATH01p00644	15-Jun-07	4:47:34	070613arabi_survey_12_pos.TXT	145	8.946	391.2859	20	392.2786	9	393.2808	3	33	149.0253:33;167.0403:5;
ATH01p00645	15-Jun-07	4:47:34	070613arabi_survey_12_pos.TXT	146	9.005	414.186	41	415.1813	28	416.19	6	18	81.0639:8;136.9908:6;170.9986:18;414.1865:12;443.2439:7;
ATH01p00646	15-Jun-07	4:47:34	070613arabi_survey_12_pos.TXT	149	9.190	391.2904	31	392.3037	7	393.2972	0	27	149.0186:27;
ATH01p00647	15-Jun-07	4:47:34	070613arabi_survey_12_pos.TXT	150	9.249	407.1666	26	408.1727	17	409.1605	8	6	407.1699:6;
ATH01p00648	15-Jun-07	4:47:34	070613arabi_survey_12_pos.TXT	151	9.317	422.1783	17	423.1772	12	424.1853	5	6	98.9709:6;185.0146:6;
ATH01p00649	15-Jun-07	4:47:34	070613arabi_survey_12_pos.TXT	152	9.376	391.2891	25	392.281	8	393.2959	0	43	149.0240:43;
ATH01p00650	15-Jun-07	4:47:34	070613arabi_survey_12_pos.TXT	155	9.561	391.1177	0	392.1211	0	393.1245	0	28	149.0262:28;391.1469:5;
ATH01p00651	15-Jun-07	4:47:34	070613arabi_survey_12_pos.TXT	158	9.747	391.2925	15	392.2954	10	393.2993	0	32	99.5073:5;149.0248:32;
ATH01p00652	15-Jun-07	4:47:34	070613arabi_survey_12_pos.TXT	160	9.874	415.2099	49	416.2279	13	417.2167	0	71	91.0495:8;119.0850:71;415.1903:11;
ATH01p00653	15-Jun-07	4:47:34	070613arabi_survey_12_pos.TXT	161	9.932	391.1621	30	392.1692	13	393.167	9	37	149.0235:37;167.0336:8;391.1826:5;
ATH01p00654	15-Jun-07	4:47:34	070613arabi_survey_12_pos.TXT	162	9.991	423.2695	22	424.261	3	425.2763	0	7	423.2966:7;
ATH01p00655	15-Jun-07	4:47:34	070613arabi_survey_12_pos.TXT	164	10.118	391.1657	72	392.167	31	393.1684	15	39	97.0231:5;105.0628:5;112.9825:8;119.0873:5;124.9890:7;149.0232:39;154.9925:6;156.9702:5;170.9995:15;185.0225:7;253.1516:7;367.1430:14;391.1745:18;391.2479:19;391.6692:6;415.1971:8;
ATH01p00656	15-Jun-07	4:47:34	070613arabi_survey_12_pos.TXT	165	10.176	417.1542	30	418.174	14	419.1633	9	6	97.0216:6;417.1559:5;
ATH01p00657	15-Jun-07	4:47:34	070613arabi_survey_12_pos.TXT	166	10.244	407.2406	19	408.244	0	409.2474	0	10	407.2366:10;
ATH01p00658	15-Jun-07	4:47:34	070613arabi_survey_12_pos.TXT	167	10.303	391.1646	82	392.1672	48	393.1621	17	43	79.0485:5;81.0640:9;91.0475:9;93.0658:5;107.0873:5;112.9852:5;119.0823:7;122.9807:5;124.9865:6;148.9800:5;149.0257:43;155.0073:5;156.9869:6;167.0380:6;170.9927:7;185.0213:5;207.1457:5;281.0758:12;281.1928:6;339.1180:10;367.1397:5;391.1737:17;391.6761:9;
ATH01p00659	15-Jun-07	4:47:34	070613arabi_survey_12_pos.TXT	168	10.362	423.215	45	424.2184	0	425.2218	0	8	423.2413:8;423.2892:7;
ATH01p00660	15-Jun-07	4:47:34	070613arabi_survey_12_pos.TXT	169	10.430	407.2484	46	408.2498	16	409.2552	0	13	81.0633:7;321.1648:13;407.2611:11;
ATH01p00661	15-Jun-07	4:47:34	070613arabi_survey_12_pos.TXT	170	10.489	390.1609	95	391.1652	78	392.1573	42	30	67.0458:6;69.0651:5;79.0436:6;81.0515:5;81.0713:6;91.0458:12;93.0626:6;95.0801:6;98.9749:7;122.9791:8;123.0779:5;136.9887:11;140.9799:5;149.0286:5;151.0059:6;156.9820:14;170.9921:13;185.0185:8;197.0108:5;199.0304:5;223.1515:5;281.0704:7;321.1128:5;349.1318:30;390.1669:14;
ATH01p00662	15-Jun-07	4:47:34	070613arabi_survey_12_pos.TXT	171	10.547	399.172	55	400.157	28	401.1705	17	9	81.0626:7;156.9803:7;170.9978:9;185.0141:5;199.0201:5;399.1723:7;
ATH01p00663	15-Jun-07	4:47:34	070613arabi_survey_12_pos.TXT	172	10.615	382.1464	83	383.1642	46	384.164	13	25	79.0431:5;91.0471:10;93.0648:7;105.0668:6;107.0805:5;112.9931:7;122.9774:8;131.0801:5;133.1017:5;135.9886:5;140.9866:5;156.9834:5;161.1330:7;170.9949:17;207.1392:5;281.0866:9;321.1038:25;321.2105:6;348.1482:5;382.1635:25;382.6613:11;395.1399:6;601.2692:6;
ATH01p00664	15-Jun-07	4:47:34	070613arabi_survey_12_pos.TXT	173	10.674	390.1576	64	391.1632	36	392.1605	21	12	81.0687:7;91.0494:12;95.0434:5;98.9706:9;112.9898:8;122.9719:10;156.9821:7;167.0271:7;170.9979:10;269.0587:5;349.1245:6;390.1378:9;
ATH01p00665	15-Jun-07	4:47:34	070613arabi_survey_12_pos.TXT	174	10.733	399.1639	28	400.161	26	401.1774	8	5	399.1778:5;431.1877:5;
ATH01p00666	15-Jun-07	4:47:34	070613arabi_survey_12_pos.TXT	175	10.801	382.1618	83	383.1624	31	384.1641	16	25	117.0708:5;133.1049:5;171.0018:5;199.0357:8;275.2091:10;349.1382:25;382.1605:12;415.1905:10;
ATH01p00667	15-Jun-07	4:47:34	070613arabi_survey_12_pos.TXT	176	10.860	390.1544	66	391.167	45	392.1563	32	9	81.0579:5;149.0227:9;156.9788:9;170.9960:9;390.1615:9;
ATH01p00668	15-Jun-07	4:47:34	070613arabi_survey_12_pos.TXT	177	10.918	405.2573	3	406.2607	0	407.246	6	13	81.0585:5;105.0637:5;112.9891:6;124.9873:5;171.0037:13;443.2367:5;
ATH01p00669	15-Jun-07	4:47:34	070613arabi_survey_12_pos.TXT	178	10.986	424.6981	16	425.7079	3	426.7202	6	9	88.0714:6;349.1418:5;425.2143:9;
ATH01p00670	15-Jun-07	4:47:34	070613arabi_survey_12_pos.TXT	179	11.045	391.2885	32	392.2894	10	393.2953	0	44	149.0277:44;167.0314:6;
ATH01p00671	15-Jun-07	4:47:34	070613arabi_survey_12_pos.TXT	180	11.104	383.1602	79	384.1636	39	385.1682	17	22	79.0486:12;91.0495:17;93.0722:6;95.0780:5;98.9690:8;105.0640:10;105.0802:5;121.0953:6;122.9667:6;124.9891:8;133.0985:8;135.9897:5;140.9908:8;148.9784:5;149.0018:5;156.9822:9;165.0011:5;171.0018:22;187.0110:5;231.1786:5;277.2240:6;281.0646:5;374.1656:19;374.6737:7;
ATH01p00672	15-Jun-07	4:47:34	070613arabi_survey_12_pos.TXT	181	11.172	405.1916	33	406.195	0	407.1984	0	6	405.1809:6;
ATH01p00673	15-Jun-07	4:47:34	070613arabi_survey_12_pos.TXT	182	11.231	391.1678	141	392.1688	71	393.1664	24	40	61.0170:9;73.0176:8;79.0462:17;81.0669:10;91.0490:15;93.0666:10;97.0217:5;98.9724:12;105.0686:5;110.9704:7;112.9862:16;122.9773:14;124.9922:13;125.9930:5;133.1051:9;134.9774:5;135.9868:5;139.0046:5;140.9884:10;149.0242:40;155.0009:11;156.9810:13;158.9973:6;167.0468:8;170.9971:32;176.9771:5;185.0133:13;199.0306:12;253.0376:5;253.1451:7;281.0741:15;281.1714:6;339.1130:6;342.1269:5;367.1593:10;391.1…
ATH01p00674	15-Jun-07	4:47:34	070613arabi_survey_12_pos.TXT	183	11.289	382.1586	670	383.1609	392	384.156	97	132	55.0440:5;61.0178:7;67.0452:35;69.0243:12;69.0603:33;71.0409:7;72.9503:5;73.0217:7;77.0315:10;79.0474:46;81.0267:33;81.0634:49;83.0413:17;83.0796:5;84.9551:11;85.0186:27;91.0472:86;92.0606:7;93.0667:59;95.0468:18;95.0817:29;96.9599:6;97.0242:27;97.0594:14;98.9713:39;99.0396:5;99.0773:6;101.0254:9;105.0682:38;107.0456:11;107.0852:18;109.0251:10;109.0577:5;109.0999:11;110.9731:19;111.0826:5;111.979…
ATH01p00675	15-Jun-07	4:47:34	070613arabi_survey_12_pos.TXT	184	11.358	404.2521	0	405.2555	0	406.2589	0	7	404.1647:7;404.6764:5;
ATH01p00676	15-Jun-07	4:47:34	070613arabi_survey_12_pos.TXT	185	11.416	398.178	22	399.1717	24	400.1765	10	9	81.0617:5;112.9868:6;170.9934:9;
ATH01p00677	15-Jun-07	4:47:34	070613arabi_survey_12_pos.TXT	186	11.475	382.1573	39	383.1547	32	384.1668	21	6	81.0609:5;105.0703:5;136.9892:6;
ATH01p00678	15-Jun-07	4:47:34	070613arabi_survey_12_pos.TXT	188	11.602	396.1681	63	397.175	31	398.1759	25	11	79.0472:5;91.0477:5;93.0717:5;112.9920:5;151.0051:5;171.0014:6;185.0195:5;275.2133:9;349.1262:11;349.2318:7;351.1275:5;396.1793:10;396.6736:9;
ATH01p00679	15-Jun-07	4:47:34	070613arabi_survey_12_pos.TXT	190	11.728	417.1963	49	418.2098	27	419.2031	0	15	91.0515:7;170.9881:6;275.2079:5;417.1997:15;417.7008:6;
ATH01p00680	15-Jun-07	4:47:34	070613arabi_survey_12_pos.TXT	192	11.846	385.1649	34	386.1684	23	387.1664	14	6	97.0250:5;98.9712:5;156.9756:5;171.0068:6;185.0053:5;385.1891:6;
ATH01p00681	15-Jun-07	4:47:34	070613arabi_survey_12_pos.TXT	193	11.914	416.191	64	417.193	65	418.2043	39	75	61.0173:6;67.0458:15;69.0250:10;69.0605:15;73.0205:15;77.0308:8;79.0450:13;81.0631:26;83.0407:5;85.0231:21;88.9458:5;91.0265:13;91.0476:33;93.0660:17;95.0433:9;95.0839:12;97.0218:17;98.9719:18;105.0651:26;107.0447:13;107.0804:14;109.0934:5;110.9713:15;112.9899:23;116.9450:6;117.0584:8;117.0728:7;119.0853:17;121.0655:10;121.1006:8;122.9754:35;123.9768:5;124.9901:37;125.9923:5;126.9839:5;127.0360:1…
ATH01p00682	15-Jun-07	4:47:34	070613arabi_survey_12_pos.TXT	194	11.973	388.1745	65	389.1723	40	390.1942	3	22	81.0682:5;93.0660:8;112.9842:8;133.1060:6;136.9902:8;139.0026:5;140.9884:6;148.9912:5;156.9815:6;170.9961:11;185.0125:10;259.1994:10;355.1014:8;388.1772:22;388.6552:7;
ATH01p00683	15-Jun-07	4:47:34	070613arabi_survey_12_pos.TXT	195	12.031	407.2026	50	408.2068	9	409.2094	0	20	117.0742:5;303.1197:12;331.1661:20;407.2056:18;407.7020:9;
ATH01p00684	15-Jun-07	4:47:34	070613arabi_survey_12_pos.TXT	196	12.099	396.2496	0	397.253	0	398.2564	0	53	67.0490:11;69.0268:6;69.0586:8;79.0483:19;81.0240:7;81.0598:13;83.0392:5;91.0476:26;93.0633:17;95.0815:14;97.0603:6;98.9700:7;105.0688:10;107.0769:10;112.9632:5;112.9888:25;114.9868:5;119.0871:9;122.9725:26;124.9849:18;126.9983:7;127.0339:7;128.9868:6;133.1091:8;135.9790:7;136.9902:22;139.0053:10;140.9949:6;142.9734:6;142.9990:6;143.0934:5;147.1214:7;148.9874:10;150.9940:10;155.0014:8;156.9840:14…
ATH01p00685	15-Jun-07	4:47:34	070613arabi_survey_12_pos.TXT	197	12.158	384.1713	83	385.1585	56	386.1709	29	9	79.0476:5;97.0221:7;112.9841:5;156.9833:8;170.9955:9;185.0125:7;384.1455:7;384.6585:7;
ATH01p00686	15-Jun-07	4:47:34	070613arabi_survey_12_pos.TXT	198	12.217	424.1888	71	425.1956	176	426.2057	101	16	171.0009:5;275.2114:5;424.1823:16;424.6774:5;425.1899:9;
ATH01p00687	15-Jun-07	4:47:34	070613arabi_survey_12_pos.TXT	199	12.285	396.1736	87	397.1788	52	398.1814	20	23	81.0671:6;93.0652:6;122.9750:5;156.9803:5;170.9936:14;185.0089:7;207.1481:5;275.1959:5;281.0613:8;349.1296:23;396.1724:14;396.6834:9;443.2332:11;
ATH01p00688	15-Jun-07	4:47:34	070613arabi_survey_12_pos.TXT	200	12.344	408.1929	56	409.1888	27	410.2016	12	15	105.0706:5;113.0013:8;121.1053:5;169.0231:6;408.1868:15;408.7065:6;
ATH01p00689	15-Jun-07	4:47:34	070613arabi_survey_12_pos.TXT	201	12.402	424.1879	75	425.1902	71	426.1978	59	16	69.0580:6;79.0438:7;81.0576:5;91.0521:5;93.0701:5;97.0253:7;156.9809:5;170.9956:6;185.0145:7;365.1243:16;424.1808:8;424.6942:7;483.2586:11;
ATH01p00690	15-Jun-07	4:47:34	070613arabi_survey_12_pos.TXT	202	12.470	416.1886	201	417.1938	125	418.2029	30	48	67.0469:7;69.0584:6;79.0460:11;81.0574:10;85.0227:9;91.0292:5;91.0508:8;93.0656:12;95.0514:5;95.0790:10;97.0295:8;98.9719:9;105.0658:14;109.0618:6;112.9819:5;112.9984:6;117.0718:5;121.0664:7;122.9699:8;124.9811:8;125.9974:5;133.0972:9;135.9826:5;136.9937:13;139.0066:6;145.0512:6;145.1047:5;148.9826:12;149.9870:5;155.0053:6;156.9802:15;163.0138:6;165.0262:5;171.0005:16;177.0178:6;185.0128:13;191.0…
ATH01p00691	15-Jun-07	4:47:34	070613arabi_survey_12_pos.TXT	203	12.529	407.2456	32	408.249	0	409.2524	0	15	112.9998:5;169.0283:15;331.1762:5;407.1831:7;
ATH01p00692	15-Jun-07	4:47:34	070613arabi_survey_12_pos.TXT	204	12.588	424.2097	64	425.2131	0	426.2165	0	9	424.1822:9;424.2701:6;
ATH01p00693	15-Jun-07	4:47:34	070613arabi_survey_12_pos.TXT	205	12.656	416.1942	0	417.2003	49	418.208	16	15	275.2096:6;321.0746:5;321.1183:6;349.1385:15;416.1911:13;
ATH01p00694	15-Jun-07	4:47:34	070613arabi_survey_12_pos.TXT	206	12.715	383.1656	312	384.1658	152	385.1638	40	50	61.0207:6;67.0483:15;69.0280:5;73.0181:6;79.0336:5;79.0482:17;81.0277:14;81.0651:13;83.0814:7;84.9532:5;85.0226:14;91.0505:14;93.0645:26;95.0449:21;95.0825:9;97.0202:10;98.9710:29;105.0634:7;109.0922:6;109.1104:5;110.9707:5;111.9746:6;112.9884:36;114.9757:7;116.9469:8;117.0706:8;117.9490:6;119.0894:5;122.9748:19;123.1141:5;124.9770:7;124.9940:10;128.9816:6;131.0074:6;131.0838:11;133.1104:7;135.98…
ATH01p00695	15-Jun-07	4:47:34	070613arabi_survey_12_pos.TXT	207	12.773	409.2008	167	410.1975	80	411.1964	22	49	67.0437:9;79.0481:24;81.0271:5;81.0650:9;91.0512:21;93.0638:27;95.0852:13;98.9716:5;100.9619:9;105.0663:21;107.0569:5;107.0782:9;112.9897:5;117.0651:9;119.0814:19;121.1009:6;122.9727:6;124.9657:8;124.9868:7;126.9800:6;127.0078:8;129.0712:6;130.9691:6;131.0803:8;133.0961:11;135.1144:5;135.9825:5;136.9909:11;139.0103:5;143.0856:6;145.1034:6;147.1213:12;150.9823:5;153.0325:5;156.0152:5;156.9743:7;15…
ATH01p00696	15-Jun-07	4:47:34	070613arabi_survey_12_pos.TXT	208	12.841	417.1965	181	418.2011	68	419.1996	17	44	67.0425:7;79.0489:11;81.0251:5;81.0624:15;85.0195:5;91.0493:13;93.0673:12;95.0771:6;105.0665:8;107.0847:8;112.9936:5;119.0871:5;121.1006:6;122.9700:6;129.0657:7;131.0838:5;133.0987:11;136.9927:5;137.0899:5;147.1142:5;156.9874:13;171.0020:9;185.0065:8;275.2085:7;325.2124:5;408.1938:5;417.1950:13;417.2654:44;417.7012:6;
ATH01p00697	15-Jun-07	4:47:34	070613arabi_survey_12_pos.TXT	209	12.900	376.1582	212	377.1601	111	378.1624	33	49	67.0457:5;69.0570:8;79.0501:7;81.0658:9;85.0224:7;93.0613:10;95.0759:9;96.9536:5;98.9660:6;101.0195:5;107.0803:8;109.0981:6;112.9909:12;119.0809:6;121.1024:7;136.9872:10;139.0076:7;142.9642:5;148.9795:10;154.9973:6;156.9915:11;157.9884:5;159.0015:5;171.0012:29;185.0196:9;269.0714:12;349.1385:7;376.1549:49;376.6530:15;
ATH01p00698	15-Jun-07	4:47:34	070613arabi_survey_12_pos.TXT	210	12.959	408.1906	129	409.1969	69	410.1992	20	36	69.0651:5;79.0497:11;91.0489:6;93.0623:7;97.0217:9;112.9834:7;119.0832:5;121.1028:6;124.9904:6;129.0676:5;131.0799:5;135.9799:5;147.1212:6;156.9820:5;225.0407:9;408.1918:36;408.7019:21;653.3334:5;
ATH01p00699	15-Jun-07	4:47:34	070613arabi_survey_12_pos.TXT	211	13.027	416.2145	0	417.2179	0	418.2213	0	66	67.0458:12;69.0614:20;77.0345:7;79.0433:9;81.0261:13;81.0608:18;83.0770:9;85.0223:13;91.0472:24;93.0659:8;95.0526:5;95.0810:11;97.0208:15;97.0576:5;98.9654:8;105.0687:14;107.0472:10;107.0847:7;109.0238:7;109.1109:5;112.9844:11;113.0016:7;116.9531:6;121.0982:15;122.9743:17;124.9855:13;131.0848:6;133.0944:6;135.9875:9;136.9835:5;137.0016:8;139.0119:5;140.9818:9;142.9673:5;143.0006:5;145.0968:7;148.…
ATH01p00700	15-Jun-07	4:47:34	070613arabi_survey_12_pos.TXT	213	13.144	424.1998	0	425.2044	85	426.1971	34	15	85.0244:5;170.9971:5;185.0170:8;381.1572:13;383.1626:5;424.2155:15;424.7158:5;
ATH01p00701	15-Jun-07	4:47:34	070613arabi_survey_12_pos.TXT	214	13.212	416.1938	80	417.1887	52	418.1987	15	13	97.0254:5;349.1125:12;349.2220:7;416.1912:13;483.2444:5;
ATH01p00702	15-Jun-07	4:47:34	070613arabi_survey_12_pos.TXT	215	13.271	391.2828	27	392.2729	10	393.2975	4	39	149.0238:39;167.0393:5;
ATH01p00703	15-Jun-07	4:47:34	070613arabi_survey_12_pos.TXT	216	13.330	375.2666	74	376.2643	17	377.2721	3	14	81.0650:7;91.0492:7;93.0669:5;95.0462:7;105.0659:7;117.0665:5;119.0863:10;121.1018:11;157.1073:9;375.2780:14;
ATH01p00704	15-Jun-07	4:47:34	070613arabi_survey_12_pos.TXT	217	13.398	403.2363	71	404.2387	21	405.2544	5	47	86.9981:5;111.0044:7;129.0172:47;139.0071:21;157.0168:10;185.0801:29;259.1505:14;273.1045:7;329.1503:8;361.2301:6;
ATH01p00705	15-Jun-07	4:47:34	070613arabi_survey_12_pos.TXT	218	13.457	418.196	51	419.214	33	420.2112	3	13	69.0575:7;79.0563:6;85.0210:5;93.0662:7;97.0209:5;107.0852:5;112.9833:7;121.0999:5;122.9759:8;151.0052:5;156.9829:5;163.0119:5;171.0044:11;349.1347:12;367.1302:8;418.2029:13;469.2884:9;
ATH01p00706	15-Jun-07	4:47:34	070613arabi_survey_12_pos.TXT	219	13.515	375.1692	270	376.1672	142	377.1714	23	203	61.0200:12;67.0467:25;69.0242:12;73.0204:13;77.0314:13;79.0468:67;81.0277:26;81.0622:34;83.0784:7;84.9531:23;85.0230:37;88.9501:12;91.0458:78;93.0662:74;95.0428:7;95.0804:23;96.9556:14;97.0234:33;98.9714:52;101.0221:12;102.9618:7;105.0650:26;107.0854:23;109.0183:7;109.0687:7;109.1007:18;110.9685:22;111.9780:11;112.9901:73;114.9793:17;116.9419:13;117.0698:7;119.0867:14;121.1029:23;122.9739:93;123.…
ATH01p00707	15-Jun-07	4:47:34	070613arabi_survey_12_pos.TXT	220	13.583	390.1787	39	391.1757	18	392.1899	5	12	112.9881:8;122.9739:5;170.9964:12;390.1696:7;
ATH01p00708	15-Jun-07	4:47:34	070613arabi_survey_12_pos.TXT	221	13.642	384.3116	135	385.3124	58	386.3144	4	80	77.0316:9;89.0519:10;91.0551:5;103.0503:5;121.0637:52;133.0937:7;165.0949:26;227.1326:80;297.2112:46;384.3137:23;
ATH01p00709	15-Jun-07	4:47:34	070613arabi_survey_12_pos.TXT	222	13.701	375.1707	78	376.1685	46	377.1662	14	18	81.0638:5;98.9721:7;105.0663:6;121.1016:7;122.9754:5;124.9913:5;148.9835:5;151.0024:5;167.0006:5;171.0019:8;185.0145:11;281.0707:18;375.1673:5;469.2722:16;
ATH01p00710	15-Jun-07	4:47:34	070613arabi_survey_12_pos.TXT	223	13.769	418.2116	37	419.2073	20	420.2068	11	16	79.0526:8;122.9819:6;148.9869:6;165.0284:5;170.9881:6;185.0226:8;367.1497:12;418.7003:5;469.2773:16;
ATH01p00711	15-Jun-07	4:47:34	070613arabi_survey_12_pos.TXT	224	13.827	397.1831	67	398.1794	27	399.1761	9	9	81.0632:8;114.9834:5;133.0987:5;185.0134:5;267.0622:7;337.1502:5;376.1873:6;376.6600:7;397.1844:9;497.3068:9;498.3203:5;
ATH01p00712	15-Jun-07	4:47:34	070613arabi_survey_12_pos.TXT	225	13.886	375.1678	110	376.1677	65	377.17	9	16	98.9706:5;119.0876:5;122.9749:8;139.0079:5;170.9938:6;199.0209:5;253.0511:16;281.0797:6;375.1738:5;497.3521:5;
ATH01p00713	15-Jun-07	4:47:34	070613arabi_survey_12_pos.TXT	226	13.954	418.2345	0	419.2379	0	420.2413	0	7	69.0643:5;93.0648:5;148.9890:5;185.0157:5;367.1471:7;418.2073:7;418.6999:5;469.2613:7;
ATH01p00714	15-Jun-07	4:47:34	070613arabi_survey_12_pos.TXT	227	14.013	383.3654	18	384.3669	5	385.3889	2	16	161.1310:7;383.3598:16;
ATH01p00715	15-Jun-07	4:47:34	070613arabi_survey_12_pos.TXT	228	14.072	391.2882	30	392.2738	4	393.3146	3	44	149.0251:44;
ATH01p00716	15-Jun-07	4:47:34	070613arabi_survey_12_pos.TXT	229	14.140	418.2068	211	419.2071	104	420.2041	20	53	61.0231:6;67.0406:7;69.0252:6;73.0188:7;79.0462:15;81.0626:11;85.0209:5;91.0372:13;93.0640:13;96.9562:6;97.0191:8;98.9846:5;105.0659:7;112.9931:23;114.9728:7;117.0678:9;121.0955:14;122.9716:15;123.9828:7;124.9882:20;126.9829:5;133.0979:5;136.9837:10;137.0048:5;139.0049:12;140.9875:6;143.0056:6;143.9758:8;148.9883:7;151.0021:6;152.9889:5;153.0228:5;155.0070:6;156.9823:22;170.9962:35;172.0000:5;182…
ATH01p00717	15-Jun-07	4:47:34	070613arabi_survey_12_pos.TXT	230	14.199	413.2156	22	414.219	0	415.2035	5	6	413.2503:6;
ATH01p00718	15-Jun-07	4:47:34	070613arabi_survey_12_pos.TXT	231	14.257	383.3727	37	384.3693	7	385.367	4	24	81.0664:5;95.0812:6;105.0606:5;109.0980:6;147.1225:7;383.3754:24;
ATH01p00719	15-Jun-07	4:47:34	070613arabi_survey_12_pos.TXT	232	14.325	417.2007	80	418.2009	75	419.2082	35	18	185.0149:12;365.1232:18;417.2065:7;417.7090:6;418.2161:5;469.2659:9;469.3180:6;
ATH01p00720	15-Jun-07	4:47:34	070613arabi_survey_12_pos.TXT	233	14.384	376.248	0	377.2514	0	378.2481	2	6	170.9921:5;281.0750:6;376.1921:5;471.3013:5;
ATH01p00721	15-Jun-07	4:47:34	070613arabi_survey_12_pos.TXT	234	14.443	383.374	40	384.3739	17	385.3638	4	26	81.0586:6;161.1331:8;383.3665:26;
ATH01p00722	15-Jun-07	4:47:34	070613arabi_survey_12_pos.TXT	235	14.511	417.2049	178	418.1998	100	419.2017	36	38	81.0630:5;93.0703:5;97.0155:5;98.9748:6;112.9868:7;121.0969:5;136.9902:7;156.9810:8;157.9916:5;171.0011:10;185.0146:5;199.0246:7;365.1257:38;417.1940:18;417.7074:7;418.1875:6;469.2822:25;470.2923:5;
ATH01p00723	15-Jun-07	4:47:34	070613arabi_survey_12_pos.TXT	236	14.569	389.2683	0	390.2816	2	391.2855	37	34	67.0390:5;73.0200:5;81.0640:11;85.0227:8;91.0360:5;91.0512:8;93.0639:6;95.0793:10;97.0186:5;97.0327:5;98.9619:8;98.9774:9;105.0691:7;107.0878:6;112.9859:13;116.9402:6;119.0794:5;122.9706:12;124.9860:19;128.9849:6;135.9879:7;136.9911:6;151.0122:10;156.9843:12;170.9996:34;172.9895:5;185.0090:14;225.0278:5;281.0739:32;335.2571:8;389.1935:14;389.6980:8;497.3222:25;498.3132:11;
ATH01p00724	15-Jun-07	4:47:34	070613arabi_survey_12_pos.TXT	237	14.628	383.3751	33	384.3663	12	385.3691	2	32	81.0579:5;119.0841:5;161.1342:5;383.3662:32;
ATH01p00725	15-Jun-07	4:47:34	070613arabi_survey_12_pos.TXT	238	14.696	417.2004	77	418.2033	62	419.1952	16	15	91.0381:6;156.9828:6;170.9921:8;185.0080:6;365.1303:12;417.2145:15;469.2704:6;
ATH01p00726	15-Jun-07	4:47:34	070613arabi_survey_12_pos.TXT	239	14.755	391.2872	27	392.2835	8	393.2981	10	38	149.0216:38;391.3032:5;
ATH01p00727	15-Jun-07	4:47:34	070613arabi_survey_12_pos.TXT	240	14.814	409.2008	236	410.2008	129	411.1917	34	153	79.0469:7;81.0625:12;97.0219:5;109.0954:8;112.9883:12;121.1036:5;122.9720:7;124.9973:8;127.0371:7;156.9864:8;163.0027:6;170.9950:12;182.9996:5;185.0075:19;199.0307:16;275.2005:16;307.1112:5;307.2248:8;349.1357:153;350.1394:21;351.1308:6;409.1996:28;469.2798:50;470.2914:11;
ATH01p00728	15-Jun-07	4:47:34	070613arabi_survey_12_pos.TXT	241	14.882	383.3335	0	384.3424	10	385.3352	8	16	383.3260:16;383.3729:8;
ATH01p00729	15-Jun-07	4:47:34	070613arabi_survey_12_pos.TXT	242	14.940	413.2274	73	414.229	12	415.2293	8	46	79.0506:5;81.0290:5;81.0588:8;195.1398:7;413.2173:46;
ATH01p00730	15-Jun-07	4:47:34	070613arabi_survey_12_pos.TXT	243	14.999	409.2011	132	410.2037	69	411.1981	17	14	69.0612:5;156.9881:5;349.1449:5;409.1984:14;
ATH01p00731	15-Jun-07	4:47:34	070613arabi_survey_12_pos.TXT	244	15.067	401.2053	155	402.2027	93	403.2042	31	27	67.0426:5;91.0482:7;93.0646:5;105.0605:6;122.9707:6;124.9893:5;170.9978:7;401.2095:27;401.7055:17;
ATH01p00732	15-Jun-07	4:47:34	070613arabi_survey_12_pos.TXT	245	15.126	397.1779	53	398.1813	0	399.1716	37	32	379.1520:5;397.1726:32;
ATH01p00733	15-Jun-07	4:47:34	070613arabi_survey_12_pos.TXT	246	15.185	409.1949	241	410.2016	110	411.2024	26	49	67.0444:5;69.0602:6;79.0446:14;81.0640:15;85.0252:5;91.0275:6;91.0468:17;93.0641:12;95.0796:13;97.0227:5;98.9735:10;105.0668:19;107.0798:7;110.9674:6;112.9867:17;121.0996:9;122.9730:16;124.9839:6;133.1025:5;136.9893:5;139.0043:7;140.9856:6;145.0976:5;148.9909:11;151.0027:7;156.9850:9;167.0308:7;170.9993:20;185.0121:15;191.0455:6;193.0463:6;197.0147:6;199.0235:8;251.0637:6;253.0842:8;275.2002:7;27…
ATH01p00734	15-Jun-07	4:47:34	070613arabi_survey_12_pos.TXT	247	15.253	401.2076	32	402.2115	12	403.2309	6	15	79.0471:12;112.9865:5;148.9866:5;170.9928:6;401.1994:15;401.7100:9;
ATH01p00735	15-Jun-07	4:47:34	070613arabi_survey_12_pos.TXT	248	15.311	381.2673	105	382.2713	30	383.2884	3	53	79.0504:5;81.0646:11;93.0680:6;95.0839:8;107.0787:5;381.1590:14;381.2664:53;
ATH01p00736	15-Jun-07	4:47:34	070613arabi_survey_12_pos.TXT	249	15.370	409.2039	54	410.2031	26	411.2007	5	18	81.0680:5;91.0462:5;98.9765:5;122.9745:6;124.9865:6;135.9743:5;151.1064:6;156.9804:5;170.9947:11;225.0410:6;321.1189:7;321.2197:5;335.1513:18;409.2160:7;483.2772:11;
ATH01p00737	15-Jun-07	4:47:34	070613arabi_survey_12_pos.TXT	250	15.438	419.2459	53	420.252	16	421.2474	3	28	127.0331:6;275.1851:7;275.2236:5;383.2203:6;419.2403:28;
ATH01p00738	15-Jun-07	4:47:34	070613arabi_survey_12_pos.TXT	251	15.497	384.3443	33	385.3359	14	386.3511	0	18	338.3381:18;
ATH01p00739	15-Jun-07	4:47:34	070613arabi_survey_12_pos.TXT	252	15.556	391.2856	30	392.306	3	393.2944	5	39	121.0346:6;149.0245:39;
ATH01p00740	15-Jun-07	4:47:34	070613arabi_survey_12_pos.TXT	254	15.683	402.2195	30	403.2243	13	404.2263	0	6	402.2124:6;
ATH01p00741	15-Jun-07	4:47:34	070613arabi_survey_12_pos.TXT	255	15.741	423.2196	60	424.2214	35	425.2138	8	18	93.0624:5;156.9868:7;170.9961:8;423.2158:18;423.7216:5;
ATH01p00742	15-Jun-07	4:47:34	070613arabi_survey_12_pos.TXT	256	15.809	413.2235	15	414.2279	5	415.231	10	7	413.2624:5;413.3288:7;
ATH01p00743	15-Jun-07	4:47:34	070613arabi_survey_12_pos.TXT	257	15.868	416.2515	0	417.2655	6	418.24	4	7	416.2184:7;
ATH01p00744	15-Jun-07	4:47:34	070613arabi_survey_12_pos.TXT	258	15.927	391.2893	25	392.2749	7	393.2961	0	35	149.0238:35;
ATH01p00745	15-Jun-07	4:47:34	070613arabi_survey_12_pos.TXT	259	15.995	423.2221	32	424.2122	9	425.2289	0	8	349.1202:6;423.2106:8;
ATH01p00746	15-Jun-07	4:47:34	070613arabi_survey_12_pos.TXT	260	16.053	381.2722	18	382.2648	4	383.2716	3	15	81.0657:5;381.2546:11;381.3470:15;
ATH01p00747	15-Jun-07	4:47:34	070613arabi_survey_12_pos.TXT	261	16.112	391.3006	16	392.3012	8	393.3074	0	24	149.0267:24;
ATH01p00748	15-Jun-07	4:47:34	070613arabi_survey_12_pos.TXT	264	16.298	389.1413	31	390.1493	11	391.1322	4	23	227.0840:9;297.0935:5;389.1361:23;389.2611:5;
ATH01p00749	15-Jun-07	4:47:34	070613arabi_survey_12_pos.TXT	267	16.483	391.297	22	392.2875	5	393.3038	0	23	121.0280:5;149.0302:23;
ATH01p00750	15-Jun-07	4:47:34	070613arabi_survey_12_pos.TXT	269	16.610	413.2727	114	414.2746	38	415.2859	8	113	301.1522:10;413.2704:113;
ATH01p00751	15-Jun-07	4:47:34	070613arabi_survey_12_pos.TXT	270	16.669	391.3109	261	392.2967	70	393.2982	25	229	71.0760:11;121.0242:15;149.0242:229;167.0331:36;279.1630:9;391.2897:8;
ATH01p00752	15-Jun-07	4:47:34	070613arabi_survey_12_pos.TXT	271	16.737	397.3925	47	398.3855	14	399.3993	0	30	81.0654:5;95.0794:8;147.1173:5;149.1257:5;397.3120:7;397.3767:30;
ATH01p00753	15-Jun-07	4:47:34	070613arabi_survey_12_pos.TXT	272	16.795	413.264	11	414.2817	5	415.2579	1	10	413.2649:10;
ATH01p00754	15-Jun-07	4:47:34	070613arabi_survey_12_pos.TXT	273	16.854	391.2887	76	392.2967	11	393.3117	5	106	149.0249:106;167.0348:13;
ATH01p00755	15-Jun-07	4:47:34	070613arabi_survey_12_pos.TXT	274	16.922	402.2123	39	403.2084	25	404.2	2	5	121.0923:5;
ATH01p00756	15-Jun-07	4:47:34	070613arabi_survey_12_pos.TXT	276	17.039	391.2897	58	392.293	21	393.3086	2	63	121.0214:5;149.0226:63;167.0406:5;
ATH01p00757	15-Jun-07	4:47:34	070613arabi_survey_12_pos.TXT	277	17.108	419.3188	89	420.3206	37	421.3349	17	32	71.0760:17;85.0941:13;149.0251:32;419.3290:5;
ATH01p00758	15-Jun-07	4:47:34	070613arabi_survey_12_pos.TXT	279	17.225	391.2897	42	392.2888	10	393.288	2	54	121.0309:6;149.0237:54;167.0363:5;
ATH01p00759	15-Jun-07	4:47:34	070613arabi_survey_12_pos.TXT	280	17.293	419.3195	52	420.3278	14	421.3415	3	14	149.0256:14;
ATH01p00760	15-Jun-07	4:47:34	070613arabi_survey_12_pos.TXT	281	17.352	383.3725	15	384.3851	2	385.3793	0	11	383.3535:11;383.3974:6;
ATH01p00761	15-Jun-07	4:47:34	070613arabi_survey_12_pos.TXT	283	17.479	391.2923	43	392.2777	7	393.2869	4	42	149.0223:42;
ATH01p00762	15-Jun-07	4:47:34	070613arabi_survey_12_pos.TXT	286	17.664	391.281	43	392.2852	9	393.2968	3	39	149.0257:39;167.0325:5;
ATH01p00763	15-Jun-07	4:47:34	070613arabi_survey_12_pos.TXT	287	17.723	397.3869	74	398.3883	30	399.3888	7	61	135.1139:5;147.1106:5;161.1378:9;397.3900:61;
ATH01p00764	15-Jun-07	4:47:34	070613arabi_survey_12_pos.TXT	289	17.850	391.2896	13	392.2888	4	393.2908	1	16	149.0231:16;
ATH01p00765	15-Jun-07	4:47:34	070613arabi_survey_12_pos.TXT	290	17.913	404.2298	5	405.2332	0	406.239	1	15	363.7990:15;
ATH01p00766	15-Jun-07	4:47:34	070613arabi_survey_12_pos.TXT	292	18.039	416.7921	23	417.7979	22	418.7989	0	17	98.5063:9;144.8717:6;290.7600:17;
ATH01p00767	15-Jun-07	4:47:34	070613arabi_survey_12_pos.TXT	294	18.157	401.7537	41	402.7548	28	403.743	29	5	72.9307:5;98.5067:5;360.7319:5;
ATH01p00768	15-Jun-07	4:47:34	070613arabi_survey_12_pos.TXT	295	18.225	391.2856	16	392.3051	3	393.2924	0	16	149.0224:16;
ATH01p00769	15-Jun-07	4:47:34	070613arabi_survey_12_pos.TXT	296	18.284	385.8393	38	386.8471	34	387.847	11	21	258.8014:14;259.8048:21;275.7927:11;300.8302:13;302.8723:5;303.8700:6;344.8249:16;
ATH01p00770	15-Jun-07	4:47:34	070613arabi_survey_12_pos.TXT	297	18.342	382.8419	54	383.8464	48	384.85	49	45	126.8997:6;127.8978:6;128.8985:9;129.8958:6;255.7954:32;256.7993:45;257.8011:11;271.7943:7;272.7959:28;273.8020:5;290.8112:5;296.8308:7;297.8277:35;298.8248:7;300.8506:7;313.8242:9;340.7654:6;341.8246:32;
ATH01p00771	15-Jun-07	4:47:34	070613arabi_survey_12_pos.TXT	298	18.410	403.7435	35	404.7354	19	405.7489	29	15	72.9259:6;362.7166:15;
ATH01p00772	15-Jun-07	4:47:34	070613arabi_survey_12_pos.TXT	299	18.469	385.8444	0	386.8447	68	387.8684	10	51	113.9044:8;128.8937:9;129.8931:16;130.9026:6;131.9061:5;257.7983:6;258.7877:27;258.8267:8;259.8020:51;260.8084:9;274.7945:17;275.7988:21;300.8244:35;301.8226:8;303.8651:6;344.8159:22;
ATH01p00773	15-Jun-07	4:47:34	070613arabi_survey_12_pos.TXT	300	18.528	382.8461	93	383.8362	79	384.8434	82	71	112.8999:7;125.8893:6;126.8965:10;127.8933:13;129.8969:12;254.7943:11;255.7950:59;256.7982:71;257.8132:12;271.7963:14;272.7948:42;296.8235:8;297.8312:60;298.8367:13;341.8152:63;342.8216:8;359.8281:5;
ATH01p00774	15-Jun-07	4:47:34	070613arabi_survey_12_pos.TXT	301	18.596	403.7627	26	404.7661	0	405.7884	5	8	362.7290:8;
ATH01p00775	15-Jun-07	4:47:34	070613arabi_survey_12_pos.TXT	302	18.655	386.8192	0	387.8226	0	388.8394	39	60	113.8982:14;128.8977:6;129.8953:15;130.9037:6;258.7966:6;259.7970:47;260.8051:60;275.8084:10;276.7992:34;277.8134:5;300.8242:9;301.8277:34;304.8722:5;345.8138:35;363.8292:9;386.8493:8;
ATH01p00776	15-Jun-07	4:47:34	070613arabi_survey_12_pos.TXT	303	18.713	383.8416	0	384.845	84	385.8478	69	73	126.9052:9;127.8947:9;128.8997:6;129.8883:7;129.9076:5;130.9015:6;255.7932:10;256.7973:46;257.8017:73;258.8028:13;272.7939:12;273.7987:44;274.7853:11;297.8333:6;298.8299:34;299.8285:14;314.8194:6;341.8168:9;342.8163:38;343.8293:9;
ATH01p00777	15-Jun-07	4:47:34	070613arabi_survey_12_pos.TXT	304	18.781	401.7513	16	402.7594	17	403.7656	12	6	360.7162:6;
ATH01p00778	15-Jun-07	4:47:34	070613arabi_survey_12_pos.TXT	305	18.840	388.8615	37	389.8649	0	390.8683	0	25	131.9002:6;261.7896:15;262.8117:22;277.8073:6;278.7776:5;278.8115:7;303.8307:15;306.8712:8;347.8253:25;347.9073:10;
ATH01p00779	15-Jun-07	4:47:34	070613arabi_survey_12_pos.TXT	306	18.899	384.8413	99	385.8404	75	386.8426	69	55	111.8985:8;127.8955:16;128.8988:6;129.8922:12;256.7990:11;257.7945:55;258.8001:50;273.7987:19;274.7933:23;275.7979:8;291.8000:6;298.8383:6;299.8314:54;302.8772:10;315.8223:8;342.8296:5;343.8182:39;344.8164:8;384.8492:11;
ATH01p00780	15-Jun-07	4:47:34	070613arabi_survey_12_pos.TXT	307	18.967	380.845	100	381.8424	52	382.8432	98	76	123.8906:5;124.9015:7;125.8924:8;126.8926:8;127.8939:5;253.7971:48;254.8037:76;269.7860:13;270.7929:34;288.8131:7;295.8315:51;311.8216:9;338.8201:9;339.8161:36;340.8121:5;
ATH01p00781	15-Jun-07	4:47:34	070613arabi_survey_12_pos.TXT	308	19.026	402.7605	21	403.7639	0	404.7673	0	5	361.7185:5;
ATH01p00782	15-Jun-07	4:47:34	070613arabi_survey_12_pos.TXT	309	19.084	383.8531	78	384.8404	69	385.8467	51	51	113.9027:6;126.8957:7;127.9026:15;128.8963:9;129.9014:8;130.9014:8;256.8008:39;257.7994:51;258.8091:8;272.7865:18;273.8002:39;274.8017:16;275.8173:6;297.8351:5;298.8277:44;299.8210:9;342.8218:37;343.8255:12;
ATH01p00783	15-Jun-07	4:47:34	070613arabi_survey_12_pos.TXT	310	19.152	380.8439	86	381.8456	39	382.8464	86	49	113.9035:5;123.8944:7;124.9033:7;126.8907:6;127.9003:11;129.8949:5;252.7845:6;253.7907:38;254.7987:49;270.7998:44;271.7953:6;295.8307:46;298.8094:7;311.8314:11;339.8243:31;340.8184:11;380.8483:6;
ATH01p00784	15-Jun-07	4:47:34	070613arabi_survey_12_pos.TXT	311	19.211	390.813	8	391.81	5	392.8327	2	11	149.0276:11;
ATH01p00785	15-Jun-07	4:47:34	070613arabi_survey_12_pos.TXT	312	19.270	384.8451	72	385.8447	56	386.8468	68	48	127.8948:9;129.8967:10;130.9099:8;131.8980:5;256.7871:5;257.7962:48;258.7987:44;273.7946:18;274.7950:35;275.8022:11;291.7993:6;298.8216:8;299.8334:45;302.8064:6;302.8518:5;302.8870:6;315.8101:9;342.8224:5;343.8145:40;344.8101:5;
ATH01p00786	15-Jun-07	4:47:34	070613arabi_survey_12_pos.TXT	313	19.338	380.8408	87	381.8416	57	382.8454	85	64	110.8891:5;123.8880:6;126.8973:10;129.9016:14;252.7899:5;253.7966:35;254.8006:64;269.7951:24;270.8030:43;271.7997:8;280.8009:5;295.8276:47;298.8012:6;311.8297:7;339.8177:47;340.8345:5;357.8467:8;
ATH01p00787	15-Jun-07	4:47:34	070613arabi_survey_12_pos.TXT	314	19.397	388.8196	0	389.8326	5	390.8297	8	23	131.8966:5;261.8001:11;262.8035:23;278.7984:9;303.8257:10;306.8846:7;347.8279:16;347.8966:5;
ATH01p00788	15-Jun-07	4:47:34	070613arabi_survey_12_pos.TXT	315	19.455	385.8494	49	386.8413	40	387.8562	0	38	129.8961:10;258.7943:26;259.8043:38;274.7960:10;275.8021:14;276.8078:6;299.8306:8;300.8334:26;301.8361:12;316.8221:5;344.8248:19;
ATH01p00789	15-Jun-07	5:27:33	070613arabi_survey_13_pos.TXT	1	0.043	443.7723	30	444.7824	27	445.7834	30	18	74.9286:8;360.7172:8;361.7224:18;362.7121:13;402.7520:12;
ATH01p00790	15-Jun-07	5:27:33	070613arabi_survey_13_pos.TXT	2	0.102	439.7749	20	440.7809	18	441.7684	15	8	398.7478:8;
ATH01p00791	15-Jun-07	5:27:33	070613arabi_survey_13_pos.TXT	4	0.229	442.7728	30	443.7726	25	444.7641	26	21	74.9372:10;360.7186:21;400.7509:6;401.7465:17;402.7572:7;
ATH01p00792	15-Jun-07	5:27:33	070613arabi_survey_13_pos.TXT	7	0.414	445.7751	36	446.7711	23	447.7786	21	15	74.9328:7;362.7065:5;363.7107:15;364.7223:9;404.7440:14;405.7519:6;
ATH01p00793	15-Jun-07	5:27:33	070613arabi_survey_13_pos.TXT	8	0.473	441.7717	27	442.7651	23	443.7652	17	9	359.6917:7;359.7406:9;360.7242:5;400.7525:7;
ATH01p00794	15-Jun-07	5:27:33	070613arabi_survey_13_pos.TXT	10	0.600	445.7764	29	446.7747	28	447.7832	0	18	363.7103:18;404.7565:14;405.7589:6;
ATH01p00795	15-Jun-07	5:27:33	070613arabi_survey_13_pos.TXT	11	0.658	438.7744	23	439.7856	21	440.7844	20	9	356.7289:9;357.7136:6;397.7566:5;
ATH01p00796	15-Jun-07	5:27:33	070613arabi_survey_13_pos.TXT	12	0.717	448.7957	30	449.7991	0	450.7899	7	114	60.9958:15;70.0022:54;71.0174:17;79.0093:114;79.5109:8;82.5305:28;83.5283:9;84.9555:13;88.0149:22;90.5165:5;140.9182:12;158.9300:5;170.9289:5;198.9478:10;214.9221:42;402.8167:5;
ATH01p00797	15-Jun-07	5:27:33	070613arabi_survey_13_pos.TXT	13	0.785	442.8787	355	443.8823	133	444.8781	152	147	60.9942:17;70.0013:72;70.5057:5;71.0193:13;72.0171:7;73.5236:5;79.0080:147;82.5263:28;83.0271:6;84.9538:38;88.0133:22;90.5233:5;140.9209:17;158.9288:8;170.9370:7;186.9330:7;198.9406:18;199.9375:6;200.9385:5;214.9205:78;248.8347:11;328.9042:41;350.8169:5;356.8015:10;442.8804:47;443.8809:6;
ATH01p00798	15-Jun-07	5:27:33	070613arabi_survey_13_pos.TXT	14	0.843	421.826	127	422.8287	46	423.8232	50	15	69.9977:5;79.0075:15;139.9155:7;320.8796:8;
ATH01p00799	15-Jun-07	5:27:33	070613arabi_survey_13_pos.TXT	15	0.902	438.0551	62	439.0585	0	440.0619	0	79	87.0198:16;128.0547:8;132.0455:32;196.0485:79;358.1026:14;438.0837:5;
ATH01p00800	15-Jun-07	5:27:33	070613arabi_survey_13_pos.TXT	19	1.156	414.9959	27	416.0014	3	417.0054	17	8	116.9415:5;116.9570:5;250.9871:8;336.9582:5;
ATH01p00801	15-Jun-07	5:27:33	070613arabi_survey_13_pos.TXT	22	1.341	440.9851	359	441.9982	57	442.9833	151	172	74.9313:10;84.9536:13;86.9702:14;88.9471:27;92.9452:9;96.9553:11;98.9364:14;98.9742:6;102.9631:21;114.9664:29;116.9471:116;132.9820:37;134.9635:11;140.9496:14;142.9651:53;143.9730:9;144.9480:24;158.9586:80;158.9932:20;160.9775:28;162.9530:12;168.9422:9;173.0160:6;174.9840:6;176.9675:14;184.9754:11;185.0125:9;185.9775:6;186.9547:73;201.0070:15;202.9865:11;204.9672:37;226.9771:6;229.0049:30;230.943…
ATH01p00802	15-Jun-07	5:27:33	070613arabi_survey_13_pos.TXT	23	1.400	443.9789	99	444.9716	49	445.9825	45	51	138.9944:6;220.9645:12;251.9716:51;443.9949:28;
ATH01p00803	15-Jun-07	5:27:33	070613arabi_survey_13_pos.TXT	24	1.458	411.0325	53	412.0482	9	413.0393	0	24	232.9706:5;295.0070:5;411.0104:24;
ATH01p00804	15-Jun-07	5:27:33	070613arabi_survey_13_pos.TXT	27	1.644	411.0008	21	411.9869	3	413.0076	0	5	293.0339:5;411.0690:5;
ATH01p00805	15-Jun-07	5:27:33	070613arabi_survey_13_pos.TXT	28	1.712	433.8316	15	434.8474	15	435.8384	0	6	123.0481:6;
ATH01p00806	15-Jun-07	5:27:33	070613arabi_survey_13_pos.TXT	34	2.087	401.9269	419	402.9336	45	403.933	244	156	73.9462:13;74.9537:61;94.0012:5;102.9126:6;103.9171:24;105.9366:10;112.0123:8;119.9218:11;120.9248:17;121.9304:99;135.9153:6;136.9146:6;137.9290:9;149.9296:18;150.9341:8;151.9398:64;152.9464:18;153.9130:6;167.8933:6;168.9468:83;169.9009:7;182.9074:26;183.9136:13;184.9284:21;186.9561:30;197.9281:32;212.9181:14;214.9354:43;215.9425:5;242.9398:10;244.9404:26;245.9233:6;260.9269:156;262.8964:5;276.91…
ATH01p00807	15-Jun-07	5:27:33	070613arabi_survey_13_pos.TXT	35	2.146	428.9321	0	429.9355	0	430.9389	0	228	93.9999:21;112.0130:25;176.8687:7;191.8784:23;192.8550:12;193.8922:9;208.8415:12;209.8808:13;210.8672:7;222.8501:8;239.8824:34;240.8608:18;241.8587:15;257.9109:7;267.8956:7;269.8919:71;285.8947:8;286.9040:20;287.9015:228;306.9374:9;336.9227:8;382.9415:8;410.8865:26;
ATH01p00808	15-Jun-07	5:27:33	070613arabi_survey_13_pos.TXT	37	2.273	439.0799	25	440.0833	0	441.0765	11	10	122.9715:9;150.9698:5;191.9939:9;313.0307:10;439.0663:5;
ATH01p00809	15-Jun-07	5:27:33	070613arabi_survey_13_pos.TXT	39	2.390	432.8701	24	433.8801	8	434.8769	0	41	106.9027:9;150.0483:5;181.9163:5;210.8941:6;269.8875:41;271.0801:10;432.8672:10;
ATH01p00810	15-Jun-07	5:27:33	070613arabi_survey_13_pos.TXT	40	2.458	422.9534	159	423.9576	17	424.9465	93	157	78.0314:5;80.0413:9;102.9148:27;104.9279:63;115.9605:6;120.8993:5;122.9157:9;122.9406:5;124.0378:157;124.9815:9;143.9429:10;145.9641:13;150.9244:12;152.9336:21;154.8946:15;161.9260:5;163.9649:8;166.8844:5;184.9010:49;193.9553:14;198.9130:56;199.9229:9;202.9020:10;209.9600:11;214.8824:7;218.8869:5;225.9198:13;239.9428:18;240.0504:144;240.9491:5;241.9580:6;246.9163:46;287.9451:78;292.8942:12;333.92…
ATH01p00811	15-Jun-07	5:27:33	070613arabi_survey_13_pos.TXT	41	2.517	419.868	0	420.8714	0	421.8823	3	14	331.9193:14;419.9594:10;
ATH01p00812	15-Jun-07	5:27:33	070613arabi_survey_13_pos.TXT	42	2.575	433.0325	18	434.0391	5	435.0372	12	17	150.0580:8;152.0712:5;271.0874:17;
ATH01p00813	15-Jun-07	5:27:33	070613arabi_survey_13_pos.TXT	43	2.643	445.7686	13	446.7839	7	447.7754	0	5	363.7396:5;
ATH01p00814	15-Jun-07	5:27:33	070613arabi_survey_13_pos.TXT	44	2.702	412.1739	9	413.1913	1	414.1656	2	5	327.0375:5;
ATH01p00815	15-Jun-07	5:27:33	070613arabi_survey_13_pos.TXT	45	2.761	400.1481	59	401.1591	13	402.1549	0	41	96.0765:29;97.0844:7;120.0793:7;122.0984:12;123.0997:5;156.0821:17;170.0977:24;171.1077:6;238.0935:41;
ATH01p00816	15-Jun-07	5:27:33	070613arabi_survey_13_pos.TXT	46	2.829	443.241	73	444.2418	22	445.2478	0	196	130.0630:196;131.0647:7;
ATH01p00817	15-Jun-07	5:27:33	070613arabi_survey_13_pos.TXT	47	2.888	437.0012	0	438.0046	0	439.0193	47	63	98.9746:8;130.9627:10;160.9793:9;202.9766:5;246.9761:63;351.0323:13;437.0237:34;
ATH01p00818	15-Jun-07	5:27:33	070613arabi_survey_13_pos.TXT	48	2.946	447.9896	16	448.989	8	449.9964	0	6	285.9348:6;366.7072:5;448.0302:5;
ATH01p00819	15-Jun-07	5:27:33	070613arabi_survey_13_pos.TXT	49	3.014	425.0465	29	426.0685	3	427.0493	5	29	138.9642:12;210.9595:29;251.9796:10;384.0186:5;
ATH01p00820	15-Jun-07	5:27:33	070613arabi_survey_13_pos.TXT	50	3.073	401.2489	77	402.2452	18	403.2754	3	65	70.0581:7;86.0901:13;175.1215:7;401.2537:65;402.2620:5;
ATH01p00821	15-Jun-07	5:27:33	070613arabi_survey_13_pos.TXT	51	3.132	445.0702	35	446.0797	8	447.0652	24	26	103.0514:13;131.0502:26;160.9838:6;163.0748:5;188.9846:6;203.9799:6;218.9862:8;237.0000:6;362.7338:8;363.7198:8;366.0269:12;381.0424:13;399.0580:6;403.7565:8;445.0823:14;
ATH01p00822	15-Jun-07	5:27:33	070613arabi_survey_13_pos.TXT	52	3.200	414.1596	36	415.1656	18	416.1857	4	49	91.0558:5;95.0809:6;96.0767:49;110.0985:13;134.0908:6;136.1109:11;138.1331:15;184.1149:12;252.1058:13;
ATH01p00823	15-Jun-07	5:27:33	070613arabi_survey_13_pos.TXT	53	3.258	401.0997	59	402.1102	11	403.1263	2	43	117.0603:10;128.0497:5;145.0511:24;146.0565:13;171.0582:13;188.0184:16;239.0507:43;401.1277:6;
ATH01p00824	15-Jun-07	5:27:33	070613arabi_survey_13_pos.TXT	54	3.317	422.0258	21	423.0423	5	424.0412	3	6	130.0546:5;422.0183:6;
ATH01p00825	15-Jun-07	5:27:33	070613arabi_survey_13_pos.TXT	55	3.385	414.164	23	415.1679	7	416.1772	7	10	96.0758:6;252.1149:10;
ATH01p00826	15-Jun-07	5:27:33	070613arabi_survey_13_pos.TXT	56	3.444	449.1107	95	450.1209	22	451.1264	12	408	153.0166:19;229.0560:13;303.0521:408;304.0572:20;449.1189:56;
ATH01p00827	15-Jun-07	5:27:33	070613arabi_survey_13_pos.TXT	57	3.502	440.1658	14	441.1692	0	442.1726	0	5	422.1310:5;
ATH01p00828	15-Jun-07	5:27:33	070613arabi_survey_13_pos.TXT	58	3.570	422.1747	24	423.1824	7	424.1815	0	12	67.0428:5;155.0733:12;243.0885:5;
ATH01p00829	15-Jun-07	5:27:33	070613arabi_survey_13_pos.TXT	59	3.629	433.1133	387	434.1215	99	435.132	34	5234	121.0259:186;153.0179:371;287.0559:5234;288.0617:224;433.1116:477;
ATH01p00830	15-Jun-07	5:27:33	070613arabi_survey_13_pos.TXT	60	3.688	419.5882	52	420.5791	22	421.595	0	17	85.0234:17;129.0523:6;342.9748:13;383.9936:5;505.0364:7;530.0660:6;
ATH01p00831	15-Jun-07	5:27:33	070613arabi_survey_13_pos.TXT	61	3.756	424.1802	0	425.1836	0	426.187	0	9	73.9988:6;295.0690:6;424.1234:9;424.2590:5;
ATH01p00832	15-Jun-07	5:27:33	070613arabi_survey_13_pos.TXT	62	3.814	431.1119	112	432.1158	32	433.1095	25	50	85.0179:6;130.0716:5;146.0602:7;172.0414:5;175.0605:27;176.0776:21;178.0479:5;201.0662:41;206.0526:5;218.0233:15;251.0509:7;269.0616:50;431.1246:14;
ATH01p00833	15-Jun-07	5:27:33	070613arabi_survey_13_pos.TXT	63	3.873	449.1095	201	450.1172	48	451.1141	14	410	153.0197:15;229.0566:22;303.0510:410;304.0581:20;449.1191:89;
ATH01p00834	15-Jun-07	5:27:33	070613arabi_survey_13_pos.TXT	64	3.941	415.2393	11	416.2248	6	417.2461	0	5	99.5067:5;207.1408:5;
ATH01p00835	15-Jun-07	5:27:33	070613arabi_survey_13_pos.TXT	65	4.000	407.0836	16	408.087	0	409.0904	0	12	287.0579:12;334.0434:5;
ATH01p00836	15-Jun-07	5:27:33	070613arabi_survey_13_pos.TXT	66	4.059	424.0159	210	425.022	44	426.0206	77	185	91.0477:16;122.9728:6;133.0270:53;138.9666:6;146.9752:13;151.9810:11;161.0214:34;177.9601:10;192.9828:12;193.0546:36;204.9812:10;207.9678:38;220.9650:6;222.9911:103;223.9995:6;225.9722:6;233.9452:8;241.0042:18;248.9768:24;250.9866:24;265.0099:15;339.0042:185;340.0172:10;355.0269:7;357.0113:20;380.0635:6;
ATH01p00837	15-Jun-07	5:27:33	070613arabi_survey_13_pos.TXT	68	4.185	433.1145	524	434.1233	124	435.1136	26	378	287.0571:378;288.0577:12;433.1203:83;
ATH01p00838	15-Jun-07	5:27:33	070613arabi_survey_13_pos.TXT	69	4.244	443.2978	163	444.3141	42	445.3113	11	218	86.0906:48;128.1048:10;156.1039:8;175.0413:11;175.1185:20;207.0659:26;271.1769:9;385.0367:7;428.0321:9;443.3007:218;444.3025:21;
ATH01p00839	15-Jun-07	5:27:33	070613arabi_survey_13_pos.TXT	70	4.312	449.1042	22	450.106	5	451.1162	3	10	287.0565:10;303.0570:9;366.7287:5;407.7494:8;
ATH01p00840	15-Jun-07	5:27:33	070613arabi_survey_13_pos.TXT	71	4.371	440.0514	35	441.0464	8	442.065	29	20	218.9783:19;313.0266:14;358.7344:9;399.0282:20;
ATH01p00841	15-Jun-07	5:27:33	070613arabi_survey_13_pos.TXT	72	4.430	420.7628	68	421.7527	17	422.7696	0	11	86.0938:7;264.1844:6;420.7589:5;421.2481:6;527.3686:11;
ATH01p00842	15-Jun-07	5:27:33	070613arabi_survey_13_pos.TXT	73	4.498	433.1264	0	434.1199	1069	435.1272	220	12815	153.0193:758;287.0533:12815;288.0622:590;433.1093:1655;
ATH01p00843	15-Jun-07	5:27:33	070613arabi_survey_13_pos.TXT	74	4.556	438.2436	95	439.2336	29	440.2402	12	222	76.0150:19;84.0375:11;91.0549:10;119.0478:48;130.0654:39;131.0689:20;147.0434:173;179.0512:15;204.1045:79;218.1284:17;275.1772:10;292.1991:36;308.0942:11;309.1021:12;421.2152:31;438.2396:222;439.2444:11;
ATH01p00844	15-Jun-07	5:27:33	070613arabi_survey_13_pos.TXT	75	4.615	412.0085	46	413.0119	0	413.996	31	22	130.0603:14;235.9698:10;411.9990:22;
ATH01p00845	15-Jun-07	5:27:33	070613arabi_survey_13_pos.TXT	76	4.683	433.2054	0	434.2088	0	435.2122	0	66	165.0117:5;287.0571:66;288.0640:7;433.1408:10;
ATH01p00846	15-Jun-07	5:27:33	070613arabi_survey_13_pos.TXT	77	4.742	438.0409	257	439.0407	62	440.037	126	497	91.0498:88;119.0497:81;122.9754:31;134.9716:18;135.9791:28;147.0450:85;147.9834:16;148.9942:32;165.9961:26;175.0420:131;175.9779:16;191.9764:36;204.9814:51;206.9993:34;207.0692:150;210.9910:18;218.9979:19;219.9626:22;221.9856:131;222.9906:17;234.9959:33;237.0110:297;239.9923:21;247.9616:19;255.0201:94;262.9933:15;265.0040:88;281.0006:80;335.0051:22;353.0209:497;354.0236:20;369.0088:22;371.0312:63…
ATH01p00847	15-Jun-07	5:27:33	070613arabi_survey_13_pos.TXT	78	4.801	441.1396	127	442.1523	41	443.1646	10	747	339.1097:58;356.0200:31;441.1394:747;442.1457:69;
ATH01p00848	15-Jun-07	5:27:33	070613arabi_survey_13_pos.TXT	79	4.869	400.0019	110	401.0059	67	402.0196	17	13	119.0488:7;147.0432:5;175.0514:5;207.0582:12;250.9724:5;282.9942:12;283.9896:13;337.0072:6;399.0102:11;399.9983:11;
ATH01p00849	15-Jun-07	5:27:33	070613arabi_survey_13_pos.TXT	80	4.927	438.043	113	439.0287	37	440.0377	42	38	91.0528:5;119.0452:8;147.0495:5;175.0444:14;204.9839:6;207.0613:11;221.9889:10;234.9897:5;237.0135:30;264.9992:9;280.9978:27;334.9980:16;353.0197:33;371.0287:7;397.0111:38;
ATH01p00850	15-Jun-07	5:27:33	070613arabi_survey_13_pos.TXT	81	4.986	449.1164	221	450.1183	51	451.1232	0	247	71.0399:25;85.0195:26;129.0576:14;303.0518:247;
ATH01p00851	15-Jun-07	5:27:33	070613arabi_survey_13_pos.TXT	82	5.054	408.9924	55	409.9959	5	410.9928	27	5	262.9640:5;408.9935:5;
ATH01p00852	15-Jun-07	5:27:33	070613arabi_survey_13_pos.TXT	83	5.113	433.1229	16	434.1137	10	435.1297	0	9	287.0499:9;
ATH01p00853	15-Jun-07	5:27:33	070613arabi_survey_13_pos.TXT	85	5.240	427.0556	92	428.069	23	429.0568	43	65	178.9982:5;218.9819:15;221.0060:14;341.0547:65;427.0668:17;
ATH01p00854	15-Jun-07	5:27:33	070613arabi_survey_13_pos.TXT	86	5.298	442.7314	11	443.7348	0	444.7382	0	25	175.0388:8;207.0693:11;280.9954:5;443.0657:25;
ATH01p00855	15-Jun-07	5:27:33	070613arabi_survey_13_pos.TXT	88	5.425	433.1401	17	434.1435	0	435.1527	3	18	287.0612:18;
ATH01p00856	15-Jun-07	5:27:33	070613arabi_survey_13_pos.TXT	89	5.484	449.1072	14	450.1063	2	451.114	0	9	303.0564:6;366.7215:9;
ATH01p00857	15-Jun-07	5:27:33	070613arabi_survey_13_pos.TXT	90	5.542	445.1225	13	446.1259	0	447.1264	6	11	239.0649:11;362.7204:11;404.7435:6;445.1255:6;
ATH01p00858	15-Jun-07	5:27:33	070613arabi_survey_13_pos.TXT	91	5.611	432.0118	21	433.0152	0	434.0103	7	5	304.9803:5;
ATH01p00859	15-Jun-07	5:27:33	070613arabi_survey_13_pos.TXT	92	5.669	425.1241	53	426.1228	30	427.1406	12	9	85.0217:9;97.0188:5;335.0948:5;520.1138:7;546.1340:6;
ATH01p00860	15-Jun-07	5:27:33	070613arabi_survey_13_pos.TXT	93	5.728	445.1304	9	446.1338	0	447.1372	0	8	362.7177:7;363.7304:5;403.7479:8;404.7412:6;
ATH01p00861	15-Jun-07	5:27:33	070613arabi_survey_13_pos.TXT	95	5.855	417.129	28	418.13	11	419.1454	4	6	133.0278:6;161.0222:5;193.0607:6;396.6086:5;
ATH01p00862	15-Jun-07	5:27:33	070613arabi_survey_13_pos.TXT	97	5.982	407.0842	28	408.0746	1	409.0854	4	5	99.5102:5;321.0784:5;
ATH01p00863	15-Jun-07	5:27:33	070613arabi_survey_13_pos.TXT	99	6.099	433.123	100	434.1211	25	435.1298	0	136	85.0232:6;153.0159:7;287.0622:136;433.1204:20;488.1307:6;
ATH01p00864	15-Jun-07	5:27:33	070613arabi_survey_13_pos.TXT	102	6.284	438.0925	35	439.0959	0	440.0993	0	22	163.0117:6;263.0288:22;281.0278:7;397.0597:18;
ATH01p00865	15-Jun-07	5:27:33	070613arabi_survey_13_pos.TXT	110	6.782	416.2356	27	417.247	15	418.228	2	36	79.0469:9;81.0598:5;91.0478:6;93.0649:12;95.0809:7;107.0803:7;149.1297:5;277.2152:29;416.2500:36;
ATH01p00866	15-Jun-07	5:27:33	070613arabi_survey_13_pos.TXT	118	7.280	435.1298	92	436.12	30	437.1366	0	24	218.9830:24;220.9967:10;349.1205:18;435.1178:24;
ATH01p00867	15-Jun-07	5:27:33	070613arabi_survey_13_pos.TXT	120	7.397	431.7636	5	432.767	0	433.7704	0	5	158.9563:5;390.9879:5;
ATH01p00868	15-Jun-07	5:27:33	070613arabi_survey_13_pos.TXT	125	7.710	409.0012	23	410.0007	1	411.0006	7	7	218.9799:7;262.9832:5;322.9851:5;
ATH01p00869	15-Jun-07	5:27:33	070613arabi_survey_13_pos.TXT	127	7.836	401.1118	12	402.1023	6	403.119	8	7	355.1251:7;
ATH01p00870	15-Jun-07	5:27:33	070613arabi_survey_13_pos.TXT	129	7.954	432.0075	42	433.0229	7	434.0103	18	36	116.9436:25;142.9616:7;158.9587:19;172.9732:5;200.9769:13;202.9578:9;218.9838:6;244.9628:5;304.9836:11;305.0194:7;390.9882:36;
ATH01p00871	15-Jun-07	5:27:33	070613arabi_survey_13_pos.TXT	132	8.139	407.2388	8	408.2422	0	409.2552	1	5	407.2444:5;
ATH01p00872	15-Jun-07	5:27:33	070613arabi_survey_13_pos.TXT	133	8.207	400.1563	69	401.1674	47	402.1583	7	18	79.0393:5;81.0636:12;91.0416:7;99.5036:7;105.0724:6;133.1039:5;135.9871:6;136.9955:5;140.9918:5;170.9976:5;179.1184:5;199.0278:9;253.0342:5;253.1433:8;269.0669:6;385.1509:9;385.1982:5;400.1775:18;400.6626:6;415.2030:7;
ATH01p00873	15-Jun-07	5:27:33	070613arabi_survey_13_pos.TXT	134	8.266	431.254	17	432.2574	0	433.2608	0	5	390.9776:5;
ATH01p00874	15-Jun-07	5:27:33	070613arabi_survey_13_pos.TXT	136	8.393	421.1541	18	422.1754	7	423.1609	0	5	99.5091:5;
ATH01p00875	15-Jun-07	5:27:33	070613arabi_survey_13_pos.TXT	137	8.452	432.0136	15	433.024	3	434.0204	0	15	116.9531:5;218.9826:5;390.9886:15;
ATH01p00876	15-Jun-07	5:27:33	070613arabi_survey_13_pos.TXT	138	8.510	400.1678	58	401.1709	27	402.1889	5	15	79.0446:10;81.0661:15;99.5040:5;112.9901:7;139.0077:5;140.9865:6;156.9802:8;170.9927:12;339.0967:5;400.1679:11;400.6673:6;
ATH01p00877	15-Jun-07	5:27:33	070613arabi_survey_13_pos.TXT	139	8.578	407.2224	17	408.2258	0	409.2292	0	9	81.0646:5;407.2554:9;
ATH01p00878	15-Jun-07	5:27:33	070613arabi_survey_13_pos.TXT	140	8.637	432.0073	17	433.0063	9	434.033	3	9	158.9576:5;390.9918:9;
ATH01p00879	15-Jun-07	5:27:33	070613arabi_survey_13_pos.TXT	142	8.764	408.1684	26	409.1669	18	410.1833	5	9	81.0659:9;171.0045:8;
ATH01p00880	15-Jun-07	5:27:33	070613arabi_survey_13_pos.TXT	147	9.067	443.1993	35	444.2218	13	445.2253	6	5	81.0644:5;155.0075:5;
ATH01p00881	15-Jun-07	5:27:33	070613arabi_survey_13_pos.TXT	148	9.135	414.1711	47	415.1852	32	416.1873	6	8	91.0427:6;281.0779:8;414.1645:7;
ATH01p00882	15-Jun-07	5:27:33	070613arabi_survey_13_pos.TXT	149	9.193	407.1774	18	408.1808	0	409.1861	3	5	81.0643:5;
ATH01p00883	15-Jun-07	5:27:33	070613arabi_survey_13_pos.TXT	150	9.252	443.2059	49	444.2212	21	445.1945	7	13	69.0620:5;93.0636:5;98.9747:6;156.9787:6;170.9945:7;281.0669:5;443.2063:13;
ATH01p00884	15-Jun-07	5:27:33	070613arabi_survey_13_pos.TXT	151	9.320	434.2674	0	435.2708	0	436.2742	0	11	81.0607:6;122.9662:7;434.1916:11;435.2046:6;
ATH01p00885	15-Jun-07	5:27:33	070613arabi_survey_13_pos.TXT	152	9.379	422.1789	32	423.184	11	424.1929	7	6	281.0878:6;
ATH01p00886	15-Jun-07	5:27:33	070613arabi_survey_13_pos.TXT	153	9.437	443.1745	151	444.17	90	445.1631	19	63	79.0502:5;85.0249:6;91.0428:10;124.9798:8;156.9743:5;170.9966:17;171.1136:6;185.0168:5;207.1456:7;281.0584:16;281.1805:11;331.0979:7;442.7224:8;443.1751:63;443.6751:15;
ATH01p00887	15-Jun-07	5:27:33	070613arabi_survey_13_pos.TXT	155	9.565	406.1689	18	407.1734	8	408.1739	19	5	397.1492:5;
ATH01p00888	15-Jun-07	5:27:33	070613arabi_survey_13_pos.TXT	156	9.623	442.1973	44	443.2	31	444.2056	13	8	81.0643:5;156.9798:5;171.0018:5;442.1989:8;
ATH01p00889	15-Jun-07	5:27:33	070613arabi_survey_13_pos.TXT	157	9.691	426.205	35	427.19	14	428.2118	0	6	79.0500:5;170.9922:6;
ATH01p00890	15-Jun-07	5:27:33	070613arabi_survey_13_pos.TXT	158	9.750	435.2058	62	436.2098	27	437.2126	0	10	81.0616:8;91.0473:10;95.0782:7;122.9706:6;133.0968:6;147.1248:7;195.0363:5;275.2014:7;351.1549:7;426.1996:7;435.2026:6;435.2924:5;
ATH01p00891	15-Jun-07	5:27:33	070613arabi_survey_13_pos.TXT	159	9.809	442.1959	32	443.1954	19	444.2027	0	6	112.9881:6;171.0009:6;365.1328:6;
ATH01p00892	15-Jun-07	5:27:33	070613arabi_survey_13_pos.TXT	160	9.877	415.2084	63	416.2092	15	417.2152	0	73	91.0460:5;119.0829:73;415.2189:8;
ATH01p00893	15-Jun-07	5:27:33	070613arabi_survey_13_pos.TXT	161	9.935	434.1815	0	435.1849	0	436.1883	0	60	67.0460:12;69.0618:13;79.0479:8;81.0614:28;91.0325:9;91.0564:6;93.0675:13;95.0849:9;97.0257:7;97.0565:5;98.9701:12;107.0825:9;110.9694:6;112.9890:17;119.0794:6;121.1007:5;122.9742:12;125.9990:9;126.9974:6;135.9807:5;136.9797:8;136.9991:5;140.9886:8;145.0955:5;149.0999:5;150.9978:6;155.0070:9;156.9781:11;159.1163:5;165.0257:8;170.9907:21;171.0171:6;172.9961:8;181.0165:5;185.0202:14;195.0289:7;197.…
ATH01p00894	15-Jun-07	5:27:33	070613arabi_survey_13_pos.TXT	162	9.994	443.2042	65	444.1961	28	445.197	8	14	79.0496:6;81.0605:6;91.0504:8;360.7073:5;443.2102:14;
ATH01p00895	15-Jun-07	5:27:33	070613arabi_survey_13_pos.TXT	164	10.121	426.2067	69	427.1978	32	428.227	5	14	79.0472:5;81.0621:10;105.0663:10;171.0084:6;368.1551:5;426.2109:14;
ATH01p00896	15-Jun-07	5:27:33	070613arabi_survey_13_pos.TXT	165	10.179	442.1942	127	443.1989	63	444.2164	14	25	61.0221:6;69.0655:8;79.0454:8;81.0634:9;91.0419:7;93.0663:10;95.0837:5;98.9703:5;112.9996:6;119.0825:5;122.9829:6;124.9992:8;149.1027:6;156.9986:8;158.9744:5;170.9946:8;191.0353:6;229.1484:5;265.1800:7;321.1004:6;322.1049:7;322.2178:5;323.0908:9;441.1957:6;442.1942:25;442.7018:11;712.3074:7;
ATH01p00897	15-Jun-07	5:27:33	070613arabi_survey_13_pos.TXT	166	10.248	433.2021	88	434.1941	51	435.1976	31	27	67.0478:7;81.0624:6;85.0216:5;91.0333:5;93.0628:8;95.0513:5;95.0772:5;97.0294:5;105.0654:5;112.9829:6;119.0893:13;124.9913:7;131.0896:6;148.9856:6;151.0059:8;170.9981:11;185.0133:6;257.1884:5;275.2061:12;337.0900:5;349.1413:12;349.2398:6;350.1461:8;355.1050:7;433.1945:27;433.2782:8;433.6958:12;434.2008:9;
ATH01p00898	15-Jun-07	5:27:33	070613arabi_survey_13_pos.TXT	167	10.306	447.2734	56	448.2878	8	449.296	11	34	67.0462:5;91.0485:6;93.0700:7;447.2762:34;
ATH01p00899	15-Jun-07	5:27:33	070613arabi_survey_13_pos.TXT	168	10.365	443.2065	65	444.2152	20	445.2133	0	15	81.0686:7;97.0241:7;171.0000:7;443.2017:15;443.7103:5;
ATH01p00900	15-Jun-07	5:27:33	070613arabi_survey_13_pos.TXT	169	10.433	434.202	125	435.2093	60	436.189	22	16	79.0467:11;81.0624:6;105.0666:6;112.9847:8;119.0890:5;122.9714:6;124.9830:8;136.9931:5;142.9724:5;149.1376:5;156.9833:7;185.0211:5;275.2032:7;293.2357:5;339.1070:7;349.1367:11;367.1541:6;434.1835:7;434.2315:16;434.7142:11;
ATH01p00901	15-Jun-07	5:27:33	070613arabi_survey_13_pos.TXT	170	10.492	425.2002	23	426.188	8	427.2052	5	17	81.0618:7;88.0703:17;407.2589:10;
ATH01p00902	15-Jun-07	5:27:33	070613arabi_survey_13_pos.TXT	171	10.551	442.2531	0	443.2565	0	444.2599	0	22	79.0457:10;81.0272:6;81.0659:13;91.0496:6;93.0656:8;98.9693:7;107.0844:8;112.9855:14;119.0804:6;124.9908:5;127.0313:5;129.0661:5;136.9969:8;140.9981:6;144.9803:5;152.9887:5;156.9848:8;170.9996:13;349.1370:6;351.1420:9;355.2032:6;441.6856:9;442.1898:22;442.7005:12;
ATH01p00903	15-Jun-07	5:27:33	070613arabi_survey_13_pos.TXT	172	10.619	433.2001	52	434.1994	46	435.2095	17	11	81.0643:5;93.0686:5;433.2514:11;
ATH01p00904	15-Jun-07	5:27:33	070613arabi_survey_13_pos.TXT	173	10.677	448.2138	0	449.2278	49	450.2117	35	12	81.0620:12;83.0841:5;124.9862:5;349.1370:5;
ATH01p00905	15-Jun-07	5:27:33	070613arabi_survey_13_pos.TXT	174	10.736	441.1959	59	442.2011	44	443.1924	28	11	67.0455:6;69.0618:8;91.0429:5;128.9513:5;170.9980:8;441.2043:11;483.2582:5;
ATH01p00906	15-Jun-07	5:27:33	070613arabi_survey_13_pos.TXT	175	10.804	434.2009	50	435.1981	27	436.1944	7	10	69.0614:6;81.0637:7;91.0434:6;156.9787:5;339.1202:5;434.2003:10;434.7196:6;
ATH01p00907	15-Jun-07	5:27:33	070613arabi_survey_13_pos.TXT	176	10.863	448.2129	114	449.2267	75	450.2097	29	30	79.0494:6;81.0247:5;81.0609:12;85.0281:5;91.0405:8;93.0637:7;97.0268:5;98.9705:6;105.0692:7;112.9844:8;139.0023:5;156.9889:5;165.0180:6;171.0000:15;185.0054:7;269.0774:7;349.1376:11;448.2182:30;448.7183:12;449.2153:6;
ATH01p00908	15-Jun-07	5:27:33	070613arabi_survey_13_pos.TXT	177	10.921	405.179	60	406.1847	46	407.1899	11	9	79.0504:8;124.9843:6;156.9752:7;170.9982:9;185.0193:7;367.1360:9;405.1727:9;405.6794:6;
ATH01p00909	15-Jun-07	5:27:33	070613arabi_survey_13_pos.TXT	178	10.990	434.2012	65	435.2087	35	436.2103	15	11	79.0471:7;91.0412:7;98.9785:6;99.5063:5;109.0954:5;434.2089:11;
ATH01p00910	15-Jun-07	5:27:33	070613arabi_survey_13_pos.TXT	179	11.049	437.1742	113	438.1703	73	439.1613	15	33	67.0456:5;69.0270:6;79.0463:6;85.0228:5;95.0803:5;98.9774:5;122.9661:5;124.9889:8;136.9923:6;149.1338:5;165.0112:5;170.9952:23;185.0084:6;188.9728:7;199.0279:5;269.0598:13;269.0918:15;269.1676:5;271.0726:5;281.0640:16;437.1674:33;437.6808:13;438.1794:8;
ATH01p00911	15-Jun-07	5:27:33	070613arabi_survey_13_pos.TXT	180	11.107	441.1994	45	442.2005	43	443.1972	24	11	81.0666:7;105.0586:5;121.0624:5;170.9943:8;185.0188:5;441.1893:11;
ATH01p00912	15-Jun-07	5:27:33	070613arabi_survey_13_pos.TXT	181	11.175	447.2868	51	448.2767	21	449.2871	9	55	67.0460:10;69.0653:6;79.0477:22;81.0720:5;83.0425:6;91.0500:23;93.0648:8;105.0687:5;121.0992:6;147.1174:5;171.1194:8;207.1417:5;447.2829:55;448.2883:5;
ATH01p00913	15-Jun-07	5:27:33	070613arabi_survey_13_pos.TXT	182	11.234	425.198	52	426.1939	42	427.1975	17	17	67.0445:6;79.0524:5;81.0605:7;91.0511:7;112.9824:5;124.9952:8;136.9940:12;170.9957:12;185.0098:9;265.1798:5;321.0859:8;321.2159:7;367.1433:10;425.1961:17;425.6997:5;
ATH01p00914	15-Jun-07	5:27:33	070613arabi_survey_13_pos.TXT	183	11.293	441.2002	45	442.2027	35	443.2021	19	6	95.0749:5;441.1924:6;
ATH01p00915	15-Jun-07	5:27:33	070613arabi_survey_13_pos.TXT	184	11.361	447.2776	197	448.2884	43	449.282	13	71	67.0485:5;69.0584:5;79.0506:12;81.0694:5;91.0475:13;93.0647:12;105.0681:5;131.0780:5;133.1071:9;269.1766:8;349.1402:9;447.2796:71;448.1927:8;448.2961:12;547.2748:6;
ATH01p00916	15-Jun-07	5:27:33	070613arabi_survey_13_pos.TXT	185	11.419	404.2708	0	405.279	4	406.2755	1	6	93.0706:5;125.9990:5;404.1728:6;
ATH01p00917	15-Jun-07	5:27:33	070613arabi_survey_13_pos.TXT	186	11.478	425.2033	55	426.2025	34	427.2101	0	19	69.0605:6;91.0496:6;95.0454:5;122.9788:6;148.9915:6;156.9843:8;171.9835:5;199.0225:5;275.1929:8;349.1349:6;407.2690:5;416.1816:5;425.1898:19;425.7070:6;
ATH01p00918	15-Jun-07	5:27:33	070613arabi_survey_13_pos.TXT	187	11.546	448.1927	118	449.2065	54	450.1943	28	24	67.0454:5;79.0445:7;81.0609:9;91.0542:7;95.0789:6;99.9783:5;105.0691:5;107.0870:5;112.9840:5;121.0936:5;124.9887:6;127.0370:6;128.9809:5;136.9930:9;138.9997:5;156.9820:9;170.9995:14;321.0957:5;367.1140:5;369.1243:5;397.1705:5;413.1440:9;447.7126:9;448.1950:24;448.2815:5;448.7024:12;
ATH01p00919	15-Jun-07	5:27:33	070613arabi_survey_13_pos.TXT	188	11.605	434.1935	62	435.1925	29	436.199	16	13	91.0503:6;93.0652:7;156.9764:6;434.1989:13;434.6940:6;
ATH01p00920	15-Jun-07	5:27:33	070613arabi_survey_13_pos.TXT	189	11.663	425.1963	188	426.1969	114	427.1976	46	34	69.0605:13;81.0291:5;93.0690:10;95.0816:7;105.0733:8;112.9875:9;121.0992:6;122.9789:14;124.9887:12;128.9905:5;135.1077:5;138.9965:5;140.9891:7;148.9978:9;156.9842:14;165.0275:5;170.9961:34;185.0157:7;186.9901:5;199.0310:7;213.0350:6;275.2025:15;321.1016:8;339.1138:7;349.1387:13;349.2353:7;362.1525:6;367.1515:9;425.1987:31;425.6993:15;
ATH01p00921	15-Jun-07	5:27:33	070613arabi_survey_13_pos.TXT	190	11.732	417.2001	55	418.1887	16	419.21	14	10	133.1060:5;417.2067:10;
ATH01p00922	15-Jun-07	5:27:33	070613arabi_survey_13_pos.TXT	191	11.790	433.1967	63	434.2009	59	435.2001	30	11	81.0650:5;85.0246:5;127.0401:5;150.9952:5;171.0125:5;185.0106:5;433.1859:11;
ATH01p00923	15-Jun-07	5:27:33	070613arabi_survey_13_pos.TXT	192	11.849	425.1937	182	426.1956	126	427.2051	122	43	67.0476:8;69.0617:14;81.0298:5;81.0625:15;85.0209:9;91.0514:7;93.0639:11;95.0837:10;97.0222:6;97.0604:5;98.9724:13;105.0631:7;110.9661:5;112.9889:12;121.1052:5;124.9844:13;125.9987:5;131.0849:7;136.9940:10;137.0896:5;140.9864:9;142.9974:6;148.9840:11;149.1085:5;150.9995:6;156.9824:17;157.9920:7;163.0023:6;164.9994:5;166.9961:5;170.9959:21;173.0062:6;185.0123:12;193.0153:9;199.0263:6;227.0492:5;25…
ATH01p00924	15-Jun-07	5:27:33	070613arabi_survey_13_pos.TXT	193	11.917	416.1899	119	417.1934	107	418.2015	57	111	57.0164:5;61.0171:15;67.0363:6;67.0471:16;69.0197:9;69.0604:30;73.0187:10;79.0472:32;81.0259:7;81.0632:27;83.0416:7;83.0819:7;84.9532:6;85.0223:37;91.0321:21;91.0487:41;93.0649:35;95.0427:11;95.0810:21;97.0242:24;97.0584:5;98.9712:34;105.0636:37;107.0473:11;107.0845:17;109.0624:17;109.1002:9;110.9708:10;111.9835:9;112.9879:36;117.0712:19;119.0881:14;121.0660:16;121.1034:8;122.9724:47;123.0809:8;1…
ATH01p00925	15-Jun-07	5:27:33	070613arabi_survey_13_pos.TXT	194	11.976	434.2727	0	435.2859	28	436.2729	12	9	69.0671:6;91.0459:8;95.0792:5;156.9757:5;158.9722:5;172.9997:5;185.0188:5;434.6842:9;435.2828:6;
ATH01p00926	15-Jun-07	5:27:33	070613arabi_survey_13_pos.TXT	195	12.034	427.2111	228	428.2128	112	429.2068	16	46	67.0470:6;79.0503:8;81.0631:26;91.0435:16;93.0640:14;97.0265:5;98.9673:12;105.0650:5;107.0799:5;112.9769:5;119.0821:8;121.1012:5;122.9725:13;124.9895:6;127.0432:6;143.0003:7;143.9713:7;148.9905:8;151.0124:7;156.9974:6;158.9825:7;159.1190:5;165.0249:11;167.0029:6;167.0368:8;170.9972:16;173.0299:5;185.0111:15;187.0119:10;195.0364:10;199.0314:5;213.0408:5;251.0696:6;269.0782:13;287.0679:7;307.1235:7…
ATH01p00927	15-Jun-07	5:27:33	070613arabi_survey_13_pos.TXT	196	12.103	416.1913	129	417.1965	106	418.194	28	23	81.0637:7;91.0438:5;151.0127:6;156.9799:6;170.9915:5;275.1927:7;321.0933:11;349.1181:12;349.1556:11;416.1919:23;416.6871:14;417.2086:7;483.2633:6;669.3470:13;
ATH01p00928	15-Jun-07	5:27:33	070613arabi_survey_13_pos.TXT	197	12.161	435.2087	164	436.2093	66	437.2108	24	21	67.0441:13;69.0595:8;79.0470:14;81.0626:20;85.0209:16;91.0468:10;93.0663:12;95.0849:12;97.0261:6;98.9734:11;105.0721:6;107.0795:8;109.0987:11;110.9755:6;111.0771:5;112.9899:13;121.0947:5;122.9705:9;124.9867:9;126.9916:5;133.0948:5;135.1206:5;136.9837:8;140.9906:5;142.9985:6;148.9833:8;151.0150:8;156.9852:9;160.9857:6;165.0209:6;167.0387:6;171.0022:15;172.9868:5;177.0287:5;199.0302:9;215.0375:5;22…
ATH01p00929	15-Jun-07	5:27:33	070613arabi_survey_13_pos.TXT	198	12.220	425.1944	168	426.1958	108	427.1944	36	32	79.0469:9;81.0241:5;81.0630:8;85.0237:5;91.0336:6;91.0494:5;93.0633:6;107.0840:5;112.9898:15;122.9806:5;131.0812:6;136.9901:7;151.0014:5;156.9867:8;170.9996:9;172.0018:5;185.0095:6;213.0479:6;275.2096:10;339.1135:7;349.1586:11;425.1961:32;425.6927:15;426.1992:5;
ATH01p00930	15-Jun-07	5:27:33	070613arabi_survey_13_pos.TXT	199	12.288	439.2048	50	440.1966	32	441.2124	26	11	81.0596:5;124.9951:5;349.1324:11;430.2188:5;439.1994:11;439.7241:11;
ATH01p00931	15-Jun-07	5:27:33	070613arabi_survey_13_pos.TXT	200	12.347	407.2361	0	408.2395	0	409.2562	9	19	112.9943:10;169.0184:19;407.2587:12;
ATH01p00932	15-Jun-07	5:27:33	070613arabi_survey_13_pos.TXT	201	12.405	425.1902	107	426.1944	44	427.2009	26	14	67.0447:6;79.0471:6;91.0483:14;93.0691:5;98.9734:5;101.0187:5;107.0822:6;124.9831:5;156.9777:9;169.0246:9;241.0279:5;247.1641:5;313.2898:7;367.1136:8;424.6760:5;425.1730:13;
ATH01p00933	15-Jun-07	5:27:33	070613arabi_survey_13_pos.TXT	202	12.474	416.1883	221	417.1889	128	418.1869	42	48	67.0428:8;69.0239:5;69.0666:8;79.0476:11;81.0290:7;81.0655:14;85.0221:7;91.0360:6;91.0523:12;93.0689:7;95.0731:5;97.0240:11;98.9712:8;105.0588:9;105.0764:5;109.0623:5;110.9704:6;112.9875:14;117.0709:5;119.0808:10;122.9715:5;123.0836:5;124.9860:8;127.0047:8;131.0862:14;133.1031:5;136.9906:16;139.0012:6;145.1074:7;147.1128:7;148.9961:11;151.0051:9;155.0002:8;156.9783:18;157.0063:6;163.0065:5;165.01…
ATH01p00934	15-Jun-07	5:27:33	070613arabi_survey_13_pos.TXT	203	12.532	439.1944	72	440.2128	48	441.2204	32	30	79.0456:5;105.0640:5;112.9827:7;124.9890:5;156.9781:9;171.0007:11;185.0196:8;275.2005:17;349.1247:11;367.1394:10;439.2122:30;439.7089:11;440.2172:6;511.3212:5;529.3192:5;
ATH01p00935	15-Jun-07	5:27:33	070613arabi_survey_13_pos.TXT	204	12.591	424.1897	49	425.1893	35	426.2021	27	9	81.0619:9;424.1909:9;
ATH01p00936	15-Jun-07	5:27:33	070613arabi_survey_13_pos.TXT	205	12.659	427.2132	65	428.2101	51	429.2105	14	19	81.0619:19;91.0447:5;93.0648:5;97.0274:9;124.9886:6;136.9915:8;139.0029:5;156.9896:9;165.0205:7;171.0039:11;172.9870:5;185.0182:8;335.2597:7;427.2109:19;427.7369:7;497.3243:8;
ATH01p00937	15-Jun-07	5:27:33	070613arabi_survey_13_pos.TXT	206	12.718	439.2078	93	440.2125	72	441.2196	24	9	79.0440:5;91.0563:5;98.9721:7;107.0830:5;112.9861:5;112.9999:5;124.9886:5;155.0037:5;165.0204:5;171.0025:8;185.0121:9;275.1911:8;349.1192:9;367.1423:5;439.2184:9;439.6974:5;
ATH01p00938	15-Jun-07	5:27:33	070613arabi_survey_13_pos.TXT	207	12.776	409.1982	179	410.1961	83	411.205	0	44	67.0462:9;77.0322:6;79.0431:25;81.0290:6;81.0614:10;85.0182:5;91.0482:29;93.0631:15;95.0521:5;95.0820:12;97.0240:10;98.9672:11;100.9682:5;105.0658:20;107.0841:11;109.0931:7;112.9889:9;114.9797:9;119.0789:17;121.0969:12;122.9727:9;124.9884:7;131.0841:7;133.0932:10;135.1189:9;135.9883:6;136.9942:11;140.9926:11;148.9848:16;149.1206:5;151.0044:6;154.9892:5;157.0025:11;159.1198:7;160.9907:6;161.1389:6…
ATH01p00939	15-Jun-07	5:27:33	070613arabi_survey_13_pos.TXT	208	12.845	425.1962	257	426.198	141	427.2033	50	42	67.0426:14;69.0254:6;69.0574:8;69.0682:7;79.0465:21;81.0280:6;81.0622:23;85.0216:10;91.0381:10;91.0548:8;93.0672:15;95.0814:9;97.0198:5;97.0564:5;98.9687:10;99.0417:5;102.9602:5;105.0677:6;107.0842:5;109.0628:6;112.9869:12;119.0847:10;121.1066:5;122.9718:23;124.9902:15;126.9703:5;127.0418:5;128.9780:9;129.0757:5;131.0851:6;135.9850:11;136.9915:13;139.0031:6;140.9862:5;141.0076:7;143.0015:6;145.09…
ATH01p00940	15-Jun-07	5:27:33	070613arabi_survey_13_pos.TXT	209	12.903	430.2052	202	431.2048	122	432.2061	36	211	61.0189:13;67.0458:12;69.0585:10;79.0476:21;81.0597:21;85.0213:14;91.0409:45;93.0654:21;95.0424:9;95.0855:22;97.0254:15;98.9752:15;105.0666:25;107.0841:14;109.0611:11;110.9684:8;112.9900:29;117.0636:12;119.0803:10;121.0621:10;121.0968:8;122.9748:22;124.9882:25;127.0389:8;128.9899:8;129.0674:8;131.0839:19;133.0963:14;135.9845:11;136.9947:24;139.0075:12;140.9849:9;145.0582:7;145.1021:19;147.1235:12…
ATH01p00941	15-Jun-07	5:27:33	070613arabi_survey_13_pos.TXT	210	12.962	408.1923	119	409.1914	67	410.1986	26	38	69.0637:5;79.0467:15;81.0622:6;85.0224:5;91.0483:12;93.0657:8;95.0852:5;105.0653:10;105.0806:5;107.0840:6;112.9883:5;119.0833:10;122.9696:8;124.9881:5;136.9875:6;148.9851:6;156.9745:6;170.9991:11;321.1017:7;327.1722:7;408.1945:38;408.7007:20;409.2030:5;653.3122:6;
ATH01p00942	15-Jun-07	5:27:33	070613arabi_survey_13_pos.TXT	211	13.030	416.193	287	417.1903	218	418.1953	71	68	67.0480:12;69.0238:7;69.0597:14;79.0457:16;81.0273:14;81.0649:20;83.0405:14;84.9488:5;85.0238:8;91.0493:22;93.0644:17;95.0408:7;95.0822:12;97.0273:9;97.0596:5;98.9685:15;105.0699:17;112.9875:11;114.9802:6;117.0706:10;119.0876:10;121.0929:5;122.9746:13;124.9906:24;127.0032:6;127.0311:5;131.0903:8;133.1006:6;135.9740:7;136.9936:11;138.9990:16;140.9702:6;140.9940:6;143.0793:7;143.9815:5;145.0940:5;1…
ATH01p00943	15-Jun-07	5:27:33	070613arabi_survey_13_pos.TXT	212	13.089	441.2262	119	442.224	72	443.2281	20	49	67.0427:5;79.0467:5;81.0643:23;85.0258:6;91.0546:5;93.0721:8;95.0778:10;98.9683:6;109.0974:8;112.9876:10;122.9738:8;124.9864:11;135.1167:5;136.9898:6;139.0130:7;140.9884:6;151.0027:7;156.9834:12;157.9857:5;165.0231:13;167.0336:5;170.9934:16;185.0024:7;185.0220:5;195.0309:10;199.0156:6;199.0426:7;213.0519:11;225.0484:9;269.0875:6;335.1563:7;335.2574:9;385.1630:19;441.2268:49;441.7274:17;497.3081:2…
ATH01p00944	15-Jun-07	5:27:33	070613arabi_survey_13_pos.TXT	213	13.147	432.2013	292	433.2078	172	434.2081	86	76	67.0410:5;69.0258:5;73.0204:7;81.0272:7;81.0626:29;83.0406:7;85.0280:7;91.0470:14;93.0635:11;95.0812:8;97.0225:13;98.9719:13;105.0646:6;107.0815:5;109.0632:6;112.9873:23;113.9972:5;116.9795:5;117.0716:9;119.0847:5;122.9737:7;124.9845:12;125.9962:5;127.0018:5;127.0455:7;130.9976:5;133.1001:7;135.9861:6;136.9826:6;137.0021:5;139.0042:16;140.9972:10;142.9919:5;143.9655:5;147.1097:5;148.9990:9;149.09…
ATH01p00945	15-Jun-07	5:27:33	070613arabi_survey_13_pos.TXT	214	13.216	416.1909	73	417.1925	38	418.1955	11	29	79.0445:5;91.0457:5;156.9753:5;321.0991:8;349.1472:12;416.1919:29;511.3010:5;
ATH01p00946	15-Jun-07	5:27:33	070613arabi_survey_13_pos.TXT	215	13.274	441.2044	64	442.2132	37	443.2171	11	9	81.0596:6;122.9745:5;171.0034:9;441.2321:9;441.7203:7;
ATH01p00947	15-Jun-07	5:27:33	070613arabi_survey_13_pos.TXT	216	13.333	430.203	132	431.2078	69	432.199	82	34	81.0640:8;170.9936:5;275.1997:11;349.1350:28;350.1375:7;430.2044:34;430.7054:15;511.2693:7;
ATH01p00948	15-Jun-07	5:27:33	070613arabi_survey_13_pos.TXT	217	13.401	403.2373	94	404.2341	26	405.2491	5	54	68.9862:19;111.0052:17;129.0173:54;139.0032:25;157.0177:16;185.0831:28;217.0319:5;259.1437:8;273.1059:15;329.1722:11;
ATH01p00949	15-Jun-07	5:27:33	070613arabi_survey_13_pos.TXT	218	13.460	433.2123	93	434.2115	58	435.2343	10	61	73.0190:5;79.0488:8;81.0558:6;85.0227:5;91.0331:7;91.0541:5;95.0820:8;97.0215:6;98.9743:7;112.9870:19;122.9678:9;123.9818:5;131.0032:5;136.9936:8;139.0057:5;148.9955:5;149.1415:5;151.0086:6;156.9731:7;157.0002:6;170.9984:24;172.9882:5;185.0156:6;199.0309:12;255.0663:6;283.0446:8;307.2370:13;308.1169:8;397.1530:61;398.1599:11;399.1482:6;433.1773:8;433.2267:9;433.7110:13;469.2810:32;
ATH01p00950	15-Jun-07	5:27:33	070613arabi_survey_13_pos.TXT	219	13.518	418.2036	117	419.2035	64	420.2154	21	16	107.0841:7;112.9913:5;156.9862:8;170.9986:5;199.0251:5;349.1323:10;367.1446:16;418.1920:11;469.2823:15;
ATH01p00951	15-Jun-07	5:27:33	070613arabi_survey_13_pos.TXT	220	13.587	439.2021	63	440.2097	42	441.2085	33	18	79.0521:5;91.0356:5;91.0507:6;95.0774:5;97.0289:7;98.9669:6;112.9821:7;119.0928:7;122.9740:7;136.9933:6;151.0011:5;153.0204:7;155.0000:6;170.9892:10;171.9942:5;185.0143:13;197.0103:6;349.1396:5;367.1457:8;390.1768:5;439.2048:18;439.2783:5;439.7089:9;537.2695:5;
ATH01p00952	15-Jun-07	5:27:33	070613arabi_survey_13_pos.TXT	221	13.645	428.3418	236	429.3397	101	430.3367	27	90	77.0275:9;89.0538:16;119.0725:5;121.0627:38;133.0856:8;165.0985:21;191.1494:5;235.1633:7;271.1521:63;341.2340:90;342.2301:6;411.3117:15;428.3429:37;429.3275:26;
ATH01p00953	15-Jun-07	5:27:33	070613arabi_survey_13_pos.TXT	222	13.704	433.3009	37	434.3135	11	435.3014	9	21	433.3080:21;
ATH01p00954	15-Jun-07	5:27:33	070613arabi_survey_13_pos.TXT	223	13.772	422.2056	46	423.209	30	424.2086	12	20	79.0437:6;81.0665:6;91.0418:7;93.0641:5;98.9706:7;105.0692:5;119.0804:6;121.1030:5;349.1477:9;422.2104:20;422.7116:17;423.2176:7;
ATH01p00955	15-Jun-07	5:27:33	070613arabi_survey_13_pos.TXT	224	13.830	418.2041	91	419.2078	64	420.2175	20	21	81.0642:5;91.0380:8;91.0526:6;93.0733:7;97.0222:5;112.9854:7;124.9890:6;148.9915:6;156.9822:5;171.0020:9;197.0177:5;349.1167:5;367.1437:21;418.2039:8;418.2542:6;418.7038:8;469.2859:16;
ATH01p00956	15-Jun-07	5:27:33	070613arabi_survey_13_pos.TXT	225	13.889	426.2053	89	427.2038	44	428.203	16	17	69.0623:17;91.0492:5;156.9882:5;170.9971:8;367.1455:9;426.2001:8;426.6972:8;485.2897:5;737.3709:5;
ATH01p00957	15-Jun-07	5:27:33	070613arabi_survey_13_pos.TXT	226	13.958	446.2198	22	447.2183	16	448.2302	9	8	446.2201:8;
ATH01p00958	15-Jun-07	5:27:33	070613arabi_survey_13_pos.TXT	227	14.016	418.286	0	419.2944	5	420.2928	0	27	79.0508:9;81.0670:7;93.0671:6;97.0293:5;98.9743:6;112.9895:9;122.9726:8;124.9869:6;151.0008:7;152.9938:6;156.9701:6;170.9942:19;172.0175:5;185.0137:9;307.2274:6;367.1484:27;418.2072:16;418.7039:6;419.2150:5;469.2789:19;
ATH01p00959	15-Jun-07	5:27:33	070613arabi_survey_13_pos.TXT	228	14.075	426.237	0	427.2404	0	428.2438	0	13	107.0819:5;124.9889:5;171.0003:12;172.9937:5;185.0150:8;323.1098:11;426.2112:13;426.7006:6;
ATH01p00960	15-Jun-07	5:27:33	070613arabi_survey_13_pos.TXT	229	14.143	435.2885	20	436.3035	9	437.2842	10	5	276.2129:5;
ATH01p00961	15-Jun-07	5:27:33	070613arabi_survey_13_pos.TXT	230	14.202	418.2057	199	419.2054	130	420.2069	36	40	79.0503:5;85.0193:9;91.0335:5;93.0657:8;95.0814:9;105.0684:5;109.0946:5;121.0951:5;136.9870:5;143.9789:5;156.9859:9;170.9977:18;185.0115:12;199.0190:6;269.0733:9;283.0627:7;285.0778:10;307.1296:10;307.2146:6;367.1455:31;368.1567:5;418.2060:15;418.7193:5;469.2898:40;470.3028:7;
ATH01p00962	15-Jun-07	5:27:33	070613arabi_survey_13_pos.TXT	231	14.260	426.2163	142	427.2028	79	428.2032	31	14	81.0682:6;124.9922:5;156.9796:6;171.0022:14;367.1386:6;426.2057:7;469.2909:8;
ATH01p00963	15-Jun-07	5:27:33	070613arabi_survey_13_pos.TXT	233	14.387	418.2018	131	419.2013	64	420.2058	18	23	91.0418:5;98.9811:5;112.9887:6;171.0057:8;185.0142:13;241.0795:5;307.2450:5;367.1447:23;418.2032:13;469.2864:18;
ATH01p00964	15-Jun-07	5:27:33	070613arabi_survey_13_pos.TXT	235	14.514	432.2766	0	433.28	0	434.2922	2	6	107.0780:5;367.1500:6;
ATH01p00965	15-Jun-07	5:27:33	070613arabi_survey_13_pos.TXT	236	14.572	418.2057	56	419.2104	58	420.2096	16	10	91.0315:5;98.9657:6;156.9749:5;339.1181:10;418.2163:9;
ATH01p00966	15-Jun-07	5:27:33	070613arabi_survey_13_pos.TXT	237	14.631	426.2067	36	427.2036	26	428.2135	0	9	95.0775:6;171.0076:5;426.2018:9;
ATH01p00967	15-Jun-07	5:27:33	070613arabi_survey_13_pos.TXT	238	14.699	437.246	21	438.2532	6	439.236	3	5	93.0650:5;437.2447:5;
ATH01p00968	15-Jun-07	5:27:33	070613arabi_survey_13_pos.TXT	239	14.758	409.2035	24	410.2002	11	411.1924	5	52	67.0435:5;69.0622:6;81.0616:11;91.0448:12;93.0686:5;112.9848:12;121.0911:5;122.9743:9;124.9893:7;127.0355:5;136.9836:7;148.9929:8;151.0046:8;156.9882:10;163.0121:5;170.9953:9;185.0190:10;199.0293:13;349.1406:52;350.1273:5;409.1969:9;469.2833:15;
ATH01p00969	15-Jun-07	5:27:33	070613arabi_survey_13_pos.TXT	242	14.943	409.205	114	410.2068	78	411.2182	10	17	79.0459:7;81.0697:6;95.0772:5;105.0704:5;107.0815:7;112.9841:5;119.0850:8;124.9836:5;139.0033:8;170.9986:10;199.0312:7;269.0820:6;409.2007:17;409.7024:7;
ATH01p00970	15-Jun-07	5:27:33	070613arabi_survey_13_pos.TXT	243	15.002	401.2688	0	402.2722	0	403.2743	10	34	67.0428:5;79.0456:5;81.0629:11;85.0236:5;91.0408:17;91.0546:8;93.0647:21;105.0687:23;107.0843:6;110.9822:6;112.9900:14;119.0816:8;121.1052:5;122.9746:16;124.9910:9;131.0854:6;133.1040:10;135.9810:8;139.0098:7;145.1003:9;147.1140:8;148.9752:5;151.0085:10;159.1277:6;169.0216:5;170.9988:5;185.0150:6;259.2030:12;366.1585:7;381.1642:6;401.2032:34;401.7101:19;402.2086:5;501.3585:5;
ATH01p00971	15-Jun-07	5:27:33	070613arabi_survey_13_pos.TXT	244	15.070	432.2193	31	433.2174	20	434.2261	0	11	81.0643:5;112.9891:5;185.0101:6;285.0776:6;367.1487:11;432.2202:6;497.3137:10;
ATH01p00972	15-Jun-07	5:27:33	070613arabi_survey_13_pos.TXT	246	15.188	409.2016	260	410.2008	139	411.1977	30	42	67.0446:7;73.0155:6;77.0291:6;79.0425:9;81.0659:14;91.0478:19;93.0660:8;97.0191:7;105.0653:9;112.9835:18;117.0644:5;119.0851:6;121.0994:6;122.9730:5;124.9923:14;133.0919:6;135.9791:5;136.9842:8;142.9758:7;148.9956:7;151.0126:10;156.9795:11;170.9959:25;177.0188:6;181.0176:7;185.0201:14;197.0115:6;199.0267:6;221.0584:5;225.0536:5;275.1978:8;279.0986:5;349.1342:42;350.1440:8;409.1986:32;409.6811:12;…
ATH01p00973	15-Jun-07	5:27:33	070613arabi_survey_13_pos.TXT	247	15.256	401.2067	59	402.2096	19	403.2135	0	27	67.0489:5;79.0452:7;81.0573:5;85.0239:8;91.0321:5;91.0478:15;107.0820:9;109.0957:5;121.1024:6;124.9880:5;133.1101:5;139.0031:5;151.0159:5;171.0016:5;185.0056:5;225.0427:5;401.2016:27;401.2837:6;639.3370:5;
ATH01p00974	15-Jun-07	5:27:33	070613arabi_survey_13_pos.TXT	248	15.314	425.2135	180	426.2158	80	427.2087	23	105	79.0467:7;91.0322:10;91.0511:7;93.0703:6;97.0222:6;112.9905:10;121.0989:9;122.9714:6;156.9790:11;170.9955:15;171.0357:5;185.0105:10;197.0243:5;199.0265:7;307.2245:14;381.1654:105;382.1418:8;382.1905:8;425.2057:8;425.7081:12;469.2888:53;470.2911:12;
ATH01p00975	15-Jun-07	5:27:33	070613arabi_survey_13_pos.TXT	249	15.373	409.205	88	410.2046	53	411.2065	9	19	67.0409:5;69.0601:9;95.0839:5;122.9769:5;135.9826:6;136.9916:5;139.0120:5;171.0021:8;185.0078:6;199.0282:5;223.0235:6;225.0475:13;279.1054:7;321.1019:14;321.2152:7;335.1485:19;409.1997:6;483.2836:13;
ATH01p00976	15-Jun-07	5:27:33	070613arabi_survey_13_pos.TXT	250	15.441	437.2558	127	438.2606	38	439.2626	0	39	127.0359:6;275.2050:39;293.2113:5;419.2359:12;437.2568:39;
ATH01p00977	15-Jun-07	5:27:33	070613arabi_survey_13_pos.TXT	251	15.500	425.2184	17	426.2141	17	427.2172	3	8	353.1320:8;497.3318:5;
ATH01p00978	15-Jun-07	5:27:33	070613arabi_survey_13_pos.TXT	252	15.559	410.2157	19	411.2099	11	412.2225	0	7	81.0685:7;124.9956:6;
ATH01p00979	15-Jun-07	5:27:33	070613arabi_survey_13_pos.TXT	253	15.627	437.276	19	438.2606	4	439.2804	4	13	275.2055:10;437.2526:13;
ATH01p00980	15-Jun-07	5:27:33	070613arabi_survey_13_pos.TXT	255	15.744	423.2188	80	424.2113	31	425.2075	15	7	81.0673:5;185.0198:5;423.1983:5;423.2487:6;423.7198:7;
ATH01p00981	15-Jun-07	5:27:33	070613arabi_survey_13_pos.TXT	257	15.871	415.218	58	416.2208	33	417.2279	11	12	277.2205:5;415.2128:12;
ATH01p00982	15-Jun-07	5:27:33	070613arabi_survey_13_pos.TXT	259	15.998	423.2165	24	424.2141	12	425.2065	3	5	423.2258:5;
ATH01p00983	15-Jun-07	5:27:33	070613arabi_survey_13_pos.TXT	263	16.242	443.1614	5	444.1648	0	445.1682	0	6	443.3364:6;
ATH01p00984	15-Jun-07	5:27:33	070613arabi_survey_13_pos.TXT	266	16.427	423.2054	11	424.2088	0	425.2294	8	15	423.1787:15;
ATH01p00985	15-Jun-07	5:27:33	070613arabi_survey_13_pos.TXT	268	16.554	445.3789	13	446.384	6	447.3857	0	8	445.3617:8;
ATH01p00986	15-Jun-07	5:27:33	070613arabi_survey_13_pos.TXT	269	16.613	429.2436	67	430.2508	18	431.2581	7	14	429.2389:14;429.3491:7;
ATH01p00987	15-Jun-07	5:27:33	070613arabi_survey_13_pos.TXT	270	16.672	413.2759	24	414.2856	3	415.2703	1	15	413.2681:15;
ATH01p00988	15-Jun-07	5:27:33	070613arabi_survey_13_pos.TXT	271	16.740	401.3498	24	402.3572	2	403.3566	0	18	401.3410:18;
ATH01p00989	15-Jun-07	5:27:33	070613arabi_survey_13_pos.TXT	273	16.857	429.2447	8	430.2459	4	431.2446	5	8	429.2515:8;
ATH01p00990	15-Jun-07	5:27:33	070613arabi_survey_13_pos.TXT	274	16.925	402.2077	41	403.2089	16	404.2145	0	5	79.0517:5;
ATH01p00991	15-Jun-07	5:27:33	070613arabi_survey_13_pos.TXT	277	17.111	409.3765	19	410.3946	3	411.3659	5	9	409.4007:9;
ATH01p00992	15-Jun-07	5:27:33	070613arabi_survey_13_pos.TXT	279	17.228	419.3173	48	420.3373	15	421.3241	0	12	149.0217:12;
ATH01p00993	15-Jun-07	5:27:33	070613arabi_survey_13_pos.TXT	283	17.482	429.3635	14	430.3669	0	431.3703	0	16	429.3753:16;
ATH01p00994	15-Jun-07	5:27:33	070613arabi_survey_13_pos.TXT	289	17.853	449.3654	65	450.3747	21	451.3617	5	71	449.3663:71;
ATH01p00995	15-Jun-07	5:27:33	070613arabi_survey_13_pos.TXT	290	17.911	424.3737	0	425.37	1	426.3805	0	31	365.7936:31;404.2237:9;
ATH01p00996	15-Jun-07	5:27:33	070613arabi_survey_13_pos.TXT	291	17.970	410.7944	37	411.7872	14	412.8	26	6	99.5029:6;
ATH01p00997	15-Jun-07	5:27:33	070613arabi_survey_13_pos.TXT	292	18.038	416.8068	41	417.8142	29	418.8136	0	15	290.7581:15;393.7943:5;
ATH01p00998	15-Jun-07	5:27:33	070613arabi_survey_13_pos.TXT	293	18.097	442.7621	50	443.7697	42	444.7719	34	36	71.9219:16;72.9331:16;141.9653:5;359.7204:6;360.7206:36;361.7253:29;378.7262:8;401.7424:32;402.7380:13;419.7592:5;
ATH01p00999	15-Jun-07	5:27:33	070613arabi_survey_13_pos.TXT	294	18.155	445.7692	97	446.7761	48	447.7729	59	68	71.9204:9;72.9302:19;286.7544:9;359.7095:5;362.7110:8;363.7239:68;364.7229:35;381.7314:6;382.7147:5;404.7417:44;405.7482:20;422.7697:8;
ATH01p01000	15-Jun-07	5:27:33	070613arabi_survey_13_pos.TXT	295	18.224	401.7397	16	402.755	14	403.7544	14	8	72.9272:8;
ATH01p01001	15-Jun-07	5:27:33	070613arabi_survey_13_pos.TXT	296	18.282	442.7722	89	443.7785	54	444.7721	76	80	71.9247:16;72.9269:19;74.9325:5;359.7063:11;360.7181:80;361.7150:31;378.7300:14;379.7432:6;400.7504:5;401.7475:46;402.7398:10;419.7532:14;
ATH01p01002	15-Jun-07	5:27:33	070613arabi_survey_13_pos.TXT	297	18.341	445.771	68	446.7755	47	447.7686	38	46	71.9221:12;72.9316:16;74.9301:7;362.7242:11;363.7262:46;364.7249:29;381.7440:9;403.7233:8;404.7388:35;405.7445:7;422.7538:8;
ATH01p01003	15-Jun-07	5:27:33	070613arabi_survey_13_pos.TXT	298	18.409	402.737	39	403.7556	24	404.751	16	6	72.9296:6;361.7236:6;
ATH01p01004	15-Jun-07	5:27:33	070613arabi_survey_13_pos.TXT	299	18.468	442.7639	59	443.7644	55	444.7705	45	64	71.9227:5;72.9309:18;74.9293:9;360.7154:64;361.7200:23;378.7170:10;400.7364:6;401.7459:32;402.7385:9;
ATH01p01005	15-Jun-07	5:27:33	070613arabi_survey_13_pos.TXT	300	18.527	446.7748	57	447.7701	25	448.7775	34	17	72.9318:14;74.9307:5;363.7140:12;364.6998:17;364.7491:9;365.6971:6;377.7449:6;382.7150:5;405.7466:15;406.7157:5;
ATH01p01006	15-Jun-07	5:27:33	070613arabi_survey_13_pos.TXT	302	18.653	441.7711	43	442.7645	36	443.7724	32	26	71.9232:10;72.9244:5;358.7185:6;359.7304:22;360.7239:12;377.7295:5;400.7443:26;401.7504:5;
ATH01p01007	15-Jun-07	5:27:33	070613arabi_survey_13_pos.TXT	303	18.712	448.8163	0	449.8197	0	450.8083	11	19	74.9347:5;76.9239:6;361.7185:5;366.7272:19;384.7403:7;407.7538:12;
ATH01p01008	15-Jun-07	5:27:33	070613arabi_survey_13_pos.TXT	304	18.780	444.7658	51	445.7701	33	446.7686	47	26	74.9320:11;357.7117:5;361.7212:7;362.7265:18;363.7279:5;380.7420:7;403.7487:26;404.7322:5;
ATH01p01009	15-Jun-07	5:27:33	070613arabi_survey_13_pos.TXT	307	18.965	444.7691	33	445.7566	27	446.7756	27	29	357.7176:5;362.7193:26;363.7170:8;403.7538:29;
ATH01p01010	15-Jun-07	5:27:33	070613arabi_survey_13_pos.TXT	308	19.024	438.7793	16	439.7827	0	440.7861	0	18	355.7184:5;356.7162:18;357.7177:6;397.7607:9;
ATH01p01011	15-Jun-07	5:27:33	070613arabi_survey_13_pos.TXT	309	19.083	447.771	37	448.7801	31	449.7778	0	13	365.7176:10;366.7121:7;406.7527:13;
ATH01p01012	15-Jun-07	5:27:33	070613arabi_survey_13_pos.TXT	310	19.151	442.7631	40	443.7673	27	444.7785	33	19	360.7197:19;361.7146:10;378.7397:5;401.7248:8;401.7713:14;
ATH01p01013	15-Jun-07	5:27:33	070613arabi_survey_13_pos.TXT	311	19.210	405.7554	21	406.7583	10	407.7622	0	5	364.7361:5;
ATH01p01014	15-Jun-07	5:27:33	070613arabi_survey_13_pos.TXT	312	19.268	446.7878	0	447.7778	22	448.8131	7	21	364.7195:21;382.7401:5;405.7410:11;
ATH01p01015	15-Jun-07	5:27:33	070613arabi_survey_13_pos.TXT	313	19.337	439.7736	23	440.7881	15	441.7753	23	9	357.7152:9;357.7583:5;398.7672:7;399.7599:6;
ATH01p01016	15-Jun-07	5:27:33	070613arabi_survey_13_pos.TXT	314	19.395	442.7549	35	443.7762	26	444.7418	15	24	74.9312:7;360.7251:24;378.7373:5;401.7479:12;
ATH01p01017	15-Jun-07	5:27:33	070613arabi_survey_13_pos.TXT	315	19.454	446.777	31	447.7785	20	448.7901	23	15	76.9247:6;359.7110:5;364.7210:15;365.7231:6;405.7411:12;
ATH01p01018	15-Jun-07	6:07:34	070613arabi_survey_14_pos.TXT	1	0.043	444.7703	38	445.7888	11	446.765	22	28	72.9282:5;362.7197:28;363.7254:6;403.7494:15;404.7466:10;
ATH01p01019	15-Jun-07	6:07:34	070613arabi_survey_14_pos.TXT	3	0.160	471.7559	0	472.7547	12	473.771	7	5	99.5037:5;
ATH01p01020	15-Jun-07	6:07:34	070613arabi_survey_14_pos.TXT	4	0.229	444.7608	31	445.7732	26	446.7635	23	20	362.7196:20;403.7520:16;404.7509:5;
ATH01p01021	15-Jun-07	6:07:34	070613arabi_survey_14_pos.TXT	6	0.346	450.7581	10	451.7615	0	452.7675	9	14	368.7325:9;381.7705:5;409.7454:14;
ATH01p01022	15-Jun-07	6:07:34	070613arabi_survey_14_pos.TXT	7	0.414	446.769	30	447.7625	22	448.7741	22	16	74.9272:5;364.7118:16;382.7280:6;405.7550:9;
ATH01p01023	15-Jun-07	6:07:34	070613arabi_survey_14_pos.TXT	8	0.473	472.7441	15	473.729	8	474.7366	9	5	431.7438:5;
ATH01p01024	15-Jun-07	6:07:34	070613arabi_survey_14_pos.TXT	9	0.531	443.7658	0	444.7689	26	445.7555	11	10	74.9286:5;360.7369:5;361.7264:10;362.7251:5;402.7437:10;
ATH01p01025	15-Jun-07	6:07:34	070613arabi_survey_14_pos.TXT	10	0.599	440.7694	25	441.7825	19	442.7842	22	16	99.5050:5;358.7190:16;359.7119:7;399.7427:7;
ATH01p01026	15-Jun-07	6:07:34	070613arabi_survey_14_pos.TXT	11	0.658	447.7696	22	448.7774	16	449.7887	7	15	365.7283:15;406.7623:12;
ATH01p01027	15-Jun-07	6:07:34	070613arabi_survey_14_pos.TXT	12	0.717	458.856	23	459.8571	10	460.8628	0	256	60.9956:11;70.0016:62;71.0167:10;79.0087:105;82.5264:24;84.9538:77;88.0152:13;90.5214:8;112.9259:15;140.9169:95;158.9277:81;170.9296:32;186.9265:28;214.9214:256;344.8817:71;458.8665:57;
ATH01p01028	15-Jun-07	6:07:34	070613arabi_survey_14_pos.TXT	13	0.785	474.8341	430	475.8452	114	476.8538	83	163	58.4898:5;60.9942:21;70.0012:83;71.0175:22;73.5211:8;79.0079:163;79.5068:5;80.0080:5;82.5265:29;84.9544:35;88.0136:16;90.5169:12;140.9203:24;158.9322:14;170.9248:11;186.9241:15;198.9418:35;199.9389:5;214.9204:93;220.8714:6;248.8417:5;276.8284:10;334.8595:7;344.8752:54;350.8332:28;464.8124:8;474.8335:73;486.7651:5;692.7805:11;693.7839:6;694.7969:8;
ATH01p01029	15-Jun-07	6:07:34	070613arabi_survey_14_pos.TXT	14	0.843	454.8175	0	455.8113	34	456.8243	0	554	139.9146:50;353.8416:30;455.1187:554;
ATH01p01030	15-Jun-07	6:07:34	070613arabi_survey_14_pos.TXT	15	0.902	460.0316	131	461.0351	40	462.0384	0	148	72.0675:6;118.0852:28;135.0208:6;136.0187:8;138.0361:5;168.0379:28;184.0345:6;185.0330:5;186.0489:32;198.0158:5;199.0248:5;218.0294:46;228.0684:6;244.0504:78;245.0424:5;256.0594:10;304.0654:12;346.0760:10;380.0797:148;381.0783:11;460.0284:80;460.2166:7;460.9960:6;
ATH01p01031	15-Jun-07	6:07:34	070613arabi_survey_14_pos.TXT	16	0.971	426.9704	21	427.9738	0	428.9804	6	6	261.0308:5;427.0016:6;
ATH01p01032	15-Jun-07	6:07:34	070613arabi_survey_14_pos.TXT	17	1.029	455.1125	18	456.1159	0	457.1262	2	7	455.1013:7;
ATH01p01033	15-Jun-07	6:07:34	070613arabi_survey_14_pos.TXT	18	1.088	462.0347	6	463.0381	0	464.047	2	7	279.0102:7;
ATH01p01034	15-Jun-07	6:07:34	070613arabi_survey_14_pos.TXT	19	1.156	449.8516	41	450.8521	27	451.8758	29	10	217.8298:6;218.8323:7;261.8764:5;281.8936:6;313.8579:5;357.8353:7;403.8331:7;449.8568:10;
ATH01p01035	15-Jun-07	6:07:34	070613arabi_survey_14_pos.TXT	21	1.273	456.8518	21	457.8547	11	458.8481	6	7	72.0747:5;123.0566:7;
ATH01p01036	15-Jun-07	6:07:34	070613arabi_survey_14_pos.TXT	22	1.341	440.9822	345	441.9849	56	442.9807	163	144	74.9331:11;84.9535:13;86.9678:15;88.9478:25;92.9381:5;96.9537:15;98.9365:14;98.9718:9;102.9644:15;114.9676:42;115.9739:8;116.9461:130;130.9577:5;132.9778:34;134.9592:7;140.9483:21;142.9630:52;143.9726:16;144.9429:21;156.9834:8;157.9812:5;158.9610:85;158.9965:22;160.9739:31;162.9557:14;168.9451:8;169.9637:5;173.0083:9;174.9934:8;176.9738:14;184.9843:17;186.9585:58;201.0024:12;202.9883:15;204.9668:…
ATH01p01037	15-Jun-07	6:07:34	070613arabi_survey_14_pos.TXT	23	1.400	443.9924	79	444.9958	0	446.0007	35	53	188.9644:5;202.9874:6;220.9768:6;251.9711:53;443.9979:33;
ATH01p01038	15-Jun-07	6:07:34	070613arabi_survey_14_pos.TXT	24	1.459	460.0296	68	461.0273	33	462.0184	41	46	168.0373:10;186.0414:8;199.0309:5;218.0244:11;244.0507:30;256.0431:6;260.0234:5;346.0848:7;380.0763:46;460.0395:35;
ATH01p01039	15-Jun-07	6:07:34	070613arabi_survey_14_pos.TXT	25	1.527	451.8522	22	452.8684	20	453.859	0	5	79.0072:5;
ATH01p01040	15-Jun-07	6:07:34	070613arabi_survey_14_pos.TXT	26	1.585	454.88	0	455.8834	0	456.8751	18	8	274.7884:8;275.8047:5;315.8255:6;413.8487:8;431.8370:5;455.0583:5;
ATH01p01041	15-Jun-07	6:07:34	070613arabi_survey_14_pos.TXT	28	1.712	444.8611	16	445.8645	0	446.8688	7	10	362.7146:10;403.7483:5;
ATH01p01042	15-Jun-07	6:07:34	070613arabi_survey_14_pos.TXT	34	2.088	427.903	157	428.9068	132	429.9153	29	81	94.0018:15;112.0166:13;124.0391:10;151.9206:16;165.9360:14;166.9256:12;166.9464:13;167.9284:9;169.9341:9;175.8534:5;177.9274:6;181.9156:6;183.9293:5;189.8719:8;191.8660:5;192.8932:7;199.9299:6;209.8801:6;210.9126:12;212.9352:6;213.9180:22;221.8904:5;225.8907:6;226.9119:11;227.8984:6;228.9332:5;238.8850:10;239.8603:9;240.8555:8;240.9266:29;241.9079:6;242.8750:5;258.9408:10;268.8926:25;269.8901:8;2…
ATH01p01043	15-Jun-07	6:07:34	070613arabi_survey_14_pos.TXT	35	2.146	472.9359	223	473.9343	44	474.9487	57	158	102.9105:7;121.9303:10;136.8695:5;151.9424:9;160.9538:6;161.9401:6;161.9704:7;176.9685:7;177.9203:10;183.9078:10;192.9477:6;197.9303:38;198.9412:9;215.9396:11;238.8962:6;238.9242:6;269.9575:28;270.9149:89;271.9341:5;283.9379:6;285.9453:18;288.9322:6;331.9348:158;472.9342:22;
ATH01p01044	15-Jun-07	6:07:34	070613arabi_survey_14_pos.TXT	37	2.273	438.8206	10	439.824	0	440.8448	2	17	122.9767:12;150.9729:10;192.0078:12;313.0278:17;398.0486:5;
ATH01p01045	15-Jun-07	6:07:34	070613arabi_survey_14_pos.TXT	38	2.332	432.8738	9	433.8772	0	434.8775	8	20	106.9028:16;165.8898:5;269.8878:20;
ATH01p01046	15-Jun-07	6:07:34	070613arabi_survey_14_pos.TXT	40	2.458	460.9311	19	461.9407	11	462.9269	11	9	236.8838:9;277.9175:7;
ATH01p01047	15-Jun-07	6:07:34	070613arabi_survey_14_pos.TXT	41	2.517	434.8601	50	435.866	9	436.8723	5	58	106.9017:7;108.9010:30;151.0426:5;167.8897:11;183.9174:5;212.9050:5;269.8831:6;271.8817:58;389.0151:13;434.8652:20;435.0212:6;
ATH01p01048	15-Jun-07	6:07:34	070613arabi_survey_14_pos.TXT	43	2.644	471.1055	165	472.1106	61	473.1126	25	90	76.0145:42;84.0350:11;105.0338:38;116.0129:13;122.0630:58;134.0112:16;142.0303:12;144.0083:6;145.0585:12;153.0660:13;158.0109:11;162.0235:23;164.0206:18;179.0530:25;199.0764:22;233.0659:6;308.0914:14;325.0315:5;342.0647:16;396.0487:5;396.0974:6;471.1110:90;472.1073:8;
ATH01p01049	15-Jun-07	6:07:34	070613arabi_survey_14_pos.TXT	45	2.761	444.8529	20	445.8493	2	446.8638	3	6	362.7122:6;
ATH01p01050	15-Jun-07	6:07:34	070613arabi_survey_14_pos.TXT	46	2.830	438.765	7	439.7769	8	440.7718	0	12	116.9478:5;132.9564:6;246.9809:12;248.9674:10;439.0122:9;
ATH01p01051	15-Jun-07	6:07:34	070613arabi_survey_14_pos.TXT	47	2.888	457.9298	10	458.93	3	459.9224	5	5	458.1858:5;
ATH01p01052	15-Jun-07	6:07:34	070613arabi_survey_14_pos.TXT	48	2.947	446.0019	26	446.9891	6	448.0018	9	14	446.0162:14;
ATH01p01053	15-Jun-07	6:07:34	070613arabi_survey_14_pos.TXT	49	3.015	449.9779	30	450.9737	12	451.9716	25	16	103.0526:16;287.9470:6;449.9751:7;
ATH01p01054	15-Jun-07	6:07:34	070613arabi_survey_14_pos.TXT	50	3.074	425.0509	55	426.0578	9	427.0679	42	75	108.9559:13;138.9688:32;156.9775:5;164.9439:6;166.9656:12;210.9555:75;228.9603:7;251.9845:27;342.9948:6;384.0231:35;
ATH01p01055	15-Jun-07	6:07:34	070613arabi_survey_14_pos.TXT	51	3.132	445.0697	44	446.0659	8	447.0617	32	26	103.0478:14;131.0482:18;163.0760:6;218.9867:16;362.7291:7;363.7294:8;366.0405:9;381.0464:26;399.0466:7;404.7327:5;445.0724:9;
ATH01p01056	15-Jun-07	6:07:34	070613arabi_survey_14_pos.TXT	52	3.200	474.9867	12	475.9901	0	477.0029	10	14	130.0656:14;
ATH01p01057	15-Jun-07	6:07:34	070613arabi_survey_14_pos.TXT	53	3.259	470.0823	59	471.0849	14	472.0773	37	67	152.0023:8;166.0155:6;291.0335:6;308.0288:67;309.0338:5;470.0664:7;
ATH01p01058	15-Jun-07	6:07:34	070613arabi_survey_14_pos.TXT	54	3.318	436.1583	18	437.1617	0	438.1466	7	5	436.1518:5;
ATH01p01059	15-Jun-07	6:07:34	070613arabi_survey_14_pos.TXT	55	3.386	445.7426	0	446.7612	8	447.7494	0	6	404.7401:6;
ATH01p01060	15-Jun-07	6:07:34	070613arabi_survey_14_pos.TXT	56	3.444	449.11	137	450.1134	27	451.118	13	355	153.0162:14;229.0493:19;303.0536:355;304.0534:19;449.1078:47;
ATH01p01061	15-Jun-07	6:07:34	070613arabi_survey_14_pos.TXT	57	3.503	465.1016	61	466.1161	18	467.1182	12	18	303.0575:18;465.0975:14;
ATH01p01062	15-Jun-07	6:07:34	070613arabi_survey_14_pos.TXT	58	3.571	461.0592	31	462.0737	6	463.0748	14	9	218.9809:7;461.0637:9;
ATH01p01063	15-Jun-07	6:07:34	070613arabi_survey_14_pos.TXT	59	3.630	433.1131	933	434.1189	234	435.1255	49	5123	121.0264:189;153.0194:372;165.0194:155;287.0565:5123;288.0626:214;433.1156:454;
ATH01p01064	15-Jun-07	6:07:34	070613arabi_survey_14_pos.TXT	60	3.688	425.0852	73	426.104	19	427.0886	13	34	425.0832:34;
ATH01p01065	15-Jun-07	6:07:34	070613arabi_survey_14_pos.TXT	61	3.757	469.164	61	470.1638	37	471.1674	15	43	130.0667:43;469.1534:21;
ATH01p01066	15-Jun-07	6:07:34	070613arabi_survey_14_pos.TXT	62	3.815	431.1114	135	432.1151	25	433.102	21	72	130.0689:5;132.0459:7;146.0623:10;160.0851:8;175.0658:30;176.0741:21;201.0714:37;218.0262:11;236.0746:5;251.0491:5;269.0602:72;431.1075:17;
ATH01p01067	15-Jun-07	6:07:34	070613arabi_survey_14_pos.TXT	63	3.874	449.1133	185	450.1151	54	451.1184	14	414	153.0227:24;303.0503:414;304.0443:22;449.1166:59;
ATH01p01068	15-Jun-07	6:07:34	070613arabi_survey_14_pos.TXT	64	3.942	425.1557	78	426.1663	15	427.1625	0	19	425.1595:19;
ATH01p01069	15-Jun-07	6:07:34	070613arabi_survey_14_pos.TXT	65	4.001	465.1018	41	466.116	11	467.1086	0	21	99.5103:5;133.0270:5;207.9659:5;222.9882:6;303.0572:21;
ATH01p01070	15-Jun-07	6:07:34	070613arabi_survey_14_pos.TXT	66	4.059	469.967	23	470.968	14	471.9875	4	18	99.5045:6;133.0301:15;161.0225:9;175.0340:6;193.0516:18;471.0976:5;
ATH01p01071	15-Jun-07	6:07:34	070613arabi_survey_14_pos.TXT	67	4.127	425.028	20	426.0215	20	427.019	11	11	99.5054:5;133.0217:5;233.9438:5;248.9735:11;249.9773:10;425.1887:10;
ATH01p01072	15-Jun-07	6:07:34	070613arabi_survey_14_pos.TXT	68	4.186	433.1148	398	434.1179	105	435.119	19	378	153.0195:13;287.0577:378;288.0678:12;433.1186:93;
ATH01p01073	15-Jun-07	6:07:34	070613arabi_survey_14_pos.TXT	69	4.245	443.2989	180	444.3087	43	445.3098	11	168	86.0911:47;128.1060:8;147.0428:10;156.1179:6;175.0358:12;175.1209:12;176.0448:6;207.0667:20;271.1736:8;321.1029:13;322.1085:7;385.0346:6;443.3019:168;444.3047:8;
ATH01p01074	15-Jun-07	6:07:34	070613arabi_survey_14_pos.TXT	70	4.313	449.1097	18	450.1025	7	451.1165	0	14	287.0494:14;303.0465:6;407.7478:6;
ATH01p01075	15-Jun-07	6:07:34	070613arabi_survey_14_pos.TXT	71	4.372	457.119	17	458.1412	3	459.1256	4	7	99.5079:7;
ATH01p01076	15-Jun-07	6:07:34	070613arabi_survey_14_pos.TXT	72	4.430	431.1145	36	432.1179	0	433.1148	24	8	269.0511:6;269.0827:8;
ATH01p01077	15-Jun-07	6:07:34	070613arabi_survey_14_pos.TXT	73	4.498	443.2907	19	444.2941	0	445.2808	2	16	443.1959:16;443.2791:6;
ATH01p01078	15-Jun-07	6:07:34	070613arabi_survey_14_pos.TXT	74	4.557	438.2375	91	439.2401	42	440.2549	7	234	76.0149:14;91.0483:14;119.0494:39;130.0645:38;131.0657:13;144.0126:8;147.0446:189;162.0244:11;204.1051:81;218.1248:9;292.2056:51;308.0999:20;309.1010:10;421.2183:44;438.2427:234;439.2613:18;
ATH01p01079	15-Jun-07	6:07:34	070613arabi_survey_14_pos.TXT	75	4.616	433.1213	113	434.1331	25	435.1423	30	192	121.0235:10;287.0597:192;433.1147:34;
ATH01p01080	15-Jun-07	6:07:34	070613arabi_survey_14_pos.TXT	76	4.684	468.2522	94	469.2531	35	470.2677	12	55	177.0560:20;234.1242:6;468.2518:55;469.2574:9;
ATH01p01081	15-Jun-07	6:07:34	070613arabi_survey_14_pos.TXT	77	4.743	438.0388	336	439.0393	68	440.0365	158	506	91.0482:82;119.0495:90;122.9765:23;134.9723:21;135.9813:36;147.0487:78;148.9933:18;160.9870:24;165.9995:25;175.0433:147;176.9940:20;191.9769:40;204.9827:53;206.9994:29;207.0658:142;210.9922:16;218.9992:24;221.9870:125;234.9926:27;237.0083:301;239.9958:20;247.9654:21;255.0182:98;262.9885:17;265.0042:99;265.9828:22;280.9992:102;335.0119:26;353.0183:506;354.0284:31;369.0101:20;371.0338:82;394.0506:2…
ATH01p01082	15-Jun-07	6:07:34	070613arabi_survey_14_pos.TXT	78	4.801	425.1668	132	426.168	74	427.1736	0	452	97.0440:26;127.0542:34;169.0666:29;187.0828:22;263.1141:28;323.1398:38;425.1695:452;426.1656:21;
ATH01p01083	15-Jun-07	6:07:34	070613arabi_survey_14_pos.TXT	79	4.869	469.0323	0	470.0357	0	471.0391	0	30	207.0693:30;352.9544:5;468.9699:10;
ATH01p01084	15-Jun-07	6:07:34	070613arabi_survey_14_pos.TXT	80	4.928	456.9938	101	457.9874	21	458.9876	58	27	202.9868:9;235.9715:16;279.9647:27;457.1325:5;
ATH01p01085	15-Jun-07	6:07:34	070613arabi_survey_14_pos.TXT	81	4.987	449.1122	199	450.1167	55	451.1344	12	232	71.0403:19;85.0204:27;129.0536:11;303.0545:232;304.0493:10;366.7220:7;
ATH01p01086	15-Jun-07	6:07:34	070613arabi_survey_14_pos.TXT	84	5.172	472.1601	13	473.1755	4	474.1669	0	6	99.5084:6;
ATH01p01087	15-Jun-07	6:07:34	070613arabi_survey_14_pos.TXT	85	5.240	427.0534	106	428.052	7	429.0671	41	50	179.0017:6;218.9841:10;221.0038:10;341.0550:50;383.0632:6;427.0581:15;
ATH01p01088	15-Jun-07	6:07:34	070613arabi_survey_14_pos.TXT	86	5.299	465.1056	53	466.121	11	467.115	13	451	156.0704:17;189.0533:58;199.0401:23;217.0470:451;218.0521:17;421.1057:19;465.1068:135;
ATH01p01089	15-Jun-07	6:07:34	070613arabi_survey_14_pos.TXT	87	5.358	443.0508	22	444.0542	0	445.0614	8	6	360.7203:6;
ATH01p01090	15-Jun-07	6:07:34	070613arabi_survey_14_pos.TXT	88	5.426	459.2892	67	460.2974	13	461.296	0	54	86.0896:54;99.5061:6;157.1362:5;197.0937:8;245.1916:9;300.2035:18;328.1923:41;459.2839:7;
ATH01p01091	15-Jun-07	6:07:34	070613arabi_survey_14_pos.TXT	89	5.485	462.9805	31	463.967	6	464.992	9	19	253.9642:19;317.0679:11;383.0278:18;
ATH01p01092	15-Jun-07	6:07:34	070613arabi_survey_14_pos.TXT	90	5.543	445.0874	18	446.1073	4	447.0749	5	8	239.0689:7;362.7354:6;445.0970:8;
ATH01p01093	15-Jun-07	6:07:34	070613arabi_survey_14_pos.TXT	91	5.611	457.2051	16	458.2148	3	459.1992	16	6	109.0623:6;
ATH01p01094	15-Jun-07	6:07:34	070613arabi_survey_14_pos.TXT	92	5.670	425.1314	45	426.1341	26	427.1382	0	12	85.0208:9;145.0508:9;520.1530:12;546.1193:8;
ATH01p01095	15-Jun-07	6:07:34	070613arabi_survey_14_pos.TXT	93	5.729	471.2422	18	472.2391	3	473.249	0	5	656.2988:5;
ATH01p01096	15-Jun-07	6:07:34	070613arabi_survey_14_pos.TXT	96	5.914	459.1331	172	460.1306	54	461.1399	0	155	186.0290:6;194.0755:9;201.0542:14;205.0701:15;221.0572:6;222.0735:7;233.0663:14;237.0926:7;250.0695:7;264.0754:8;265.0880:21;279.0890:7;282.0952:5;292.0669:9;293.0833:32;307.0973:41;325.1136:155;326.1156:8;459.1288:11;
ATH01p01097	15-Jun-07	6:07:34	070613arabi_survey_14_pos.TXT	98	6.041	470.1436	11	471.1364	4	472.1686	6	7	130.0624:7;
ATH01p01098	15-Jun-07	6:07:34	070613arabi_survey_14_pos.TXT	99	6.100	433.1199	108	434.1234	27	435.1277	6	124	165.0247:5;287.0595:124;433.1043:12;578.1461:7;579.1622:5;
ATH01p01099	15-Jun-07	6:07:34	070613arabi_survey_14_pos.TXT	100	6.168	464.2481	32	465.2515	0	466.2491	4	14	184.0740:14;
ATH01p01100	15-Jun-07	6:07:34	070613arabi_survey_14_pos.TXT	101	6.226	438.0668	24	439.0702	0	440.0736	0	15	91.0442:6;105.0692:14;135.9872:5;148.9902:5;159.0833:11;163.0059:14;167.0039:5;187.0027:7;189.0370:5;237.0385:8;263.0260:11;281.0375:9;353.0345:5;397.0568:15;
ATH01p01101	15-Jun-07	6:07:34	070613arabi_survey_14_pos.TXT	102	6.285	450.0235	43	451.0269	0	452.0237	10	20	99.5153:5;262.9758:12;322.9988:11;408.9898:20;
ATH01p01102	15-Jun-07	6:07:34	070613arabi_survey_14_pos.TXT	106	6.539	449.7772	7	450.7634	4	451.784	0	7	176.9670:7;409.0008:5;
ATH01p01103	15-Jun-07	6:07:34	070613arabi_survey_14_pos.TXT	107	6.598	444.7706	12	445.7838	5	446.7752	4	6	362.7159:6;
ATH01p01104	15-Jun-07	6:07:34	070613arabi_survey_14_pos.TXT	111	6.842	449.0938	19	450.107	8	451.0998	10	5	99.5051:5;
ATH01p01105	15-Jun-07	6:07:34	070613arabi_survey_14_pos.TXT	115	7.095	471.1059	10	472.0903	2	473.1127	0	5	337.1088:5;471.1331:5;
ATH01p01106	15-Jun-07	6:07:34	070613arabi_survey_14_pos.TXT	116	7.154	465.772	8	466.7754	0	467.7788	0	5	99.5086:5;
ATH01p01107	15-Jun-07	6:07:34	070613arabi_survey_14_pos.TXT	118	7.281	435.1153	103	436.1225	27	437.1213	46	40	99.5083:6;176.9792:8;218.9766:11;220.9991:10;349.1259:25;435.1230:40;
ATH01p01108	15-Jun-07	6:07:34	070613arabi_survey_14_pos.TXT	122	7.525	452.2107	17	453.2221	10	454.2128	6	6	81.0633:6;452.2162:6;
ATH01p01109	15-Jun-07	6:07:34	070613arabi_survey_14_pos.TXT	123	7.583	442.7552	6	443.7478	2	444.7673	5	5	99.5026:5;
ATH01p01110	15-Jun-07	6:07:34	070613arabi_survey_14_pos.TXT	124	7.652	467.2691	58	468.2603	16	469.2782	9	17	449.2470:6;467.2667:17;
ATH01p01111	15-Jun-07	6:07:34	070613arabi_survey_14_pos.TXT	125	7.710	450.0349	14	451.0574	2	452.0263	7	16	202.9534:5;322.9850:14;408.9958:16;
ATH01p01112	15-Jun-07	6:07:34	070613arabi_survey_14_pos.TXT	129	7.954	432.1074	0	433.1276	13	434.1142	0	39	116.9476:17;158.9602:10;200.9716:10;218.9926:8;220.9417:5;246.9317:9;304.9872:16;390.9819:39;
ATH01p01113	15-Jun-07	6:07:34	070613arabi_survey_14_pos.TXT	131	8.081	474.2659	37	475.2693	0	476.2727	0	5	106.9014:5;
ATH01p01114	15-Jun-07	6:07:34	070613arabi_survey_14_pos.TXT	133	8.208	447.2761	12	448.2795	0	449.2829	0	6	365.7135:6;
ATH01p01115	15-Jun-07	6:07:34	070613arabi_survey_14_pos.TXT	134	8.267	467.1772	88	468.1806	0	469.1961	24	129	69.0618:12;114.0346:5;170.0963:21;234.1039:129;
ATH01p01116	15-Jun-07	6:07:34	070613arabi_survey_14_pos.TXT	135	8.325	474.2393	38	475.2265	6	476.2461	0	9	106.9067:5;333.2668:8;474.2438:9;
ATH01p01117	15-Jun-07	6:07:34	070613arabi_survey_14_pos.TXT	136	8.394	459.2121	14	460.2155	0	461.2189	0	5	459.2189:5;
ATH01p01118	15-Jun-07	6:07:34	070613arabi_survey_14_pos.TXT	137	8.452	432.0192	18	433.0264	6	434.0247	5	14	116.9541:8;200.9677:7;246.9448:5;390.9893:14;
ATH01p01119	15-Jun-07	6:07:34	070613arabi_survey_14_pos.TXT	138	8.511	472.689	20	473.7062	6	474.6958	0	10	472.6698:6;637.2668:5;638.2625:10;
ATH01p01120	15-Jun-07	6:07:34	070613arabi_survey_14_pos.TXT	141	8.696	451.1695	20	452.1741	12	453.1763	0	19	451.1771:19;
ATH01p01121	15-Jun-07	6:07:34	070613arabi_survey_14_pos.TXT	146	9.009	443.2074	38	444.2122	19	445.2077	8	18	79.0474:5;112.9877:5;171.0076:5;443.2083:18;
ATH01p01122	15-Jun-07	6:07:34	070613arabi_survey_14_pos.TXT	147	9.067	450.1956	0	451.2094	18	452.1986	10	6	368.7266:6;
ATH01p01123	15-Jun-07	6:07:34	070613arabi_survey_14_pos.TXT	149	9.194	443.2172	39	444.2007	20	445.2319	23	14	69.0583:5;81.0610:14;443.2204:9;
ATH01p01124	15-Jun-07	6:07:34	070613arabi_survey_14_pos.TXT	150	9.253	451.1859	35	452.1925	22	453.1864	6	6	81.0654:5;451.2208:6;
ATH01p01125	15-Jun-07	6:07:34	070613arabi_survey_14_pos.TXT	151	9.321	434.1984	52	435.202	32	436.2052	0	23	321.1026:6;321.2046:5;385.1612:5;434.1985:23;
ATH01p01126	15-Jun-07	6:07:34	070613arabi_survey_14_pos.TXT	152	9.380	443.1974	0	444.2008	0	445.1871	35	107	61.0150:8;77.0321:5;79.0443:10;81.0656:7;83.0369:5;85.0234:17;91.0406:19;93.0635:11;95.0814:9;97.0227:9;98.9680:10;105.0668:8;112.9832:10;112.9990:9;122.9774:12;124.9907:14;127.0365:9;128.0627:5;129.0648:5;133.0934:5;135.9863:8;136.9900:10;139.0184:5;140.9954:6;142.9893:5;145.0536:10;147.1151:13;148.9768:5;151.0128:6;152.9840:10;153.0253:5;155.0033:6;156.9787:20;158.9726:5;170.9952:63;171.1195:5;…
ATH01p01127	15-Jun-07	6:07:34	070613arabi_survey_14_pos.TXT	153	9.438	459.2778	262	460.2847	95	461.2669	25	111	79.0479:19;81.0619:20;91.0488:39;93.0650:12;95.0817:7;105.0699:19;119.0850:8;133.0985:16;151.1164:6;161.0986:9;171.1214:7;179.1098:6;207.1469:7;281.1837:13;441.2639:5;459.2787:111;460.2732:6;
ATH01p01128	15-Jun-07	6:07:34	070613arabi_survey_14_pos.TXT	154	9.507	464.6795	37	465.6829	0	466.6863	0	48	130.0279:6;158.0254:8;232.0527:5;233.0578:6;307.0851:7;431.1925:5;447.2295:5;464.6889:6;475.2186:9;476.2151:6;535.2662:7;621.2697:5;622.2847:48;623.2752:13;
ATH01p01129	15-Jun-07	6:07:34	070613arabi_survey_14_pos.TXT	155	9.565	442.2072	40	443.2017	40	444.1968	14	8	81.0573:5;170.9963:6;195.0311:5;442.1734:6;442.2194:8;442.7051:5;
ATH01p01130	15-Jun-07	6:07:34	070613arabi_survey_14_pos.TXT	156	9.624	457.2162	30	458.2146	23	459.2223	18	6	81.0622:6;
ATH01p01131	15-Jun-07	6:07:34	070613arabi_survey_14_pos.TXT	157	9.692	464.6811	44	465.7	13	466.6784	6	32	84.0380:7;99.5042:5;100.0268:6;158.0369:5;232.0506:6;307.0837:9;308.0994:6;447.2037:6;475.2133:10;535.2679:6;562.2604:7;621.3019:6;622.2902:32;623.2720:9;
ATH01p01132	15-Jun-07	6:07:34	070613arabi_survey_14_pos.TXT	158	9.751	426.2045	93	427.2003	40	428.197	20	8	91.0449:7;122.9704:6;149.0014:5;171.0015:5;213.1705:5;368.1610:8;426.1902:5;467.2729:5;
ATH01p01133	15-Jun-07	6:07:34	070613arabi_survey_14_pos.TXT	159	9.809	434.2009	0	435.2056	42	436.2032	22	15	67.0431:8;79.0499:5;81.0673:10;91.0506:6;112.9873:6;136.9911:6;241.0432:5;275.1967:5;434.2074:15;
ATH01p01134	15-Jun-07	6:07:34	070613arabi_survey_14_pos.TXT	160	9.878	469.2837	181	470.2954	43	471.2874	11	60	93.0684:5;107.0896:5;307.2423:7;469.2800:60;
ATH01p01135	15-Jun-07	6:07:34	070613arabi_survey_14_pos.TXT	161	9.936	443.2017	75	444.1946	31	445.2035	12	19	79.0490:5;156.9798:9;170.9894:8;339.1201:6;443.2069:19;443.7192:8;
ATH01p01136	15-Jun-07	6:07:34	070613arabi_survey_14_pos.TXT	162	9.995	434.2003	145	435.1987	76	436.2011	22	27	69.0576:6;79.0490:9;81.0660:14;91.0422:7;95.0801:5;97.0209:11;98.9694:7;107.0871:5;112.9856:12;119.0908:5;124.9907:6;139.9912:5;148.9864:8;156.9863:5;171.0066:10;185.0147:11;321.0956:7;349.1426:8;367.1582:8;385.1677:6;425.2032:9;434.2033:27;434.6980:8;483.2522:5;
ATH01p01137	15-Jun-07	6:07:34	070613arabi_survey_14_pos.TXT	163	10.063	450.2078	34	451.1958	29	452.2146	0	13	81.0639:9;170.9940:5;450.1955:13;
ATH01p01138	15-Jun-07	6:07:34	070613arabi_survey_14_pos.TXT	164	10.121	441.1938	92	442.1947	66	443.1978	38	22	81.0697:5;85.0251:5;91.0487:6;93.0668:6;122.9700:5;156.9696:5;170.9941:17;231.0133:5;321.1078:5;399.1378:6;441.1847:22;441.7055:9;
ATH01p01139	15-Jun-07	6:07:34	070613arabi_survey_14_pos.TXT	165	10.180	426.2032	83	427.2075	64	428.2032	18	9	81.0605:7;91.0536:7;107.0820:9;426.1731:6;426.2279:5;
ATH01p01140	15-Jun-07	6:07:34	070613arabi_survey_14_pos.TXT	166	10.249	433.1946	84	434.2012	77	435.2033	28	33	79.0464:9;91.0470:11;95.0792:5;105.0665:6;107.0862:6;117.0698:6;119.0840:8;170.9978:10;275.1915:7;293.2077:6;337.0867:6;349.1336:18;350.1610:6;355.1020:5;433.1987:33;433.2900:11;433.6902:8;434.2005:6;
ATH01p01141	15-Jun-07	6:07:34	070613arabi_survey_14_pos.TXT	167	10.307	447.2762	56	448.2863	12	449.2932	18	21	447.2869:21;
ATH01p01142	15-Jun-07	6:07:34	070613arabi_survey_14_pos.TXT	168	10.366	443.2084	55	444.2012	30	445.1976	26	11	81.0663:6;93.0707:5;98.9728:9;185.0208:5;213.0482:5;443.2166:11;
ATH01p01143	15-Jun-07	6:07:34	070613arabi_survey_14_pos.TXT	169	10.434	434.2024	108	435.2053	55	436.2081	17	33	81.0615:13;95.0774:7;112.9880:9;122.9772:8;123.0766:5;124.9833:6;156.9806:5;165.0238:7;170.9983:12;213.0421:6;349.1335:12;434.2013:33;434.7007:17;
ATH01p01144	15-Jun-07	6:07:34	070613arabi_survey_14_pos.TXT	170	10.493	463.261	46	464.2791	15	465.2678	0	50	79.0512:7;81.0654:5;93.0651:9;105.0702:5;223.1463:5;463.2765:50;
ATH01p01145	15-Jun-07	6:07:34	070613arabi_survey_14_pos.TXT	171	10.551	441.1947	139	442.1994	110	443.1973	59	25	79.0435:7;81.0684:7;91.0451:6;98.9690:12;112.9858:6;124.9866:7;128.9750:5;131.0101:5;133.1005:5;136.9974:5;140.9891:5;170.9993:6;213.0365:5;275.2054:5;349.1305:21;350.1428:5;441.1926:25;441.6414:5;441.6952:10;442.1866:5;533.2381:7;
ATH01p01146	15-Jun-07	6:07:34	070613arabi_survey_14_pos.TXT	172	10.619	434.2038	40	435.1995	18	436.2106	0	12	91.0513:5;433.6904:5;434.2054:12;
ATH01p01147	15-Jun-07	6:07:34	070613arabi_survey_14_pos.TXT	173	10.678	449.2159	45	450.2067	43	451.2253	18	11	81.0635:11;91.0518:5;95.0804:10;122.9743:5;126.9987:5;149.0895:5;156.9809:5;165.0175:5;201.0294:5;449.2028:6;449.2890:5;
ATH01p01148	15-Jun-07	6:07:34	070613arabi_survey_14_pos.TXT	174	10.737	441.2206	0	442.2042	40	443.2087	28	10	67.0447:5;81.0631:5;97.0242:5;157.0009:6;185.0204:6;321.0980:5;441.2078:8;441.6971:10;
ATH01p01149	15-Jun-07	6:07:34	070613arabi_survey_14_pos.TXT	175	10.805	457.1922	0	458.2116	40	459.2047	18	20	67.0466:5;79.0440:5;81.0601:10;91.0512:5;111.9858:5;171.0029:8;185.0092:6;457.2090:20;457.7188:7;
ATH01p01150	15-Jun-07	6:07:34	070613arabi_survey_14_pos.TXT	176	10.863	469.1963	160	470.2028	94	471.1976	23	73	67.0518:7;79.0477:21;81.0677:6;85.0258:12;91.0484:15;93.0642:21;95.0841:8;98.9736:11;105.0662:17;107.0809:10;110.9699:5;112.9919:11;117.0697:7;119.0917:5;121.0962:16;122.9712:7;124.9874:12;127.0273:5;129.0659:5;131.0900:6;133.0994:12;135.1144:6;135.9845:6;136.9914:13;139.0051:8;140.9894:6;142.9631:6;147.1166:9;148.9923:5;151.0044:7;152.9987:9;155.0043:7;156.9795:13;159.1248:5;160.9770:6;161.1350:…
ATH01p01151	15-Jun-07	6:07:34	070613arabi_survey_14_pos.TXT	177	10.922	434.2072	63	435.223	40	436.2056	22	13	91.0466:6;98.9864:8;136.9917:5;140.9923:7;170.9978:6;212.9422:5;367.1471:5;434.2019:13;434.8903:6;
ATH01p01152	15-Jun-07	6:07:34	070613arabi_survey_14_pos.TXT	178	10.990	456.6803	229	457.6836	76	458.6871	0	117	71.0415:5;76.0329:10;81.0614:6;84.0386:90;85.0138:5;102.0512:8;107.0792:5;110.0557:5;119.0820:6;129.0623:5;130.0504:76;131.0477:5;140.9851:5;142.0405:6;155.0794:5;170.9965:10;173.0089:7;177.0327:14;199.0180:7;243.0435:18;252.0966:17;252.6019:7;271.0635:5;273.1098:5;289.0574:5;289.1172:9;401.1464:5;402.1634:5;414.1836:5;415.1874:10;416.2036:11;417.1976:5;419.1667:13;429.1638:14;431.1985:14;432.213…
ATH01p01153	15-Jun-07	6:07:34	070613arabi_survey_14_pos.TXT	179	11.049	437.1743	126	438.1686	59	439.1639	19	27	67.0462:10;85.0222:11;91.0309:5;93.0649:11;97.0232:5;112.9912:6;122.9764:6;155.0104:8;170.9953:21;185.0245:6;188.9717:5;199.0232:5;269.0654:18;270.0641:7;281.0673:13;281.1752:14;331.1072:6;437.1747:27;437.6657:17;438.1778:8;711.3028:5;
ATH01p01154	15-Jun-07	6:07:34	070613arabi_survey_14_pos.TXT	180	11.108	441.2002	48	442.1997	44	443.2107	33	8	81.0608:8;
ATH01p01155	15-Jun-07	6:07:34	070613arabi_survey_14_pos.TXT	181	11.176	456.6993	26	457.7074	5	458.6873	7	8	456.6927:8;
ATH01p01156	15-Jun-07	6:07:34	070613arabi_survey_14_pos.TXT	182	11.235	447.2773	656	448.2832	209	449.292	57	466	67.0452:36;69.0618:14;79.0469:68;81.0640:60;83.0417:19;83.0814:16;91.0486:83;93.0666:77;95.0805:30;105.0660:42;107.0820:29;117.0691:16;119.0833:23;121.0993:27;131.0832:15;133.1007:33;147.1178:20;149.1009:28;171.1130:26;207.1396:27;281.1775:16;447.2795:466;448.2822:48;
ATH01p01157	15-Jun-07	6:07:34	070613arabi_survey_14_pos.TXT	183	11.293	425.1945	102	426.1967	66	427.1974	32	18	81.0673:7;91.0442:12;93.0712:6;95.0778:5;107.0784:9;112.9881:7;119.0838:5;124.9937:8;140.9867:5;156.9762:10;170.9993:11;275.2050:5;321.1093:15;349.1580:6;367.1395:15;368.1550:5;425.1960:18;425.7016:6;
ATH01p01158	15-Jun-07	6:07:34	070613arabi_survey_14_pos.TXT	184	11.361	434.198	59	435.2075	38	436.1997	10	19	79.0504:6;81.0589:8;85.0189:5;98.9758:5;124.9890:6;156.9947:5;157.9842:5;170.9963:7;185.0042:8;213.0392:8;339.1333:6;367.1490:5;434.2078:19;434.6989:6;
ATH01p01159	15-Jun-07	6:07:34	070613arabi_survey_14_pos.TXT	185	11.420	448.1944	38	449.2028	34	450.1988	25	11	171.0038:5;448.1987:11;448.6959:5;
ATH01p01160	15-Jun-07	6:07:34	070613arabi_survey_14_pos.TXT	186	11.479	425.1935	58	426.1977	46	427.1846	20	21	81.0644:10;95.0824:8;98.9699:5;105.0668:7;122.9755:6;124.9885:6;136.9859:5;139.0028:6;156.9814:6;275.1929:7;339.1172:6;349.1346:8;349.2395:5;407.2631:7;424.7014:6;425.1885:21;425.7072:8;
ATH01p01161	15-Jun-07	6:07:34	070613arabi_survey_14_pos.TXT	187	11.547	433.1923	49	434.1972	41	435.2072	21	13	79.0466:5;81.0619:5;91.0493:5;156.9793:7;170.9978:5;337.0981:5;433.1935:13;433.2876:5;
ATH01p01162	15-Jun-07	6:07:34	070613arabi_survey_14_pos.TXT	188	11.605	449.1868	0	450.2039	14	451.1841	18	8	93.0690:6;107.0843:7;119.0868:6;449.1993:5;449.2492:5;449.3173:8;449.7073:8;
ATH01p01163	15-Jun-07	6:07:34	070613arabi_survey_14_pos.TXT	189	11.664	425.1961	177	426.1971	126	427.1978	39	46	69.0614:9;79.0421:9;81.0280:9;81.0627:16;85.0190:6;91.0463:19;95.0824:6;97.0281:5;98.9724:5;105.0680:9;114.9808:5;122.9730:8;124.9920:13;125.9972:6;126.9937:6;136.9890:8;148.9884:8;149.0996:6;150.9957:5;156.9871:16;157.9911:11;159.1152:5;165.0225:5;170.9987:29;172.9826:5;185.0094:11;197.0270:5;213.0453:6;275.2010:14;293.1042:12;293.2089:9;321.0997:7;321.2279:5;349.1297:15;349.2294:9;362.1537:7;36…
ATH01p01164	15-Jun-07	6:07:34	070613arabi_survey_14_pos.TXT	190	11.732	433.1929	47	434.1954	54	435.2008	26	13	69.0617:7;91.0432:6;97.0278:5;131.0799:5;349.1463:7;365.1041:5;433.2027:13;433.2613:6;433.6905:6;
ATH01p01165	15-Jun-07	6:07:34	070613arabi_survey_14_pos.TXT	191	11.791	451.187	60	452.1818	23	453.1938	0	21	67.0442:6;79.0450:6;81.0682:5;85.0247:9;229.0383:5;365.1342:6;451.1932:21;
ATH01p01166	15-Jun-07	6:07:34	070613arabi_survey_14_pos.TXT	192	11.850	425.194	201	426.1968	124	427.2056	108	37	69.0573:9;79.0470:9;81.0621:11;85.0243:11;91.0454:15;93.0673:14;95.0404:5;95.0772:9;97.0212:7;98.9692:9;105.0652:11;107.0814:5;112.9857:10;121.1003:6;122.9705:13;128.9851:5;131.0003:5;136.9937:10;138.9946:5;143.9746:9;145.0931:7;148.9844:8;151.0135:9;156.9812:14;165.0216:5;171.0012:20;185.0137:18;187.0025:5;197.0043:5;199.0305:12;245.0321:6;269.0565:5;275.2064:10;279.0948:5;293.2016:6;321.1025:9;…
ATH01p01167	15-Jun-07	6:07:34	070613arabi_survey_14_pos.TXT	193	11.918	433.1919	97	434.1983	93	435.2019	35	26	69.0594:9;79.0478:7;81.0345:5;81.0601:5;91.0491:6;93.0653:6;95.0785:6;98.9704:8;105.0685:6;112.9847:5;136.9902:7;156.9802:7;173.0162:6;185.0049:14;367.1510:10;433.2009:26;433.6934:10;434.1973:7;
ATH01p01168	15-Jun-07	6:07:34	070613arabi_survey_14_pos.TXT	194	11.976	461.3256	117	462.3356	50	463.3143	14	129	67.0437:8;79.0491:8;81.0605:6;91.0449:8;93.0618:9;105.0642:9;109.0972:15;119.0824:8;121.0991:6;145.1028:6;155.1095:5;171.1151:5;369.2923:10;443.3340:7;461.3305:129;462.3352:11;
ATH01p01169	15-Jun-07	6:07:34	070613arabi_survey_14_pos.TXT	195	12.035	427.2115	224	428.2113	92	429.2254	26	35	79.0446:10;81.0601:23;85.0238:6;91.0455:11;93.0639:17;95.0786:11;97.0233:6;98.9746:6;107.0850:6;109.1098:6;112.9883:14;121.0970:12;122.9728:15;124.9911:7;136.9981:7;140.9864:10;142.9927:5;149.0004:9;151.0085:7;152.9919:5;154.9995:8;156.9872:10;158.9926:7;162.9966:8;165.0251:14;167.0424:5;171.0015:14;183.0117:7;185.0080:18;195.0236:14;197.0214:7;199.0327:19;213.0426:5;229.0366:6;241.0654:5;251.072…
ATH01p01170	15-Jun-07	6:07:34	070613arabi_survey_14_pos.TXT	196	12.103	433.2024	82	434.1959	74	435.2081	78	13	67.0482:6;79.0510:5;81.0250:9;81.0621:13;91.0499:10;93.0673:6;98.9692:8;112.9872:9;119.0853:5;122.9689:5;135.0731:5;156.9766:11;158.9713:5;170.9997:13;172.9873:5;173.0212:5;185.0221:6;199.0258:7;367.1255:6;433.1967:9;433.2772:10;433.6776:5;
ATH01p01171	15-Jun-07	6:07:34	070613arabi_survey_14_pos.TXT	197	12.162	436.2105	77	437.2119	23	438.1989	7	18	67.0454:7;73.0186:5;79.0452:5;81.0625:18;85.0196:9;91.0478:11;93.0608:5;95.0811:6;98.9644:5;100.9680:6;112.9890:9;114.9786:7;122.9744:7;124.9802:7;150.9974:6;157.0024:6;158.9824:5;167.0332:5;172.9972:7;173.9896:5;185.0146:5;287.0416:6;325.1079:7;436.2201:7;436.6999:6;469.2912:7;
ATH01p01172	15-Jun-07	6:07:34	070613arabi_survey_14_pos.TXT	198	12.221	425.1957	169	426.1959	114	427.2023	43	38	81.0651:11;93.0602:5;95.0831:6;107.0775:8;112.9935:10;124.9916:5;128.9875:8;156.9860:6;170.9957:23;269.0681:5;275.2025:9;339.1053:7;349.1154:7;351.1544:5;425.1906:38;425.7027:11;
ATH01p01173	15-Jun-07	6:07:34	070613arabi_survey_14_pos.TXT	199	12.289	456.197	100	457.1948	65	458.1845	25	59	79.0426:6;81.0320:5;85.0251:7;91.0334:10;91.0475:5;93.0662:6;97.0245:7;112.9948:12;122.9761:10;124.9930:14;127.0379:6;128.9858:6;135.9835:6;136.9876:6;140.9828:5;145.0979:6;156.9810:21;170.9984:44;171.9973:6;172.9985:7;185.0114:16;199.0223:7;212.0372:5;218.9796:5;225.0604:5;233.1913:5;251.0574:5;281.0749:52;282.0780:7;299.0814:11;307.1236:5;307.2015:6;456.1968:59;456.7007:25;457.2054:11;469.2652:…
ATH01p01174	15-Jun-07	6:07:34	070613arabi_survey_14_pos.TXT	200	12.347	461.3184	48	462.3218	0	463.3252	0	36	79.0478:5;109.0972:6;159.1242:5;461.3296:36;
ATH01p01175	15-Jun-07	6:07:34	070613arabi_survey_14_pos.TXT	201	12.406	425.1933	109	426.201	63	427.1922	35	19	69.0608:5;81.0644:7;91.0488:10;97.0219:5;98.9670:5;112.9914:11;124.9911:5;169.0284:11;170.9939:12;172.9877:5;365.1355:5;367.1362:8;424.1761:5;424.6942:7;425.1938:19;483.2853:6;
ATH01p01176	15-Jun-07	6:07:34	070613arabi_survey_14_pos.TXT	202	12.474	441.2074	49	442.2044	28	443.225	6	12	139.0150:5;156.9904:9;171.0087:7;185.0114:5;339.0972:5;381.1605:12;441.2167:12;441.7099:10;
ATH01p01177	15-Jun-07	6:07:34	070613arabi_survey_14_pos.TXT	203	12.533	463.2749	0	464.2783	0	465.2817	0	41	67.0486:8;69.0626:5;79.0495:8;81.0615:20;85.0234:8;91.0327:6;91.0516:8;93.0645:26;95.0778:9;107.0818:11;109.0960:7;112.9851:6;119.0828:6;121.0979:8;124.9872:6;129.0698:5;131.0020:7;131.0822:6;133.1025:11;135.1073:5;138.9980:5;140.9843:5;143.9722:6;147.1218:6;152.9834:5;155.0019:6;156.9744:7;156.9950:6;159.1224:6;173.1235:5;185.0173:10;199.0342:10;213.0421:5;218.9794:11;259.2177:8;269.0766:17;271.…
ATH01p01178	15-Jun-07	6:07:34	070613arabi_survey_14_pos.TXT	204	12.592	471.224	0	472.2274	0	473.2308	0	81	61.0178:8;69.0606:14;79.0505:5;81.0660:12;83.0808:6;85.0211:20;91.0237:6;91.0400:9;93.0642:9;95.0784:9;97.0239:12;98.9663:8;98.9822:7;105.0637:6;107.0885:8;112.9891:13;116.9531:6;118.9606:5;124.9915:8;127.0425:7;133.1046:7;136.9907:11;137.9906:6;140.9859:10;142.9745:5;143.9713:5;144.9840:5;145.0557:10;148.9975:5;151.0012:10;153.0165:5;154.9958:8;156.9790:21;159.9648:5;163.0062:7;170.9942:22;172.9…
ATH01p01179	15-Jun-07	6:07:34	070613arabi_survey_14_pos.TXT	205	12.660	439.1986	89	440.2113	56	441.1885	14	20	67.0479:8;69.0275:7;69.0624:8;79.0522:6;81.0582:5;91.0537:8;95.0837:8;98.9674:7;105.0667:5;109.0969:6;112.9911:5;119.0880:6;122.9764:6;124.9848:5;136.9889:5;151.0067:6;170.9982:14;172.0030:6;185.0053:9;188.9884:6;367.1455:20;423.1787:5;439.2014:19;439.7047:5;511.3143:5;
ATH01p01180	15-Jun-07	6:07:34	070613arabi_survey_14_pos.TXT	206	12.718	447.2071	0	448.2093	64	449.2051	18	10	77.0353:5;79.0467:9;93.0669:5;95.0797:8;124.9831:5;155.0025:5;171.0064:10;185.0045:5;367.1384:6;447.2079:7;447.2610:7;447.3192:5;448.2264:5;
ATH01p01181	15-Jun-07	6:07:34	070613arabi_survey_14_pos.TXT	207	12.777	432.2054	92	433.2033	62	434.2018	56	29	85.0202:6;117.0630:5;124.9843:5;156.9809:6;185.0037:5;213.0477:5;275.1978:11;293.2324:5;349.1106:9;349.1483:10;353.1227:15;381.1509:8;432.2029:29;432.7030:10;
ATH01p01182	15-Jun-07	6:07:34	070613arabi_survey_14_pos.TXT	208	12.845	425.1932	253	426.1963	154	427.2019	49	44	67.0449:11;69.0573:14;79.0457:13;81.0281:9;81.0620:17;83.0410:7;85.0225:11;91.0236:6;91.0504:14;93.0606:14;95.0818:14;97.0231:6;97.0626:5;98.9743:13;100.9602:5;105.0702:15;107.0850:8;110.9729:5;112.9879:23;114.9653:5;119.0830:7;121.1039:8;122.9728:22;123.0734:5;124.9845:10;125.9943:5;126.9717:5;128.9892:5;129.0699:7;130.9989:6;135.9796:7;136.9895:13;142.9956:8;143.0847:6;145.1033:6;148.9740:5;149…
ATH01p01183	15-Jun-07	6:07:34	070613arabi_survey_14_pos.TXT	209	12.904	435.2753	214	436.2768	74	437.2788	22	102	67.0462:5;81.0622:10;91.0458:5;93.0624:12;95.0790:11;105.0675:7;121.1006:13;195.1362:5;417.2586:10;434.7037:5;435.2720:102;
ATH01p01184	15-Jun-07	6:07:34	070613arabi_survey_14_pos.TXT	210	12.963	430.2041	605	431.205	333	432.2028	108	318	67.0438:15;69.0570:12;79.0461:13;81.0629:12;85.0230:18;91.0364:26;93.0644:16;95.0797:11;97.0227:25;98.9716:12;105.0674:17;107.0820:11;112.9839:10;124.9910:16;127.0378:11;131.0859:19;133.1008:14;136.9907:13;139.0084:10;145.0989:11;148.9903:12;151.0036:17;156.9817:25;159.1234:11;165.0225:13;170.9955:34;182.9978:14;185.0107:34;187.0154:10;191.0421:11;193.0472:10;199.0254:20;217.0538:11;257.1893:18;2…
ATH01p01185	15-Jun-07	6:07:34	070613arabi_survey_14_pos.TXT	211	13.031	425.1966	139	426.1971	84	427.1883	22	30	69.0621:6;81.0683:8;91.0475:10;112.9940:6;122.9803:7;124.9830:6;131.0851:6;133.1010:5;136.9877:8;149.0866:8;155.0047:6;156.9802:13;171.0007:14;183.0016:5;223.0425:7;321.1124:10;339.0984:5;349.1314:16;350.1368:6;367.1401:10;425.2044:30;425.6847:5;
ATH01p01186	15-Jun-07	6:07:34	070613arabi_survey_14_pos.TXT	212	13.089	441.2138	124	442.2256	77	443.2204	22	31	67.0444:8;69.0599:8;79.0495:10;81.0623:17;85.0241:7;91.0336:6;93.0670:8;95.0830:6;97.0293:10;98.9723:14;101.0216:5;112.9879:5;119.0854:5;121.0996:6;122.9724:6;124.9865:7;136.9858:7;142.9924:6;156.9835:11;165.0226:9;167.0100:5;170.9689:5;170.9940:9;185.0073:17;195.0386:7;213.0610:6;225.0623:5;269.0710:11;335.1547:5;336.1566:6;367.1283:7;385.1283:12;385.1685:22;441.2237:29;441.7285:13;442.2231:5;49…
ATH01p01187	15-Jun-07	6:07:34	070613arabi_survey_14_pos.TXT	213	13.148	432.2034	303	433.2061	162	434.2113	102	76	67.0414:5;69.0240:10;69.0610:9;71.0426:10;79.0447:9;81.0268:8;81.0633:27;85.0231:12;91.0299:6;91.0499:10;95.0797:13;96.9513:6;97.0586:6;98.9748:7;99.0786:5;105.0705:8;107.0847:7;109.0309:5;112.9865:21;119.0861:6;122.9741:13;124.9880:27;129.0609:9;131.0892:5;133.1103:5;135.9867:9;136.9871:17;138.9996:10;140.9867:13;143.0017:5;143.0797:5;145.1017:7;148.9852:7;149.0937:5;151.0044:8;156.9824:19;157.9…
ATH01p01188	15-Jun-07	6:07:34	070613arabi_survey_14_pos.TXT	214	13.216	425.1934	34	426.2047	23	427.2151	22	9	81.0665:6;155.9240:6;425.2004:9;
ATH01p01189	15-Jun-07	6:07:34	070613arabi_survey_14_pos.TXT	215	13.275	441.2231	50	442.2196	37	443.2341	5	10	79.0497:5;81.0618:8;156.9804:5;185.0010:5;199.0320:5;335.1503:9;441.2033:10;441.7187:8;
ATH01p01190	15-Jun-07	6:07:34	070613arabi_survey_14_pos.TXT	216	13.334	430.2082	148	431.2032	84	432.2065	83	27	91.0354:5;185.0235:6;199.0366:5;275.2054:12;349.1359:27;351.1514:6;430.2193:24;430.7192:19;431.2099:6;511.2755:9;
ATH01p01191	15-Jun-07	6:07:34	070613arabi_survey_14_pos.TXT	217	13.402	470.2119	491	471.2083	253	472.2153	75	222	61.0210:14;67.0447:24;69.0225:11;69.0604:7;73.0189:19;79.0471:35;81.0288:14;81.0622:30;85.0219:48;91.0328:36;91.0506:19;93.0641:43;95.0789:26;96.9518:7;97.0260:31;98.9714:26;100.9645:7;101.0143:9;105.0659:23;107.0853:9;109.0996:12;110.9693:20;112.9881:69;115.0365:10;119.0812:9;121.1007:17;122.9734:46;124.9896:41;125.9891:8;126.9899:7;127.0342:12;128.9828:15;130.9892:11;131.0842:7;134.9746:7;135.1…
ATH01p01192	15-Jun-07	6:07:34	070613arabi_survey_14_pos.TXT	218	13.460	433.2146	128	434.2044	60	435.2305	27	47	79.0465:7;81.0610:7;93.0662:9;97.0209:8;107.0824:8;110.9640:5;112.9869:9;121.1034:6;122.9708:13;124.9918:6;136.9883:8;139.0108:7;142.9966:6;150.9924:5;156.9828:5;163.0080:5;169.0199:7;170.9981:20;185.0180:7;199.0225:5;283.0577:11;307.1103:5;307.2213:9;308.1252:5;365.1382:5;397.1575:47;398.1552:12;399.1777:5;433.2049:20;433.7065:7;469.2877:37;470.2916:7;
ATH01p01193	15-Jun-07	6:07:34	070613arabi_survey_14_pos.TXT	219	13.519	430.2055	40	431.2141	32	432.2123	0	10	169.0287:10;349.1339:6;
ATH01p01194	15-Jun-07	6:07:34	070613arabi_survey_14_pos.TXT	220	13.587	439.2122	81	440.2085	44	441.2079	57	21	73.0157:5;81.0654:9;91.0441:6;95.0842:8;98.9763:6;105.0608:8;107.0841:6;112.9966:5;117.0712:5;122.9720:6;124.9909:10;133.1013:6;136.9951:6;155.0006:7;156.9806:11;170.9981:21;185.0104:12;269.0555:5;349.1313:6;439.2115:12;439.7047:12;440.2227:7;
ATH01p01195	15-Jun-07	6:07:34	070613arabi_survey_14_pos.TXT	221	13.646	472.3684	169	473.3619	92	474.3723	15	57	89.0520:11;121.0698:14;133.0870:8;165.0962:11;315.1888:21;385.2632:56;455.3391:23;472.3648:57;473.3490:23;
ATH01p01196	15-Jun-07	6:07:34	070613arabi_survey_14_pos.TXT	222	13.705	432.2094	32	433.1959	14	434.2162	0	5	81.0649:5;432.1990:5;
ATH01p01197	15-Jun-07	6:07:34	070613arabi_survey_14_pos.TXT	223	13.773	439.2025	0	440.2158	23	441.2177	7	7	112.9876:5;122.9791:7;170.9946:6;349.1252:5;367.1473:6;439.2083:6;
ATH01p01198	15-Jun-07	6:07:34	070613arabi_survey_14_pos.TXT	224	13.831	461.3279	97	462.328	34	463.3344	11	87	67.0467:11;79.0494:6;91.0490:9;93.0677:10;105.0658:6;109.0938:15;461.3328:87;462.3434:8;
ATH01p01199	15-Jun-07	6:07:34	070613arabi_survey_14_pos.TXT	225	13.890	426.2081	97	427.2099	55	428.2049	14	14	69.0575:6;69.0683:5;91.0510:5;93.0641:6;105.0682:5;124.9880:5;171.0080:6;323.1090:7;426.2072:14;485.2803:8;
ATH01p01200	15-Jun-07	6:07:34	070613arabi_survey_14_pos.TXT	227	14.017	461.3319	331	462.3384	101	463.3393	36	307	67.0463:56;79.0483:34;81.0642:17;91.0485:23;93.0644:44;95.0812:10;105.0678:11;109.0985:74;119.0835:13;121.0975:27;131.0881:10;155.0917:13;461.3294:307;462.3355:24;
ATH01p01201	15-Jun-07	6:07:34	070613arabi_survey_14_pos.TXT	228	14.076	426.2024	104	427.205	74	428.2116	16	22	69.0621:7;124.9900:7;170.9906:12;255.0707:5;281.0743:5;323.1334:8;367.1325:12;426.2051:22;485.2883:8;529.3082:6;
ATH01p01202	15-Jun-07	6:07:34	070613arabi_survey_14_pos.TXT	229	14.144	451.21	18	452.2082	9	453.2168	0	10	451.1964:10;451.2804:5;451.6916:6;
ATH01p01203	15-Jun-07	6:07:34	070613arabi_survey_14_pos.TXT	231	14.261	426.2016	119	427.2031	82	428.2076	22	13	69.0597:5;79.0488:5;124.9820:5;185.0132:8;243.0546:8;323.1175:6;367.1632:6;426.2048:13;469.2885:6;
ATH01p01204	15-Jun-07	6:07:34	070613arabi_survey_14_pos.TXT	234	14.446	461.3305	70	462.3381	22	463.3208	12	89	79.0498:5;81.0631:13;107.0859:8;109.0990:5;369.2930:6;461.3294:89;
ATH01p01205	15-Jun-07	6:07:34	070613arabi_survey_14_pos.TXT	235	14.515	451.3344	36	452.3378	0	453.3412	0	10	201.1456:6;433.3687:5;451.3454:10;
ATH01p01206	15-Jun-07	6:07:34	070613arabi_survey_14_pos.TXT	236	14.573	455.2255	31	456.2192	13	457.2323	0	8	335.2736:5;413.1659:8;
ATH01p01207	15-Jun-07	6:07:34	070613arabi_survey_14_pos.TXT	237	14.632	426.2047	47	427.2058	25	428.2225	14	5	156.9871:5;
ATH01p01208	15-Jun-07	6:07:34	070613arabi_survey_14_pos.TXT	238	14.700	435.2868	21	436.3034	9	437.2922	7	5	435.2990:5;
ATH01p01209	15-Jun-07	6:07:34	070613arabi_survey_14_pos.TXT	239	14.759	463.3461	35	464.3522	12	465.3683	8	23	463.3489:23;
ATH01p01210	15-Jun-07	6:07:34	070613arabi_survey_14_pos.TXT	240	14.818	469.2721	25	470.2754	8	471.2789	0	6	469.2877:6;
ATH01p01211	15-Jun-07	6:07:34	070613arabi_survey_14_pos.TXT	241	14.886	437.2631	20	438.2856	6	439.2699	0	10	275.2129:10;
ATH01p01212	15-Jun-07	6:07:34	070613arabi_survey_14_pos.TXT	242	14.944	461.3293	97	462.3317	28	463.3332	6	110	67.0481:11;79.0472:10;91.0572:6;105.0642:5;109.1025:15;119.0813:8;131.0830:5;155.1116:5;159.1104:6;351.2687:6;369.2669:5;443.3044:6;461.3274:110;462.3420:10;
ATH01p01213	15-Jun-07	6:07:34	070613arabi_survey_14_pos.TXT	243	15.003	469.2797	31	470.2802	12	471.2865	0	23	469.3094:23;
ATH01p01214	15-Jun-07	6:07:34	070613arabi_survey_14_pos.TXT	244	15.071	432.2287	42	433.2264	21	434.2541	4	17	112.9885:10;136.9860:5;156.9773:14;170.9903:6;367.1403:17;432.2169:13;497.3336:7;
ATH01p01215	15-Jun-07	6:07:34	070613arabi_survey_14_pos.TXT	245	15.130	459.2217	39	460.2254	27	461.2285	0	11	331.0927:7;459.2100:11;
ATH01p01216	15-Jun-07	6:07:34	070613arabi_survey_14_pos.TXT	246	15.188	469.2913	36	470.2818	13	471.3163	7	9	469.3081:9;
ATH01p01217	15-Jun-07	6:07:34	070613arabi_survey_14_pos.TXT	247	15.257	452.3951	65	453.3954	25	454.3885	8	11	435.3766:11;452.4129:7;
ATH01p01218	15-Jun-07	6:07:34	070613arabi_survey_14_pos.TXT	248	15.315	425.2339	144	426.2373	0	427.2407	0	85	124.9895:6;148.9907:5;171.0127:6;171.0429:7;199.0337:5;241.0833:7;307.2343:12;381.1608:85;382.1764:14;469.2875:36;470.2882:15;
ATH01p01219	15-Jun-07	6:07:34	070613arabi_survey_14_pos.TXT	249	15.374	467.374	38	468.3696	10	469.3808	0	29	467.3773:29;
ATH01p01220	15-Jun-07	6:07:34	070613arabi_survey_14_pos.TXT	250	15.442	437.2605	89	438.2604	32	439.2673	0	32	275.2087:27;293.2114:7;419.2431:6;437.2598:32;
ATH01p01221	15-Jun-07	6:07:34	070613arabi_survey_14_pos.TXT	251	15.501	425.2177	25	426.2202	16	427.2245	0	11	353.1177:8;353.1589:5;425.2116:11;
ATH01p01222	15-Jun-07	6:07:34	070613arabi_survey_14_pos.TXT	253	15.628	437.2595	29	438.2648	5	439.265	2	8	437.2686:8;
ATH01p01223	15-Jun-07	6:07:34	070613arabi_survey_14_pos.TXT	254	15.686	451.2939	12	452.2973	0	453.3005	3	6	451.3043:6;
ATH01p01224	15-Jun-07	6:07:34	070613arabi_survey_14_pos.TXT	255	15.745	432.2251	26	433.2169	6	434.2319	0	9	432.2205:9;
ATH01p01225	15-Jun-07	6:07:34	070613arabi_survey_14_pos.TXT	257	15.872	451.2888	67	452.3042	15	453.3036	6	58	123.0873:5;451.2913:58;452.2900:9;
ATH01p01226	15-Jun-07	6:07:34	070613arabi_survey_14_pos.TXT	258	15.930	443.3211	8	444.3112	3	445.3255	1	5	443.3264:5;
ATH01p01227	15-Jun-07	6:07:34	070613arabi_survey_14_pos.TXT	259	15.999	437.2552	38	438.2609	13	439.2423	2	16	275.2037:12;419.2166:5;437.2610:16;
ATH01p01228	15-Jun-07	6:07:34	070613arabi_survey_14_pos.TXT	260	16.057	451.2935	15	452.2969	0	453.3003	0	14	451.3005:14;
ATH01p01229	15-Jun-07	6:07:34	070613arabi_survey_14_pos.TXT	267	16.487	425.183	17	426.1864	0	427.1898	0	5	425.1747:5;
ATH01p01230	15-Jun-07	6:07:34	070613arabi_survey_14_pos.TXT	268	16.555	445.3648	25	446.3835	6	447.3716	0	10	445.3369:10;
ATH01p01231	15-Jun-07	6:07:34	070613arabi_survey_14_pos.TXT	269	16.614	429.2417	46	430.2544	10	431.2511	6	22	165.0914:13;429.2479:22;429.3694:21;
ATH01p01232	15-Jun-07	6:07:34	070613arabi_survey_14_pos.TXT	274	16.926	469.2856	28	470.289	0	471.2995	3	9	469.2706:6;469.3371:9;
ATH01p01233	15-Jun-07	6:07:34	070613arabi_survey_14_pos.TXT	283	17.487	429.3823	9	430.3757	6	431.3891	0	11	429.3832:11;
ATH01p01234	15-Jun-07	6:07:34	070613arabi_survey_14_pos.TXT	289	17.858	427.3795	98	428.3827	40	429.3863	0	22	185.1198:22;
ATH01p01235	15-Jun-07	6:07:34	070613arabi_survey_14_pos.TXT	290	17.916	471.1991	0	472.2025	0	473.2059	0	8	98.9667:5;250.8572:8;252.8609:7;471.2423:5;
ATH01p01236	15-Jun-07	6:07:34	070613arabi_survey_14_pos.TXT	291	17.975	447.8073	32	448.8107	0	449.8039	22	12	99.5058:7;406.7916:12;
ATH01p01237	15-Jun-07	6:07:34	070613arabi_survey_14_pos.TXT	292	18.044	453.7912	31	454.7999	13	455.8033	15	6	412.7683:6;
ATH01p01238	15-Jun-07	6:07:34	070613arabi_survey_14_pos.TXT	293	18.102	444.7793	62	445.7693	40	446.7825	31	41	71.9222:20;72.9308:14;361.6862:5;362.7169:41;363.7086:16;363.7473:10;375.7502:5;380.7395:7;402.7347:5;403.7478:33;404.7304:6;
ATH01p01239	15-Jun-07	6:07:34	070613arabi_survey_14_pos.TXT	294	18.161	447.7639	50	448.7695	42	449.7707	0	30	71.9223:8;72.9282:14;288.7483:5;360.7093:6;364.7269:7;365.7159:25;366.7115:9;383.7325:6;405.7343:5;406.7411:30;407.7466:6;424.7564:7;
ATH01p01240	15-Jun-07	6:07:34	070613arabi_survey_14_pos.TXT	295	18.229	474.7187	11	475.7221	0	476.7195	11	12	351.7265:12;
ATH01p01241	15-Jun-07	6:07:34	070613arabi_survey_14_pos.TXT	296	18.288	442.7667	74	443.7714	68	444.7733	68	74	71.9228:16;72.9299:15;98.5026:5;359.7161:11;360.7209:74;361.7184:43;378.7134:12;379.7279:13;400.7387:9;401.7509:53;402.7384:18;419.7362:7;442.7662:5;
ATH01p01242	15-Jun-07	6:07:34	070613arabi_survey_14_pos.TXT	297	18.346	447.7733	49	448.7716	27	449.7861	12	17	360.7098:6;364.7132:8;365.7253:17;366.7162:11;378.7320:5;383.7110:5;405.7474:12;406.7412:17;
ATH01p01243	15-Jun-07	6:07:34	070613arabi_survey_14_pos.TXT	298	18.414	450.76	35	451.7444	10	452.7668	0	10	368.7229:6;381.7386:5;408.7436:5;409.7444:10;
ATH01p01244	15-Jun-07	6:07:34	070613arabi_survey_14_pos.TXT	299	18.473	443.769	61	444.7757	49	445.7664	55	41	71.9266:6;72.9289:17;74.9304:8;356.7037:6;360.7130:12;361.7251:41;362.7213:10;379.7307:11;402.7402:31;
ATH01p01245	15-Jun-07	6:07:34	070613arabi_survey_14_pos.TXT	300	18.532	447.778	57	448.773	36	449.7848	0	19	74.9299:7;364.7206:10;365.7124:19;366.7016:5;405.7305:6;406.7439:19;
ATH01p01246	15-Jun-07	6:07:34	070613arabi_survey_14_pos.TXT	301	18.600	439.7662	38	440.7707	35	441.7708	30	22	72.9316:7;357.7140:18;358.7138:8;398.7415:22;399.7659:5;
ATH01p01247	15-Jun-07	6:07:34	070613arabi_survey_14_pos.TXT	302	18.658	474.7462	26	475.7496	0	476.7707	13	5	405.7085:5;433.6867:5;
ATH01p01248	15-Jun-07	6:07:34	070613arabi_survey_14_pos.TXT	303	18.717	444.7737	51	445.7615	41	446.7625	34	34	72.9274:16;357.7121:5;362.7257:34;363.7105:7;380.7385:7;403.7408:24;404.7468:9;
ATH01p01249	15-Jun-07	6:07:34	070613arabi_survey_14_pos.TXT	304	18.785	448.8096	0	449.813	0	450.8164	0	23	366.7250:23;407.7473:15;
ATH01p01250	15-Jun-07	6:07:34	070613arabi_survey_14_pos.TXT	306	18.903	444.7677	40	445.7547	25	446.7658	36	32	357.7250:7;362.7127:32;363.7126:14;380.7331:5;403.7324:28;
ATH01p01251	15-Jun-07	6:07:34	070613arabi_survey_14_pos.TXT	307	18.971	447.7636	32	448.7774	31	449.7588	18	15	72.9269:9;365.7271:15;366.7249:9;405.7330:6;406.7346:9;406.7810:6;
ATH01p01252	15-Jun-07	6:07:34	070613arabi_survey_14_pos.TXT	309	19.088	443.7742	36	444.7849	28	445.7694	28	24	74.9326:5;360.7229:7;361.7157:24;402.7381:15;
ATH01p01253	15-Jun-07	6:07:34	070613arabi_survey_14_pos.TXT	311	19.215	447.7708	31	448.7821	12	449.7763	15	17	74.9298:8;332.7461:5;364.7251:5;365.7138:17;406.7397:10;
ATH01p01254	15-Jun-07	6:07:34	070613arabi_survey_14_pos.TXT	312	19.274	444.7719	37	445.7703	34	446.7705	31	28	72.9294:9;74.9331:7;361.7100:6;362.7235:28;363.7340:6;403.7469:17;404.7669:6;
ATH01p01255	15-Jun-07	6:07:34	070613arabi_survey_14_pos.TXT	313	19.342	450.7932	0	451.7997	5	452.7838	16	11	409.7493:11;
ATH01p01256	15-Jun-07	6:07:34	070613arabi_survey_14_pos.TXT	314	19.400	440.7671	23	441.7663	17	442.7806	20	14	358.7212:14;399.7557:7;
ATH01p01257	15-Jun-07	6:07:34	070613arabi_survey_14_pos.TXT	315	19.459	447.784	27	448.7874	0	449.7838	20	6	365.7188:6;406.7516:6;
ATH01p01258	15-Jun-07	6:47:32	070613arabi_survey_15_pos.TXT	7	0.414	450.7637	19	451.7749	14	452.7537	7	7	368.7467:7;409.7547:7;
ATH01p01259	15-Jun-07	6:47:32	070613arabi_survey_15_pos.TXT	10	0.600	450.7787	20	451.7642	4	452.7855	0	5	368.7359:5;409.7512:5;
ATH01p01260	15-Jun-07	6:47:32	070613arabi_survey_15_pos.TXT	12	0.717	458.8553	35	459.8569	6	460.8621	0	284	60.9949:9;70.0020:53;71.0176:17;79.0087:106;82.5287:22;83.0302:9;84.9541:88;88.0122:20;90.5179:11;112.9205:11;140.9191:105;158.9321:83;170.9307:53;186.9271:31;198.9427:15;214.9217:284;215.9177:10;344.8835:77;458.8583:62;
ATH01p01261	15-Jun-07	6:47:32	070613arabi_survey_15_pos.TXT	13	0.785	474.8352	442	475.8438	96	476.8476	92	170	60.9973:7;62.0129:7;70.0019:71;71.0186:23;71.5177:7;72.0184:7;73.5190:10;79.0084:170;79.5103:6;81.0026:6;81.5075:11;82.5276:28;84.9530:31;88.0151:20;140.9214:18;158.9339:13;170.9276:10;186.9257:14;198.9426:29;214.9187:126;276.8335:6;344.8763:31;350.8313:14;464.8119:7;474.8321:58;492.8461:6;693.7895:8;694.7742:7;
ATH01p01262	15-Jun-07	6:47:32	070613arabi_survey_15_pos.TXT	14	0.844	454.788	98	455.7924	43	456.7874	38	591	139.9160:41;455.1186:591;
ATH01p01263	15-Jun-07	6:47:32	070613arabi_survey_15_pos.TXT	15	0.902	499.9646	309	500.9693	59	501.9576	85	364	158.9149:14;160.9139:17;174.8907:152;337.9024:22;435.9526:18;499.9673:364;500.1183:17;
ATH01p01264	15-Jun-07	6:47:32	070613arabi_survey_15_pos.TXT	16	0.970	476.0346	198	477.038	0	478.0414	0	92	98.9745:7;134.0499:6;184.0143:8;234.0079:20;260.0350:18;313.9637:6;396.0607:92;476.0161:31;
ATH01p01265	15-Jun-07	6:47:32	070613arabi_survey_15_pos.TXT	17	1.029	462.0267	42	463.0301	0	464.0175	16	8	81.5166:5;279.0119:6;462.0346:8;
ATH01p01266	15-Jun-07	6:47:32	070613arabi_survey_15_pos.TXT	18	1.088	493.967	34	494.9704	0	495.9546	12	16	251.9706:16;414.0195:10;452.8508:5;493.9689:9;
ATH01p01267	15-Jun-07	6:47:32	070613arabi_survey_15_pos.TXT	19	1.156	452.8554	56	453.856	14	454.873	39	9	220.8282:9;272.8482:5;360.8381:9;452.8615:8;
ATH01p01268	15-Jun-07	6:47:32	070613arabi_survey_15_pos.TXT	21	1.273	493.9689	22	494.9723	0	495.9582	10	17	202.9852:5;251.9599:17;414.0190:9;493.9966:5;
ATH01p01269	15-Jun-07	6:47:32	070613arabi_survey_15_pos.TXT	22	1.341	476.0134	99	477.0131	21	478.0102	14	50	184.0123:6;234.0043:7;244.0306:7;260.0199:21;396.0586:50;476.0080:31;
ATH01p01270	15-Jun-07	6:47:32	070613arabi_survey_15_pos.TXT	23	1.400	467.9741	74	468.9771	23	469.9725	33	27	85.0204:5;109.0352:5;114.0366:5;138.9964:5;243.9345:7;307.9363:5;467.9752:27;
ATH01p01271	15-Jun-07	6:47:32	070613arabi_survey_15_pos.TXT	24	1.459	493.9778	681	494.9821	178	495.9754	432	544	98.9646:22;103.0554:46;131.0529:22;138.9940:109;188.9776:52;202.9952:74;219.9960:29;220.9659:66;251.9700:544;252.9718:26;331.9289:45;414.0248:266;493.9839:211;
ATH01p01272	15-Jun-07	6:47:32	070613arabi_survey_15_pos.TXT	25	1.527	476.0119	100	477.0094	15	478.0056	22	36	98.9661:10;233.9999:7;260.0267:16;396.0594:17;476.0128:36;
ATH01p01273	15-Jun-07	6:47:32	070613arabi_survey_15_pos.TXT	26	1.585	453.8385	39	454.8531	20	455.8453	0	9	273.8039:9;314.8241:8;413.8417:5;
ATH01p01274	15-Jun-07	6:47:32	070613arabi_survey_15_pos.TXT	27	1.644	495.9789	37	496.9823	0	497.9857	0	8	253.9534:6;495.9812:8;
ATH01p01275	15-Jun-07	6:47:32	070613arabi_survey_15_pos.TXT	29	1.771	455.8736	25	456.877	0	457.8813	12	6	414.8551:6;
ATH01p01276	15-Jun-07	6:47:32	070613arabi_survey_15_pos.TXT	33	2.019	493.7261	5	494.7295	0	495.733	5	5	251.9752:5;414.0215:5;
ATH01p01277	15-Jun-07	6:47:32	070613arabi_survey_15_pos.TXT	34	2.087	479.9315	317	480.9316	25	481.9306	182	143	93.9971:5;102.9153:13;104.9303:7;119.9377:9;136.9409:6;142.0083:12;149.9211:5;151.9438:13;153.9039:24;167.9330:14;168.9056:7;182.9018:5;183.9169:36;197.9281:65;201.9287:10;212.9126:44;214.9223:6;215.9421:16;230.9194:8;242.9267:22;244.9397:45;245.9079:6;245.9400:11;260.9118:12;262.8988:10;273.9011:9;276.9104:17;277.9224:59;290.9277:43;292.9446:89;308.9362:9;338.9348:143;479.9319:16;
ATH01p01278	15-Jun-07	6:47:32	070613arabi_survey_15_pos.TXT	35	2.146	472.9427	221	473.9545	35	474.9492	87	150	102.9113:7;119.9369:6;142.0055:5;151.9388:7;160.9634:6;161.9666:10;176.9635:5;183.9270:5;192.9556:5;197.9296:34;199.9363:5;207.9580:5;236.9252:6;238.8943:20;241.9554:6;269.9484:21;270.9222:74;285.9428:8;288.9356:7;331.9326:150;349.9332:5;472.9381:21;
ATH01p01279	15-Jun-07	6:47:32	070613arabi_survey_15_pos.TXT	38	2.331	478.7269	7	479.7303	0	480.7148	2	6	226.0873:6;
ATH01p01280	15-Jun-07	6:47:32	070613arabi_survey_15_pos.TXT	40	2.458	485.9482	52	486.9516	0	487.955	0	27	115.9613:7;169.9311:27;184.8983:7;193.9510:9;198.9170:8;246.9058:7;261.9188:7;287.9505:7;292.8891:5;302.9381:11;333.9216:5;422.9569:23;
ATH01p01281	15-Jun-07	6:47:32	070613arabi_survey_15_pos.TXT	41	2.517	460.9274	33	461.9308	0	462.9447	15	6	277.9191:6;
ATH01p01282	15-Jun-07	6:47:32	070613arabi_survey_15_pos.TXT	42	2.575	471.1119	10	472.1153	0	473.1187	0	11	84.0366:7;179.0524:5;199.0788:5;471.1120:11;
ATH01p01283	15-Jun-07	6:47:32	070613arabi_survey_15_pos.TXT	43	2.643	493.7344	0	494.7378	0	495.7412	0	5	493.9727:5;
ATH01p01284	15-Jun-07	6:47:32	070613arabi_survey_15_pos.TXT	45	2.761	463.0361	29	464.0466	10	465.0429	0	18	417.0336:18;
ATH01p01285	15-Jun-07	6:47:32	070613arabi_survey_15_pos.TXT	46	2.829	498.279	13	499.2817	2	500.2858	0	7	99.5068:7;
ATH01p01286	15-Jun-07	6:47:32	070613arabi_survey_15_pos.TXT	47	2.887	485.1471	0	486.1505	0	487.1539	0	172	70.0156:8;70.0561:6;71.9815:46;72.0722:33;76.0141:130;84.0369:54;89.0329:8;99.0520:27;107.0581:24;114.0355:151;116.0155:43;117.9771:9;118.0697:6;119.0523:39;129.0628:11;130.0512:20;135.0495:6;136.0775:70;142.0301:24;144.0118:15;145.0599:26;153.0636:40;155.0888:6;162.0215:75;170.0245:10;172.0259:80;178.0385:43;179.0522:94;181.0599:6;187.0584:13;199.0698:56;212.0204:10;215.0447:6;218.0369:7;221.011…
ATH01p01287	15-Jun-07	6:47:32	070613arabi_survey_15_pos.TXT	48	2.946	477.9836	449	478.9825	89	479.9803	274	163	85.0217:24;86.9687:8;90.9115:6;97.0231:5;98.9750:9;102.9145:18;102.9681:6;103.0525:18;104.9282:16;104.9783:5;116.9500:7;127.0382:5;128.9466:8;132.9230:33;136.9003:10;137.9860:38;138.9952:59;140.0051:5;142.9619:27;146.0631:10;150.9355:15;154.9534:15;156.9651:5;157.0041:16;158.9595:12;160.9952:5;169.9561:7;170.9639:15;171.9802:20;172.9788:5;174.9362:6;176.9494:5;181.9569:5;183.9703:8;185.9907:121;1…
ATH01p01288	15-Jun-07	6:47:32	070613arabi_survey_15_pos.TXT	49	3.014	459.9999	37	461.0138	10	462.0067	0	16	98.9758:13;314.9575:9;460.0220:16;
ATH01p01289	15-Jun-07	6:47:32	070613arabi_survey_15_pos.TXT	50	3.073	485.131	63	486.1468	17	487.1234	10	55	136.0746:6;146.0615:55;205.0994:6;323.1052:15;485.1298:29;
ATH01p01290	15-Jun-07	6:47:32	070613arabi_survey_15_pos.TXT	51	3.132	477.9829	31	479.0053	6	479.9892	13	7	185.9899:7;398.0279:6;
ATH01p01291	15-Jun-07	6:47:32	070613arabi_survey_15_pos.TXT	52	3.200	497.968	4	498.9523	3	499.9903	3	18	130.0650:18;
ATH01p01292	15-Jun-07	6:47:32	070613arabi_survey_15_pos.TXT	53	3.258	470.0691	68	471.0725	0	472.0902	31	80	130.0652:10;131.0711:6;174.9781:5;192.0320:5;308.0313:80;
ATH01p01293	15-Jun-07	6:47:32	070613arabi_survey_15_pos.TXT	54	3.317	494.1248	28	495.119	7	496.1315	5	5	414.1671:5;
ATH01p01294	15-Jun-07	6:47:32	070613arabi_survey_15_pos.TXT	56	3.444	457.131	24	458.1146	6	459.1378	3	18	439.1014:7;457.1200:18;
ATH01p01295	15-Jun-07	6:47:32	070613arabi_survey_15_pos.TXT	57	3.502	465.1046	58	466.0991	11	467.115	16	37	303.0465:37;303.0934:9;465.1177:6;
ATH01p01296	15-Jun-07	6:47:32	070613arabi_survey_15_pos.TXT	60	3.688	489.06	67	490.0528	22	491.0668	0	67	119.0484:6;142.9630:5;175.0408:14;207.0644:19;218.9724:9;218.9971:5;237.0036:12;281.0042:8;443.0540:67;489.0581:11;
ATH01p01297	15-Jun-07	6:47:32	070613arabi_survey_15_pos.TXT	61	3.756	469.1571	99	470.1717	48	471.1639	0	45	130.0645:45;469.1653:17;
ATH01p01298	15-Jun-07	6:47:32	070613arabi_survey_15_pos.TXT	62	3.814	478.2165	57	479.2225	29	480.219	4	22	160.0763:16;172.0826:8;319.1418:6;331.1442:17;478.2209:22;
ATH01p01299	15-Jun-07	6:47:32	070613arabi_survey_15_pos.TXT	63	3.873	450.1684	0	451.1718	0	452.1604	2	75	303.0479:75;304.0539:64;305.0622:7;449.1158:5;450.0974:15;450.1439:6;
ATH01p01300	15-Jun-07	6:47:32	070613arabi_survey_15_pos.TXT	64	3.941	489.1299	89	490.139	28	491.1273	50	20	176.9727:12;263.0657:5;323.0681:6;443.1261:20;489.1151:8;
ATH01p01301	15-Jun-07	6:47:32	070613arabi_survey_15_pos.TXT	65	4.000	465.1124	37	466.1065	5	467.129	5	21	133.0255:5;303.0510:21;465.1267:6;
ATH01p01302	15-Jun-07	6:47:32	070613arabi_survey_15_pos.TXT	66	4.059	470.9263	0	471.9297	0	472.9331	0	34	112.9876:25;116.9448:5;130.9946:7;133.0260:8;147.0027:5;161.0170:7;173.0156:6;175.0282:24;176.0347:5;193.0522:19;218.9814:28;220.9817:8;259.0473:6;281.0139:5;337.0769:34;471.1003:34;471.2003:9;
ATH01p01303	15-Jun-07	6:47:32	070613arabi_survey_15_pos.TXT	67	4.127	484.1979	28	485.1869	8	486.1923	8	10	203.1083:10;236.1429:9;
ATH01p01304	15-Jun-07	6:47:32	070613arabi_survey_15_pos.TXT	68	4.185	487.1031	128	488.1095	79	489.1057	17	21	85.0250:12;145.0458:7;342.9778:21;343.9871:5;360.9849:5;487.0616:7;505.0239:5;811.1881:5;
ATH01p01305	15-Jun-07	6:47:32	070613arabi_survey_15_pos.TXT	69	4.244	463.1313	176	464.1346	61	465.1381	0	194	153.0156:10;245.0523:6;285.0254:9;302.0502:12;317.0681:194;318.0389:7;463.1224:53;
ATH01p01306	15-Jun-07	6:47:32	070613arabi_survey_15_pos.TXT	72	4.429	455.0433	32	456.054	8	457.0377	12	7	455.2372:7;
ATH01p01307	15-Jun-07	6:47:32	070613arabi_survey_15_pos.TXT	73	4.498	459.1739	19	460.1963	8	461.1807	0	28	459.1880:28;
ATH01p01308	15-Jun-07	6:47:32	070613arabi_survey_15_pos.TXT	74	4.556	473.2102	13	474.2105	11	475.215	5	14	123.0766:5;207.1411:14;
ATH01p01309	15-Jun-07	6:47:32	070613arabi_survey_15_pos.TXT	75	4.615	498.261	135	499.2687	41	500.2804	12	71	145.0291:11;177.0571:37;234.1157:5;322.2114:20;498.2583:71;
ATH01p01310	15-Jun-07	6:47:32	070613arabi_survey_15_pos.TXT	76	4.683	468.2557	98	469.2643	33	470.2612	4	55	145.0335:6;147.0324:6;177.0500:12;234.1260:9;292.1899:5;451.2186:8;468.2563:55;469.2602:8;
ATH01p01311	15-Jun-07	6:47:32	070613arabi_survey_15_pos.TXT	77	4.742	489.1313	34	490.1384	7	491.1434	15	17	91.0492:7;119.0429:6;137.0653:17;147.0437:11;173.0586:6;175.0398:7;201.0505:7;201.0750:5;207.0600:12;305.0820:7;307.0883:5;309.1039:5;337.1054:10;355.1219:11;489.1603:9;
ATH01p01312	15-Jun-07	6:47:32	070613arabi_survey_15_pos.TXT	78	4.800	498.2662	115	499.2675	43	500.273	0	58	80.0436:5;145.0371:9;177.0536:5;234.1139:6;322.2257:7;481.2473:5;498.2667:58;
ATH01p01313	15-Jun-07	6:47:32	070613arabi_survey_15_pos.TXT	79	4.868	469.0453	0	470.0487	0	471.0521	0	28	207.0717:28;208.0663:5;334.9457:7;468.9837:8;469.1934:6;
ATH01p01314	15-Jun-07	6:47:32	070613arabi_survey_15_pos.TXT	80	4.927	456.9987	100	458.0061	23	458.9924	48	22	202.9872:7;235.9697:9;279.9628:22;456.9985:8;
ATH01p01315	15-Jun-07	6:47:32	070613arabi_survey_15_pos.TXT	82	5.054	483.065	17	484.0684	0	485.0718	0	6	246.0344:6;274.0280:6;483.2202:5;
ATH01p01316	15-Jun-07	6:47:32	070613arabi_survey_15_pos.TXT	84	5.171	496.1794	0	497.1888	4	498.1862	0	12	99.5072:6;130.0672:12;221.0121:9;367.0733:10;
ATH01p01317	15-Jun-07	6:47:32	070613arabi_survey_15_pos.TXT	85	5.239	481.1964	136	482.1895	33	483.2074	9	14	99.5049:5;127.0385:14;335.0588:12;
ATH01p01318	15-Jun-07	6:47:32	070613arabi_survey_15_pos.TXT	86	5.298	465.1234	38	466.1413	5	467.1302	3	382	189.0523:56;199.0352:18;217.0466:382;218.0455:22;421.1283:13;465.0984:92;
ATH01p01319	15-Jun-07	6:47:32	070613arabi_survey_15_pos.TXT	87	5.357	495.2203	19	496.2237	0	497.2271	0	5	495.2368:5;
ATH01p01320	15-Jun-07	6:47:32	070613arabi_survey_15_pos.TXT	88	5.425	459.2849	28	460.2921	13	461.2917	0	56	86.0903:56;126.0552:8;157.1348:7;197.0909:15;215.1140:5;300.1858:11;328.1930:26;459.2935:9;
ATH01p01321	15-Jun-07	6:47:32	070613arabi_survey_15_pos.TXT	89	5.483	462.9885	28	463.9884	3	464.9953	0	21	253.9656:16;317.0765:12;383.0227:21;
ATH01p01322	15-Jun-07	6:47:32	070613arabi_survey_15_pos.TXT	92	5.669	457.2078	103	458.2189	27	459.2092	14	30	121.1024:6;151.1104:7;191.1426:15;209.1547:30;457.2287:8;
ATH01p01323	15-Jun-07	6:47:32	070613arabi_survey_15_pos.TXT	94	5.796	489.2282	16	490.2137	4	491.235	0	10	99.5020:6;159.0913:10;317.1149:9;334.1406:9;
ATH01p01324	15-Jun-07	6:47:32	070613arabi_survey_15_pos.TXT	96	5.913	459.1336	155	460.1341	41	461.1404	0	161	201.0633:6;205.0742:9;222.0717:9;233.0639:7;237.0846:10;250.0688:8;265.0884:21;266.0988:6;282.0822:6;292.0800:13;293.0826:20;297.1162:5;307.0992:40;325.1113:161;326.1160:5;458.1357:6;459.1328:16;
ATH01p01325	15-Jun-07	6:47:32	070613arabi_survey_15_pos.TXT	99	6.099	481.7815	9	482.7849	0	483.7883	0	7	99.5077:7;
ATH01p01326	15-Jun-07	6:47:32	070613arabi_survey_15_pos.TXT	101	6.225	467.2676	7	468.2585	6	469.2744	0	5	99.5063:5;
ATH01p01327	15-Jun-07	6:47:32	070613arabi_survey_15_pos.TXT	107	6.596	483.2383	11	484.2417	0	485.2451	0	5	483.2090:5;
ATH01p01328	15-Jun-07	6:47:32	070613arabi_survey_15_pos.TXT	109	6.723	497.254	10	498.2662	5	499.2498	1	7	99.5052:7;
ATH01p01329	15-Jun-07	6:47:32	070613arabi_survey_15_pos.TXT	117	7.211	496.2711	8	497.2736	7	498.2779	0	5	99.5115:5;
ATH01p01330	15-Jun-07	6:47:32	070613arabi_survey_15_pos.TXT	118	7.280	476.1543	71	477.1577	0	478.1611	0	75	116.9478:7;176.9693:7;188.9723:6;200.9591:6;218.9846:14;220.9985:12;236.9891:5;349.1194:25;435.1154:75;
ATH01p01331	15-Jun-07	6:47:32	070613arabi_survey_15_pos.TXT	120	7.397	482.8053	9	483.8087	0	484.8082	1	5	99.5097:5;
ATH01p01332	15-Jun-07	6:47:32	070613arabi_survey_15_pos.TXT	121	7.465	496.2056	34	497.2045	9	498.2124	0	7	99.5045:7;
ATH01p01333	15-Jun-07	6:47:32	070613arabi_survey_15_pos.TXT	122	7.524	490.2565	36	491.2599	0	492.2633	0	23	349.2347:23;
ATH01p01334	15-Jun-07	6:47:32	070613arabi_survey_15_pos.TXT	123	7.583	452.2133	27	453.2113	20	454.2198	8	10	452.2016:10;
ATH01p01335	15-Jun-07	6:47:32	070613arabi_survey_15_pos.TXT	124	7.651	485.2741	80	486.2882	30	487.2633	9	20	119.0869:6;133.0985:5;231.1648:10;323.2242:20;
ATH01p01336	15-Jun-07	6:47:32	070613arabi_survey_15_pos.TXT	125	7.709	490.2436	17	491.266	4	492.2504	0	12	349.2328:6;490.2567:12;
ATH01p01337	15-Jun-07	6:47:32	070613arabi_survey_15_pos.TXT	129	7.954	477.1286	37	478.1261	21	479.1346	17	16	250.7746:5;315.0846:8;477.1395:16;
ATH01p01338	15-Jun-07	6:47:32	070613arabi_survey_15_pos.TXT	130	8.022	466.2201	14	467.2095	9	468.2269	0	5	81.0618:5;
ATH01p01339	15-Jun-07	6:47:32	070613arabi_survey_15_pos.TXT	131	8.080	474.2547	39	475.2514	11	476.2763	4	14	333.2524:14;
ATH01p01340	15-Jun-07	6:47:32	070613arabi_survey_15_pos.TXT	132	8.139	459.2022	18	460.196	7	461.1988	2	5	99.5086:5;
ATH01p01341	15-Jun-07	6:47:32	070613arabi_survey_15_pos.TXT	134	8.266	473.1977	74	474.1911	19	475.2042	23	105	181.1275:13;240.1088:105;259.0525:6;473.1734:6;
ATH01p01342	15-Jun-07	6:47:32	070613arabi_survey_15_pos.TXT	135	8.325	495.2163	83	496.216	56	497.2082	16	34	69.0604:7;81.0570:5;81.0701:5;91.0507:5;156.9964:6;171.0044:11;199.0267:8;281.0705:7;495.2087:34;495.7236:9;496.1998:5;
ATH01p01343	15-Jun-07	6:47:32	070613arabi_survey_15_pos.TXT	136	8.393	459.2058	7	460.2125	4	461.2126	0	5	459.2126:5;
ATH01p01344	15-Jun-07	6:47:32	070613arabi_survey_15_pos.TXT	138	8.510	472.6723	21	473.6757	0	474.6714	1	6	84.0371:6;308.0829:5;638.2574:6;
ATH01p01345	15-Jun-07	6:47:32	070613arabi_survey_15_pos.TXT	141	8.695	488.6642	24	489.6623	8	490.671	0	6	130.0487:5;489.1717:6;
ATH01p01346	15-Jun-07	6:47:32	070613arabi_survey_15_pos.TXT	142	8.763	451.1665	60	452.1742	22	453.1625	10	33	155.0014:6;156.9797:5;170.9957:11;185.0099:9;281.0712:12;297.0625:5;451.1765:33;451.6688:9;452.1512:6;
ATH01p01347	15-Jun-07	6:47:32	070613arabi_survey_15_pos.TXT	143	8.822	492.2745	19	493.2952	11	494.2813	0	5	492.2845:5;
ATH01p01348	15-Jun-07	6:47:32	070613arabi_survey_15_pos.TXT	147	9.066	481.6753	48	482.6823	12	483.6867	2	21	84.0404:11;130.0419:10;459.2242:5;481.6665:21;482.1761:17;607.2811:7;833.2850:11;
ATH01p01349	15-Jun-07	6:47:32	070613arabi_survey_15_pos.TXT	150	9.252	451.2018	29	452.2039	22	453.2086	0	6	81.0677:6;95.0795:5;
ATH01p01350	15-Jun-07	6:47:32	070613arabi_survey_15_pos.TXT	152	9.378	487.311	146	488.3159	45	489.3318	6	60	79.0498:10;81.0554:5;81.0727:5;91.0533:8;93.0649:11;105.0709:14;147.1218:5;207.1361:11;487.3059:60;488.3026:6;
ATH01p01351	15-Jun-07	6:47:32	070613arabi_survey_15_pos.TXT	153	9.437	459.277	219	460.2847	65	461.2838	0	98	67.0430:8;79.0458:14;81.0636:10;91.0470:36;93.0660:10;105.0650:18;107.0861:11;119.0839:13;133.1007:13;147.1174:6;151.1114:6;161.0957:13;171.1218:6;179.1070:6;207.1302:6;281.1704:20;459.2812:98;460.2621:5;
ATH01p01352	15-Jun-07	6:47:32	070613arabi_survey_15_pos.TXT	154	9.505	464.6841	35	465.6758	11	466.6909	0	49	84.0340:6;158.0288:9;171.0751:5;289.0762:5;307.0810:9;465.1798:6;475.2376:5;476.2090:5;535.2625:5;561.2606:6;621.2695:7;622.2877:49;623.2777:17;
ATH01p01353	15-Jun-07	6:47:32	070613arabi_survey_15_pos.TXT	155	9.564	451.1989	39	452.195	11	453.2041	7	7	81.0610:7;451.2256:5;
ATH01p01354	15-Jun-07	6:47:32	070613arabi_survey_15_pos.TXT	156	9.623	457.2216	26	458.2101	22	459.2466	5	5	156.9742:5;
ATH01p01355	15-Jun-07	6:47:32	070613arabi_survey_15_pos.TXT	157	9.691	464.6785	39	465.7006	22	466.6853	0	27	76.0135:5;307.0825:10;447.1929:7;535.2645:7;547.2477:5;622.2848:27;623.3047:6;
ATH01p01356	15-Jun-07	6:47:32	070613arabi_survey_15_pos.TXT	158	9.750	486.7018	22	487.7052	0	488.7184	3	5	486.7090:5;
ATH01p01357	15-Jun-07	6:47:32	070613arabi_survey_15_pos.TXT	159	9.808	493.2916	33	494.2993	6	495.2992	4	129	95.0797:5;97.0442:6;99.0626:5;127.0532:7;169.0728:7;331.2404:9;475.3223:5;493.3061:129;494.2818:7;
ATH01p01358	15-Jun-07	6:47:32	070613arabi_survey_15_pos.TXT	160	9.876	469.2844	174	470.2932	45	471.2976	13	50	97.0223:8;107.0839:5;121.1013:6;307.2231:9;469.2804:50;
ATH01p01359	15-Jun-07	6:47:32	070613arabi_survey_15_pos.TXT	161	9.935	486.2064	54	487.2048	43	488.2132	0	22	79.0457:5;85.0193:5;98.9688:5;112.9899:5;124.9943:5;171.0037:6;211.0423:5;349.1454:5;367.1186:5;486.2059:22;
ATH01p01360	15-Jun-07	6:47:32	070613arabi_survey_15_pos.TXT	162	9.994	450.1898	49	451.2061	26	452.2112	11	16	93.0751:7;156.9807:8;172.9952:6;450.2130:16;450.7072:7;
ATH01p01361	15-Jun-07	6:47:32	070613arabi_survey_15_pos.TXT	163	10.062	475.31	53	476.3161	24	477.3206	15	34	475.3198:34;
ATH01p01362	15-Jun-07	6:47:32	070613arabi_survey_15_pos.TXT	164	10.120	486.2095	68	487.2094	41	488.2001	27	21	124.9858:6;170.9959:7;207.1456:5;281.0726:12;281.1802:9;486.2197:21;486.7008:8;
ATH01p01363	15-Jun-07	6:47:32	070613arabi_survey_15_pos.TXT	165	10.179	451.2013	55	452.2177	13	453.2081	0	9	81.0226:5;85.0274:5;107.0843:6;365.1323:6;451.1926:6;451.2647:9;
ATH01p01364	15-Jun-07	6:47:32	070613arabi_survey_15_pos.TXT	166	10.247	476.2839	203	477.2893	68	478.3032	19	201	67.0463:21;69.0592:10;79.0445:10;81.0641:21;91.0477:7;93.0645:16;95.0840:21;107.0849:14;109.0939:10;121.0989:10;335.2646:201;336.2651:14;476.2868:63;
ATH01p01365	15-Jun-07	6:47:32	070613arabi_survey_15_pos.TXT	167	10.306	487.3138	169	488.3144	55	489.3192	16	91	67.0447:10;79.0510:15;91.0517:17;93.0674:15;95.0442:5;95.0841:9;119.0832:8;145.0997:8;147.1124:10;171.1181:13;207.1561:9;281.1794:7;487.3113:91;488.3216:10;
ATH01p01366	15-Jun-07	6:47:32	070613arabi_survey_15_pos.TXT	168	10.365	494.1885	69	495.2097	43	496.209	15	8	81.0620:7;140.9843:5;170.9958:8;424.1691:5;494.2431:5;494.7111:7;
ATH01p01367	15-Jun-07	6:47:32	070613arabi_survey_15_pos.TXT	169	10.433	476.2869	92	477.2787	20	478.307	7	30	79.0451:5;91.0333:5;335.2526:11;458.2796:5;476.2892:30;477.2122:5;477.2911:5;
ATH01p01368	15-Jun-07	6:47:32	070613arabi_survey_15_pos.TXT	170	10.491	485.1803	0	486.1837	0	487.1924	31	21	98.9717:5;127.0407:5;156.9743:5;170.9984:11;185.0066:7;297.1675:5;349.1465:18;485.1976:21;485.3445:7;485.7123:5;
ATH01p01369	15-Jun-07	6:47:32	070613arabi_survey_15_pos.TXT	171	10.550	463.2736	61	464.277	0	465.2804	0	42	79.0543:5;81.0628:6;83.0786:5;91.0442:6;93.0673:5;95.0846:6;223.1377:6;445.2769:5;463.2763:42;
ATH01p01370	15-Jun-07	6:47:32	070613arabi_survey_15_pos.TXT	172	10.618	477.2943	31	478.3139	5	479.3011	0	13	250.7905:5;477.2212:13;477.2995:5;
ATH01p01371	15-Jun-07	6:47:32	070613arabi_survey_15_pos.TXT	173	10.677	485.1844	36	486.2031	24	487.1912	0	14	170.9943:8;281.1814:5;485.1988:14;485.6966:7;486.2054:5;
ATH01p01372	15-Jun-07	6:47:32	070613arabi_survey_15_pos.TXT	174	10.735	457.2141	59	458.2059	43	459.2224	16	15	81.0578:6;98.9726:5;107.0806:5;156.9743:7;170.9941:6;457.2161:15;457.7243:10;
ATH01p01373	15-Jun-07	6:47:32	070613arabi_survey_15_pos.TXT	175	10.804	497.2195	95	498.2214	67	499.2263	0	66	85.0200:7;91.0369:11;93.0624:5;95.0829:5;97.0227:7;122.9648:5;131.0844:12;136.9968:5;149.0950:7;151.1103:5;156.9836:14;171.0019:16;185.0138:7;197.0199:5;221.0412:5;247.1700:5;275.2117:13;321.1024:20;321.1872:11;322.0940:5;349.1349:63;350.1277:5;351.1338:6;416.1946:13;483.2680:10;497.2215:66;497.7231:25;645.2948:5;669.3248:11;831.4147:8;
ATH01p01374	15-Jun-07	6:47:32	070613arabi_survey_15_pos.TXT	176	10.862	469.1977	163	470.2057	92	471.1939	37	87	67.0445:5;79.0465:18;81.0623:10;85.0219:12;91.0446:20;93.0659:22;95.0839:13;96.9534:5;97.0243:11;98.9718:13;105.0698:16;107.0807:16;112.9918:14;116.9521:5;117.0737:8;119.0861:17;121.0966:7;122.9738:11;124.9851:11;127.0311:5;128.9878:5;133.1088:5;135.1217:10;136.9921:15;139.0035:5;145.1002:8;147.1141:15;148.9960:6;149.1342:5;151.0065:13;152.9830:8;153.0207:9;155.0062:8;156.9833:9;159.1159:6;165.02…
ATH01p01375	15-Jun-07	6:47:32	070613arabi_survey_15_pos.TXT	177	10.921	456.6822	264	457.6805	71	458.689	0	120	76.0335:7;84.0378:120;85.0358:15;112.9894:6;124.9889:5;130.0496:76;131.0504:5;140.0242:7;142.0382:7;155.0903:5;156.9833:6;177.0371:22;187.0115:5;243.0403:7;252.0998:18;252.5943:6;259.1095:8;273.1290:7;289.1118:9;396.1643:6;402.1893:6;403.1735:8;413.1649:7;415.1929:8;416.1780:5;417.2149:9;418.1981:10;419.1681:21;429.1767:12;430.1847:11;431.2042:18;433.2534:7;434.1729:5;440.6573:5;441.2032:7;443.19…
ATH01p01376	15-Jun-07	6:47:32	070613arabi_survey_15_pos.TXT	178	10.989	478.2986	341	479.3042	102	480.3	26	372	67.0454:47;69.0631:41;79.0489:22;81.0305:12;81.0632:72;83.0800:21;85.0242:24;91.0413:21;93.0648:21;95.0835:49;98.9686:13;105.0681:16;107.0838:16;109.0984:15;114.9836:13;119.0841:12;121.0998:13;124.9832:25;133.1067:18;147.1200:21;150.9944:18;153.0091:13;156.9848:20;158.9803:17;170.9969:31;172.9930:33;185.0119:19;187.0157:23;281.0706:24;281.1776:13;283.0715:21;337.2803:372;351.1322:15;388.1800:13;4…
ATH01p01377	15-Jun-07	6:47:32	070613arabi_survey_15_pos.TXT	179	11.048	486.1733	0	487.1767	0	488.1801	0	78	67.0451:12;69.0567:6;79.0507:10;81.0266:5;81.0647:11;85.0235:8;91.0387:23;93.0629:16;95.0346:5;95.0803:6;97.0250:12;98.9757:11;105.0666:7;112.9917:15;116.9863:7;117.0710:6;119.0851:5;124.9948:6;127.0397:6;133.1017:5;147.1166:7;151.0020:8;154.9938:8;156.9801:15;165.0274:6;170.9980:32;171.1087:5;171.1280:7;173.0048:7;181.0122:5;185.0117:29;188.9733:5;205.0573:5;207.1491:8;269.0770:14;279.0219:5;281…
ATH01p01378	15-Jun-07	6:47:32	070613arabi_survey_15_pos.TXT	180	11.106	456.6858	49	457.706	26	458.6882	6	22	84.0382:11;456.1838:5;456.6917:22;457.1879:11;459.2275:9;547.2598:10;606.2823:6;
ATH01p01379	15-Jun-07	6:47:32	070613arabi_survey_15_pos.TXT	181	11.175	477.2118	140	478.2075	80	479.2178	15	41	79.0451:11;81.0249:5;81.0638:13;91.0408:15;93.0602:8;95.0833:5;105.0688:7;107.0498:5;112.9875:5;124.9829:5;127.0389:5;145.0530:5;156.9805:7;170.9995:18;185.0122:9;281.0668:10;281.1784:13;349.1358:35;350.1418:5;351.1367:6;425.2142:5;459.2754:10;477.2020:41;477.7022:22;605.2754:13;791.3745:9;792.3850:6;
ATH01p01380	15-Jun-07	6:47:32	070613arabi_survey_15_pos.TXT	182	11.233	493.2191	47	494.2269	28	495.2064	9	21	81.0649:6;85.0245:6;381.1619:21;475.3070:11;493.2372:13;493.3200:14;493.3910:6;
ATH01p01381	15-Jun-07	6:47:32	070613arabi_survey_15_pos.TXT	183	11.292	465.2902	93	466.2983	33	467.2892	6	102	67.0451:14;79.0469:15;81.0667:18;91.0450:12;91.0592:5;93.0672:14;105.0685:9;107.0790:5;117.0774:5;119.0861:5;121.0977:12;149.1312:6;161.1342:6;207.1453:5;241.1464:14;253.1486:17;269.1797:13;281.1746:9;447.2752:102;448.2779:9;465.3145:7;
ATH01p01382	15-Jun-07	6:47:32	070613arabi_survey_15_pos.TXT	184	11.360	475.2994	27	476.3172	10	477.3062	0	14	475.3020:14;
ATH01p01383	15-Jun-07	6:47:32	070613arabi_survey_15_pos.TXT	185	11.419	491.3075	54	492.3063	16	493.3271	13	33	491.3130:33;
ATH01p01384	15-Jun-07	6:47:32	070613arabi_survey_15_pos.TXT	186	11.477	457.2088	37	458.2008	30	459.1987	22	9	170.9980:5;456.7151:6;457.2050:9;457.7111:7;
ATH01p01385	15-Jun-07	6:47:32	070613arabi_survey_15_pos.TXT	188	11.604	464.2018	19	465.2052	0	466.1909	6	5	464.2113:5;
ATH01p01386	15-Jun-07	6:47:32	070613arabi_survey_15_pos.TXT	189	11.663	455.2073	34	456.2188	24	457.2289	12	6	171.0029:6;349.1325:6;
ATH01p01387	15-Jun-07	6:47:32	070613arabi_survey_15_pos.TXT	190	11.731	480.2008	34	481.2139	28	482.2	4	12	85.0218:8;479.6962:6;480.2089:12;
ATH01p01388	15-Jun-07	6:47:32	070613arabi_survey_15_pos.TXT	191	11.790	499.3536	60	500.3519	13	501.3604	0	28	79.0492:6;131.0860:6;407.3056:5;481.3352:6;499.3524:28;500.3468:5;
ATH01p01389	15-Jun-07	6:47:32	070613arabi_survey_15_pos.TXT	192	11.848	454.3017	178	455.3098	46	456.3085	0	62	85.1024:5;282.2706:5;313.2773:62;314.2810:8;436.2806:12;454.3002:50;
ATH01p01390	15-Jun-07	6:47:32	070613arabi_survey_15_pos.TXT	193	11.917	496.3455	432	497.3458	145	498.3554	42	378	60.0701:13;86.0900:82;104.1039:187;124.9987:62;166.0618:13;184.0760:277;478.3331:31;496.3439:378;497.3532:20;
ATH01p01391	15-Jun-07	6:47:32	070613arabi_survey_15_pos.TXT	194	11.975	461.3312	119	462.3453	16	463.338	0	126	67.0439:9;79.0453:10;81.0630:5;91.0493:5;93.0614:9;95.0804:5;105.0674:10;107.0893:5;109.0971:13;117.0770:5;119.0835:8;131.0859:6;147.1176:5;351.2648:5;369.2696:7;443.3309:11;461.3323:126;462.3290:9;
ATH01p01392	15-Jun-07	6:47:32	070613arabi_survey_15_pos.TXT	195	12.034	483.3482	0	484.3516	0	485.355	0	10	247.1797:5;321.2062:5;483.2596:10;
ATH01p01393	15-Jun-07	6:47:32	070613arabi_survey_15_pos.TXT	196	12.102	475.3092	368	476.3121	141	477.3245	40	358	67.0452:20;79.0467:33;81.0648:60;91.0525:38;93.0652:54;95.0801:13;105.0680:20;119.0870:12;131.0862:14;147.1179:14;171.1177:19;207.1448:18;475.3102:358;476.3252:24;
ATH01p01394	15-Jun-07	6:47:32	070613arabi_survey_15_pos.TXT	197	12.161	461.3283	98	462.3356	34	463.3351	0	92	67.0490:12;79.0419:5;91.0529:6;93.0672:6;95.0824:5;109.0949:11;109.1088:6;155.0983:5;369.2768:6;461.3322:92;462.3403:8;
ATH01p01395	15-Jun-07	6:47:32	070613arabi_survey_15_pos.TXT	198	12.219	471.2144	28	472.2138	16	473.2381	7	12	269.0658:6;349.1344:12;471.1897:9;471.3484:7;
ATH01p01396	15-Jun-07	6:47:32	070613arabi_survey_15_pos.TXT	199	12.288	456.1992	114	457.2024	72	458.1901	16	57	79.0429:7;85.0225:14;91.0276:5;91.0446:5;93.0592:7;97.0191:7;98.9741:10;112.9865:8;122.9689:11;124.9843:5;133.1042:6;136.9930:5;139.0048:8;148.9823:7;151.0085:8;156.9843:15;167.0098:5;170.9987:32;177.0262:5;182.9958:5;185.0169:21;207.1394:5;281.0690:57;281.1718:7;307.1290:5;307.2332:7;375.1634:5;456.1938:53;456.7034:24;457.2069:9;469.2805:11;605.2937:11;631.3453:11;
ATH01p01397	15-Jun-07	6:47:32	070613arabi_survey_15_pos.TXT	200	12.346	461.308	51	462.3307	10	463.3322	4	47	109.1012:9;461.3225:47;
ATH01p01398	15-Jun-07	6:47:32	070613arabi_survey_15_pos.TXT	201	12.405	475.3163	33	476.3276	6	477.3231	0	22	475.3170:22;
ATH01p01399	15-Jun-07	6:47:32	070613arabi_survey_15_pos.TXT	202	12.473	495.2404	98	496.2393	44	497.2429	20	33	81.0646:6;109.0986:6;173.1400:6;335.2801:5;414.2157:13;414.7148:5;495.2422:33;495.7510:7;
ATH01p01400	15-Jun-07	6:47:32	070613arabi_survey_15_pos.TXT	203	12.531	463.2811	0	464.2845	0	465.3068	5	56	67.0477:10;69.0583:5;79.0443:17;81.0642:14;91.0435:15;93.0639:19;95.0791:8;105.0682:8;107.0820:13;109.0269:5;119.0873:7;128.9608:5;129.0734:5;133.0985:8;135.1178:8;140.9852:7;142.9610:9;149.1355:5;154.9975:5;170.9985:23;185.0220:8;200.9784:8;269.0730:22;271.0685:5;277.2232:10;285.1155:9;333.1466:7;351.2383:5;382.1837:27;382.6666:9;463.2067:56;463.3269:16;463.7093:35;464.2078:13;
ATH01p01401	15-Jun-07	6:47:32	070613arabi_survey_15_pos.TXT	204	12.590	471.2016	281	472.2043	157	473.2075	49	73	67.0472:9;69.0334:6;69.0604:7;79.0471:13;81.0304:7;81.0624:18;85.0245:15;91.0367:11;91.0521:10;93.0680:7;95.0824:7;97.0204:7;98.9712:12;105.0685:6;112.9906:19;117.0610:7;119.0845:7;121.0944:6;122.9629:7;124.9914:7;127.0404:7;130.9633:5;130.9986:6;131.0808:6;136.9916:6;139.0039:13;143.9696:6;153.0198:6;154.9936:9;156.9801:13;157.0079:7;165.0228:7;167.0099:5;168.9809:5;170.9993:18;181.0152:6;182.99…
ATH01p01402	15-Jun-07	6:47:32	070613arabi_survey_15_pos.TXT	205	12.658	478.2045	47	479.2058	44	480.2092	42	18	81.0631:7;91.0341:6;112.9913:5;156.9762:9;170.9947:8;176.9755:5;185.0082:5;223.1421:5;267.0551:12;335.1471:9;335.2517:5;478.2291:18;478.7212:10;
ATH01p01403	15-Jun-07	6:47:32	070613arabi_survey_15_pos.TXT	206	12.717	461.3336	90	462.3355	23	463.3404	0	85	67.0495:6;79.0470:6;91.0486:6;93.0647:6;109.0990:6;119.0819:8;133.1059:5;145.0931:6;351.2675:7;369.2782:10;443.3180:6;461.3282:85;462.3273:10;
ATH01p01404	15-Jun-07	6:47:32	070613arabi_survey_15_pos.TXT	207	12.776	499.3446	420	500.3499	146	501.3592	78	489	79.0464:23;91.0500:25;93.0643:26;95.0836:23;105.0661:37;117.0694:15;119.0842:15;129.0664:16;131.0859:22;133.1009:19;143.0837:20;145.1018:25;155.0865:21;157.1047:18;159.1228:21;171.1180:24;183.1143:21;197.1353:19;221.1336:15;407.2990:51;481.3372:45;499.3441:489;500.3412:22;
ATH01p01405	15-Jun-07	6:47:32	070613arabi_survey_15_pos.TXT	208	12.844	485.3318	136	486.3346	43	487.3456	81	101	79.0479:5;141.0746:5;143.0860:6;155.0839:5;157.1035:8;393.2793:13;467.3030:6;485.3325:101;486.3192:8;
ATH01p01406	15-Jun-07	6:47:32	070613arabi_survey_15_pos.TXT	209	12.902	461.3235	64	462.3227	15	463.3303	0	38	95.0849:5;461.3280:38;
ATH01p01407	15-Jun-07	6:47:32	070613arabi_survey_15_pos.TXT	210	12.961	499.347	65	500.3387	24	501.3558	42	39	79.0479:5;81.0632:5;499.2365:8;499.3468:39;
ATH01p01408	15-Jun-07	6:47:32	070613arabi_survey_15_pos.TXT	211	13.029	489.351	30	490.3558	8	491.3578	0	26	79.0445:5;489.3494:26;
ATH01p01409	15-Jun-07	6:47:32	070613arabi_survey_15_pos.TXT	212	13.088	457.2014	31	458.1959	8	459.1996	6	14	91.0479:5;170.9950:6;281.0733:14;457.1900:14;457.7024:6;
ATH01p01410	15-Jun-07	6:47:32	070613arabi_survey_15_pos.TXT	213	13.146	461.3371	39	462.3336	12	463.3439	0	22	79.0515:5;461.3233:22;
ATH01p01411	15-Jun-07	6:47:32	070613arabi_survey_15_pos.TXT	214	13.215	489.3623	56	490.3635	10	491.3553	6	35	131.0923:5;489.3612:35;490.3488:6;
ATH01p01412	15-Jun-07	6:47:32	070613arabi_survey_15_pos.TXT	216	13.332	470.2106	44	471.218	24	472.2218	10	14	67.0459:5;81.0607:5;85.0208:5;91.0389:6;112.9924:5;122.9722:6;124.9836:10;136.9962:7;148.9889:6;156.9812:11;171.0055:11;281.0625:14;470.2176:12;659.3808:5;
ATH01p01413	15-Jun-07	6:47:32	070613arabi_survey_15_pos.TXT	217	13.400	489.3539	36	490.3573	0	491.3559	9	29	109.0958:7;489.3569:29;
ATH01p01414	15-Jun-07	6:47:32	070613arabi_survey_15_pos.TXT	218	13.459	450.2403	0	451.2437	0	452.2471	0	9	449.2167:8;450.2166:9;
ATH01p01415	15-Jun-07	6:47:32	070613arabi_survey_15_pos.TXT	219	13.517	470.213	308	471.2133	171	472.2209	38	54	79.0496:5;81.0652:5;85.0289:5;91.0371:9;93.0623:9;95.0753:5;97.0353:6;156.9899:10;161.1388:6;165.0195:5;170.9985:23;171.1115:5;185.0108:8;207.1392:11;225.0526:10;279.0907:6;281.0734:29;281.1895:10;335.1570:28;335.2601:12;389.1886:7;425.2181:8;443.2305:7;470.2147:54;470.3250:7;470.7096:29;605.2839:17;606.2980:5;
ATH01p01416	15-Jun-07	6:47:32	070613arabi_survey_15_pos.TXT	220	13.585	463.3105	94	464.3068	28	465.3173	0	97	67.0452:6;69.0625:6;79.0447:13;81.0609:26;83.0821:7;93.0648:19;95.0795:6;107.0755:5;121.0999:6;149.1302:12;195.1416:9;445.2834:5;463.3130:97;
ATH01p01417	15-Jun-07	6:47:32	070613arabi_survey_15_pos.TXT	221	13.644	477.3283	97	478.3353	29	479.3488	12	119	477.3189:119;478.3100:14;
ATH01p01418	15-Jun-07	6:47:32	070613arabi_survey_15_pos.TXT	223	13.771	489.3497	27	490.3531	0	491.3565	0	37	489.3558:37;
ATH01p01419	15-Jun-07	6:47:32	070613arabi_survey_15_pos.TXT	224	13.829	461.3294	107	462.3339	45	463.3364	15	93	67.0424:13;79.0459:10;81.0618:14;93.0619:9;95.0790:5;105.0678:7;109.0949:14;145.0990:5;155.1001:5;461.3248:93;
ATH01p01420	15-Jun-07	6:47:32	070613arabi_survey_15_pos.TXT	225	13.888	479.3321	19	480.3435	8	481.3255	2	5	81.0671:5;
ATH01p01421	15-Jun-07	6:47:32	070613arabi_survey_15_pos.TXT	226	13.956	490.2283	129	491.2264	89	492.225	23	47	67.0504:6;69.0631:5;81.0622:9;91.0457:6;93.0647:7;95.0757:5;109.0606:5;109.0974:14;112.9896:6;119.0800:7;128.9828:5;136.9882:6;156.9814:8;170.9929:6;185.0220:5;269.0617:8;307.1092:8;307.2276:5;349.1498:17;441.1837:5;489.3546:19;490.2253:47;490.3609:29;490.7359:19;
ATH01p01422	15-Jun-07	6:47:32	070613arabi_survey_15_pos.TXT	227	14.015	461.3304	363	462.3349	98	463.3463	41	341	67.0457:68;79.0478:45;81.0623:26;91.0501:20;93.0634:39;95.0804:17;105.0711:16;109.0991:63;117.0661:12;119.0836:12;121.1006:21;133.0933:12;155.1120:15;461.3302:341;462.3293:31;
ATH01p01423	15-Jun-07	6:47:32	070613arabi_survey_15_pos.TXT	228	14.074	487.3442	270	488.3426	86	489.3604	110	273	67.0454:14;79.0492:31;81.0635:19;91.0499:14;93.0653:33;95.0783:13;107.0792:19;121.0969:20;135.1157:17;145.1034:12;487.3473:273;488.3398:15;
ATH01p01424	15-Jun-07	6:47:32	070613arabi_survey_15_pos.TXT	229	14.142	475.3428	63	476.3502	22	477.336	12	78	79.0431:5;81.0635:24;93.0682:5;105.0693:9;121.1019:7;475.3535:78;
ATH01p01425	15-Jun-07	6:47:32	070613arabi_survey_15_pos.TXT	230	14.200	469.2955	42	470.2958	13	471.2936	3	20	469.2968:20;
ATH01p01426	15-Jun-07	6:47:32	070613arabi_survey_15_pos.TXT	231	14.259	487.3462	307	488.346	80	489.3453	42	142	67.0472:5;79.0549:7;93.0623:11;105.0648:5;121.1015:6;135.1109:6;145.1057:6;395.2973:5;487.3487:142;488.3502:7;
ATH01p01427	15-Jun-07	6:47:32	070613arabi_survey_15_pos.TXT	232	14.327	490.384	0	491.3799	6	492.4094	3	6	490.3513:6;
ATH01p01428	15-Jun-07	6:47:32	070613arabi_survey_15_pos.TXT	234	14.444	486.2775	27	487.2673	13	488.2655	4	8	486.2590:8;
ATH01p01429	15-Jun-07	6:47:32	070613arabi_survey_15_pos.TXT	235	14.513	461.3257	47	462.3395	26	463.3256	6	53	81.0623:10;461.3272:53;
ATH01p01430	15-Jun-07	6:47:32	070613arabi_survey_15_pos.TXT	236	14.571	455.2287	29	456.213	6	457.2355	0	9	413.1549:9;455.2148:8;497.3138:7;
ATH01p01431	15-Jun-07	6:47:32	070613arabi_survey_15_pos.TXT	237	14.630	487.3526	110	488.3438	28	489.3514	30	98	67.0467:10;81.0592:6;93.0673:7;131.0831:5;145.1022:6;183.1237:7;469.3490:6;487.3511:98;488.3535:7;
ATH01p01432	15-Jun-07	6:47:32	070613arabi_survey_15_pos.TXT	238	14.698	491.1809	0	492.1843	0	493.1877	0	10	491.3689:10;
ATH01p01433	15-Jun-07	6:47:32	070613arabi_survey_15_pos.TXT	239	14.756	463.3448	39	464.3512	11	465.3695	11	9	155.1149:5;463.3487:9;
ATH01p01434	15-Jun-07	6:47:32	070613arabi_survey_15_pos.TXT	240	14.815	469.2806	35	470.2974	10	471.2874	0	9	469.2711:9;
ATH01p01435	15-Jun-07	6:47:32	070613arabi_survey_15_pos.TXT	241	14.883	489.3666	171	490.372	74	491.3718	19	108	67.0475:9;79.0479:5;81.0620:5;109.0976:17;145.1008:5;489.3612:108;490.3609:10;
ATH01p01436	15-Jun-07	6:47:32	070613arabi_survey_15_pos.TXT	242	14.942	461.3284	88	462.3336	32	463.3301	9	98	67.0454:19;79.0455:10;93.0670:14;95.0827:5;105.0677:6;109.0982:17;119.0851:6;121.0986:5;143.0873:5;159.1167:5;369.2926:5;461.3308:98;
ATH01p01437	15-Jun-07	6:47:32	070613arabi_survey_15_pos.TXT	243	15.001	496.2532	35	497.2566	0	498.26	0	9	95.0808:6;496.2458:9;496.3327:7;
ATH01p01438	15-Jun-07	6:47:32	070613arabi_survey_15_pos.TXT	244	15.069	489.3585	34	490.3553	7	491.3717	9	28	489.3665:28;
ATH01p01439	15-Jun-07	6:47:32	070613arabi_survey_15_pos.TXT	245	15.127	459.2189	34	460.221	25	461.2323	6	12	331.1033:11;459.2203:12;459.3040:6;
ATH01p01440	15-Jun-07	6:47:32	070613arabi_survey_15_pos.TXT	246	15.186	483.3501	60	484.3409	13	485.3569	0	41	91.0486:6;483.3442:41;582.4266:5;583.4545:15;
ATH01p01441	15-Jun-07	6:47:32	070613arabi_survey_15_pos.TXT	247	15.254	452.3984	63	453.404	18	454.396	2	24	435.3767:24;452.3978:6;
ATH01p01442	15-Jun-07	6:47:32	070613arabi_survey_15_pos.TXT	248	15.313	469.2919	31	470.2953	0	471.2802	5	11	469.2847:11;
ATH01p01443	15-Jun-07	6:47:32	070613arabi_survey_15_pos.TXT	249	15.371	483.2563	18	484.2641	12	485.2766	4	10	483.2500:10;483.3304:5;583.4610:5;
ATH01p01444	15-Jun-07	6:47:32	070613arabi_survey_15_pos.TXT	250	15.440	451.2977	51	452.3056	15	453.3045	0	41	451.2925:41;
ATH01p01445	15-Jun-07	6:47:32	070613arabi_survey_15_pos.TXT	251	15.498	467.3812	21	468.3672	7	469.369	2	19	467.3913:19;
ATH01p01446	15-Jun-07	6:47:32	070613arabi_survey_15_pos.TXT	252	15.557	493.3885	23	494.3919	0	495.3953	0	13	493.3922:13;
ATH01p01447	15-Jun-07	6:47:32	070613arabi_survey_15_pos.TXT	254	15.684	489.3606	15	490.3647	5	491.3674	0	15	489.3452:15;
ATH01p01448	15-Jun-07	6:47:32	070613arabi_survey_15_pos.TXT	255	15.742	493.3909	20	494.3943	0	495.3977	0	11	493.2989:11;
ATH01p01449	15-Jun-07	6:47:32	070613arabi_survey_15_pos.TXT	257	15.869	451.2894	72	452.2957	23	453.3109	10	59	312.2179:5;451.2889:59;452.2883:8;
ATH01p01450	15-Jun-07	6:47:32	070613arabi_survey_15_pos.TXT	260	16.054	451.2904	16	452.2938	0	453.2972	0	19	451.2877:19;
ATH01p01451	15-Jun-07	6:47:32	070613arabi_survey_15_pos.TXT	261	16.113	493.3829	9	494.3983	2	495.3897	0	5	493.2272:5;
ATH01p01452	15-Jun-07	6:47:32	070613arabi_survey_15_pos.TXT	269	16.611	475.3489	9	476.3523	0	477.3557	0	6	149.0211:6;
ATH01p01453	15-Jun-07	6:47:32	070613arabi_survey_15_pos.TXT	270	16.669	486.8337	5	487.8371	0	488.8309	1	7	487.3795:7;
ATH01p01454	15-Jun-07	6:47:32	070613arabi_survey_15_pos.TXT	271	16.737	467.2296	43	468.2314	9	469.2364	0	67	193.9741:5;467.2370:67;468.2345:8;
ATH01p01455	15-Jun-07	6:47:32	070613arabi_survey_15_pos.TXT	272	16.796	490.8369	6	491.8352	2	492.8526	2	7	449.7773:7;
ATH01p01456	15-Jun-07	6:47:32	070613arabi_survey_15_pos.TXT	273	16.855	487.3634	6	488.3668	0	489.3633	2	6	487.3623:6;
ATH01p01457	15-Jun-07	6:47:32	070613arabi_survey_15_pos.TXT	274	16.923	475.3495	36	476.36	8	477.3606	12	11	475.3163:6;475.3687:11;
ATH01p01458	15-Jun-07	6:47:32	070613arabi_survey_15_pos.TXT	275	16.982	497.2539	29	498.2695	6	499.2435	2	7	497.2573:7;
ATH01p01459	15-Jun-07	6:47:32	070613arabi_survey_15_pos.TXT	276	17.041	490.8435	8	491.8283	2	492.8503	0	6	449.7857:6;
ATH01p01460	15-Jun-07	6:47:32	070613arabi_survey_15_pos.TXT	277	17.109	486.8248	18	487.8282	0	488.8417	9	7	445.8039:7;
ATH01p01461	15-Jun-07	6:47:32	070613arabi_survey_15_pos.TXT	278	17.167	497.2562	24	498.2547	16	499.2675	5	6	497.3015:6;
ATH01p01462	15-Jun-07	6:47:32	070613arabi_survey_15_pos.TXT	279	17.226	490.8078	16	491.8298	6	492.8146	0	10	314.8027:10;404.8015:5;
ATH01p01463	15-Jun-07	6:47:32	070613arabi_survey_15_pos.TXT	282	17.411	490.8302	13	491.8186	6	492.837	0	9	449.7982:9;
ATH01p01464	15-Jun-07	6:47:32	070613arabi_survey_15_pos.TXT	285	17.597	490.791	0	491.808	2	492.7804	2	12	270.8284:5;314.7976:10;404.7862:7;449.7944:12;491.2466:10;
ATH01p01465	15-Jun-07	6:47:32	070613arabi_survey_15_pos.TXT	287	17.724	486.8291	11	487.8438	6	488.8359	0	6	371.7791:6;445.7989:6;
ATH01p01466	15-Jun-07	6:47:32	070613arabi_survey_15_pos.TXT	288	17.783	490.8225	27	491.8339	9	492.8421	10	12	270.8110:8;314.8071:9;359.8065:6;404.8135:8;449.7848:12;
ATH01p01467	15-Jun-07	6:47:32	070613arabi_survey_15_pos.TXT	289	17.851	494.8309	17	495.8168	1	496.8377	0	9	453.7811:9;
ATH01p01468	15-Jun-07	6:47:32	070613arabi_survey_15_pos.TXT	290	17.910	486.8484	9	487.8518	0	488.8552	0	9	162.8678:7;250.8512:5;252.8613:9;254.8687:6;324.8036:7;404.7984:5;445.8035:6;487.2928:5;
ATH01p01469	15-Jun-07	6:47:32	070613arabi_survey_15_pos.TXT	292	18.036	494.8094	29	495.8128	0	496.8162	0	27	98.5019:8;172.8622:6;246.8129:6;273.7793:5;274.7957:5;318.7864:16;363.7938:9;453.7885:27;
ATH01p01470	15-Jun-07	6:47:32	070613arabi_survey_15_pos.TXT	294	18.154	483.7788	28	484.7904	18	485.7993	11	9	98.5051:5;359.7132:6;360.7164:5;401.7465:9;442.7378:5;
ATH01p01471	15-Jun-07	6:47:32	070613arabi_survey_15_pos.TXT	295	18.222	474.7084	15	475.7118	0	476.7152	0	10	351.7191:8;392.7623:10;433.7809:8;
ATH01p01472	15-Jun-07	6:47:32	070613arabi_survey_15_pos.TXT	296	18.280	480.7288	16	481.7477	15	482.7356	0	11	356.7009:5;357.7193:11;398.7421:6;439.6801:7;
ATH01p01473	15-Jun-07	6:47:32	070613arabi_survey_15_pos.TXT	297	18.339	486.8069	0	487.8103	0	488.8137	0	5	362.7114:5;
ATH01p01474	15-Jun-07	6:47:32	070613arabi_survey_15_pos.TXT	298	18.407	489.7839	32	490.7821	20	491.7998	7	5	361.7342:5;
ATH01p01475	15-Jun-07	6:47:32	070613arabi_survey_15_pos.TXT	299	18.466	479.7677	26	480.7711	0	481.7745	0	6	356.7183:6;397.7272:5;438.7513:6;
ATH01p01476	15-Jun-07	6:47:32	070613arabi_survey_15_pos.TXT	301	18.593	488.7444	29	489.7506	28	490.7594	19	6	360.7226:6;401.7439:5;
ATH01p01477	15-Jun-07	6:47:32	070613arabi_survey_15_pos.TXT	302	18.651	474.751	25	475.7666	7	476.75	18	9	433.6799:5;433.7491:9;
ATH01p01478	15-Jun-07	6:47:32	070613arabi_survey_15_pos.TXT	303	18.710	480.7566	22	481.76	0	482.748	17	5	357.7093:5;398.7426:5;439.7391:5;
ATH01p01479	15-Jun-07	6:47:32	070613arabi_survey_15_pos.TXT	304	18.778	488.7406	24	489.744	0	490.7474	0	6	360.7133:6;
ATH01p01480	15-Jun-07	6:47:32	070613arabi_survey_15_pos.TXT	305	18.837	491.768	25	492.7714	0	493.7865	15	6	363.7176:5;376.7083:6;
ATH01p01481	15-Jun-07	6:47:32	070613arabi_survey_15_pos.TXT	308	19.022	489.755	24	490.7584	0	491.7618	0	6	448.7268:6;
ATH01p01482	15-Jun-07	6:47:32	070613arabi_survey_15_pos.TXT	309	19.081	451.7984	0	452.8175	9	453.8052	0	5	368.7213:5;
ATH01p01483	15-Jun-07	6:47:32	070613arabi_survey_15_pos.TXT	310	19.150	486.7519	31	487.748	17	488.7432	14	9	445.7133:9;
ATH01p01484	15-Jun-07	7:27:35	070613arabi_survey_16_pos.TXT	1	0.043	524.735	9	525.7384	0	526.7285	6	5	465.7076:5;
ATH01p01485	15-Jun-07	7:27:35	070613arabi_survey_16_pos.TXT	4	0.229	523.778	16	524.7814	0	525.7848	0	5	423.6967:5;482.7010:5;
ATH01p01486	15-Jun-07	7:27:35	070613arabi_survey_16_pos.TXT	5	0.287	476.7672	13	477.7573	7	478.774	0	7	366.7240:7;
ATH01p01487	15-Jun-07	7:27:35	070613arabi_survey_16_pos.TXT	7	0.414	480.789	15	481.8023	9	482.7816	5	5	398.7517:5;
ATH01p01488	15-Jun-07	7:27:35	070613arabi_survey_16_pos.TXT	8	0.473	523.7286	15	524.7153	8	525.7391	10	6	423.6908:6;
ATH01p01489	15-Jun-07	7:27:35	070613arabi_survey_16_pos.TXT	12	0.717	514.782	18	515.7905	16	516.774	4	97	60.9949:16;62.0140:9;70.0028:52;71.0174:14;73.5222:5;79.0079:97;81.5105:5;82.5280:20;84.9540:15;88.0137:13;90.5147:9;140.9139:12;158.9341:9;170.9347:10;194.9312:6;198.9371:5;210.9182:6;214.9214:48;238.9285:10;328.9221:6;344.8700:6;352.9001:8;468.8786:7;
ATH01p01490	15-Jun-07	7:27:35	070613arabi_survey_16_pos.TXT	13	0.785	524.8321	80	525.8404	55	526.8258	46	149	60.9969:22;70.0023:85;71.0153:20;71.5198:6;79.0077:149;79.5088:6;82.5273:20;84.9545:20;88.0154:28;90.5170:6;140.9177:7;170.9218:7;182.9676:6;186.9258:6;198.9407:27;214.9203:34;344.8681:6;350.8362:12;
ATH01p01491	15-Jun-07	7:27:35	070613arabi_survey_16_pos.TXT	14	0.843	500.7887	91	501.7912	69	502.7957	36	10	70.0037:7;79.0084:7;139.9186:10;
ATH01p01492	15-Jun-07	7:27:35	070613arabi_survey_16_pos.TXT	15	0.902	513.9708	1374	514.9769	282	515.9695	473	2686	174.8881:1474;351.9210:116;368.9127:85;449.9737:97;513.9705:2686;514.9795:87;
ATH01p01493	15-Jun-07	7:27:35	070613arabi_survey_16_pos.TXT	16	0.970	476.0136	169	477.0148	45	478.0127	48	91	184.0124:6;234.0029:26;260.0331:11;396.0595:91;397.0614:6;476.0049:24;
ATH01p01494	15-Jun-07	7:27:35	070613arabi_survey_16_pos.TXT	17	1.029	493.9729	33	494.9835	17	495.9882	14	17	138.9953:6;251.9702:17;414.0322:8;
ATH01p01495	15-Jun-07	7:27:35	070613arabi_survey_16_pos.TXT	18	1.088	523.9041	26	524.9075	0	525.9269	6	5	523.9058:5;
ATH01p01496	15-Jun-07	7:27:35	070613arabi_survey_16_pos.TXT	20	1.214	493.9774	24	494.9745	12	495.9842	0	10	251.9636:10;251.9945:6;414.0290:6;452.8517:7;
ATH01p01497	15-Jun-07	7:27:35	070613arabi_survey_16_pos.TXT	21	1.273	523.7973	16	524.8007	0	525.7878	6	17	136.0588:17;
ATH01p01498	15-Jun-07	7:27:35	070613arabi_survey_16_pos.TXT	22	1.341	476.02	97	477.0234	0	478.0226	16	54	167.9800:8;184.0109:11;201.0079:6;234.0063:23;244.0374:6;260.0254:26;396.0539:54;476.0034:33;
ATH01p01499	15-Jun-07	7:27:35	070613arabi_survey_16_pos.TXT	23	1.400	493.9784	619	494.9854	116	495.978	333	535	103.0554:54;111.9779:18;131.0519:25;137.9885:19;138.9922:106;140.0038:17;157.0013:20;188.9794:49;202.9924:86;219.9976:26;220.9569:50;235.9721:25;251.9699:535;331.9249:41;414.0248:253;493.9795:204;
ATH01p01500	15-Jun-07	7:27:35	070613arabi_survey_16_pos.TXT	24	1.459	486.9979	25	488.0013	0	489.017	13	9	389.0167:9;486.9768:5;
ATH01p01501	15-Jun-07	7:27:35	070613arabi_survey_16_pos.TXT	25	1.527	476.0074	114	477.0013	14	478.0142	0	26	202.0236:7;233.9996:6;260.0278:19;396.0494:13;476.0160:26;
ATH01p01502	15-Jun-07	7:27:35	070613arabi_survey_16_pos.TXT	26	1.585	493.9781	73	494.9848	13	495.9818	36	37	132.9305:5;138.9915:5;203.0061:6;220.9628:5;251.9732:37;414.0306:18;493.9871:15;
ATH01p01503	15-Jun-07	7:27:35	070613arabi_survey_16_pos.TXT	29	1.771	493.9816	36	494.9755	11	495.9884	0	16	251.9688:16;414.0219:13;493.9767:11;
ATH01p01504	15-Jun-07	7:27:35	070613arabi_survey_16_pos.TXT	31	1.898	507.9907	12	508.9979	2	510.0057	5	27	153.0162:7;234.9850:5;265.9888:27;
ATH01p01505	15-Jun-07	7:27:35	070613arabi_survey_16_pos.TXT	34	2.083	524.9362	257	525.944	246	526.955	84	297	101.9461:75;118.9195:11;149.9500:75;179.9594:160;197.9369:25;197.9702:36;242.9543:297;260.9579:25;277.9267:14;290.9408:9;292.9587:11;320.9666:25;338.9357:42;383.9569:255;384.9490:22;524.9642:38;
ATH01p01506	15-Jun-07	7:27:35	070613arabi_survey_16_pos.TXT	35	2.142	479.9384	414	480.9362	64	481.9358	242	198	102.9089:8;104.9276:7;121.9257:8;142.0048:12;151.9454:9;153.9068:21;167.9216:7;183.9140:26;197.9319:60;201.9231:8;212.9209:34;215.9335:9;242.9260:21;244.9423:49;245.9304:22;260.9361:12;262.9063:8;273.8901:9;276.9124:7;277.9233:58;290.9345:65;292.9433:78;308.9446:9;338.9340:198;479.9700:9;
ATH01p01507	15-Jun-07	7:27:35	070613arabi_survey_16_pos.TXT	36	2.201	507.9753	31	508.9734	25	509.9821	0	11	225.9744:5;366.9595:11;
ATH01p01508	15-Jun-07	7:27:35	070613arabi_survey_16_pos.TXT	38	2.327	522.003	48	523.0012	20	524.0107	25	23	280.0009:23;442.0595:8;522.0024:7;
ATH01p01509	15-Jun-07	7:27:35	070613arabi_survey_16_pos.TXT	40	2.454	485.9513	48	486.9732	8	487.948	21	25	169.9284:17;187.9472:5;193.9498:15;215.9288:5;246.9109:5;287.9449:6;302.9146:6;333.9338:12;422.9539:25;
ATH01p01510	15-Jun-07	7:27:35	070613arabi_survey_16_pos.TXT	45	2.757	518.0558	21	519.0598	11	520.0626	0	18	244.0720:6;302.0772:17;438.1032:6;518.0547:18;
ATH01p01511	15-Jun-07	7:27:35	070613arabi_survey_16_pos.TXT	46	2.825	484.8675	8	485.861	7	486.8636	7	11	99.5084:5;356.0705:5;485.1371:11;
ATH01p01512	15-Jun-07	7:27:35	070613arabi_survey_16_pos.TXT	47	2.884	477.9775	16	478.9809	0	479.9949	9	22	132.9260:16;137.9828:7;138.9942:14;154.9444:7;158.9674:6;185.9939:14;187.0024:9;202.9511:7;204.9619:10;218.9803:10;235.9749:22;252.9744:6;316.9550:5;398.0275:11;477.9793:5;
ATH01p01513	15-Jun-07	7:27:35	070613arabi_survey_16_pos.TXT	48	2.943	493.9846	52	494.988	0	495.9975	25	31	251.9682:31;414.0374:9;493.9832:14;
ATH01p01514	15-Jun-07	7:27:35	070613arabi_survey_16_pos.TXT	49	3.011	485.1206	193	486.1371	48	487.1155	31	67	76.0143:8;114.0389:16;136.0775:21;142.0300:5;145.0596:5;146.0621:41;162.0069:8;172.0203:6;178.0363:10;179.0576:21;199.0734:11;308.1010:9;323.1056:12;356.0800:12;410.0924:7;485.1281:67;
ATH01p01515	15-Jun-07	7:27:35	070613arabi_survey_16_pos.TXT	50	3.069	477.9813	100	478.9846	30	479.9835	59	21	99.5043:5;132.9270:5;185.9945:17;218.9831:9;235.9669:7;398.0318:21;477.9936:16;
ATH01p01516	15-Jun-07	7:27:35	070613arabi_survey_16_pos.TXT	51	3.128	488.3101	15	489.3185	4	490.3169	0	15	129.1039:5;488.3231:15;
ATH01p01517	15-Jun-07	7:27:35	070613arabi_survey_16_pos.TXT	52	3.196	504.9896	383	505.9891	85	506.9877	184	198	85.0185:12;114.9670:8;130.0663:198;131.0708:9;132.9237:26;142.9646:11;150.9403:6;186.9948:10;188.0078:19;206.0150:8;217.9589:19;218.9869:15;234.9508:6;244.9670:12;252.9712:25;262.9761:9;342.9205:16;342.9558:7;348.0418:46;425.0378:103;504.9908:52;
ATH01p01518	15-Jun-07	7:27:35	070613arabi_survey_16_pos.TXT	53	3.255	475.978	14	476.9814	0	477.978	9	22	86.0569:8;130.0603:10;245.1451:10;377.2066:9;476.2623:22;
ATH01p01519	15-Jun-07	7:27:35	070613arabi_survey_16_pos.TXT	54	3.313	499.137	189	500.1341	55	501.1311	38	78	76.0149:12;128.0533:9;150.0951:18;162.0206:11;179.0476:18;192.0550:22;199.0742:9;233.0642:5;308.0857:7;370.0897:13;499.1321:78;
ATH01p01520	15-Jun-07	7:27:35	070613arabi_survey_16_pos.TXT	55	3.381	504.9827	28	505.9861	0	506.9837	18	7	99.5064:7;130.0680:6;425.0446:7;
ATH01p01521	15-Jun-07	7:27:35	070613arabi_survey_16_pos.TXT	58	3.567	507.0695	63	508.0653	16	509.0633	21	45	192.9847:5;210.9874:6;218.9737:12;219.0023:6;371.0191:7;461.0631:45;507.0621:8;
ATH01p01522	15-Jun-07	7:27:35	070613arabi_survey_16_pos.TXT	59	3.626	516.1642	16	517.1676	0	518.1747	4	12	348.1167:5;436.2171:5;516.1943:12;
ATH01p01523	15-Jun-07	7:27:35	070613arabi_survey_16_pos.TXT	60	3.684	521.2096	83	522.2236	17	523.2164	0	52	103.0465:10;131.0499:52;137.0570:6;161.0596:16;163.0771:42;189.0117:9;238.0038:5;317.9530:7;400.0541:7;479.9985:10;
ATH01p01524	15-Jun-07	7:27:35	070613arabi_survey_16_pos.TXT	61	3.753	487.1968	78	488.2002	0	489.2036	0	18	130.0620:5;308.1259:18;
ATH01p01525	15-Jun-07	7:27:35	070613arabi_survey_16_pos.TXT	62	3.811	478.2133	49	479.2225	19	480.2201	0	27	160.0735:9;319.1415:5;331.1385:12;478.2104:27;
ATH01p01526	15-Jun-07	7:27:35	070613arabi_survey_16_pos.TXT	63	3.870	509.0786	32	510.082	0	511.0825	23	5	463.0653:5;
ATH01p01527	15-Jun-07	7:27:35	070613arabi_survey_16_pos.TXT	64	3.938	489.1303	90	490.1347	22	491.127	66	37	176.9801:6;263.0611:8;323.0835:5;443.1295:37;489.1381:13;
ATH01p01528	15-Jun-07	7:27:35	070613arabi_survey_16_pos.TXT	65	3.997	503.2106	24	504.214	0	505.2174	0	6	311.1360:6;
ATH01p01529	15-Jun-07	7:27:35	070613arabi_survey_16_pos.TXT	66	4.055	517.0123	29	518.0157	0	519.0037	14	16	193.0550:10;233.9471:5;248.9766:16;355.0738:5;382.9921:7;401.0049:11;
ATH01p01530	15-Jun-07	7:27:35	070613arabi_survey_16_pos.TXT	67	4.123	484.1882	40	485.1782	9	486.1839	3	15	203.1117:11;236.1370:15;484.1806:5;
ATH01p01531	15-Jun-07	7:27:35	070613arabi_survey_16_pos.TXT	68	4.182	487.1044	141	488.1045	85	489.1112	0	15	71.0420:8;85.0210:15;145.0507:6;287.0554:11;342.9751:15;358.9703:9;360.9971:6;505.0365:10;651.1065:6;737.1168:5;811.1568:10;
ATH01p01532	15-Jun-07	7:27:35	070613arabi_survey_16_pos.TXT	70	4.309	512.1977	43	513.2134	7	514.2045	0	10	365.1507:5;512.2117:10;
ATH01p01533	15-Jun-07	7:27:35	070613arabi_survey_16_pos.TXT	72	4.426	505.9937	13	507.0068	12	507.9971	9	20	264.0082:20;426.0580:7;
ATH01p01534	15-Jun-07	7:27:35	070613arabi_survey_16_pos.TXT	73	4.495	521.183	16	522.1864	0	523.1837	6	5	521.1504:5;
ATH01p01535	15-Jun-07	7:27:35	070613arabi_survey_16_pos.TXT	74	4.553	503.192	169	504.1958	53	505.2146	18	23	137.0566:23;161.0613:8;175.0746:8;311.1289:22;323.1316:16;503.1895:13;
ATH01p01536	15-Jun-07	7:27:35	070613arabi_survey_16_pos.TXT	75	4.612	498.2654	152	499.2675	47	500.2602	14	70	145.0294:18;177.0548:20;234.1207:12;322.2232:17;498.2635:70;499.2662:5;
ATH01p01537	15-Jun-07	7:27:35	070613arabi_survey_16_pos.TXT	76	4.680	489.1415	60	490.1414	21	491.1447	13	24	137.0631:20;201.0605:12;293.0979:5;325.1154:12;337.1054:6;355.1282:24;489.1411:14;
ATH01p01538	15-Jun-07	7:27:35	070613arabi_survey_16_pos.TXT	77	4.739	512.205	21	513.2128	9	514.2176	5	24	76.0086:6;130.0527:5;142.0378:6;162.0248:7;163.1183:7;177.0647:5;205.1118:8;207.0584:5;351.0936:5;365.1502:20;437.1711:8;512.2166:24;513.1693:9;
ATH01p01539	15-Jun-07	7:27:35	070613arabi_survey_16_pos.TXT	78	4.797	498.2615	134	499.2735	32	500.2785	3	48	145.0340:8;177.0554:17;207.0686:8;234.1113:5;322.2146:5;337.0374:5;498.1308:5;498.2600:48;499.2709:5;
ATH01p01540	15-Jun-07	7:27:35	070613arabi_survey_16_pos.TXT	79	4.865	518.1913	0	519.1947	0	520.2114	2	69	71.9821:8;98.0555:5;114.0333:62;119.0449:11;175.0347:5;178.0366:69;207.0714:9;
ATH01p01541	15-Jun-07	7:27:35	070613arabi_survey_16_pos.TXT	80	4.924	485.1288	41	486.1322	0	487.1411	12	25	76.0176:5;84.0369:7;114.0279:6;162.0285:5;178.0323:8;179.0520:10;207.0698:12;356.0743:13;485.1199:25;
ATH01p01542	15-Jun-07	7:27:35	070613arabi_survey_16_pos.TXT	82	5.051	498.2309	12	499.2502	6	500.2272	8	5	99.5061:5;
ATH01p01543	15-Jun-07	7:27:35	070613arabi_survey_16_pos.TXT	84	5.168	481.1971	23	482.1901	8	483.2039	0	6	127.0393:6;
ATH01p01544	15-Jun-07	7:27:35	070613arabi_survey_16_pos.TXT	85	5.237	520.0264	88	521.0352	28	522.0253	66	12	278.0152:12;440.0648:12;
ATH01p01545	15-Jun-07	7:27:35	070613arabi_survey_16_pos.TXT	86	5.295	502.1764	61	503.1812	31	504.1836	16	16	305.0775:12;337.1091:14;355.1180:16;502.1693:11;
ATH01p01546	15-Jun-07	7:27:35	070613arabi_survey_16_pos.TXT	87	5.354	484.0739	17	485.0638	5	486.0642	9	15	99.5035:6;443.0370:15;
ATH01p01547	15-Jun-07	7:27:35	070613arabi_survey_16_pos.TXT	91	5.607	477.1819	22	478.1853	0	479.1887	0	6	69.0612:6;81.0274:5;
ATH01p01548	15-Jun-07	7:27:35	070613arabi_survey_16_pos.TXT	94	5.793	489.1572	12	490.1606	0	491.164	0	20	159.0939:20;317.1089:10;334.1406:11;355.1356:11;
ATH01p01549	15-Jun-07	7:27:35	070613arabi_survey_16_pos.TXT	95	5.852	513.0544	46	514.0706	9	515.0534	16	10	341.0589:8;427.0402:10;
ATH01p01550	15-Jun-07	7:27:35	070613arabi_survey_16_pos.TXT	96	5.910	506.1764	15	507.1818	6	508.1853	3	7	108.9056:7;267.0248:5;
ATH01p01551	15-Jun-07	7:27:35	070613arabi_survey_16_pos.TXT	99	6.096	517.1723	26	518.1798	3	519.1895	9	9	517.1733:9;
ATH01p01552	15-Jun-07	7:27:35	070613arabi_survey_16_pos.TXT	100	6.164	478.744	7	479.7474	0	480.7508	0	5	479.2346:5;
ATH01p01553	15-Jun-07	7:27:35	070613arabi_survey_16_pos.TXT	107	6.594	495.2249	74	496.2303	29	497.2317	0	37	173.0926:8;229.1591:37;247.1626:6;409.0976:5;495.2304:22;
ATH01p01554	15-Jun-07	7:27:35	070613arabi_survey_16_pos.TXT	108	6.652	524.7419	9	525.7453	0	526.7487	0	5	525.2858:5;
ATH01p01555	15-Jun-07	7:27:35	070613arabi_survey_16_pos.TXT	113	6.965	523.2562	34	524.2568	12	525.263	0	419	523.2548:419;524.2540:16;
ATH01p01556	15-Jun-07	7:27:35	070613arabi_survey_16_pos.TXT	114	7.023	501.2712	17	502.2746	0	503.2767	2	5	321.2086:5;
ATH01p01557	15-Jun-07	7:27:35	070613arabi_survey_16_pos.TXT	115	7.091	484.7927	5	485.7924	2	486.7995	0	5	323.2249:5;
ATH01p01558	15-Jun-07	7:27:35	070613arabi_survey_16_pos.TXT	117	7.209	496.2734	10	497.2768	0	498.291	1	5	496.2419:5;
ATH01p01559	15-Jun-07	7:27:35	070613arabi_survey_16_pos.TXT	118	7.277	476.1405	64	477.1585	16	478.1425	24	90	176.9755:7;218.9810:25;221.0022:14;349.1153:26;435.1197:90;
ATH01p01560	15-Jun-07	7:27:35	070613arabi_survey_16_pos.TXT	122	7.521	479.805	6	480.802	4	481.8118	0	6	99.5085:6;
ATH01p01561	15-Jun-07	7:27:35	070613arabi_survey_16_pos.TXT	124	7.648	485.277	105	486.2882	31	487.2784	8	30	119.0844:6;133.1031:8;213.1635:5;231.1814:6;323.2298:30;485.2693:7;
ATH01p01562	15-Jun-07	7:27:35	070613arabi_survey_16_pos.TXT	125	7.707	490.2575	20	491.2654	13	492.2614	3	10	429.1932:5;490.2612:10;
ATH01p01563	15-Jun-07	7:27:35	070613arabi_survey_16_pos.TXT	127	7.833	503.1998	22	504.1958	6	505.2177	5	6	503.2092:6;
ATH01p01564	15-Jun-07	7:27:35	070613arabi_survey_16_pos.TXT	129	7.951	521.1267	186	522.1226	45	523.1182	94	100	99.5092:8;116.9461:8;142.9581:5;142.9803:7;170.9582:5;176.9673:16;188.9702:9;218.9816:31;220.9995:17;289.1136:5;307.0622:5;349.1197:38;435.1190:100;521.1254:35;
ATH01p01565	15-Jun-07	7:27:35	070613arabi_survey_16_pos.TXT	132	8.136	521.2654	19	522.2617	7	523.2634	2	7	349.2503:7;
ATH01p01566	15-Jun-07	7:27:35	070613arabi_survey_16_pos.TXT	133	8.205	503.1971	7	504.2005	0	505.2035	7	6	503.1811:5;503.3104:6;
ATH01p01567	15-Jun-07	7:27:35	070613arabi_survey_16_pos.TXT	134	8.263	511.2925	76	512.2903	19	513.2994	16	23	349.2457:8;493.2675:5;511.3069:23;
ATH01p01568	15-Jun-07	7:27:35	070613arabi_survey_16_pos.TXT	135	8.322	495.2136	85	496.2132	41	497.2172	18	29	81.0594:8;85.0197:7;93.0640:8;139.0060:7;156.9836:8;171.0007:14;185.0129:5;281.0617:6;281.1855:6;349.1261:5;385.1691:5;495.2159:29;495.7132:24;496.2188:5;
ATH01p01569	15-Jun-07	7:27:35	070613arabi_survey_16_pos.TXT	136	8.390	475.3039	18	476.3143	5	477.3107	0	15	475.3119:15;
ATH01p01570	15-Jun-07	7:27:35	070613arabi_survey_16_pos.TXT	140	8.634	513.3101	31	514.3207	8	515.3267	7	17	241.2068:5;259.2147:5;351.2573:17;
ATH01p01571	15-Jun-07	7:27:35	070613arabi_survey_16_pos.TXT	141	8.693	488.6628	16	489.67	8	490.6696	0	7	84.0369:6;488.6838:7;489.1637:7;
ATH01p01572	15-Jun-07	7:27:35	070613arabi_survey_16_pos.TXT	142	8.761	475.2606	23	476.264	0	477.2492	13	10	475.2734:10;
ATH01p01573	15-Jun-07	7:27:35	070613arabi_survey_16_pos.TXT	143	8.820	493.2756	19	494.279	0	495.2824	0	5	93.0672:5;
ATH01p01574	15-Jun-07	7:27:35	070613arabi_survey_16_pos.TXT	144	8.878	511.2965	45	512.3013	12	513.3216	10	27	85.0143:5;99.5031:5;511.2936:27;
ATH01p01575	15-Jun-07	7:27:35	070613arabi_survey_16_pos.TXT	145	8.946	521.2573	11	522.2714	5	523.2444	5	5	99.5020:5;349.2330:5;
ATH01p01576	15-Jun-07	7:27:35	070613arabi_survey_16_pos.TXT	146	9.005	502.2039	16	503.1942	11	504.1938	7	5	79.0448:5;
ATH01p01577	15-Jun-07	7:27:35	070613arabi_survey_16_pos.TXT	147	9.064	481.6745	47	482.6725	16	483.6813	0	18	84.0345:7;130.0489:14;481.2131:5;481.6712:18;482.1741:7;521.2811:5;606.3051:5;833.2886:5;
ATH01p01578	15-Jun-07	7:27:35	070613arabi_survey_16_pos.TXT	148	9.132	475.3066	19	476.2914	6	477.3134	0	20	475.3097:20;
ATH01p01579	15-Jun-07	7:27:35	070613arabi_survey_16_pos.TXT	149	9.191	502.2047	23	503.1943	9	504.1918	5	5	502.2297:5;
ATH01p01580	15-Jun-07	7:27:35	070613arabi_survey_16_pos.TXT	151	9.317	487.3089	36	488.3123	0	489.3157	0	43	79.0504:13;81.0247:5;81.0660:6;91.0505:8;93.0637:10;95.0774:5;105.0644:6;119.0819:5;129.0698:10;207.1378:9;281.1886:5;487.3141:43;
ATH01p01581	15-Jun-07	7:27:35	070613arabi_survey_16_pos.TXT	152	9.376	477.2928	42	478.2905	9	479.3099	7	30	79.0509:13;81.0293:6;81.0635:10;83.0407:7;91.0489:27;93.0642:10;105.0702:13;117.0723:9;119.0829:7;143.0822:8;147.1196:5;171.1159:6;253.1453:15;281.1855:12;441.2672:5;459.2791:30;477.2965:10;
ATH01p01582	15-Jun-07	7:27:35	070613arabi_survey_16_pos.TXT	153	9.435	494.2032	21	495.1948	15	496.21	0	5	494.2225:5;
ATH01p01583	15-Jun-07	7:27:35	070613arabi_survey_16_pos.TXT	154	9.503	517.2689	13	518.2723	0	519.2757	0	10	517.3342:10;
ATH01p01584	15-Jun-07	7:27:35	070613arabi_survey_16_pos.TXT	156	9.620	521.3066	22	522.31	0	523.3134	0	7	503.3238:7;521.3386:7;
ATH01p01585	15-Jun-07	7:27:35	070613arabi_survey_16_pos.TXT	157	9.688	503.28	15	504.2834	0	505.2868	0	5	503.2891:5;503.3490:5;
ATH01p01586	15-Jun-07	7:27:35	070613arabi_survey_16_pos.TXT	158	9.747	486.2087	35	487.207	18	488.2155	0	6	486.2089:6;
ATH01p01587	15-Jun-07	7:27:35	070613arabi_survey_16_pos.TXT	159	9.806	521.246	62	522.2415	28	523.2528	0	16	185.0202:5;521.2478:16;
ATH01p01588	15-Jun-07	7:27:35	070613arabi_survey_16_pos.TXT	160	9.874	515.3334	0	516.3499	18	517.3362	19	67	67.0450:12;79.0463:14;81.0571:8;91.0357:10;93.0638:14;95.0831:7;98.9707:5;105.0679:10;107.0791:13;109.0987:6;117.0619:5;119.0840:8;121.0989:13;122.9779:5;133.0955:8;135.1185:16;142.9601:6;143.0801:5;145.0971:5;148.9819:5;149.1358:7;151.0073:15;156.9822:5;159.1148:6;167.0250:5;171.0031:7;172.9869:5;173.1284:7;176.9826:8;185.0185:7;190.9807:5;197.0104:7;215.1759:13;218.9855:8;233.1990:12;236.9921:6…
ATH01p01589	15-Jun-07	7:27:35	070613arabi_survey_16_pos.TXT	161	9.933	509.2783	128	510.2798	32	511.2673	5	120	509.2823:120;
ATH01p01590	15-Jun-07	7:27:35	070613arabi_survey_16_pos.TXT	162	9.991	486.2097	87	487.2115	51	488.2165	0	22	105.0620:6;112.9917:7;140.9893:6;151.0075:5;156.9859:7;170.9973:14;185.0126:14;281.1742:5;283.0760:5;405.1923:5;486.2063:22;486.6939:6;
ATH01p01591	15-Jun-07	7:27:35	070613arabi_survey_16_pos.TXT	163	10.059	497.3079	49	498.2998	13	499.3334	4	26	81.0616:8;95.0796:6;497.3116:26;
ATH01p01592	15-Jun-07	7:27:35	070613arabi_survey_16_pos.TXT	164	10.118	475.3103	38	476.3149	17	477.3171	0	24	93.0617:5;105.0686:5;475.3118:24;
ATH01p01593	15-Jun-07	7:27:35	070613arabi_survey_16_pos.TXT	165	10.177	486.2021	59	487.1975	27	488.2059	23	17	81.0633:6;112.9876:5;170.9935:6;185.0065:9;486.2034:17;486.7020:10;487.1985:8;
ATH01p01594	15-Jun-07	7:27:35	070613arabi_survey_16_pos.TXT	166	10.245	518.3271	582	519.3323	166	520.3339	0	712	86.0900:122;124.9999:89;184.0757:712;518.3267:369;
ATH01p01595	15-Jun-07	7:27:35	070613arabi_survey_16_pos.TXT	167	10.304	476.2856	103	477.285	51	478.2924	0	35	81.0591:8;95.0769:5;335.2592:35;476.2835:7;
ATH01p01596	15-Jun-07	7:27:35	070613arabi_survey_16_pos.TXT	168	10.362	487.3097	139	488.3104	40	489.329	15	69	79.0463:9;81.0630:15;91.0466:10;93.0594:5;95.0803:7;105.0661:15;107.0834:5;119.0844:6;147.1227:5;171.1216:7;189.1318:5;207.1380:11;469.3089:5;487.3124:69;487.7207:5;488.3059:7;
ATH01p01597	15-Jun-07	7:27:35	070613arabi_survey_16_pos.TXT	169	10.431	494.2045	57	495.205	31	496.2036	12	15	69.0631:5;97.0204:5;170.9988:6;223.1412:5;269.0698:5;476.2896:5;494.1970:15;
ATH01p01598	15-Jun-07	7:27:35	070613arabi_survey_16_pos.TXT	170	10.489	518.3485	235	519.3387	95	520.3414	22	202	86.0927:46;98.9763:7;104.1024:92;125.0007:43;184.0761:145;500.3090:19;518.3267:202;519.3255:16;
ATH01p01599	15-Jun-07	7:27:35	070613arabi_survey_16_pos.TXT	171	10.548	477.2003	85	478.1985	52	479.1996	25	38	79.0447:5;81.0619:10;85.0204:6;93.0665:9;95.0758:5;119.0825:7;127.0364:5;133.0943:6;156.9762:6;170.9966:11;207.1411:9;275.2070:5;281.0676:6;349.1200:10;349.1662:8;350.1201:6;423.1710:5;477.2000:38;477.3066:12;477.6952:16;605.2796:5;
ATH01p01600	15-Jun-07	7:27:35	070613arabi_survey_16_pos.TXT	172	10.616	485.1956	52	486.2037	19	487.1945	15	16	97.0290:5;185.0085:6;365.1155:5;485.1461:5;485.1927:16;
ATH01p01601	15-Jun-07	7:27:35	070613arabi_survey_16_pos.TXT	173	10.675	504.2102	24	505.2083	17	506.2317	17	8	67.0424:8;504.3456:5;505.2329:5;
ATH01p01602	15-Jun-07	7:27:35	070613arabi_survey_16_pos.TXT	174	10.733	507.2217	27	508.2251	0	509.2285	0	6	507.3391:6;
ATH01p01603	15-Jun-07	7:27:35	070613arabi_survey_16_pos.TXT	175	10.801	497.2184	132	498.2115	60	499.2356	14	63	61.0176:5;69.0620:5;85.0227:20;91.0319:13;91.0502:5;95.0507:5;97.0238:6;105.0653:8;112.9880:5;122.9718:7;124.9896:5;131.0936:5;139.0152:5;148.9921:6;156.9837:10;163.1033:5;171.0030:13;185.0063:9;193.0525:5;275.1998:14;293.0915:8;293.2119:6;321.1088:24;321.2112:10;322.1262:5;323.1133:5;349.1320:51;349.2336:8;350.1447:6;351.1202:5;395.1316:7;416.1920:9;483.2478:7;497.2108:63;497.7198:18;498.2184:8;…
ATH01p01604	15-Jun-07	7:27:35	070613arabi_survey_16_pos.TXT	176	10.860	478.2004	104	479.2142	65	480.21	20	43	67.0445:5;79.0442:10;85.0263:9;91.0466:17;93.0664:14;95.0850:9;105.0565:7;107.0833:12;112.9902:9;117.0626:5;119.0810:11;121.0922:7;122.9705:11;124.9867:6;128.9852:5;130.9583:6;133.0993:13;135.1144:5;136.9857:7;139.0077:8;145.1017:7;147.1142:6;151.0132:5;155.0037:5;156.9899:14;163.0036:5;170.9980:43;171.1187:7;176.9781:5;185.0116:12;185.1413:5;199.0150:5;200.9802:5;218.9705:6;253.0885:5;259.2078:1…
ATH01p01605	15-Jun-07	7:27:35	070613arabi_survey_16_pos.TXT	177	10.919	520.3377	0	521.3245	16	522.3516	6	5	349.1487:5;
ATH01p01606	15-Jun-07	7:27:35	070613arabi_survey_16_pos.TXT	178	10.987	486.2034	77	487.2026	45	488.2083	26	43	61.0175:5;67.0481:8;69.0290:7;79.0479:13;81.0645:15;85.0213:16;91.0469:18;93.0607:7;97.0204:10;98.9699:6;105.0631:5;112.9887:16;119.0827:5;122.9696:12;124.9906:12;127.0424:5;128.9881:5;129.0691:6;136.9923:14;140.9821:9;147.1180:5;148.9877:5;151.0003:10;153.0170:8;155.0109:6;156.9848:12;158.9904:7;165.0198:5;170.9994:26;171.1206:9;172.0070:5;177.0186:5;181.0430:7;185.0189:24;189.1153:5;199.0315:6;…
ATH01p01607	15-Jun-07	7:27:35	070613arabi_survey_16_pos.TXT	179	11.046	477.1965	552	478.202	320	479.202	104	191	61.0159:10;67.0456:16;69.0606:14;73.0228:11;77.0362:10;79.0478:23;81.0322:11;81.0635:41;83.0414:15;83.0813:7;85.0222:30;91.0355:33;91.0507:28;93.0656:39;95.0428:9;95.0834:23;97.0271:23;97.0597:9;98.9735:21;99.0419:7;103.0368:6;105.0643:21;107.0461:6;107.0801:16;109.0305:8;110.9731:11;112.9877:27;116.9806:6;117.0660:13;119.0828:22;121.0990:6;122.9751:27;123.0797:9;124.9890:27;127.0410:7;128.9837:1…
ATH01p01608	15-Jun-07	7:27:35	070613arabi_survey_16_pos.TXT	180	11.104	520.3445	395	521.3488	171	522.3534	35	268	86.0910:32;124.9964:23;184.0744:268;367.1400:10;502.3376:13;520.3430:155;521.3503:21;
ATH01p01609	15-Jun-07	7:27:35	070613arabi_survey_16_pos.TXT	181	11.172	511.3457	469	512.3484	156	513.3464	54	328	79.0454:16;81.0630:10;91.0513:14;93.0646:10;105.0750:13;129.0711:10;133.1026:11;143.0877:10;145.0979:18;155.0798:17;157.0991:14;167.0821:14;169.0993:11;171.1171:12;181.0947:12;183.1205:11;195.1223:16;401.2893:14;419.2959:36;493.3266:21;511.3465:328;512.3464:26;
ATH01p01610	15-Jun-07	7:27:35	070613arabi_survey_16_pos.TXT	182	11.231	478.2985	156	479.2968	38	480.3055	7	42	67.0421:5;67.0532:6;79.0509:8;263.2343:5;337.2735:22;478.2924:42;
ATH01p01611	15-Jun-07	7:27:35	070613arabi_survey_16_pos.TXT	183	11.290	520.343	365	521.3517	104	522.3402	31	293	69.0593:10;81.0611:13;86.0899:91;104.1029:141;124.9971:55;166.0580:10;184.0758:211;349.1333:11;502.3310:31;520.1976:13;520.3456:293;521.2172:24;521.3394:19;
ATH01p01612	15-Jun-07	7:27:35	070613arabi_survey_16_pos.TXT	184	11.358	511.3448	84	512.3384	34	513.3512	14	52	511.2364:5;511.3451:52;
ATH01p01613	15-Jun-07	7:27:35	070613arabi_survey_16_pos.TXT	185	11.416	515.3398	60	516.3369	7	517.3466	0	27	81.0626:5;105.0691:6;515.3510:27;
ATH01p01614	15-Jun-07	7:27:35	070613arabi_survey_16_pos.TXT	186	11.475	520.2376	140	521.2437	102	522.2443	37	48	81.0667:6;85.0159:6;91.0331:9;95.0816:5;107.0873:8;156.9774:11;171.0070:9;184.0901:6;185.0096:8;275.1996:11;349.1290:21;350.1339:5;367.1526:11;439.1960:6;520.2347:48;520.3582:10;520.7433:18;521.2064:5;521.2617:6;877.4595:5;
ATH01p01615	15-Jun-07	7:27:35	070613arabi_survey_16_pos.TXT	187	11.543	512.2413	60	513.2344	34	514.2481	0	10	91.0506:5;95.0820:5;105.0632:5;171.0017:6;512.2339:10;512.7404:9;
ATH01p01616	15-Jun-07	7:27:35	070613arabi_survey_16_pos.TXT	188	11.602	515.3431	104	516.3485	15	517.3558	39	45	91.0519:6;275.2079:6;515.3324:45;
ATH01p01617	15-Jun-07	7:27:35	070613arabi_survey_16_pos.TXT	189	11.661	520.2395	232	521.2435	161	522.2393	55	62	67.0418:6;69.0611:7;79.0475:7;81.0654:14;85.0196:6;91.0295:5;91.0468:5;93.0618:11;95.0819:6;97.0213:12;107.0796:6;112.9927:10;119.0799:6;122.9775:5;127.0397:5;131.0805:5;137.0014:5;147.1148:6;156.9883:12;157.9854:5;167.0082:5;170.9975:20;176.9742:5;177.0170:5;185.0144:19;199.0274:12;207.0476:5;218.9814:5;269.0706:11;269.1690:5;275.2033:12;349.1333:25;349.2370:7;367.1495:19;423.1602:5;439.2011:5;4…
ATH01p01618	15-Jun-07	7:27:35	070613arabi_survey_16_pos.TXT	190	11.729	511.2299	807	512.2325	473	513.2366	135	540	61.0180:19;67.0433:20;69.0594:25;79.0471:17;81.0657:29;85.0226:33;91.0397:58;93.0650:29;95.0828:24;97.0214:23;105.0689:29;107.0831:24;112.9867:31;119.0851:21;121.1027:17;122.9714:24;124.9905:24;127.0354:21;131.0845:22;133.1027:27;136.9885:24;139.0016:20;145.1006:25;151.0069:23;156.9810:34;170.9958:53;177.0202:21;183.0019:23;185.0124:69;191.0366:23;199.0235:45;219.0687:17;257.1953:36;275.2040:155;…
ATH01p01619	15-Jun-07	7:27:35	070613arabi_survey_16_pos.TXT	191	11.788	479.2084	47	480.2072	38	481.2043	10	10	156.9814:5;171.0011:5;479.2079:10;480.1815:5;
ATH01p01620	15-Jun-07	7:27:35	070613arabi_survey_16_pos.TXT	192	11.846	520.2372	159	521.237	95	522.2475	49	45	67.0503:6;69.0587:5;79.0487:9;81.0269:5;81.0640:15;85.0268:11;91.0370:8;91.0521:6;105.0708:5;107.0778:6;112.9840:8;121.0950:5;156.9750:11;170.9998:11;172.9855:10;185.0036:6;199.0339:5;275.2059:12;349.1388:25;349.2493:6;365.1253:5;367.1387:11;439.2074:5;501.3393:5;502.3792:6;519.3684:10;519.7336:11;520.2356:45;520.3417:7;520.7363:19;
ATH01p01621	15-Jun-07	7:27:35	070613arabi_survey_16_pos.TXT	193	11.915	496.3423	374	497.3419	137	498.3449	23	329	86.0894:86;104.1038:190;124.9997:60;184.0760:263;478.3299:42;496.3439:329;497.3545:26;
ATH01p01622	15-Jun-07	7:27:35	070613arabi_survey_16_pos.TXT	194	11.973	501.358	224	502.3635	60	503.345	92	160	67.0445:12;69.0556:5;79.0472:18;81.0626:17;91.0480:5;93.0616:16;95.0804:9;105.0679:7;107.0837:9;117.0640:9;119.0837:5;121.0997:9;131.0853:7;133.0928:6;149.1233:5;159.1112:7;159.1331:5;483.3368:7;501.3609:160;502.3486:11;502.4078:5;
ATH01p01623	15-Jun-07	7:27:35	070613arabi_survey_16_pos.TXT	195	12.032	522.3646	122	523.3692	51	524.3734	9	140	81.0637:7;86.0916:18;93.0614:5;112.9896:5;124.9974:16;139.0057:5;184.0749:140;383.1400:5;385.1444:5;522.2523:19;522.3558:73;522.7550:14;523.3582:8;
ATH01p01624	15-Jun-07	7:27:35	070613arabi_survey_16_pos.TXT	196	12.100	475.3094	376	476.3116	122	477.3171	37	294	67.0450:32;69.0630:10;79.0478:34;81.0631:47;91.0491:14;93.0673:34;95.0829:15;97.0602:10;105.0687:18;107.0836:12;119.0766:10;121.0947:11;133.1011:12;147.1187:18;171.1172:19;207.1395:26;457.2993:11;475.3114:294;476.3120:15;
ATH01p01625	15-Jun-07	7:27:35	070613arabi_survey_16_pos.TXT	197	12.159	511.2335	94	512.2377	84	513.2418	36	47	81.0631:14;91.0362:5;112.9907:5;131.0862:10;135.1207:5;136.9914:6;147.1181:5;151.0109:5;156.9783:6;167.0149:5;170.9988:14;181.0214:5;185.0120:18;199.0222:7;275.1997:23;349.1345:47;349.2649:5;350.1438:8;430.1971:6;511.2281:43;511.3202:12;511.7180:7;511.7718:5;673.3477:8;
ATH01p01626	15-Jun-07	7:27:35	070613arabi_survey_16_pos.TXT	198	12.217	520.2537	115	521.2457	66	522.2556	74	54	85.0222:7;91.0387:6;93.0619:6;97.0259:9;139.0066:6;156.9856:7;170.9927:6;185.0123:9;275.2027:12;349.1199:9;349.2451:8;350.1372:7;367.1466:6;439.1977:5;511.2495:7;519.7456:8;520.2435:54;520.7367:16;521.2252:5;
ATH01p01627	15-Jun-07	7:27:35	070613arabi_survey_16_pos.TXT	199	12.285	475.3142	58	476.3194	12	477.321	0	22	81.0614:13;99.5075:5;119.0870:7;457.3210:7;475.3208:22;
ATH01p01628	15-Jun-07	7:27:35	070613arabi_survey_16_pos.TXT	200	12.344	513.36	156	514.3727	47	515.3513	61	84	67.0456:5;79.0424:11;81.0657:5;91.0527:6;93.0666:11;95.0831:8;105.0654:6;147.1180:5;513.2430:6;513.3621:84;514.3427:5;
ATH01p01629	15-Jun-07	7:27:35	070613arabi_survey_16_pos.TXT	201	12.403	517.3599	41	518.3633	0	519.3516	21	20	79.0451:5;517.3376:20;517.3984:9;
ATH01p01630	15-Jun-07	7:27:35	070613arabi_survey_16_pos.TXT	202	12.471	495.2394	91	496.2385	42	497.2331	13	43	79.0485:5;91.0470:6;105.0709:6;171.0007:5;185.0131:5;333.1868:6;414.2219:22;415.2419:5;495.2371:43;495.7453:14;
ATH01p01631	15-Jun-07	7:27:35	070613arabi_survey_16_pos.TXT	203	12.530	503.2364	314	504.2399	196	505.2404	68	115	67.0475:8;69.0218:7;69.0583:7;79.0493:15;81.0618:12;91.0446:17;93.0669:24;95.0825:11;97.0219:9;105.0711:13;107.0830:10;109.0977:8;112.9872:6;117.0733:8;119.0858:10;121.0960:6;122.9718:6;124.9845:7;127.0344:11;131.0795:5;133.0993:15;135.1142:5;135.9829:5;136.9893:7;143.9745:5;145.1008:7;148.9876:10;150.9950:5;151.0166:5;154.9984:5;156.9789:9;159.1192:6;163.0042:5;170.9867:9;171.0079:13;171.1307:5;…
ATH01p01632	15-Jun-07	7:27:35	070613arabi_survey_16_pos.TXT	204	12.588	520.2394	395	521.2397	284	522.2387	98	92	67.0462:12;69.0604:13;73.0209:8;79.0474:13;81.0293:8;81.0641:29;85.0240:13;91.0341:16;91.0505:7;93.0646:18;95.0432:7;95.0785:5;97.0209:13;98.9761:11;105.0695:7;107.0820:12;109.0577:5;109.0948:10;110.9673:7;112.9871:19;117.0680:8;119.0830:17;121.0613:5;124.9867:12;127.0389:9;131.0059:5;131.0880:7;133.1011:6;134.9643:5;135.9796:5;136.9937:15;139.0027:16;140.9848:9;142.9673:9;143.0810:6;148.9924:5;1…
ATH01p01633	15-Jun-07	7:27:35	070613arabi_survey_16_pos.TXT	205	12.656	511.2359	161	512.2405	140	513.2426	45	37	79.0458:5;105.0609:5;119.0869:6;131.0891:6;133.0990:5;143.0895:5;185.0150:9;275.2079:13;349.1342:11;351.1240:6;419.3054:5;462.2095:5;511.2515:37;511.3534:36;511.7432:13;512.3704:5;
ATH01p01634	15-Jun-07	7:27:35	070613arabi_survey_16_pos.TXT	206	12.715	503.2401	103	504.2424	57	505.2393	18	72	67.0449:6;79.0453:9;81.0618:8;85.0272:6;91.0424:6;93.0671:7;95.0784:5;105.0703:8;119.0829:8;121.1031:8;133.1023:8;136.9941:8;145.1090:5;159.1129:7;170.9988:5;191.0081:5;306.1410:5;349.1334:11;422.1993:7;422.6966:5;485.3583:5;503.2320:25;503.3364:72;503.7545:9;843.4343:5;
ATH01p01635	15-Jun-07	7:27:35	070613arabi_survey_16_pos.TXT	207	12.774	499.3491	409	500.3544	138	501.3595	61	476	67.0400:18;79.0474:30;81.0644:29;91.0482:23;93.0679:28;95.0789:22;105.0666:34;117.0684:27;119.0830:22;129.0741:32;131.0846:41;141.0722:22;143.0862:46;145.0983:22;155.0860:22;157.1031:26;159.1171:18;169.1036:18;171.1209:30;183.1195:23;185.1388:20;195.1186:19;389.2836:19;407.3008:61;425.2958:18;481.3344:32;499.3459:476;500.3554:44;
ATH01p01636	15-Jun-07	7:27:35	070613arabi_survey_16_pos.TXT	208	12.842	517.353	1032	518.3617	394	519.3615	136	589	67.0455:31;79.0474:47;81.0615:41;91.0503:34;93.0646:54;95.0803:42;105.0665:40;107.0849:29;117.0669:21;119.0853:47;121.0984:29;131.0832:42;133.1012:36;143.0837:34;145.1023:40;147.1156:20;157.1048:30;159.1125:32;169.1014:20;171.1194:37;173.1332:18;185.1321:23;389.2812:23;407.2941:51;425.3098:48;443.3088:24;481.3310:32;489.3646:30;499.3457:436;500.3483:29;516.3499:23;517.3564:589;518.3524:23;
ATH01p01637	15-Jun-07	7:27:35	070613arabi_survey_16_pos.TXT	209	12.900	503.3554	114	504.342	46	505.3656	41	53	79.0440:6;81.0666:5;91.0480:5;93.0652:5;119.0825:8;485.3344:16;503.3431:53;
ATH01p01638	15-Jun-07	7:27:35	070613arabi_survey_16_pos.TXT	210	12.959	511.2845	73	512.2879	0	513.2975	7	9	275.2130:8;349.1160:6;349.2488:7;493.2950:5;511.2676:9;
ATH01p01639	15-Jun-07	7:27:35	070613arabi_survey_16_pos.TXT	211	13.027	515.3426	675	516.3459	260	517.3502	82	467	67.0475:28;69.0596:28;79.0468:28;81.0624:39;91.0479:28;93.0657:59;95.0798:26;97.0608:22;105.0636:37;107.0858:19;119.0853:24;121.0976:20;131.0907:15;133.1018:42;145.1015:16;149.0934:19;269.1771:35;275.2047:72;365.2372:16;515.3421:467;516.3444:21;
ATH01p01640	15-Jun-07	7:27:35	070613arabi_survey_16_pos.TXT	212	13.086	501.3646	43	502.3675	24	503.3613	24	27	79.0470:5;501.3595:27;
ATH01p01641	15-Jun-07	7:27:35	070613arabi_survey_16_pos.TXT	213	13.145	507.1633	0	508.1667	0	509.1701	0	14	93.0748:5;489.3622:5;507.2154:6;507.3074:8;507.3845:14;
ATH01p01642	15-Jun-07	7:27:35	070613arabi_survey_16_pos.TXT	214	13.213	515.3423	60	516.3518	28	517.3491	0	13	275.1910:5;515.3149:13;515.3676:12;
ATH01p01643	15-Jun-07	7:27:35	070613arabi_survey_16_pos.TXT	215	13.272	519.3731	30	520.3765	0	521.3799	0	15	81.0597:5;519.4174:15;
ATH01p01644	15-Jun-07	7:27:35	070613arabi_survey_16_pos.TXT	216	13.330	501.355	44	502.3473	9	503.3618	0	17	501.3658:17;
ATH01p01645	15-Jun-07	7:27:35	070613arabi_survey_16_pos.TXT	217	13.398	513.2483	47	514.2507	28	515.2551	0	31	67.0459:5;79.0448:14;91.0525:5;93.0654:11;119.0777:5;121.1047:5;367.1521:5;513.2247:8;513.3752:31;513.7408:5;
ATH01p01646	15-Jun-07	7:27:35	070613arabi_survey_16_pos.TXT	218	13.457	477.3323	18	478.3172	5	479.3378	6	5	477.3250:5;
ATH01p01647	15-Jun-07	7:27:35	070613arabi_survey_16_pos.TXT	219	13.516	516.3492	52	517.3583	48	518.342	9	42	79.0425:5;80.0502:5;92.0505:6;93.0645:12;95.0770:5;121.0953:8;515.3759:41;516.3716:42;
ATH01p01648	15-Jun-07	7:27:35	070613arabi_survey_16_pos.TXT	220	13.584	513.3727	0	514.358	1897	515.3687	469	2810	67.0453:113;79.0461:281;81.0641:149;91.0482:151;93.0642:291;95.0801:112;105.0660:138;119.0829:94;121.0990:140;147.1174:141;171.1190:104;207.1398:118;513.3568:2810;514.3643:254;
ATH01p01649	15-Jun-07	7:27:35	070613arabi_survey_16_pos.TXT	221	13.642	477.3211	82	478.3321	24	479.321	11	123	477.3268:123;478.3518:6;
ATH01p01650	15-Jun-07	7:27:35	070613arabi_survey_16_pos.TXT	222	13.701	507.3898	30	508.3932	0	509.3966	0	28	489.3542:6;507.3964:28;
ATH01p01651	15-Jun-07	7:27:35	070613arabi_survey_16_pos.TXT	223	13.769	513.3602	114	514.3616	44	515.3684	31	235	67.0440:22;69.0643:8;79.0470:29;81.0632:26;91.0484:74;93.0645:38;95.0828:19;105.0672:44;107.0794:9;117.0689:17;121.1026:13;131.0866:9;133.0981:20;143.0847:10;145.1021:8;149.1020:11;157.1111:9;335.2581:14;421.3166:11;495.3569:10;513.3610:235;514.3636:13;
ATH01p01652	15-Jun-07	7:27:35	070613arabi_survey_16_pos.TXT	224	13.828	501.3682	103	502.3609	34	503.3634	40	94	79.0502:5;95.0830:5;501.3590:94;
ATH01p01653	15-Jun-07	7:27:35	070613arabi_survey_16_pos.TXT	225	13.886	489.36	66	490.3718	32	491.3715	21	77	67.0462:9;81.0607:11;93.0616:12;95.0753:7;109.1044:9;133.0994:5;145.1044:5;489.3627:77;490.3725:12;
ATH01p01654	15-Jun-07	7:27:35	070613arabi_survey_16_pos.TXT	226	13.955	519.3755	75	520.3796	25	521.3732	21	25	79.0449:6;81.0608:6;501.3482:17;519.3994:25;
ATH01p01655	15-Jun-07	7:27:35	070613arabi_survey_16_pos.TXT	227	14.014	513.2507	126	514.2503	54	515.2514	17	37	79.0489:6;81.0612:5;91.0505:9;93.0702:6;95.0785:8;112.9883:7;156.9798:9;170.9955:13;367.1338:19;495.3694:5;497.3157:6;513.2538:34;513.3798:37;513.7462:11;
ATH01p01656	15-Jun-07	7:27:35	070613arabi_survey_16_pos.TXT	228	14.072	501.3585	619	502.3662	213	503.3663	77	676	67.0447:51;79.0469:62;81.0614:93;91.0488:42;93.0654:109;95.0813:44;105.0682:31;107.0801:35;109.0948:24;121.0987:59;133.0969:23;145.1029:22;149.1307:26;159.1159:27;409.3099:23;501.3597:676;502.3634:36;
ATH01p01657	15-Jun-07	7:27:35	070613arabi_survey_16_pos.TXT	229	14.140	487.3436	227	488.3506	63	489.3553	52	241	67.0433:18;79.0467:51;81.0640:18;91.0497:18;93.0649:43;95.0791:12;105.0696:10;107.0833:11;109.0957:10;117.0666:10;121.1021:22;133.1004:9;135.1155:18;145.1012:12;487.3493:241;488.3366:18;
ATH01p01658	15-Jun-07	7:27:35	070613arabi_survey_16_pos.TXT	230	14.199	517.3561	236	518.3568	77	519.3738	81	182	67.0461:8;69.0570:9;79.0443:12;81.0611:13;91.0527:8;93.0645:14;95.0837:12;105.0688:11;107.0806:11;119.0823:14;121.1046:17;131.0880:6;133.1060:7;135.1159:8;145.1020:8;147.1161:6;159.1138:6;185.1367:6;197.1431:6;267.1670:11;407.3141:8;499.3492:41;516.3729:6;517.3630:182;518.3513:10;
ATH01p01659	15-Jun-07	7:27:35	070613arabi_survey_16_pos.TXT	231	14.258	501.3587	116	502.3575	27	503.367	68	105	79.0456:7;81.0632:14;91.0475:5;131.0838:5;409.3218:9;501.3682:105;502.3452:5;
ATH01p01660	15-Jun-07	7:27:35	070613arabi_survey_16_pos.TXT	232	14.326	487.3479	31	488.3569	4	489.3664	18	14	487.3482:14;
ATH01p01661	15-Jun-07	7:27:35	070613arabi_survey_16_pos.TXT	233	14.384	515.3715	132	516.3782	54	517.3751	53	63	79.0460:5;81.0649:6;95.0848:6;515.3741:63;
ATH01p01662	15-Jun-07	7:27:35	070613arabi_survey_16_pos.TXT	234	14.443	512.2427	34	513.2327	14	514.2495	0	5	365.1337:5;
ATH01p01663	15-Jun-07	7:27:35	070613arabi_survey_16_pos.TXT	235	14.511	501.3597	125	502.3672	34	503.3695	18	142	67.0424:7;79.0480:5;81.0580:11;91.0499:5;93.0686:5;121.1013:7;131.0857:11;135.1164:5;159.1099:5;445.3176:5;501.3594:142;502.4019:5;
ATH01p01664	15-Jun-07	7:27:35	070613arabi_survey_16_pos.TXT	236	14.570	487.3483	67	488.3501	19	489.3707	18	78	105.0632:5;145.1026:9;395.2971:6;487.3481:78;
ATH01p01665	15-Jun-07	7:27:35	070613arabi_survey_16_pos.TXT	237	14.628	517.3919	0	518.3817	24	519.379	36	51	81.0618:6;119.0833:7;499.3547:12;517.3642:51;518.3965:6;
ATH01p01666	15-Jun-07	7:27:35	070613arabi_survey_16_pos.TXT	238	14.697	503.3445	85	504.3479	0	505.3513	0	51	93.0596:7;95.0844:5;133.1049:6;349.1441:5;503.3639:51;504.2565:5;
ATH01p01667	15-Jun-07	7:27:35	070613arabi_survey_16_pos.TXT	239	14.756	513.3563	31	514.3662	5	515.3608	19	21	513.3560:21;
ATH01p01668	15-Jun-07	7:27:35	070613arabi_survey_16_pos.TXT	240	14.814	489.3615	78	490.3687	32	491.3667	16	81	67.0447:5;93.0673:10;109.0993:8;489.3617:81;490.3704:6;
ATH01p01669	15-Jun-07	7:27:35	070613arabi_survey_16_pos.TXT	241	14.882	504.2403	151	505.2417	109	506.2414	21	71	67.0443:10;79.0502:8;81.0699:8;85.0235:9;93.0574:8;95.0838:8;97.0220:11;105.0714:10;112.9845:5;156.9789:16;170.9977:17;185.0248:5;213.0467:5;269.0803:5;275.2062:6;335.1458:5;335.2524:10;349.1313:26;503.3767:25;504.2442:71;504.3864:28;504.7576:22;505.2289:6;659.3706:6;
ATH01p01670	15-Jun-07	7:27:35	070613arabi_survey_16_pos.TXT	242	14.941	501.375	0	502.3596	1483	503.3661	389	3989	67.0453:245;79.0465:417;81.0625:480;91.0485:207;93.0648:584;95.0809:179;105.0659:160;107.0825:223;121.0987:345;131.0861:126;149.1333:181;159.1178:141;501.3561:3989;502.3600:237;
ATH01p01671	15-Jun-07	7:27:35	070613arabi_survey_16_pos.TXT	243	15.000	519.4007	296	520.4071	88	521.396	28	217	67.0404:8;79.0471:7;81.0614:13;91.0458:15;93.0651:10;95.0830:9;105.0668:7;147.1186:12;171.1180:7;207.1431:11;269.1676:7;501.3395:18;519.4056:217;520.4183:9;
ATH01p01672	15-Jun-07	7:27:35	070613arabi_survey_16_pos.TXT	244	15.068	515.3784	133	516.3795	37	517.3747	41	148	67.0467:5;77.0284:7;79.0459:12;81.0635:8;91.0488:5;93.0656:21;95.0909:7;107.0796:12;119.0845:5;121.1019:11;131.0912:8;135.1135:8;145.1042:5;159.1212:7;515.3806:148;516.3665:7;
ATH01p01673	15-Jun-07	7:27:35	070613arabi_survey_16_pos.TXT	245	15.126	504.2447	125	505.2438	87	506.2383	21	42	91.0399:9;93.0643:7;136.9886:6;170.9941:5;335.1616:8;335.2757:6;349.1313:42;503.3639:12;504.2461:27;504.3804:14;504.7355:9;659.3600:14;
ATH01p01674	15-Jun-07	7:27:35	070613arabi_survey_16_pos.TXT	246	15.185	501.358	1096	502.3675	406	503.3696	123	1064	79.0461:42;81.0613:41;91.0474:35;93.0646:64;95.0797:38;119.0837:36;121.0991:47;131.0823:34;409.3072:50;483.3450:39;501.3617:1064;502.3569:62;
ATH01p01675	15-Jun-07	7:27:35	070613arabi_survey_16_pos.TXT	247	15.253	519.4009	52	520.4171	12	521.4116	5	32	519.4100:32;
ATH01p01676	15-Jun-07	7:27:35	070613arabi_survey_16_pos.TXT	248	15.312	513.3576	11	514.363	5	515.3644	0	8	513.3403:8;
ATH01p01677	15-Jun-07	7:27:35	070613arabi_survey_16_pos.TXT	249	15.370	501.3623	54	502.3657	15	503.3693	11	55	501.3567:55;
ATH01p01678	15-Jun-07	7:27:35	070613arabi_survey_16_pos.TXT	250	15.439	520.3697	23	521.3799	13	522.3818	3	39	340.2371:5;427.2945:9;440.3074:7;520.3645:39;
ATH01p01679	15-Jun-07	7:27:35	070613arabi_survey_16_pos.TXT	251	15.498	517.3504	35	518.363	17	519.3572	0	41	91.0504:7;517.3741:41;
ATH01p01680	15-Jun-07	7:27:35	070613arabi_survey_16_pos.TXT	252	15.556	503.3753	228	504.381	79	505.3885	23	292	67.0448:32;79.0481:29;81.0621:58;83.0802:15;91.0496:15;93.0646:35;95.0808:24;105.0640:11;107.0803:18;121.0959:11;123.1189:9;149.1334:17;195.1333:12;503.3755:292;504.3678:26;
ATH01p01681	15-Jun-07	7:27:35	070613arabi_survey_16_pos.TXT	253	15.624	491.3895	20	492.3934	7	493.3935	9	22	491.3752:22;
ATH01p01682	15-Jun-07	7:27:35	070613arabi_survey_16_pos.TXT	254	15.683	507.4109	58	508.4169	19	509.4203	6	63	81.0636:7;95.0835:7;507.4107:63;
ATH01p01683	15-Jun-07	7:27:35	070613arabi_survey_16_pos.TXT	255	15.742	515.3707	80	516.3745	24	517.3863	36	61	79.0472:5;107.0810:5;135.1072:5;515.3807:61;
ATH01p01684	15-Jun-07	7:27:35	070613arabi_survey_16_pos.TXT	256	15.810	503.3665	31	504.3611	10	505.3733	0	38	95.0788:5;503.3728:38;
ATH01p01685	15-Jun-07	7:27:35	070613arabi_survey_16_pos.TXT	257	15.868	520.3486	31	521.3532	8	522.3715	1	23	520.2868:5;520.3693:23;
ATH01p01686	15-Jun-07	7:27:35	070613arabi_survey_16_pos.TXT	258	15.927	517.3144	22	518.3178	0	519.3046	17	59	69.0566:5;175.9703:11;517.3054:59;
ATH01p01687	15-Jun-07	7:27:35	070613arabi_survey_16_pos.TXT	259	15.995	503.3712	39	504.3555	14	505.378	0	14	503.3549:12;503.4170:14;
ATH01p01688	15-Jun-07	7:27:35	070613arabi_survey_16_pos.TXT	260	16.054	521.3883	7	522.3917	0	523.3923	1	6	521.3671:6;
ATH01p01689	15-Jun-07	7:27:35	070613arabi_survey_16_pos.TXT	261	16.112	517.3185	24	518.3138	5	519.3253	0	27	517.3115:27;
ATH01p01690	15-Jun-07	7:27:35	070613arabi_survey_16_pos.TXT	262	16.181	507.4046	17	508.4245	5	509.4067	7	289	507.3966:21;607.2792:289;608.2996:59;
ATH01p01691	15-Jun-07	7:27:35	070613arabi_survey_16_pos.TXT	265	16.366	507.4203	29	508.4363	8	509.4251	1	36	507.4045:36;607.2882:25;
ATH01p01692	15-Jun-07	7:27:35	070613arabi_survey_16_pos.TXT	266	16.425	519.3934	11	520.3968	0	521.4002	0	6	519.3146:6;519.3989:5;
ATH01p01693	15-Jun-07	7:27:35	070613arabi_survey_16_pos.TXT	267	16.484	485.245	9	486.2598	6	487.2377	4	12	485.3786:12;
ATH01p01694	15-Jun-07	7:27:35	070613arabi_survey_16_pos.TXT	268	16.552	490.823	6	491.8428	2	492.8298	0	5	449.7817:5;
ATH01p01695	15-Jun-07	7:27:35	070613arabi_survey_16_pos.TXT	269	16.610	505.3772	17	506.384	4	507.3964	7	13	505.3977:13;
ATH01p01696	15-Jun-07	7:27:35	070613arabi_survey_16_pos.TXT	270	16.669	513.3571	9	514.3605	0	515.3639	0	5	513.3530:5;
ATH01p01697	15-Jun-07	7:27:35	070613arabi_survey_16_pos.TXT	272	16.796	490.8349	12	491.8383	0	492.8417	0	5	449.7886:5;
ATH01p01698	15-Jun-07	7:27:35	070613arabi_survey_16_pos.TXT	273	16.854	507.4166	11	508.4136	3	509.4339	3	5	507.3888:5;
ATH01p01699	15-Jun-07	7:27:35	070613arabi_survey_16_pos.TXT	274	16.923	515.3746	27	516.3883	12	517.3725	3	18	515.3625:18;
ATH01p01700	15-Jun-07	7:27:35	070613arabi_survey_16_pos.TXT	276	17.040	524.8647	7	525.8821	4	526.8907	1	5	442.7975:5;
ATH01p01701	15-Jun-07	7:27:35	070613arabi_survey_16_pos.TXT	277	17.108	490.8138	34	491.8174	9	492.8312	3	11	314.8145:8;404.7994:8;449.7888:11;
ATH01p01702	15-Jun-07	7:27:35	070613arabi_survey_16_pos.TXT	278	17.167	497.2557	19	498.253	15	499.2439	5	5	335.1522:5;
ATH01p01703	15-Jun-07	7:27:35	070613arabi_survey_16_pos.TXT	280	17.294	490.8257	18	491.833	6	492.8325	0	14	270.7958:5;314.8105:8;359.8002:5;404.7921:9;449.7917:14;
ATH01p01704	15-Jun-07	7:27:35	070613arabi_survey_16_pos.TXT	281	17.352	486.826	12	487.8401	2	488.8338	3	5	371.8053:5;
ATH01p01705	15-Jun-07	7:27:35	070613arabi_survey_16_pos.TXT	282	17.411	503.374	12	504.3765	7	505.3916	2	16	503.3846:16;
ATH01p01706	15-Jun-07	7:27:35	070613arabi_survey_16_pos.TXT	283	17.479	490.82	30	491.8255	4	492.8162	3	15	314.7972:5;359.8011:5;449.7881:15;
ATH01p01707	15-Jun-07	7:27:35	070613arabi_survey_16_pos.TXT	284	17.538	523.8599	13	524.8633	0	525.8667	0	16	367.8042:6;441.8077:16;
ATH01p01708	15-Jun-07	7:27:35	070613arabi_survey_16_pos.TXT	285	17.596	486.8214	9	487.8248	0	488.8381	5	11	371.7881:7;445.8095:11;
ATH01p01709	15-Jun-07	7:27:35	070613arabi_survey_16_pos.TXT	286	17.665	490.8131	25	491.8104	5	492.8298	3	20	270.8192:6;314.8094:12;404.8107:5;449.7947:20;
ATH01p01710	15-Jun-07	7:27:35	070613arabi_survey_16_pos.TXT	287	17.723	494.8217	16	495.8081	1	496.8285	0	5	318.7927:5;
ATH01p01711	15-Jun-07	7:27:35	070613arabi_survey_16_pos.TXT	288	17.782	523.8486	13	524.8523	6	525.8452	2	26	277.8030:6;367.7985:12;441.8067:26;459.8097:6;
ATH01p01712	15-Jun-07	7:27:35	070613arabi_survey_16_pos.TXT	289	17.850	490.8187	18	491.8179	10	492.8156	3	13	314.7982:5;404.7959:5;449.7927:13;
ATH01p01713	15-Jun-07	7:27:35	070613arabi_survey_16_pos.TXT	290	17.909	486.8393	14	487.8257	4	488.8461	0	23	99.5055:7;118.8733:7;205.8634:5;252.8448:7;252.8760:6;254.8656:12;256.8489:6;278.8147:8;326.7942:5;404.7865:23;445.8106:9;463.8154:5;487.2189:6;
ATH01p01714	15-Jun-07	7:27:35	070613arabi_survey_16_pos.TXT	291	17.967	497.247	88	498.2542	83	499.2534	30	17	99.5111:6;170.9997:5;225.0403:8;279.0757:5;335.1541:17;335.2431:6;497.2463:10;659.3801:5;
ATH01p01715	15-Jun-07	7:27:35	070613arabi_survey_16_pos.TXT	292	18.036	521.723	26	522.7142	16	523.7271	23	6	98.5055:6;
ATH01p01716	15-Jun-07	7:27:35	070613arabi_survey_16_pos.TXT	293	18.094	482.7421	24	483.7455	0	484.7489	0	9	98.5052:8;359.7056:9;400.7495:7;
ATH01p01717	15-Jun-07	7:27:35	070613arabi_survey_16_pos.TXT	294	18.153	479.7892	23	480.796	20	481.7837	23	17	356.7234:17;357.7062:5;374.7220:5;397.7299:8;438.6885:5;438.7686:5;
ATH01p01718	15-Jun-07	7:27:35	070613arabi_survey_16_pos.TXT	296	18.280	482.735	21	483.7384	0	484.7526	10	17	359.7029:17;400.7624:8;441.6669:6;
ATH01p01719	15-Jun-07	7:27:35	070613arabi_survey_16_pos.TXT	300	18.524	523.7274	0	524.7414	18	525.7417	13	5	482.7177:5;
ATH01p01720	15-Jun-07	7:27:35	070613arabi_survey_16_pos.TXT	302	18.651	490.7464	19	491.7567	17	492.7384	13	7	347.7171:5;362.7048:7;403.7363:7;407.7398:5;449.7307:5;
ATH01p01721	15-Jun-07	7:27:35	070613arabi_survey_16_pos.TXT	303	18.709	475.7188	25	476.7317	24	477.7058	7	6	352.7201:6;
ATH01p01722	15-Jun-07	7:27:35	070613arabi_survey_16_pos.TXT	305	18.836	523.7339	0	524.7433	8	525.7591	12	6	413.6876:5;482.6990:6;
ATH01p01723	15-Jun-07	7:27:35	070613arabi_survey_16_pos.TXT	308	19.022	489.7653	28	490.7603	15	491.7721	0	6	346.7181:5;448.7372:6;
ATH01p01724	15-Jun-07	7:27:35	070613arabi_survey_16_pos.TXT	309	19.080	485.7581	0	486.7765	21	487.7794	17	6	444.7115:6;
ATH01p01725	15-Jun-07	7:27:35	070613arabi_survey_16_pos.TXT	311	19.207	490.7407	0	491.749	23	492.7475	0	7	362.7140:7;
ATH01p01726	15-Jun-07	7:27:35	070613arabi_survey_16_pos.TXT	312	19.266	522.7245	17	523.7458	14	524.7313	0	5	422.7069:5;
ATH01p01727	15-Jun-07	7:27:35	070613arabi_survey_16_pos.TXT	314	19.393	485.761	16	486.7644	0	487.7686	5	5	444.7520:5;
ATH01p01728	15-Jun-07	7:27:35	070613arabi_survey_16_pos.TXT	315	19.451	524.7268	20	525.7302	0	526.7265	11	5	501.7200:5;
ATH01p01729	15-Jun-07	8:07:35	070613arabi_survey_17_pos.TXT	5	0.287	532.7898	17	533.7932	0	534.7966	0	5	491.8143:5;
ATH01p01730	15-Jun-07	8:07:35	070613arabi_survey_17_pos.TXT	8	0.473	532.7874	10	533.8095	3	534.7942	0	7	450.7904:7;
ATH01p01731	15-Jun-07	8:07:35	070613arabi_survey_17_pos.TXT	12	0.716	516.7835	0	517.7869	0	518.7903	0	106	60.9942:18;70.0004:63;71.0178:21;79.0085:106;81.5088:5;82.5263:29;83.0315:5;84.9545:11;88.0124:9;90.5146:7;140.9175:22;158.9308:7;170.9272:10;198.9471:5;214.9178:81;
ATH01p01732	15-Jun-07	8:07:35	070613arabi_survey_17_pos.TXT	13	0.785	532.8278	0	533.843	62	534.819	62	147	60.9954:11;62.0108:7;70.0003:68;71.0174:13;71.5159:6;79.0075:147;79.5057:6;82.5264:26;83.5253:6;84.9521:14;88.0143:16;140.9172:8;158.9196:6;170.9299:7;198.9441:20;214.9220:34;220.8740:9;350.8283:13;458.8442:5;
ATH01p01733	15-Jun-07	8:07:35	070613arabi_survey_17_pos.TXT	14	0.843	522.8394	0	523.8428	0	524.8583	27	12	69.9998:5;79.0101:12;139.9125:6;
ATH01p01734	15-Jun-07	8:07:35	070613arabi_survey_17_pos.TXT	15	0.902	513.963	3004	514.9725	643	515.9673	1144	2812	174.8875:1416;351.9195:117;368.9133:90;449.9723:119;513.9671:2812;514.9751:104;
ATH01p01735	15-Jun-07	8:07:35	070613arabi_survey_17_pos.TXT	16	0.970	543.1368	44	544.1368	12	545.1352	4	51	543.1413:51;
ATH01p01736	15-Jun-07	8:07:35	070613arabi_survey_17_pos.TXT	17	1.029	530.8201	0	531.8235	0	532.8269	0	5	276.9996:5;
ATH01p01737	15-Jun-07	8:07:35	070613arabi_survey_17_pos.TXT	18	1.087	538.8828	23	539.8731	15	540.8916	14	7	79.0063:7;
ATH01p01738	15-Jun-07	8:07:35	070613arabi_survey_17_pos.TXT	20	1.214	533.9042	29	534.9076	0	535.911	0	6	492.8979:6;
ATH01p01739	15-Jun-07	8:07:35	070613arabi_survey_17_pos.TXT	21	1.273	542.8569	12	543.8521	4	544.8637	0	31	136.0614:31;428.0599:9;524.0561:5;542.0878:9;543.1217:7;
ATH01p01740	15-Jun-07	8:07:35	070613arabi_survey_17_pos.TXT	23	1.399	532.9666	33	533.9516	10	534.9734	0	5	407.0309:5;
ATH01p01741	15-Jun-07	8:07:35	070613arabi_survey_17_pos.TXT	31	1.897	508.0127	15	509.0181	2	510.0001	8	14	265.9750:14;
ATH01p01742	15-Jun-07	8:07:35	070613arabi_survey_17_pos.TXT	34	2.082	524.9424	269	525.9448	243	526.9524	73	271	101.9459:72;118.9199:17;118.9476:9;148.9523:9;149.9466:74;179.9590:171;197.9236:10;197.9630:56;242.9543:271;260.9645:20;277.9299:11;292.9458:28;320.9660:16;338.9288:28;383.9580:254;384.9324:26;524.9621:24;
ATH01p01743	15-Jun-07	8:07:35	070613arabi_survey_17_pos.TXT	35	2.141	507.9841	194	508.9801	167	509.9909	0	216	84.9549:28;101.9371:15;149.9487:53;150.9500:13;177.9632:17;179.9591:120;197.9693:32;225.9640:216;226.9779:20;304.9794:8;320.9641:20;321.0461:9;366.9639:173;367.9841:35;
ATH01p01744	15-Jun-07	8:07:35	070613arabi_survey_17_pos.TXT	36	2.200	538.1295	87	539.1329	0	540.1445	23	83	76.0070:5;76.0191:5;84.0345:14;102.0499:5;130.0388:5;130.0600:6;131.9920:15;142.0390:8;153.0604:5;159.9869:7;177.0274:6;181.0619:8;185.0432:18;231.0446:62;233.0553:6;271.0272:5;289.0409:11;306.0662:41;334.0562:48;409.0920:23;538.1331:83;539.1306:6;
ATH01p01745	15-Jun-07	8:07:35	070613arabi_survey_17_pos.TXT	37	2.268	501.8815	4	502.8849	0	503.8883	0	8	79.0103:5;99.5030:8;
ATH01p01746	15-Jun-07	8:07:35	070613arabi_survey_17_pos.TXT	38	2.327	521.997	44	522.9949	17	524.0047	22	33	280.0066:33;442.0712:10;521.9962:12;
ATH01p01747	15-Jun-07	8:07:35	070613arabi_survey_17_pos.TXT	44	2.698	536.0283	48	537.0317	0	538.0173	28	102	152.0088:6;154.0250:5;245.0501:6;262.0405:6;294.0194:102;456.0711:15;536.0146:10;
ATH01p01748	15-Jun-07	8:07:35	070613arabi_survey_17_pos.TXT	45	2.756	529.2272	16	530.2306	0	531.234	0	12	529.2375:12;
ATH01p01749	15-Jun-07	8:07:35	070613arabi_survey_17_pos.TXT	46	2.824	546.2978	79	547.294	31	548.3046	0	127	70.0624:6;74.0518:5;86.0905:21;175.1187:22;546.2916:127;547.2885:18;
ATH01p01750	15-Jun-07	8:07:35	070613arabi_survey_17_pos.TXT	48	2.942	541.0294	30	542.0328	0	543.045	19	24	99.5036:7;131.9417:5;232.9856:10;260.9789:14;288.9837:8;364.0159:24;541.0212:7;
ATH01p01751	15-Jun-07	8:07:35	070613arabi_survey_17_pos.TXT	49	3.010	516.9958	29	517.9916	13	519.0015	4	6	99.5088:6;228.9887:5;354.9500:5;391.0123:5;
ATH01p01752	15-Jun-07	8:07:35	070613arabi_survey_17_pos.TXT	50	3.069	529.2399	37	530.2518	17	531.2467	0	31	188.0702:14;205.1000:31;
ATH01p01753	15-Jun-07	8:07:35	070613arabi_survey_17_pos.TXT	52	3.196	504.9927	393	505.9951	91	506.9885	195	209	85.0200:10;130.0653:209;132.9280:21;142.9638:10;188.0033:14;192.9522:7;203.9996:7;217.9780:7;218.9899:9;234.9579:13;244.9789:12;246.0082:13;252.9735:16;262.9828:18;342.9345:21;348.0418:34;425.0347:95;504.9955:53;
ATH01p01754	15-Jun-07	8:07:35	070613arabi_survey_17_pos.TXT	53	3.254	546.0355	128	547.0329	47	548.0351	196	181	85.0204:9;130.0656:181;132.9303:15;188.0093:21;204.0008:6;217.9686:10;218.9841:13;234.9573:10;244.9788:13;246.0029:11;252.9691:25;262.9766:27;310.0291:10;342.9314:15;348.0465:34;425.0315:72;504.9983:128;523.0133:6;
ATH01p01755	15-Jun-07	8:07:35	070613arabi_survey_17_pos.TXT	54	3.313	532.063	54	533.0664	0	534.0693	19	19	258.0855:5;316.0941:8;532.0707:19;
ATH01p01756	15-Jun-07	8:07:35	070613arabi_survey_17_pos.TXT	55	3.381	504.993	24	505.9964	0	506.9837	22	7	425.0359:7;
ATH01p01757	15-Jun-07	8:07:35	070613arabi_survey_17_pos.TXT	56	3.440	546.0422	22	547.0574	7	548.0378	16	15	358.9764:15;399.9938:5;546.0475:9;
ATH01p01758	15-Jun-07	8:07:35	070613arabi_survey_17_pos.TXT	58	3.566	507.0699	53	508.0689	11	509.0639	46	47	218.9883:17;235.0127:6;371.0264:5;374.0422:5;461.0641:47;507.0901:7;
ATH01p01759	15-Jun-07	8:07:35	070613arabi_survey_17_pos.TXT	59	3.625	530.0651	70	531.0644	24	532.0719	0	81	173.0619:11;229.0498:23;231.0011:16;286.9860:6;342.9762:81;360.9805:20;384.0051:30;530.0603:41;548.0835:5;
ATH01p01760	15-Jun-07	8:07:35	070613arabi_survey_17_pos.TXT	60	3.684	521.2063	68	522.2079	25	523.2095	10	58	99.5099:6;103.0461:8;131.0474:58;161.0628:17;163.0764:30;189.0091:16;237.9844:11;311.1327:6;316.9397:5;341.1199:5;479.9960:8;521.2134:12;
ATH01p01761	15-Jun-07	8:07:35	070613arabi_survey_17_pos.TXT	61	3.752	526.1027	37	527.0999	20	528.1085	12	5	99.5028:5;
ATH01p01762	15-Jun-07	8:07:35	070613arabi_survey_17_pos.TXT	62	3.811	535	644	535.9998	204	536.9981	374	213	130.0679:25;132.0807:15;132.9267:22;142.9716:7;160.0769:213;161.0786:10;186.0810:24;217.0099:9;218.9833:10;232.9457:7;234.0048:10;234.9647:18;247.9760:7;252.9655:16;259.9503:9;261.9878:13;274.9832:24;292.9937:17;353.0194:10;372.9481:34;378.0479:31;379.0339:9;455.0449:145;535.0049:146;608.9355:7;
ATH01p01763	15-Jun-07	8:07:35	070613arabi_survey_17_pos.TXT	63	3.870	509.0738	35	510.0881	12	511.0635	10	6	509.0701:6;
ATH01p01764	15-Jun-07	8:07:35	070613arabi_survey_17_pos.TXT	64	3.938	517.1932	0	518.207	12	519.2	0	6	99.5057:6;
ATH01p01765	15-Jun-07	8:07:35	070613arabi_survey_17_pos.TXT	66	4.055	545.0402	11	546.0436	0	547.047	0	8	133.0327:8;193.0482:7;545.0818:5;
ATH01p01766	15-Jun-07	8:07:35	070613arabi_survey_17_pos.TXT	67	4.123	513.2277	21	514.218	9	515.2345	0	6	99.5058:6;218.9806:5;513.1954:5;
ATH01p01767	15-Jun-07	8:07:35	070613arabi_survey_17_pos.TXT	68	4.182	530.0731	24	531.0765	0	532.0799	0	6	286.1898:6;
ATH01p01768	15-Jun-07	8:07:35	070613arabi_survey_17_pos.TXT	69	4.240	527.1639	80	528.1683	29	529.1637	28	29	220.0844:12;398.1274:11;527.1686:29;
ATH01p01769	15-Jun-07	8:07:35	070613arabi_survey_17_pos.TXT	70	4.308	520.3393	43	521.3371	10	522.3313	4	11	133.0880:5;520.3348:11;
ATH01p01770	15-Jun-07	8:07:35	070613arabi_survey_17_pos.TXT	72	4.426	535.0108	359	536.0021	84	537.0064	196	64	130.0665:10;160.0811:27;186.9905:5;204.0035:9;260.9704:5;292.9922:7;455.0473:64;535.0000:16;
ATH01p01771	15-Jun-07	8:07:35	070613arabi_survey_17_pos.TXT	73	4.494	530.0671	362	531.0707	94	532.0648	147	252	145.0652:8;173.0642:23;229.0552:43;231.0038:33;258.9965:14;286.9859:17;313.9727:11;342.9777:252;343.9877:17;360.9896:69;384.0070:74;453.0184:9;530.0640:154;548.0894:8;
ATH01p01772	15-Jun-07	8:07:35	070613arabi_survey_17_pos.TXT	74	4.553	503.1967	146	504.2074	40	505.2035	0	23	137.0610:22;161.0602:6;175.0765:9;291.1185:5;311.1328:22;323.1365:23;503.1826:6;
ATH01p01773	15-Jun-07	8:07:35	070613arabi_survey_17_pos.TXT	76	4.679	529.1434	18	530.1545	4	531.1502	0	20	177.0608:10;528.2622:5;529.1416:20;
ATH01p01774	15-Jun-07	8:07:35	070613arabi_survey_17_pos.TXT	77	4.738	541.1781	958	542.1896	256	543.186	184	538	69.0608:18;76.0127:43;128.1419:17;130.0530:18;145.0617:20;153.0681:23;162.0248:44;170.1009:50;179.0499:64;192.1414:103;199.0755:60;233.0592:27;234.1011:176;292.0891:43;308.0928:39;395.1162:32;412.1415:146;466.1535:34;523.1688:28;541.1866:538;542.1795:35;
ATH01p01775	15-Jun-07	8:07:35	070613arabi_survey_17_pos.TXT	78	4.797	524.0289	45	525.0323	0	526.0372	17	6	207.0672:5;271.9712:5;525.0632:6;
ATH01p01776	15-Jun-07	8:07:35	070613arabi_survey_17_pos.TXT	79	4.865	531.0266	445	532.0352	124	533.0295	214	165	119.0535:7;147.0403:9;175.0389:26;207.0680:52;232.9714:5;237.0101:15;247.9680:11;262.9889:10;280.9963:43;335.0003:33;353.0181:21;378.9893:6;397.0093:165;398.0089:6;415.0194:45;531.0333:92;
ATH01p01777	15-Jun-07	8:07:35	070613arabi_survey_17_pos.TXT	80	4.924	500.1657	27	501.1517	8	502.1725	0	47	130.0636:47;146.0587:6;158.0680:9;160.0782:36;242.0842:6;306.0933:7;307.1049:19;338.1232:27;468.1299:7;469.1726:10;500.1820:8;
ATH01p01778	15-Jun-07	8:07:35	070613arabi_survey_17_pos.TXT	82	5.050	541.1909	37	542.1767	14	543.2034	10	5	541.2161:5;
ATH01p01779	15-Jun-07	8:07:35	070613arabi_survey_17_pos.TXT	84	5.168	512.1601	40	513.1635	0	514.1696	5	5	99.5067:5;
ATH01p01780	15-Jun-07	8:07:35	070613arabi_survey_17_pos.TXT	85	5.236	520.0333	100	521.0316	20	522.0288	54	23	99.5063:7;278.0190:23;520.0626:7;
ATH01p01781	15-Jun-07	8:07:35	070613arabi_survey_17_pos.TXT	86	5.295	502.1765	50	503.1799	0	504.1833	0	17	305.0842:9;325.1114:6;337.1107:17;355.0995:13;502.1829:6;
ATH01p01782	15-Jun-07	8:07:35	070613arabi_survey_17_pos.TXT	87	5.353	537.2548	9	538.2582	0	539.2518	3	7	99.5028:7;
ATH01p01783	15-Jun-07	8:07:35	070613arabi_survey_17_pos.TXT	92	5.666	541.2114	23	542.2258	6	543.2324	1	15	151.0659:5;189.1257:15;191.1514:5;541.1828:5;
ATH01p01784	15-Jun-07	8:07:35	070613arabi_survey_17_pos.TXT	95	5.851	547.1464	171	548.1511	42	549.1607	15	128	179.0723:128;205.0519:13;207.0665:6;341.0891:37;413.1145:6;547.1428:18;
ATH01p01785	15-Jun-07	8:07:35	070613arabi_survey_17_pos.TXT	96	5.910	527.1028	13	528.1062	0	529.1143	9	9	527.0869:9;
ATH01p01786	15-Jun-07	8:07:35	070613arabi_survey_17_pos.TXT	97	5.978	534.0449	316	535.0435	54	536.0425	165	55	194.0413:7;195.0546:9;243.0704:10;292.0303:55;316.9525:7;371.9964:10;454.0923:37;534.0463:12;
ATH01p01787	15-Jun-07	8:07:35	070613arabi_survey_17_pos.TXT	98	6.037	543.2088	204	544.2103	53	545.2197	19	96	99.5045:5;109.0232:10;127.0256:6;127.0421:12;133.1035:8;137.0979:7;151.1133:29;165.1226:5;191.1411:12;193.1616:13;209.1559:96;231.0494:6;317.0557:7;335.0620:13;543.2061:41;543.3027:5;544.2211:5;
ATH01p01788	15-Jun-07	8:07:35	070613arabi_survey_17_pos.TXT	99	6.095	517.148	13	518.1514	0	519.1423	7	6	99.5058:5;177.0560:6;339.1106:5;
ATH01p01789	15-Jun-07	8:07:35	070613arabi_survey_17_pos.TXT	101	6.222	543.221	169	544.2184	37	545.2278	0	25	109.0234:7;121.0976:6;133.0996:13;135.0824:7;137.1008:5;191.1337:11;191.1627:6;209.1532:25;335.0547:5;543.2101:16;543.3237:5;
ATH01p01790	15-Jun-07	8:07:35	070613arabi_survey_17_pos.TXT	102	6.281	535.2787	0	536.2821	0	537.2855	0	31	145.0344:10;177.0586:31;487.1660:6;535.1863:19;
ATH01p01791	15-Jun-07	8:07:35	070613arabi_survey_17_pos.TXT	105	6.466	543.7034	9	544.7068	0	545.7102	0	5	337.1116:5;
ATH01p01792	15-Jun-07	8:07:35	070613arabi_survey_17_pos.TXT	107	6.593	517.1339	0	518.1295	3	519.1224	6	16	517.1661:16;
ATH01p01793	15-Jun-07	8:07:35	070613arabi_survey_17_pos.TXT	111	6.837	501.3082	0	502.3116	0	503.315	0	16	339.2145:5;501.2745:16;
ATH01p01794	15-Jun-07	8:07:35	070613arabi_survey_17_pos.TXT	113	6.964	523.2655	48	524.2836	5	525.2748	4	343	523.2587:343;524.2725:28;
ATH01p01795	15-Jun-07	8:07:35	070613arabi_survey_17_pos.TXT	121	7.462	529.3016	57	530.3063	23	531.3039	7	19	349.2432:19;
ATH01p01796	15-Jun-07	8:07:35	070613arabi_survey_17_pos.TXT	122	7.520	547.337	0	548.3442	2	549.3484	4	8	547.2533:8;547.7496:7;
ATH01p01797	15-Jun-07	8:07:35	070613arabi_survey_17_pos.TXT	123	7.579	532.306	39	533.3233	12	534.3178	2	14	184.0759:14;532.3263:10;
ATH01p01798	15-Jun-07	8:07:35	070613arabi_survey_17_pos.TXT	124	7.647	525.2815	19	526.2849	0	527.2713	6	21	525.2823:21;
ATH01p01799	15-Jun-07	8:07:35	070613arabi_survey_17_pos.TXT	125	7.706	503.733	6	504.7364	0	505.7436	4	5	99.5008:5;
ATH01p01800	15-Jun-07	8:07:35	070613arabi_survey_17_pos.TXT	126	7.764	532.3134	57	533.3184	18	534.3202	0	17	184.0726:8;532.3271:17;
ATH01p01801	15-Jun-07	8:07:35	070613arabi_survey_17_pos.TXT	127	7.833	521.1539	22	522.168	4	523.1439	16	7	307.0368:7;435.1559:6;521.1683:6;
ATH01p01802	15-Jun-07	8:07:35	070613arabi_survey_17_pos.TXT	129	7.950	541.2678	99	542.2798	47	543.2672	10	153	443.1982:6;455.1920:153;456.2083:9;523.2740:14;541.2648:98;542.2822:6;
ATH01p01803	15-Jun-07	8:07:35	070613arabi_survey_17_pos.TXT	131	8.077	534.3222	54	535.3287	38	536.3165	5	80	86.0911:23;124.9970:14;184.0756:80;516.3105:37;534.3459:11;535.3085:11;
ATH01p01804	15-Jun-07	8:07:35	070613arabi_survey_17_pos.TXT	132	8.135	511.3166	15	512.3234	7	513.3234	0	7	99.5023:5;511.3048:7;
ATH01p01805	15-Jun-07	8:07:35	070613arabi_survey_17_pos.TXT	133	8.204	545.3503	37	546.3602	5	547.3745	2	8	91.0503:8;275.2036:5;527.3440:7;545.3568:8;
ATH01p01806	15-Jun-07	8:07:35	070613arabi_survey_17_pos.TXT	134	8.262	534.3209	27	535.3243	0	536.3277	0	31	86.0955:8;104.1007:19;184.0716:18;516.3204:31;534.3057:8;
ATH01p01807	15-Jun-07	8:07:35	070613arabi_survey_17_pos.TXT	135	8.321	508.2727	33	509.2742	9	510.2797	2	8	333.2429:8;
ATH01p01808	15-Jun-07	8:07:35	070613arabi_survey_17_pos.TXT	137	8.448	532.3083	12	533.2929	3	534.3151	0	10	104.1095:5;184.0777:10;532.3134:9;
ATH01p01809	15-Jun-07	8:07:35	070613arabi_survey_17_pos.TXT	138	8.506	545.3523	25	546.3557	0	547.3591	0	7	527.3238:7;545.3320:6;
ATH01p01810	15-Jun-07	8:07:35	070613arabi_survey_17_pos.TXT	139	8.575	503.2055	29	504.2021	20	505.216	9	9	185.0182:6;503.2116:9;
ATH01p01811	15-Jun-07	8:07:35	070613arabi_survey_17_pos.TXT	140	8.633	513.3163	43	514.3013	9	515.3231	0	13	351.2534:13;
ATH01p01812	15-Jun-07	8:07:35	070613arabi_survey_17_pos.TXT	142	8.760	503.2994	23	504.2873	4	505.3062	0	12	79.0480:5;503.2949:12;503.3527:5;
ATH01p01813	15-Jun-07	8:07:35	070613arabi_survey_17_pos.TXT	144	8.877	511.2952	32	512.285	8	513.3115	12	19	349.2466:5;511.3004:19;
ATH01p01814	15-Jun-07	8:07:35	070613arabi_survey_17_pos.TXT	145	8.946	538.254	29	539.2612	25	540.2608	0	13	538.2507:13;538.7493:7;
ATH01p01815	15-Jun-07	8:07:35	070613arabi_survey_17_pos.TXT	147	9.063	502.2152	29	503.2202	15	504.2217	11	6	502.2177:6;
ATH01p01816	15-Jun-07	8:07:35	070613arabi_survey_17_pos.TXT	148	9.131	538.2444	29	539.2421	22	540.2512	0	13	99.5028:5;538.2478:13;538.7396:8;
ATH01p01817	15-Jun-07	8:07:35	070613arabi_survey_17_pos.TXT	149	9.190	546.2397	44	547.2406	27	548.2652	16	5	85.0207:5;
ATH01p01818	15-Jun-07	8:07:35	070613arabi_survey_17_pos.TXT	150	9.248	521.3415	12	522.3438	2	523.3483	0	5	521.3426:5;
ATH01p01819	15-Jun-07	8:07:35	070613arabi_survey_17_pos.TXT	151	9.317	529.2465	30	530.2385	24	531.2533	0	11	275.1994:5;349.1360:5;529.2476:11;
ATH01p01820	15-Jun-07	8:07:35	070613arabi_survey_17_pos.TXT	152	9.375	546.2434	30	547.2545	16	548.262	12	7	546.2548:7;
ATH01p01821	15-Jun-07	8:07:35	070613arabi_survey_17_pos.TXT	153	9.434	536.7198	15	537.7232	0	538.7316	11	11	260.9814:5;537.2378:11;
ATH01p01822	15-Jun-07	8:07:35	070613arabi_survey_17_pos.TXT	154	9.502	529.2356	27	530.2302	14	531.2424	0	12	275.1986:5;529.2577:12;529.3660:7;
ATH01p01823	15-Jun-07	8:07:35	070613arabi_survey_17_pos.TXT	155	9.561	545.2361	0	546.2524	20	547.2438	12	8	91.0458:7;527.3264:5;545.2514:6;545.3746:8;
ATH01p01824	15-Jun-07	8:07:35	070613arabi_survey_17_pos.TXT	156	9.619	537.238	46	538.2381	17	539.2562	10	8	99.5014:5;537.2451:7;537.7204:8;
ATH01p01825	15-Jun-07	8:07:35	070613arabi_survey_17_pos.TXT	157	9.688	530.2518	30	531.266	29	532.2502	5	9	521.2386:9;530.2638:5;
ATH01p01826	15-Jun-07	8:07:35	070613arabi_survey_17_pos.TXT	158	9.746	521.23	48	522.2386	24	523.2474	17	20	105.0682:6;521.2590:20;521.7427:11;
ATH01p01827	15-Jun-07	8:07:35	070613arabi_survey_17_pos.TXT	159	9.805	545.2344	37	546.2538	20	547.228	6	16	79.0466:9;119.0818:5;527.3768:13;545.2367:16;545.3688:16;545.7489:6;
ATH01p01828	15-Jun-07	8:07:35	070613arabi_survey_17_pos.TXT	160	9.873	515.3284	0	516.324	28	517.3352	0	81	67.0392:6;67.0492:7;69.0608:6;79.0459:12;81.0647:7;85.0244:5;91.0339:6;91.0498:6;93.0649:20;95.0823:13;97.0254:9;105.0686:7;107.0948:6;109.0977:11;116.9523:5;119.0789:5;121.0980:14;123.1121:5;124.9875:12;133.0952:10;136.9872:7;138.0003:5;139.0055:6;142.9617:7;147.1230:5;148.9855:8;149.1266:6;151.0056:8;153.0163:6;156.9892:9;157.9890:6;159.1154:5;165.0210:7;170.9909:5;176.9724:8;191.0344:6;197.021…
ATH01p01829	15-Jun-07	8:07:35	070613arabi_survey_17_pos.TXT	161	9.932	529.2433	174	530.2405	96	531.2411	31	82	69.0611:9;79.0502:5;81.0287:7;81.0626:26;85.0204:13;91.0444:8;95.0826:6;97.0233:5;98.9710:7;107.0828:8;112.9907:11;117.0648:5;121.1058:6;133.1042:6;139.0094:6;142.9994:5;155.0026:8;163.0040:5;165.0156:7;170.9838:5;171.0044:17;172.9832:5;213.0390:5;253.0748:5;269.0627:10;269.1887:5;275.1955:8;343.1287:6;349.1340:17;349.2599:5;365.1347:5;367.1509:8;383.1373:5;385.1533:9;520.2356:9;528.7350:12;529.2…
ATH01p01830	15-Jun-07	8:07:35	070613arabi_survey_17_pos.TXT	162	9.990	538.2487	103	539.2542	55	540.2417	19	21	69.0582:8;81.0631:5;85.0247:6;91.0454:7;170.9923:7;185.0097:9;186.0122:5;275.2051:5;367.1587:6;480.2099:5;489.2120:7;537.7207:6;538.2423:21;538.7570:16;
ATH01p01831	15-Jun-07	8:07:35	070613arabi_survey_17_pos.TXT	163	10.058	545.3428	38	546.3462	0	547.3665	21	29	81.0605:6;91.0467:13;109.0603:5;253.1496:7;275.2040:6;527.3306:10;545.2426:13;545.3621:29;
ATH01p01832	15-Jun-07	8:07:35	070613arabi_survey_17_pos.TXT	164	10.117	529.2527	41	530.2501	20	531.2595	0	22	511.3423:7;529.2487:11;529.3497:22;529.7518:6;
ATH01p01833	15-Jun-07	8:07:35	070613arabi_survey_17_pos.TXT	165	10.176	537.2443	115	538.2471	71	539.2349	29	32	81.0682:6;85.0242:13;93.0711:5;95.0816:6;109.0894:6;140.9803:5;155.0047:6;168.9928:5;170.9907:8;172.9967:7;185.0132:10;227.0673:5;349.1339:14;351.1130:6;367.1329:5;536.7485:12;537.2393:32;537.3447:5;537.7363:13;739.3447:5;
ATH01p01834	15-Jun-07	8:07:35	070613arabi_survey_17_pos.TXT	166	10.244	518.3405	519	519.3312	178	520.3469	36	712	86.0904:131;124.9965:106;184.0751:712;518.3271:277;519.3290:30;
ATH01p01835	15-Jun-07	8:07:35	070613arabi_survey_17_pos.TXT	167	10.302	527.3392	67	528.3489	17	529.3503	21	35	79.0498:6;91.0436:7;527.3398:35;
ATH01p01836	15-Jun-07	8:07:35	070613arabi_survey_17_pos.TXT	168	10.361	545.3516	114	546.3586	35	547.3584	0	43	81.0628:11;83.0435:5;91.0481:7;105.0643:8;107.0823:6;253.1485:5;275.1958:13;527.3411:28;528.3589:5;545.2331:5;545.3511:43;
ATH01p01837	15-Jun-07	8:07:35	070613arabi_survey_17_pos.TXT	169	10.429	537.2836	0	538.287	0	539.2807	20	9	537.2301:9;537.3538:6;
ATH01p01838	15-Jun-07	8:07:35	070613arabi_survey_17_pos.TXT	170	10.488	518.3489	0	519.3523	0	520.3557	0	215	86.0914:44;104.1045:96;124.9979:38;184.0751:154;500.3265:19;518.3269:215;519.3353:12;
ATH01p01839	15-Jun-07	8:07:35	070613arabi_survey_17_pos.TXT	171	10.547	527.3376	91	528.3392	30	529.3527	20	77	145.1040:5;147.1210:5;155.0947:5;509.3249:10;527.3358:77;528.2385:5;
ATH01p01840	15-Jun-07	8:07:35	070613arabi_survey_17_pos.TXT	172	10.615	545.3503	187	546.3472	68	547.375	20	59	67.0449:11;69.0588:5;79.0467:9;81.0544:8;81.0704:5;91.0483:9;93.0649:21;95.0788:8;105.0698:8;119.0887:7;129.0703:7;131.0836:9;133.1034:5;145.1031:6;147.1187:10;151.1156:5;163.1169:7;171.1348:5;189.1275:6;191.1069:5;219.1829:6;247.1700:6;265.1805:6;281.1862:8;321.2094:27;339.2048:7;527.3157:29;527.3721:30;545.2603:7;545.3456:59;545.7236:5;
ATH01p01841	15-Jun-07	8:07:35	070613arabi_survey_17_pos.TXT	173	10.674	537.2347	63	538.2355	32	539.2415	0	10	140.9897:5;170.9942:5;209.0095:5;536.7402:9;537.1967:6;537.2577:10;537.3583:5;
ATH01p01842	15-Jun-07	8:07:35	070613arabi_survey_17_pos.TXT	174	10.732	527.3412	122	528.3355	61	529.3472	23	72	79.0520:5;81.0595:12;91.0474:13;93.0666:6;95.0806:8;107.0780:5;133.1054:10;275.2025:15;349.2289:8;509.3340:12;527.3362:72;528.2328:7;
ATH01p01843	15-Jun-07	8:07:35	070613arabi_survey_17_pos.TXT	175	10.800	543.3613	103	544.3765	28	545.3541	100	69	81.0612:6;91.0457:11;93.0676:11;133.0993:6;275.1881:5;275.2215:6;543.2224:8;543.3525:69;543.7504:10;544.3804:10;
ATH01p01844	15-Jun-07	8:07:35	070613arabi_survey_17_pos.TXT	176	10.859	539.3823	113	540.3876	38	541.3891	0	128	79.0502:6;81.0647:11;93.0645:6;105.0700:12;109.1008:5;119.0866:6;141.0757:5;143.0901:7;155.0894:8;159.1112:7;169.1072:5;171.1155:6;181.1074:5;183.1239:10;197.1252:7;447.3394:8;521.3580:8;539.3766:128;540.4184:13;
ATH01p01845	15-Jun-07	8:07:35	070613arabi_survey_17_pos.TXT	177	10.918	528.2329	44	529.2374	32	530.2401	18	14	527.7230:5;528.2319:14;528.7449:6;
ATH01p01846	15-Jun-07	8:07:35	070613arabi_survey_17_pos.TXT	178	10.986	520.342	542	521.3469	160	522.3461	44	1164	86.0895:218;124.9970:175;184.0749:1164;520.3441:455;
ATH01p01847	15-Jun-07	8:07:35	070613arabi_survey_17_pos.TXT	179	11.044	539.3778	121	540.3747	55	541.3804	12	78	79.0482:7;81.0607:7;93.0649:8;119.0883:7;157.1079:5;171.1142:5;447.3474:5;521.3629:7;539.2642:6;539.3815:78;540.3747:9;
ATH01p01848	15-Jun-07	8:07:35	070613arabi_survey_17_pos.TXT	180	11.103	529.3661	1010	530.3594	358	531.3657	88	450	67.0448:27;79.0473:24;81.0619:23;91.0491:33;93.0627:27;95.0836:20;105.0662:44;107.0831:30;119.0831:34;121.0982:14;129.0700:34;131.0873:35;133.1004:24;143.0824:32;145.1042:36;147.1170:25;155.0848:22;157.1002:26;159.1188:29;161.1360:14;169.1051:34;171.1217:32;173.1371:15;181.1007:22;183.1197:30;185.1363:32;195.1220:26;197.1393:24;199.1436:18;209.1321:17;213.1705:20;231.1794:19;253.1470:20;259.2070:…
ATH01p01849	15-Jun-07	8:07:35	070613arabi_survey_17_pos.TXT	181	11.171	511.3474	404	512.3419	152	513.3434	39	355	81.0585:11;91.0481:17;93.0668:18;119.0878:12;129.0673:11;131.0843:13;143.0881:13;145.1011:12;155.0913:17;169.0978:14;171.1172:16;181.1043:13;183.1210:11;195.1173:11;281.1762:12;401.2868:14;419.2922:30;493.3440:25;511.3458:355;
ATH01p01850	15-Jun-07	8:07:35	070613arabi_survey_17_pos.TXT	182	11.230	520.3442	217	521.3508	66	522.351	0	226	81.0614:7;86.0907:96;98.9813:7;104.1038:142;124.9978:60;166.0573:13;170.9968:8;184.0752:219;337.2627:7;349.1333:13;349.2204:7;502.3364:25;520.3433:226;520.7601:8;521.2236:33;521.3499:22;
ATH01p01851	15-Jun-07	8:07:35	070613arabi_survey_17_pos.TXT	183	11.289	527.3412	526	528.3386	191	529.3552	485	307	67.0448:15;69.0598:15;79.0469:25;81.0609:19;91.0482:38;93.0640:31;95.0450:10;95.0755:13;105.0664:27;107.0846:13;109.0636:12;117.0673:13;119.0919:19;121.0966:10;129.0685:14;131.0832:33;133.1026:18;143.0846:10;145.1017:26;147.1153:11;149.0975:25;151.1118:10;171.1156:19;207.1376:10;229.1721:16;247.1686:10;275.1910:12;281.1755:33;377.2316:16;389.2368:13;509.3350:32;527.3419:307;528.3445:18;
ATH01p01852	15-Jun-07	8:07:35	070613arabi_survey_17_pos.TXT	184	11.357	545.3528	335	546.3585	125	547.3569	36	143	67.0419:8;79.0472:13;81.0623:22;83.0400:5;91.0498:24;93.0679:16;95.0472:5;95.0828:9;97.0623:29;105.0660:21;105.0872:5;107.0406:6;107.0836:11;117.0722:7;119.0827:12;121.0993:5;131.0858:7;133.0710:5;133.0992:17;147.1124:5;149.0990:15;159.1159:5;171.1123:9;253.1438:34;275.2010:46;281.1728:21;321.2024:15;349.2374:19;377.2651:6;509.3391:8;527.3427:143;528.3183:7;545.3553:65;546.3654:9;
ATH01p01853	15-Jun-07	8:07:35	070613arabi_survey_17_pos.TXT	185	11.415	520.2388	206	521.2399	128	522.2409	53	56	67.0459:7;81.0562:7;85.0264:5;91.0334:8;91.0505:7;97.0214:10;105.0709:5;107.0837:8;112.9888:8;121.0618:5;122.9716:8;124.9931:10;127.0354:9;147.0787:5;147.1196:5;151.0025:5;153.0199:7;156.9876:7;159.1198:7;171.0011:10;184.0818:7;185.0170:21;199.0292:6;275.2018:18;323.1382:5;349.1291:36;349.2346:12;367.1446:21;423.1705:6;439.2112:9;511.3150:9;519.3794:6;520.2441:56;520.3417:19;520.7415:29;521.2385:…
ATH01p01854	15-Jun-07	8:07:35	070613arabi_survey_17_pos.TXT	186	11.474	527.3424	127	528.3309	35	529.3498	61	60	81.0625:13;83.0395:5;91.0483:7;93.0689:5;105.0699:7;109.0689:6;133.1103:6;275.1986:6;509.3152:6;527.3509:60;528.3207:6;
ATH01p01855	15-Jun-07	8:07:35	070613arabi_survey_17_pos.TXT	187	11.542	545.3508	86	546.3553	31	547.3429	45	34	79.0480:5;81.0623:7;91.0489:8;105.0688:5;107.0784:5;133.0985:6;253.1406:13;275.2043:13;349.2370:14;527.3455:30;545.3672:34;
ATH01p01856	15-Jun-07	8:07:35	070613arabi_survey_17_pos.TXT	188	11.601	520.2372	168	521.2422	152	522.2424	59	76	69.0580:10;79.0498:10;81.0640:18;85.0193:10;91.0407:10;93.0625:10;95.0808:9;97.0248:14;97.0636:5;105.0662:6;112.9865:12;122.9763:7;131.0850:5;135.1163:7;136.9918:5;138.9974:5;156.9746:8;159.1118:5;170.9977:24;172.0004:5;185.0137:19;188.9743:5;227.0442:5;275.2142:7;285.0589:5;349.1391:14;349.2530:6;365.1274:5;367.1398:18;439.7205:6;501.3465:5;511.2266:9;512.2157:8;520.2416:76;520.7457:32;521.2354:…
ATH01p01857	15-Jun-07	8:07:35	070613arabi_survey_17_pos.TXT	189	11.660	511.2339	271	512.2375	196	513.2358	75	428	61.0160:21;67.0450:13;69.0264:16;69.0620:21;73.0196:19;79.0497:20;81.0615:30;85.0236:51;91.0309:28;91.0461:35;93.0670:37;95.0803:40;97.0252:43;98.9742:16;105.0672:38;107.0797:21;109.0645:15;109.1032:13;112.9886:35;117.0681:16;119.0825:29;121.1018:14;122.9730:16;124.9877:27;131.0838:27;133.1031:21;136.9930:36;145.1031:18;147.1233:16;148.9893:22;151.0049:32;153.0279:13;156.9803:33;159.1098:14;165.0…
ATH01p01858	15-Jun-07	8:07:35	070613arabi_survey_17_pos.TXT	190	11.728	529.2434	140	530.2437	48	531.2466	21	39	67.0437:8;69.0601:10;79.0474:7;81.0262:5;81.0628:11;85.0236:8;91.0294:5;91.0431:7;93.0638:9;95.0462:5;95.0777:10;98.9781:6;105.0661:10;109.0934:5;119.0742:5;121.1032:6;133.1018:5;155.0052:6;156.9858:10;158.9679:5;166.9958:6;170.9852:12;185.0177:8;187.0134:8;269.0551:6;269.0886:6;275.1985:9;285.0562:5;349.1270:5;367.1561:13;368.1470:6;511.3406:7;528.7293:9;529.2450:39;529.3524:38;529.7318:6;
ATH01p01859	15-Jun-07	8:07:35	070613arabi_survey_17_pos.TXT	191	11.786	520.2386	157	521.2441	102	522.2366	34	52	67.0462:7;73.0196:7;79.0467:9;81.0612:14;85.0191:10;91.0475:13;93.0641:12;95.0725:5;97.0245:7;107.0814:7;112.9926:11;116.9456:5;122.9707:11;155.0014:7;156.9856:13;159.1194:5;170.9969:17;172.9869:7;181.0171:5;183.0297:5;185.0134:14;187.0041:6;239.0668:5;269.0775:10;275.2056:9;349.1404:24;350.1473:5;365.1325:7;367.1508:12;471.1949:5;479.6932:5;519.3641:12;519.7260:12;520.2383:52;520.3538:5;520.7397…
ATH01p01860	15-Jun-07	8:07:35	070613arabi_survey_17_pos.TXT	192	11.845	515.3444	143	516.343	49	517.3557	97	95	67.0434:7;69.0589:5;79.0464:7;91.0506:7;121.1002:7;145.1004:5;169.1007:5;515.3421:95;516.3566:6;
ATH01p01861	15-Jun-07	8:07:35	070613arabi_survey_17_pos.TXT	193	11.913	531.3443	107	532.3477	0	533.3591	86	59	79.0484:5;91.0485:7;93.0613:7;107.0823:5;133.1003:5;291.1966:6;513.3321:9;531.3548:59;532.3530:5;
ATH01p01862	15-Jun-07	8:07:35	070613arabi_survey_17_pos.TXT	194	11.972	539.3751	292	540.3826	96	541.3804	29	227	67.0444:9;79.0456:13;81.0653:11;91.0491:9;93.0630:7;109.0957:7;117.0601:7;119.0816:7;145.1036:7;155.0846:11;169.1028:13;171.1216:14;183.1194:8;197.1306:13;211.1509:7;447.3243:24;521.3888:14;539.2697:25;539.3760:227;540.2900:8;540.3696:17;
ATH01p01863	15-Jun-07	8:07:35	070613arabi_survey_17_pos.TXT	195	12.031	522.3561	100	523.3535	21	524.3484	11	145	81.0672:11;86.0924:16;124.9944:16;184.0762:145;185.0125:6;335.2658:7;504.3584:5;522.2592:27;522.3661:66;522.7431:11;523.2662:5;
ATH01p01864	15-Jun-07	8:07:35	070613arabi_survey_17_pos.TXT	196	12.099	515.3414	180	516.3411	55	517.354	62	133	79.0449:9;81.0646:13;91.0494:8;93.0629:12;95.0786:7;105.0652:7;107.0820:5;121.0955:5;133.1013:6;275.1999:5;497.3358:11;515.2248:5;515.3454:133;516.3306:11;
ATH01p01865	15-Jun-07	8:07:35	070613arabi_survey_17_pos.TXT	197	12.157	511.2343	95	512.239	67	513.2404	31	47	69.0264:8;69.0584:6;81.0640:7;85.0210:8;93.0631:10;105.0703:6;112.9876:6;121.0993:5;147.1183:5;148.9905:8;154.9975:5;156.9780:6;170.9960:12;181.0120:5;185.0146:8;191.0295:5;275.2090:15;293.2185:6;349.1319:37;349.2437:8;511.2399:47;511.3555:6;511.7314:22;673.3337:5;
ATH01p01866	15-Jun-07	8:07:35	070613arabi_survey_17_pos.TXT	198	12.216	520.2347	101	521.2397	80	522.2523	74	34	69.0655:6;79.0507:7;81.0659:6;83.0729:5;85.0234:8;93.0667:5;112.9896:5;150.9989:6;171.0037:8;185.0231:6;275.2070:11;349.1487:21;367.1424:7;502.3568:6;511.2353:7;519.2476:5;519.3498:5;519.7348:9;520.2354:34;520.3712:8;520.7392:16;521.2490:6;
ATH01p01867	15-Jun-07	8:07:35	070613arabi_survey_17_pos.TXT	199	12.284	531.3453	132	532.3487	0	533.3578	44	68	79.0535:8;81.0607:14;91.0478:16;93.0661:16;95.0824:12;105.0634:11;107.0776:6;119.0834:10;121.1062:7;131.0818:6;135.1205:6;147.1105:6;171.1229:6;281.1836:5;307.2363:23;513.3599:68;530.7639:5;531.2538:7;531.3492:33;
ATH01p01868	15-Jun-07	8:07:35	070613arabi_survey_17_pos.TXT	200	12.343	513.366	139	514.3761	44	515.3563	49	103	67.0464:6;79.0449:9;93.0668:13;95.0777:5;105.0684:8;107.0856:6;117.0654:5;161.1316:6;171.1124:5;207.1353:5;513.2408:5;513.3558:103;514.3839:5;
ATH01p01869	15-Jun-07	8:07:35	070613arabi_survey_17_pos.TXT	201	12.402	519.2357	26	520.2388	25	521.247	24	21	81.0657:5;93.0729:5;109.0908:5;519.2415:11;519.3868:21;
ATH01p01870	15-Jun-07	8:07:35	070613arabi_survey_17_pos.TXT	202	12.470	504.7444	30	505.7617	9	506.7674	2	11	67.0387:5;85.0215:6;91.0478:8;95.0775:5;95.0892:5;150.9816:5;414.2178:5;495.2425:7;495.7441:8;496.2374:6;505.3643:11;
ATH01p01871	15-Jun-07	8:07:35	070613arabi_survey_17_pos.TXT	203	12.528	512.2413	221	513.243	143	514.2443	47	43	67.0425:6;73.0245:6;79.0481:12;81.0640:12;83.0358:5;84.9530:5;91.0388:17;91.0497:6;93.0646:19;95.0786:9;97.0240:8;98.9716:12;105.0728:7;107.0853:7;112.9892:18;116.9459:7;117.0650:8;119.0839:11;121.1011:12;122.9794:6;124.9851:6;127.0371:6;129.0665:5;131.0837:6;133.1074:9;135.1176:11;139.0085:8;140.9806:7;144.9642:5;147.1211:9;148.9958:8;153.0170:5;156.9807:16;157.0297:5;158.9789:7;170.9611:5;170.9…
ATH01p01872	15-Jun-07	8:07:35	070613arabi_survey_17_pos.TXT	204	12.587	520.2198	381	521.2232	0	522.2419	107	98	67.0527:5;69.0230:8;69.0647:12;73.0211:8;79.0427:10;81.0629:30;83.0792:6;85.0220:11;91.0375:26;91.0568:9;93.0686:15;95.0488:6;95.0811:13;97.0270:17;97.0672:6;98.9709:7;99.0388:6;105.0654:7;107.0787:8;109.0298:7;109.1044:5;111.0776:6;112.9874:21;117.0647:5;119.0829:13;122.9775:8;124.9956:15;127.0038:5;127.0380:12;131.0926:6;133.1012:16;135.1093:5;139.0002:10;140.9809:5;142.9654:5;145.0505:6;145.09…
ATH01p01873	15-Jun-07	8:07:35	070613arabi_survey_17_pos.TXT	205	12.655	529.3802	0	530.3695	94	531.368	105	344	67.0449:31;79.0461:45;81.0665:29;91.0479:32;93.0646:46;95.0807:27;105.0661:24;107.0834:17;109.0953:13;117.0679:14;119.0872:20;121.1016:19;131.0859:21;133.0979:13;135.1237:11;143.0892:13;145.1000:17;157.1071:11;159.1211:15;171.1191:15;173.1268:11;223.1378:37;229.1556:11;437.3285:12;511.3492:49;529.3615:344;529.7329:12;530.3517:27;
ATH01p01874	15-Jun-07	8:07:35	070613arabi_survey_17_pos.TXT	206	12.714	511.2373	131	512.2378	137	513.2386	71	81	79.0456:9;81.0624:5;83.0416:5;85.0270:6;91.0365:14;91.0541:5;93.0668:19;95.0843:6;97.0261:5;105.0674:13;107.0788:6;112.9786:5;112.9984:6;117.0742:6;119.0860:7;122.9679:10;127.0423:6;129.0656:7;131.0771:6;133.0971:5;136.9947:9;145.0566:5;147.1105:6;148.9818:5;151.0115:7;152.9810:5;170.9994:17;171.1185:5;185.0132:9;187.0092:5;193.0584:5;197.0143:8;269.0806:7;275.2025:14;349.1340:61;349.2462:5;350.1…
ATH01p01875	15-Jun-07	8:07:35	070613arabi_survey_17_pos.TXT	207	12.773	517.3588	368	518.364	125	519.371	49	277	67.0452:31;69.0641:15;79.0474:25;81.0625:41;83.0802:9;91.0477:27;93.0646:34;95.0825:26;97.0575:9;105.0627:29;107.0823:26;109.1010:13;117.0693:13;119.0844:38;121.1002:19;129.0680:22;131.0830:19;133.1022:31;135.1165:10;143.0850:22;145.1009:34;147.1159:25;155.0868:13;157.1026:25;159.1171:26;169.1061:15;171.1176:23;173.1364:18;183.1175:16;185.1358:24;197.1330:16;199.1549:10;209.1402:9;231.1867:10;241…
ATH01p01876	15-Jun-07	8:07:35	070613arabi_survey_17_pos.TXT	208	12.841	533.3508	482	534.3583	172	535.3594	56	226	67.0442:18;69.0618:17;79.0479:34;81.0638:21;83.0373:7;83.0770:10;91.0464:19;93.0628:28;95.0835:26;97.0588:25;97.1014:7;105.0694:29;107.0822:22;109.0993:11;117.0669:13;119.0831:17;121.0991:15;129.0630:11;131.0822:20;133.1016:17;145.1045:31;147.1146:16;149.0956:23;149.1383:12;157.1022:13;159.1209:12;163.1136:10;171.1212:9;173.1237:13;181.1089:7;183.1186:13;185.1424:11;195.1381:8;197.1300:8;241.1459…
ATH01p01877	15-Jun-07	8:07:35	070613arabi_survey_17_pos.TXT	209	12.899	500.3459	187	501.3411	109	502.3595	39	93	83.0439:5;105.0655:7;107.0836:5;144.0888:5;145.1047:5;157.0994:8;158.1057:5;408.3076:5;482.3547:9;499.3504:36;500.3500:93;501.3304:7;
ATH01p01878	15-Jun-07	8:07:35	070613arabi_survey_17_pos.TXT	210	12.958	515.3536	260	516.3478	95	517.3599	91	181	67.0448:10;69.0606:35;79.0462:18;81.0630:29;91.0470:20;93.0657:29;95.0840:13;97.0623:15;105.0680:11;107.0472:14;107.0740:10;109.0616:8;117.0688:8;121.1038:14;131.0846:11;133.1052:14;135.1167:6;149.0979:24;149.1341:15;151.1150:13;159.1189:8;195.1469:7;269.1604:9;269.1974:11;365.2259:14;377.2531:14;497.3343:12;515.3426:181;516.3549:8;
ATH01p01879	15-Jun-07	8:07:35	070613arabi_survey_17_pos.TXT	211	13.026	533.3535	146	534.3553	58	535.359	22	102	67.0440:8;69.0640:7;79.0453:9;81.0638:10;91.0449:11;93.0624:13;95.0835:9;97.0622:13;105.0679:8;107.0441:8;119.0844:8;121.1019:19;131.0873:8;133.1008:14;167.1120:5;241.1506:34;269.1801:5;275.2029:17;349.2452:16;497.3362:6;515.3447:102;516.3526:6;533.3588:36;
ATH01p01880	15-Jun-07	8:07:35	070613arabi_survey_17_pos.TXT	212	13.085	529.3809	113	530.3831	35	531.3824	13	110	69.0596:5;79.0488:9;81.0629:9;91.0465:6;93.0669:8;119.0840:5;121.1021:5;131.0856:9;133.0997:11;143.0819:5;147.1135:6;159.1152:5;437.3245:5;511.3403:11;529.3825:110;530.4427:5;
ATH01p01881	15-Jun-07	8:07:35	070613arabi_survey_17_pos.TXT	213	13.143	547.4229	0	548.4263	0	549.4297	0	189	67.0431:13;71.0375:9;79.0494:13;81.0629:35;83.0768:8;91.0528:11;93.0653:18;95.0795:13;105.0658:7;107.0782:10;109.0998:6;121.0975:14;131.0868:11;133.1016:12;159.1185:11;275.2014:9;307.2275:8;515.3430:7;529.3633:35;547.3696:189;548.3614:12;
ATH01p01882	15-Jun-07	8:07:35	070613arabi_survey_17_pos.TXT	214	13.212	543.2598	17	544.2753	15	545.2666	0	36	67.0457:5;85.0260:5;543.2589:11;543.3709:36;
ATH01p01883	15-Jun-07	8:07:35	070613arabi_survey_17_pos.TXT	215	13.270	517.3585	56	518.3719	16	519.3816	28	32	67.0460:6;517.3581:32;
ATH01p01884	15-Jun-07	8:07:35	070613arabi_survey_17_pos.TXT	216	13.329	529.3756	33	530.379	0	531.3959	12	28	81.0645:5;529.3784:28;
ATH01p01885	15-Jun-07	8:07:35	070613arabi_survey_17_pos.TXT	217	13.397	541.3928	791	542.3979	318	543.3985	100	1065	67.0465:45;79.0472:90;81.0632:67;91.0477:83;93.0655:129;95.0811:57;105.0695:62;107.0829:46;119.0827:53;121.0999:38;133.1004:32;147.1156:61;171.1199:42;207.1413:56;541.3932:1065;542.4052:80;
ATH01p01886	15-Jun-07	8:07:35	070613arabi_survey_17_pos.TXT	218	13.456	513.3645	432	514.3705	149	515.3621	40	316	67.0449:26;79.0490:54;81.0643:29;91.0519:28;93.0663:46;95.0783:14;105.0702:23;107.0834:17;119.0787:14;121.1012:20;129.0746:10;133.0995:13;147.1155:21;171.1226:15;207.1394:13;513.3644:316;514.3600:21;
ATH01p01887	15-Jun-07	8:07:35	070613arabi_survey_17_pos.TXT	219	13.515	531.3727	1700	532.3771	643	533.3824	177	1906	67.0447:249;69.0615:62;79.0474:432;81.0635:304;83.0424:60;83.0796:62;91.0497:260;93.0650:511;95.0457:64;95.0809:261;105.0668:233;107.0839:173;109.0978:97;117.0670:64;119.0847:187;121.1000:183;129.0721:96;131.0843:78;133.1009:114;135.1176:103;145.1016:119;147.1168:247;161.1341:70;171.1193:150;189.1331:58;207.1416:175;215.1811:100;233.1945:102;281.1772:426;307.2303:813;513.3597:1906;514.3679:119;53…
ATH01p01888	15-Jun-07	8:07:35	070613arabi_survey_17_pos.TXT	220	13.583	527.3799	632	528.3824	256	529.3781	92	671	67.0457:24;79.0490:30;81.0630:25;91.0484:22;95.0839:29;105.0674:25;107.0831:25;129.0663:21;131.0824:33;143.0890:29;145.1025:24;157.1029:29;171.1174:33;197.1364:36;435.3330:39;453.3444:25;509.3678:62;527.3794:671;528.3862:64;
ATH01p01889	15-Jun-07	8:07:35	070613arabi_survey_17_pos.TXT	221	13.641	513.3622	564	514.3672	183	515.369	0	251	67.0451:15;77.0303:8;79.0459:30;81.0629:21;83.0400:8;91.0516:18;93.0628:33;95.0752:20;105.0654:12;107.0775:10;119.0892:8;121.0997:19;145.1099:8;171.1189:14;207.1414:13;513.3641:251;514.3600:24;
ATH01p01890	15-Jun-07	8:07:35	070613arabi_survey_17_pos.TXT	222	13.700	531.3677	146	532.3754	57	533.3845	27	73	67.0430:12;79.0479:9;81.0591:9;91.0497:11;93.0663:15;95.0806:15;107.0824:6;119.0844:5;121.1041:9;133.0968:8;135.1189:7;161.1038:7;207.1454:5;253.1443:20;281.1649:5;307.2312:16;335.2678:8;421.3337:5;513.3658:73;531.3787:41;
ATH01p01891	15-Jun-07	8:07:35	070613arabi_survey_17_pos.TXT	223	13.768	543.3693	376	544.3772	131	545.3795	46	444	69.0604:15;79.0458:16;81.0650:47;91.0509:27;93.0644:29;95.0820:21;97.0588:17;105.0641:31;107.0838:18;119.0864:21;121.1032:14;133.1033:31;145.0985:16;179.1450:14;275.2037:68;543.3741:444;544.3687:21;
ATH01p01892	15-Jun-07	8:07:35	070613arabi_survey_17_pos.TXT	224	13.827	513.3608	1036	514.3636	387	515.3705	100	728	67.0466:35;79.0475:39;81.0622:45;91.0502:95;93.0650:60;95.0818:27;105.0662:44;107.0847:25;131.0861:28;133.1031:43;143.0873:31;421.3167:34;495.3457:27;513.3638:728;514.3642:65;
ATH01p01893	15-Jun-07	8:07:35	070613arabi_survey_17_pos.TXT	225	13.885	531.3776	245	532.3821	89	533.3784	31	54	81.0268:5;81.0629:13;91.0482:20;93.0603:6;95.0804:7;105.0696:11;107.0834:7;117.0637:5;119.0923:5;133.1093:5;161.0912:6;253.1448:30;261.2300:5;307.2413:5;335.2571:18;513.3734:47;514.3752:7;531.3887:54;
ATH01p01894	15-Jun-07	8:07:35	070613arabi_survey_17_pos.TXT	226	13.954	501.3621	306	502.3647	113	503.3657	69	309	67.0475:15;79.0454:32;81.0639:33;91.0474:16;93.0650:36;95.0809:18;107.0800:18;119.0861:10;121.1018:25;131.0815:11;149.1321:11;159.1218:16;409.3060:11;501.3630:309;502.3664:14;
ATH01p01895	15-Jun-07	8:07:35	070613arabi_survey_17_pos.TXT	227	14.012	513.2489	128	514.2501	62	515.2461	11	57	67.0434:5;79.0446:6;91.0473:5;93.0703:7;95.0796:7;97.0265:7;156.9796:8;171.0007:6;185.0088:10;199.0331:8;367.1285:12;367.1674:6;497.3030:5;513.2488:50;513.3675:57;513.7510:16;514.2381:5;
ATH01p01896	15-Jun-07	8:07:35	070613arabi_survey_17_pos.TXT	228	14.071	529.3928	191	530.3954	84	531.3951	60	191	67.0460:8;79.0480:20;81.0654:18;93.0649:18;95.0785:9;105.0654:8;107.0809:8;131.0775:8;195.1302:6;511.4152:7;529.3959:191;530.3843:15;
ATH01p01897	15-Jun-07	8:07:35	070613arabi_survey_17_pos.TXT	229	14.139	501.3619	713	502.3675	260	503.3654	121	828	67.0453:52;79.0470:80;81.0624:94;91.0488:45;93.0657:106;95.0824:48;105.0675:37;107.0820:52;119.0862:26;121.0987:74;131.0872:35;133.1044:32;145.1045:25;149.1357:26;501.3616:828;502.3679:37;
ATH01p01898	15-Jun-07	8:07:35	070613arabi_survey_17_pos.TXT	230	14.198	517.3762	256	518.3652	75	519.377	72	159	67.0436:12;79.0432:9;81.0624:16;91.0487:8;93.0623:11;95.0828:12;105.0667:8;107.0811:9;119.0844:10;121.1001:10;131.0814:9;133.0996:9;135.1198:8;145.0976:8;147.1216:6;159.1101:5;171.1212:5;193.1247:9;267.1558:6;425.3126:6;499.3560:34;517.3581:159;518.3658:13;
ATH01p01899	15-Jun-07	8:07:35	070613arabi_survey_17_pos.TXT	231	14.257	543.4035	73	544.3989	37	545.4103	0	48	67.0462:6;79.0516:5;81.0625:6;93.0675:10;95.0808:5;543.3974:48;
ATH01p01900	15-Jun-07	8:07:35	070613arabi_survey_17_pos.TXT	232	14.325	533.4014	317	534.3961	106	535.402	58	216	67.0466:21;79.0464:21;81.0644:31;83.0784:9;91.0493:13;93.0643:28;95.0465:7;95.0823:17;105.0695:17;107.0853:7;109.0991:11;119.0833:8;121.0984:8;129.0672:7;147.1227:18;161.1386:10;171.1184:16;189.1352:10;207.1440:18;235.2139:8;281.1807:42;309.2422:75;515.3862:216;516.3798:13;533.3866:34;
ATH01p01901	15-Jun-07	8:07:35	070613arabi_survey_17_pos.TXT	233	14.383	515.377	123	516.3833	42	517.3837	27	68	67.0419:5;81.0660:8;515.3769:68;
ATH01p01902	15-Jun-07	8:07:35	070613arabi_survey_17_pos.TXT	234	14.442	541.4153	55	542.4016	23	543.4139	39	50	81.0655:5;93.0650:5;541.3942:50;
ATH01p01903	15-Jun-07	8:07:35	070613arabi_survey_17_pos.TXT	235	14.510	501.3599	112	502.3651	41	503.3667	0	119	67.0474:6;93.0659:8;95.0800:7;105.0610:11;121.0998:8;143.0836:6;159.1230:5;483.3481:9;501.2351:5;501.3636:119;502.3615:7;
ATH01p01904	15-Jun-07	8:07:35	070613arabi_survey_17_pos.TXT	236	14.569	517.3822	44	518.3856	0	519.3902	43	31	517.3643:31;
ATH01p01905	15-Jun-07	8:07:35	070613arabi_survey_17_pos.TXT	237	14.627	541.409	1909	542.3972	771	543.4037	214	1432	67.0448:47;79.0480:95;81.0642:81;91.0473:60;93.0653:98;95.0815:67;105.0672:49;107.0831:53;121.0994:49;147.1145:58;171.1196:48;207.1406:54;541.3934:1432;542.3997:95;
ATH01p01906	15-Jun-07	8:07:35	070613arabi_survey_17_pos.TXT	238	14.695	503.3525	64	504.3559	0	505.3593	0	64	81.0672:7;91.0540:6;503.3718:64;
ATH01p01907	15-Jun-07	8:07:35	070613arabi_survey_17_pos.TXT	239	14.754	519.4158	18	520.4172	6	521.4226	0	17	519.3038:5;519.3860:17;520.3607:6;
ATH01p01908	15-Jun-07	8:07:35	070613arabi_survey_17_pos.TXT	240	14.813	543.4103	62	544.4203	23	545.407	31	50	67.0496:5;79.0489:6;81.0639:6;93.0676:9;119.0791:5;543.4124:50;544.4326:7;
ATH01p01909	15-Jun-07	8:07:35	070613arabi_survey_17_pos.TXT	241	14.881	529.4025	1267	530.3972	536	531.4021	141	1261	67.0448:58;79.0471:69;81.0635:102;91.0480:52;93.0651:98;95.0812:51;105.0681:38;107.0835:61;121.1000:62;131.0833:39;149.1319:63;159.1172:38;529.3919:1261;530.3903:101;
ATH01p01910	15-Jun-07	8:07:35	070613arabi_survey_17_pos.TXT	242	14.940	501.3718	3162	502.3611	1310	503.3691	319	3918	67.0445:234;69.0605:118;79.0470:440;81.0628:424;91.0488:203;93.0652:585;95.0804:178;105.0664:168;107.0834:221;121.0996:343;131.0838:148;133.1006:132;149.1335:192;159.1171:132;501.3556:3918;502.3659:223;
ATH01p01911	15-Jun-07	8:07:35	070613arabi_survey_17_pos.TXT	243	14.998	519.4107	286	520.4107	97	521.4119	19	201	79.0449:9;81.0616:17;91.0466:7;93.0636:14;95.0792:9;119.0799:7;147.1149:10;171.1178:7;501.3457:15;519.4028:201;520.3990:9;
ATH01p01912	15-Jun-07	8:07:35	070613arabi_survey_17_pos.TXT	244	15.067	529.3898	224	530.3921	90	531.4003	63	304	67.0446:20;79.0454:19;81.0626:35;91.0463:17;93.0633:22;95.0815:19;105.0611:10;107.0837:24;121.0961:10;131.0868:12;145.1010:10;529.3937:304;530.3988:16;
ATH01p01913	15-Jun-07	8:07:35	070613arabi_survey_17_pos.TXT	245	15.125	504.2408	110	505.2411	60	506.2358	21	29	67.0442:5;81.0637:11;95.0764:6;105.0650:5;185.0092:6;253.0908:6;349.1364:29;503.3879:11;504.2448:22;504.3801:19;504.7374:17;659.3756:18;
ATH01p01914	15-Jun-07	8:07:35	070613arabi_survey_17_pos.TXT	246	15.184	501.3593	1109	502.366	380	503.3721	95	1045	79.0458:38;81.0631:36;91.0497:33;93.0644:56;95.0812:45;131.0828:42;145.0996:35;409.3223:49;483.3530:36;501.3620:1045;502.3693:57;
ATH01p01915	15-Jun-07	8:07:35	070613arabi_survey_17_pos.TXT	247	15.252	519.434	0	520.4487	4	521.4408	0	43	381.1404:5;519.4064:43;
ATH01p01916	15-Jun-07	8:07:35	070613arabi_survey_17_pos.TXT	248	15.311	543.4066	163	544.4117	55	545.3987	33	206	67.0424:13;79.0481:16;81.0593:9;91.0483:10;93.0655:18;95.0838:11;109.0975:7;147.1162:11;171.1117:7;207.1483:10;543.4099:206;544.4071:15;
ATH01p01917	15-Jun-07	8:07:35	070613arabi_survey_17_pos.TXT	249	15.369	501.3626	26	502.364	16	503.3727	11	57	95.0861:6;501.3602:57;
ATH01p01918	15-Jun-07	8:07:35	070613arabi_survey_17_pos.TXT	250	15.437	520.4223	0	521.4257	0	522.4153	4	30	340.2618:5;440.2918:10;520.3611:30;
ATH01p01919	15-Jun-07	8:07:35	070613arabi_survey_17_pos.TXT	251	15.496	543.405	62	544.4122	28	545.4285	11	54	81.0647:7;91.0472:5;95.0840:5;543.3984:54;
ATH01p01920	15-Jun-07	8:07:35	070613arabi_survey_17_pos.TXT	252	15.555	503.3794	305	504.3844	107	505.3792	31	341	67.0455:25;79.0457:15;81.0625:55;91.0467:12;93.0646:29;95.0824:23;107.0844:20;121.0989:12;123.1179:11;149.1276:18;503.3789:341;504.3909:30;
ATH01p01921	15-Jun-07	8:07:35	070613arabi_survey_17_pos.TXT	253	15.623	531.4091	66	532.4031	28	533.4159	0	61	531.4023:61;
ATH01p01922	15-Jun-07	8:07:35	070613arabi_survey_17_pos.TXT	254	15.682	543.4048	54	544.3966	18	545.3962	16	48	81.0620:5;543.3966:48;
ATH01p01923	15-Jun-07	8:07:35	070613arabi_survey_17_pos.TXT	255	15.740	547.4142	117	548.4006	38	549.4234	13	78	81.0636:10;93.0655:6;107.0788:5;135.1111:5;269.1787:15;335.2656:11;529.3978:57;547.4041:78;
ATH01p01924	15-Jun-07	8:07:35	070613arabi_survey_17_pos.TXT	256	15.809	529.3934	117	530.4019	50	531.3956	50	80	93.0642:6;529.3914:80;530.3871:5;
ATH01p01925	15-Jun-07	8:07:35	070613arabi_survey_17_pos.TXT	257	15.867	519.3729	0	520.3566	25	521.3799	15	42	177.9804:6;519.3111:42;519.4156:17;520.3230:5;
ATH01p01926	15-Jun-07	8:07:35	070613arabi_survey_17_pos.TXT	258	15.926	543.4034	23	544.412	8	545.4208	10	17	543.3979:17;
ATH01p01927	15-Jun-07	8:07:35	070613arabi_survey_17_pos.TXT	259	15.994	503.3739	34	504.3651	10	505.4005	6	19	503.3776:19;
ATH01p01928	15-Jun-07	8:07:35	070613arabi_survey_17_pos.TXT	260	16.053	519.409	49	520.4112	13	521.4155	4	58	81.0622:5;519.3114:22;519.4091:58;
ATH01p01929	15-Jun-07	8:07:35	070613arabi_survey_17_pos.TXT	261	16.111	545.4087	25	546.4125	10	547.398	18	16	545.4013:16;
ATH01p01930	15-Jun-07	8:07:35	070613arabi_survey_17_pos.TXT	262	16.179	507.412	20	508.4157	11	509.4188	0	325	507.4052:14;508.2173:10;607.2805:325;608.2996:63;
ATH01p01931	15-Jun-07	8:07:35	070613arabi_survey_17_pos.TXT	263	16.238	520.2117	10	521.2114	3	522.2185	0	5	520.2083:5;
ATH01p01932	15-Jun-07	8:07:35	070613arabi_survey_17_pos.TXT	264	16.297	531.4037	73	532.3954	20	533.4105	0	46	81.0695:5;531.4083:46;
ATH01p01933	15-Jun-07	8:07:35	070613arabi_survey_17_pos.TXT	265	16.365	507.4162	19	508.401	6	509.4428	2	33	507.4165:13;607.3031:33;
ATH01p01934	15-Jun-07	8:07:35	070613arabi_survey_17_pos.TXT	266	16.424	543.3701	7	544.3763	2	545.3769	0	8	543.4175:8;
ATH01p01935	15-Jun-07	8:07:35	070613arabi_survey_17_pos.TXT	267	16.482	531.4069	8	532.401	5	533.4227	7	8	531.3940:8;
ATH01p01936	15-Jun-07	8:07:35	070613arabi_survey_17_pos.TXT	269	16.609	505.3997	9	506.3975	3	507.4001	3	8	505.3788:8;
ATH01p01937	15-Jun-07	8:07:35	070613arabi_survey_17_pos.TXT	270	16.668	533.3132	17	534.3166	0	535.3265	9	23	533.2959:23;533.4033:5;
ATH01p01938	15-Jun-07	8:07:35	070613arabi_survey_17_pos.TXT	271	16.736	536.1736	58	537.1635	27	538.1705	20	15	147.0694:7;281.0590:13;503.0760:5;536.1695:15;
ATH01p01939	15-Jun-07	8:07:35	070613arabi_survey_17_pos.TXT	272	16.795	541.404	12	542.4074	0	543.4225	5	6	541.4363:6;
ATH01p01940	15-Jun-07	8:07:35	070613arabi_survey_17_pos.TXT	273	16.853	526.4284	9	527.4318	0	528.4352	0	6	526.4201:6;
ATH01p01941	15-Jun-07	8:07:35	070613arabi_survey_17_pos.TXT	274	16.921	501.3875	0	502.3914	5	503.3786	13	14	501.3650:14;
ATH01p01942	15-Jun-07	8:07:35	070613arabi_survey_17_pos.TXT	275	16.980	523.8387	6	524.8593	4	525.8455	0	7	278.8280:5;441.8133:7;
ATH01p01943	15-Jun-07	8:07:35	070613arabi_survey_17_pos.TXT	277	17.107	519.4166	18	520.4052	11	521.4234	0	7	519.4034:7;
ATH01p01944	15-Jun-07	8:07:35	070613arabi_survey_17_pos.TXT	279	17.224	527.8679	11	528.876	4	529.8747	0	11	445.8106:11;
ATH01p01945	15-Jun-07	8:07:35	070613arabi_survey_17_pos.TXT	280	17.292	523.8701	13	524.8871	7	525.8815	5	17	367.8395:5;441.8062:17;
ATH01p01946	15-Jun-07	8:07:35	070613arabi_survey_17_pos.TXT	282	17.410	529.4108	9	530.4142	0	531.431	9	12	529.3859:12;
ATH01p01947	15-Jun-07	8:07:35	070613arabi_survey_17_pos.TXT	283	17.478	523.8534	18	524.8706	6	525.8471	8	19	278.8215:5;367.8011:6;441.8041:19;482.8349:6;
ATH01p01948	15-Jun-07	8:07:35	070613arabi_survey_17_pos.TXT	285	17.595	527.855	18	528.8435	4	529.8678	3	17	371.7975:12;445.8008:17;486.8440:5;
ATH01p01949	15-Jun-07	8:07:35	070613arabi_survey_17_pos.TXT	286	17.663	523.8491	15	524.8463	4	525.8439	1	28	277.8190:5;367.8031:8;441.8147:28;442.8019:5;482.8495:7;
ATH01p01950	15-Jun-07	8:07:35	070613arabi_survey_17_pos.TXT	288	17.781	527.8531	19	528.8408	4	529.8466	4	16	281.8080:5;371.8047:5;445.8053:16;486.8025:5;
ATH01p01951	15-Jun-07	8:07:35	070613arabi_survey_17_pos.TXT	289	17.849	523.862	16	524.875	6	525.8688	0	22	277.8133:6;278.8170:6;367.7992:9;441.8060:22;
ATH01p01952	15-Jun-07	8:07:35	070613arabi_survey_17_pos.TXT	290	17.908	537.5403	9	538.5432	3	539.5471	0	10	116.8775:5;160.8844:5;252.8578:10;478.7512:8;537.5421:6;
ATH01p01953	15-Jun-07	8:07:35	070613arabi_survey_17_pos.TXT	291	17.966	549.209	20	550.2025	12	551.2061	4	5	99.5173:5;
ATH01p01954	15-Jun-07	8:07:35	070613arabi_survey_17_pos.TXT	292	18.034	530.7172	18	531.7206	0	532.724	0	5	98.5040:5;
ATH01p01955	15-Jun-07	8:07:35	070613arabi_survey_17_pos.TXT	293	18.093	519.7034	23	520.6996	20	521.7169	25	9	288.7614:5;478.6693:9;
ATH01p01956	15-Jun-07	8:07:35	070613arabi_survey_17_pos.TXT	294	18.152	544.6564	53	545.6404	43	546.6555	48	19	71.9162:5;429.6462:8;503.6308:19;521.6299:6;
ATH01p01957	15-Jun-07	8:07:35	070613arabi_survey_17_pos.TXT	295	18.220	541.651	13	542.661	11	543.6578	0	7	71.9258:7;500.6044:5;518.5981:5;
ATH01p01958	15-Jun-07	8:07:35	070613arabi_survey_17_pos.TXT	296	18.278	549.6474	48	550.6476	25	551.6481	28	6	508.6493:6;
ATH01p01959	15-Jun-07	8:07:35	070613arabi_survey_17_pos.TXT	297	18.337	546.67	0	547.6734	0	548.6768	0	13	505.6113:13;506.6186:5;546.6584:8;
ATH01p01960	15-Jun-07	8:07:35	070613arabi_survey_17_pos.TXT	298	18.405	542.6629	35	543.6663	0	544.6697	0	7	501.6209:7;
ATH01p01961	15-Jun-07	8:07:35	070613arabi_survey_17_pos.TXT	299	18.464	549.6548	30	550.6582	0	551.6615	6	10	508.6461:10;
ATH01p01962	15-Jun-07	8:07:35	070613arabi_survey_17_pos.TXT	300	18.522	527.7261	20	528.744	18	529.7329	0	7	417.7035:7;
ATH01p01963	15-Jun-07	8:07:35	070613arabi_survey_17_pos.TXT	301	18.591	545.6725	25	546.6737	9	547.6793	0	6	504.6235:6;
ATH01p01964	15-Jun-07	8:07:35	070613arabi_survey_17_pos.TXT	302	18.650	548.6691	25	549.6725	0	550.6614	17	8	417.6534:8;
ATH01p01965	15-Jun-07	8:07:35	070613arabi_survey_17_pos.TXT	304	18.776	545.6318	0	546.6286	16	547.6428	14	5	504.6785:5;
ATH01p01966	15-Jun-07	8:07:35	070613arabi_survey_17_pos.TXT	305	18.835	532.7873	19	533.7907	0	534.7941	0	9	450.7663:9;
ATH01p01967	15-Jun-07	8:07:35	070613arabi_survey_17_pos.TXT	307	18.962	523.7465	0	524.7499	0	525.7365	11	8	413.6718:5;423.6966:8;482.6671:5;
ATH01p01968	15-Jun-07	8:07:35	070613arabi_survey_17_pos.TXT	310	19.147	533.7636	19	534.767	0	535.7704	0	8	451.7554:8;492.7986:5;
ATH01p01969	15-Jun-07	8:07:35	070613arabi_survey_17_pos.TXT	311	19.206	524.7474	18	525.7422	10	526.7516	12	5	414.6910:5;
ATH01p01970	15-Jun-07	8:07:35	070613arabi_survey_17_pos.TXT	315	19.450	526.7558	15	527.7592	0	528.7626	0	6	444.7077:6;
ATH01p01971	15-Jun-07	8:47:33	070613arabi_survey_18_pos.TXT	3	0.160	544.7013	19	545.7115	13	546.7111	7	6	503.6950:6;
ATH01p01972	15-Jun-07	8:47:33	070613arabi_survey_18_pos.TXT	7	0.414	548.6779	14	549.6813	0	550.6665	6	5	387.6984:5;
ATH01p01973	15-Jun-07	8:47:33	070613arabi_survey_18_pos.TXT	11	0.658	526.7227	16	527.7099	8	528.7295	0	5	444.7624:5;
ATH01p01974	15-Jun-07	8:47:33	070613arabi_survey_18_pos.TXT	12	0.717	558.8304	16	559.8514	7	560.8244	11	113	60.9970:7;70.0020:54;71.0196:21;71.5239:5;79.0080:113;79.5084:12;82.5271:19;84.9500:11;88.0131:15;90.5171:6;140.9136:16;158.9257:8;170.9326:17;186.9258:14;198.9485:12;199.9449:5;214.9193:100;254.9007:10;328.8911:8;442.8651:5;458.8728:9;474.8564:6;558.8585:12;
ATH01p01975	15-Jun-07	8:47:33	070613arabi_survey_18_pos.TXT	13	0.785	572.8338	223	573.8309	116	574.8354	109	223	60.9950:23;70.0022:102;71.0170:28;79.0080:223;82.5277:37;84.9532:17;88.0145:40;90.5164:7;158.9279:9;170.9256:9;198.9422:21;214.9189:53;458.8668:21;572.8537:16;
ATH01p01976	15-Jun-07	8:47:33	070613arabi_survey_18_pos.TXT	14	0.844	555.7562	136	556.7656	76	557.7485	73	23	79.0051:12;82.5274:6;139.9153:23;240.8690:5;341.8282:5;353.8504:19;370.8296:5;454.7873:8;455.1112:12;555.7496:5;
ATH01p01977	15-Jun-07	8:47:33	070613arabi_survey_18_pos.TXT	15	0.902	543.1315	293	544.1316	61	545.1319	30	226	196.0360:7;196.0580:9;358.1051:14;543.1375:226;
ATH01p01978	15-Jun-07	8:47:33	070613arabi_survey_18_pos.TXT	18	1.088	533.0687	13	534.0663	5	535.059	8	16	218.9681:5;279.0020:10;533.0556:16;
ATH01p01979	15-Jun-07	8:47:33	070613arabi_survey_18_pos.TXT	19	1.156	568.9048	36	569.9005	13	570.8926	29	15	202.8601:10;228.8734:9;388.8804:5;434.8740:14;568.9022:15;
ATH01p01980	15-Jun-07	8:47:33	070613arabi_survey_18_pos.TXT	20	1.215	542.9782	23	543.9816	0	544.997	3	15	543.1401:15;
ATH01p01981	15-Jun-07	8:47:33	070613arabi_survey_18_pos.TXT	21	1.273	563.812	0	564.7981	11	565.8188	0	6	136.0615:6;
ATH01p01982	15-Jun-07	8:47:33	070613arabi_survey_18_pos.TXT	22	1.341	533.8992	39	534.9165	35	535.8902	10	10	244.9647:6;492.8455:10;533.9120:5;
ATH01p01983	15-Jun-07	8:47:33	070613arabi_survey_18_pos.TXT	23	1.400	567.8702	24	568.8736	0	569.877	0	15	131.1292:15;
ATH01p01984	15-Jun-07	8:47:33	070613arabi_survey_18_pos.TXT	25	1.527	535.8639	20	536.8673	0	537.8707	0	5	79.0086:5;
ATH01p01985	15-Jun-07	8:47:33	070613arabi_survey_18_pos.TXT	28	1.712	563.7657	14	564.7691	0	565.7725	0	5	69.9999:5;
ATH01p01986	15-Jun-07	8:47:33	070613arabi_survey_18_pos.TXT	34	2.087	542.929	300	543.9402	35	544.9353	194	195	74.9541:23;121.9273:27;136.9381:6;149.9327:6;151.9383:32;152.9513:12;153.9038:6;167.8938:7;168.9448:58;169.8994:7;182.9020:12;183.9111:10;184.9303:12;186.9593:18;197.9338:12;212.9201:16;214.9359:23;244.9407:19;260.9250:103;273.9054:6;276.9090:13;277.9185:23;290.9255:26;292.9444:56;315.9634:6;338.9337:119;401.9252:195;402.9528:9;
ATH01p01987	15-Jun-07	8:47:33	070613arabi_survey_18_pos.TXT	35	2.146	527.9595	0	528.9629	0	529.9663	0	149	142.0076:5;153.9318:5;169.9153:7;181.9222:6;183.9129:5;185.9084:11;197.9270:12;199.9298:63;201.9352:7;212.9168:10;214.9092:13;217.9338:12;244.9383:13;245.9331:12;246.9362:24;247.9393:9;278.9133:7;279.9167:30;290.9213:11;292.9297:41;294.9405:55;310.9287:7;338.9323:18;339.9525:5;340.9283:149;341.9220:7;385.9546:9;386.9347:88;387.9585:7;
ATH01p01988	15-Jun-07	8:47:33	070613arabi_survey_18_pos.TXT	36	2.205	538.1313	103	539.1357	31	540.1356	31	84	74.0000:5;76.0131:7;84.0384:12;109.0791:5;130.0493:20;131.9916:13;142.0428:5;153.0783:6;155.0814:5;159.9845:6;162.0201:5;179.0496:6;181.0790:8;184.0781:6;185.0404:14;199.0781:6;231.0519:53;235.0203:6;261.0441:6;271.0183:5;289.0264:9;306.0591:39;308.0979:6;317.0243:12;334.0548:50;409.0930:36;538.1312:84;
ATH01p01989	15-Jun-07	8:47:33	070613arabi_survey_18_pos.TXT	38	2.332	525.0106	13	526.014	0	527.0135	1	6	524.2432:6;
ATH01p01990	15-Jun-07	8:47:33	070613arabi_survey_18_pos.TXT	40	2.459	536.9817	18	537.9851	0	538.9841	10	5	536.9709:5;
ATH01p01991	15-Jun-07	8:47:33	070613arabi_survey_18_pos.TXT	44	2.703	536.0173	49	537.0044	11	538.0281	28	90	98.9636:6;180.0438:9;181.0395:5;245.0393:7;294.0156:90;456.0786:12;536.0211:12;
ATH01p01992	15-Jun-07	8:47:33	070613arabi_survey_18_pos.TXT	45	2.761	529.2376	16	530.2461	2	531.2444	0	14	529.2435:14;
ATH01p01993	15-Jun-07	8:47:33	070613arabi_survey_18_pos.TXT	46	2.829	546.2897	73	547.2924	31	548.2965	0	121	86.0886:23;116.0684:6;175.1163:17;229.1057:5;546.2934:121;547.2795:16;
ATH01p01994	15-Jun-07	8:47:33	070613arabi_survey_18_pos.TXT	47	2.888	564.9171	30	565.9205	0	566.9106	22	5	99.5052:5;
ATH01p01995	15-Jun-07	8:47:33	070613arabi_survey_18_pos.TXT	48	2.947	541.0407	37	542.0441	0	543.0446	25	19	260.9904:14;288.9895:8;364.0126:19;541.0402:12;
[truncated: 8,199 more rows]
