# Supplementary material for: MS/MS spectral tag-based annotation of non-targeted profile of plant secondary metabolites
Source: Plant J. 2008 Nov 11;57(3):555–77. doi: 10.1111/j.1365-313X.2008.03705.x (PMC2667644; doi:10.1111/j.1365-313X.2008.03705.x)
Supplement: Supplementary file 5 [file tpj0057-0555-SD5.csv]

Peak Nr	Scan Nr	Ret(umin)	Mass	Mass_Scan	cl_1	cl_2	cl_3	cl_4	cl_5	cl_6	cl_7	cl_8	fl_1	fl_2	fl_3	fl_4	fl_5	fl_6	fl_7	fl_8	rl_1	rl_2	rl_3	rl_4	rl_5	rl_6	rl_7	rl_8	st_1	st_2	st_3	st_4	st_5	st_6	st_7	st_8
1	19	160617	100	100_ 19	9	9	9	10	9	122	9	106	9	9	9	9	9	9	9	10	9	52	9	40	68	71	68	9	85	62	9	9	54	41	9	9
2	71	600267	100	100_ 71	9	9	9	10	9	9	91	9	9	9	9	9	9	84	9	10	53	9	9	10	78	9	90	9	9	75	77	52	9	89	9	9
3	77	650983	100	100_ 77	9	9	9	10	9	9	9	9	45	9	9	51	9	77	9	10	10	9	9	10	9	39	10	9	67	9	17	9	74	9	80	45
4	258	2181883	100	100_ 258	9	159	9	10	9	9	206	196	138	9	37	9	152	115	9	145	215	223	9	10	9	9	207	9	9	213	17	9	221	264	210	245
5	269	2274883	100	100_ 269	9	183	9	223	226	9	253	22	12	232	9	9	138	110	234	125	13	259	9	10	9	9	15	9	261	9	17	87	9	9	9	9
6	1848	15627434	100	100_1848	176	211	207	120	138	151	9	26	141	9	9	9	122	177	9	10	10	9	204	9	9	9	10	9	9	9	17	9	87	9	9	9
7	2109	17834583	100	100_2109	1298	1329	1383	1571	1586	1534	1485	1558	1503	1513	1491	1449	1493	1430	1461	1416	1521	1497	1554	1494	1454	1490	1499	1488	1533	1613	1544	1514	1541	1557	1566	1640
8	77	650983	101	101_ 77	17	9	9	54	47	9	59	9	10	9	9	9	9	9	11	9	47	59	57	38	11	64	76	61	60	58	61	59	60	62	9	69
9	217	1835133	101	101_ 217	88	109	83	100	112	121	127	128	355	289	344	352	352	364	342	418	71	79	32	38	11	24	13	12	233	199	134	65	286	272	187	284
10	1986	16794384	101	101_1986	17	508	17	275	26	26	11	532	27	16	18	457	19	13	422	17	16	19	461	437	11	308	13	18	14	15	19	18	16	22	17	12
11	2078	17572416	101	101_2078	270	407	395	291	20	43	11	50	390	406	421	417	369	13	47	17	409	418	37	48	11	28	13	18	14	15	421	471	463	410	17	12
12	2107	17817684	101	101_2107	455	552	647	826	945	928	832	932	837	848	851	812	808	809	896	810	839	867	872	832	862	740	867	822	875	928	928	885	879	848	852	946
13	76	642533	102	102_ 76	16	9	19	133	9	52	9	10	66	13	140	145	15	102	24	15	9	18	180	17	11	172	142	136	118	131	129	116	116	81	103	121
14	99	837383	102	102_ 99	16	58	19	77	9	9	78	10	89	13	18	16	15	101	24	93	9	18	161	17	11	116	11	88	9	16	9	17	19	15	9	9
15	2081	17597784	102	102_2081	370	369	383	365	364	364	364	372	366	372	369	363	389	379	362	316	394	355	356	376	370	374	399	422	319	428	409	340	417	416	318	330
16	2108	17826134	102	102_2108	445	521	497	609	648	664	584	663	650	628	670	604	657	614	665	592	623	633	632	639	628	574	689	626	561	671	693	597	626	643	560	595
17	90	761000	103	103_ 90	28	34	12	32	9	10	26	9	12	10	14	13	13	9	15	16	32	28	32	11	9	11	31	37	13	31	11	19	27	13	10	11
18	363	3069717	103	103_ 363	9	9	12	12	30	10	27	29	12	26	14	13	13	31	15	16	9	11	13	11	31	35	36	30	13	12	11	9	14	13	10	11
19	2081	17597784	103	103_2081	44	33	50	53	53	55	57	53	12	53	58	48	13	56	53	16	60	55	65	60	50	63	47	58	13	58	51	55	65	56	57	56
20	2107	17817684	103	103_2107	80	99	103	128	98	133	119	146	136	131	151	102	127	123	143	132	138	129	122	142	124	124	136	121	117	123	88	114	112	129	109	119
21	101	854383	104	104_ 101	943	867	910	994	1150	1201	1127	1297	2176	1271	1569	1424	2463	2550	1685	2770	928	927	918	945	995	952	985	936	1053	1033	996	1019	1076	1099	997	1092
22	163	1378583	104	104_ 163	9	33	9	9	9	9	9	53	101	9	9	84	113	133	102	116	9	9	34	9	9	9	9	9	9	39	9	9	51	51	35	9
23	2081	17597784	104	104_2081	82	9	86	9	103	100	94	9	9	9	9	9	52	9	55	9	66	9	62	9	67	71	62	60	71	72	71	62	61	9	9	9
24	2091	17682333	104	104_2091	89	9	9	9	79	84	9	9	9	9	47	9	51	9	45	50	9	54	55	56	55	54	9	48	9	9	9	9	9	9	48	48
25	2107	17817684	104	104_2107	114	128	131	144	137	167	153	158	152	167	171	165	178	172	183	167	143	165	164	162	156	175	194	162	159	150	162	158	148	153	147	168
26	101	854383	105	105_ 101	145	116	118	240	244	301	241	343	1191	422	605	636	1643	1827	734	2075	221	208	216	225	261	206	246	240	230	240	225	231	282	253	235	272
27	116	981200	105	105_ 116	9	9	9	9	9	9	9	9	206	140	192	180	260	308	196	313	9	9	9	9	9	9	9	9	9	9	9	9	9	9	9	9
28	257	2173417	105	105_ 257	9	9	9	9	9	14	9	9	9	15	9	9	9	9	12	9	13	11	9	14	9	9	13	9	9	9	9	9	9	9	9	9
29	491	4152033	105	105_ 491	32	15	22	9	134	37	62	72	71	71	49	79	60	100	33	68	25	22	28	53	38	23	20	32	91	41	61	54	78	82	71	68
30	614	5192250	105	105_ 614	13	28	24	28	22	27	21	20	31	29	26	19	23	28	24	9	34	38	33	27	28	29	25	31	9	19	16	9	9	9	9	9
31	626	5293700	105	105_ 626	9	9	9	9	9	12	9	9	9	16	21	9	27	28	23	9	18	12	19	13	9	9	12	12	9	11	9	9	9	9	9	15
32	2106	17809217	105	105_2106	9	13	20	9	15	26	18	27	9	9	19	15	9	24	9	9	23	20	16	22	25	9	20	22	20	22	19	9	9	12	9	15
33	2121	17936050	105	105_2121	9	10	12	9	12	9	12	9	9	9	9	9	9	9	9	9	9	14	9	9	9	9	9	9	14	9	19	9	9	9	9	15
34	100	845933	106	106_ 100	48	23	37	45	60	62	47	71	114	64	85	69	153	168	93	202	41	43	43	52	62	42	50	47	32	31	27	32	33	41	31	33
35	2081	17597784	106	106_2081	40	36	38	44	42	46	38	40	27	9	21	25	9	9	9	9	9	9	26	28	31	9	9	25	27	26	33	28	24	24	9	9
36	2095	17716150	106	106_2095	9	38	31	32	9	9	34	9	9	9	18	21	9	9	9	9	9	9	21	22	9	9	9	9	9	9	24	27	9	23	9	9
37	2109	17834583	106	106_2109	57	66	57	65	64	74	70	80	77	73	76	77	79	68	74	66	77	76	70	74	68	74	69	81	66	72	81	83	66	69	70	74
38	2102	17775333	107	107_2102	9	44	9	9	9	37	9	9	32	9	9	9	9	9	40	9	28	9	9	29	29	37	9	47	9	49	52	33	9	47	31	29
39	2109	17834583	108	108_2109	52	47	57	47	51	53	48	51	45	44	39	43	46	46	40	39	56	39	50	43	46	46	43	45	50	53	49	42	47	48	43	56
40	2112	17859949	109	109_2112	109	100	110	124	134	148	138	147	128	132	142	157	146	162	156	149	142	130	128	126	125	143	143	139	117	129	113	136	152	139	136	128
41	88	744083	110	110_ 88	1256	1132	1216	1443	1799	1926	1693	1860	2106	2027	2153	2116	1992	1942	1956	1914	1356	1284	1182	1440	1583	1443	1370	1355	1541	1537	1459	1442	1617	1547	1379	1498
42	132	1116483	110	110_ 132	24	19	9	9	24	9	21	9	9	9	9	9	9	9	9	9	28	21	9	20	9	9	9	33	9	9	9	9	9	13	9	9
43	2118	17910683	110	110_2118	9	9	9	9	9	9	140	9	131	127	9	9	9	118	9	9	130	140	9	9	125	9	9	9	9	113	127	121	128	138	137	124
44	2120	17927584	110	110_2120	119	118	142	123	122	9	115	133	9	9	131	132	123	9	145	129	14	9	9	131	9	123	142	115	157	127	9	9	9	118	127	9
45	89	752550	111	111_ 89	445	385	424	644	763	787	656	806	1174	1063	1224	1231	1315	1246	1251	1173	537	504	462	579	662	594	571	543	624	623	586	565	718	658	542	630
46	177	1496950	111	111_ 177	15	9	9	9	24	22	21	9	9	31	9	9	55	52	9	39	14	9	9	9	9	14	9	9	9	11	9	9	20	9	9	9
47	1837	15534333	111	111_1837	214	9	9	9	41	224	128	9	9	9	9	9	9	150	9	9	174	154	9	63	9	16	9	9	9	139	9	9	9	9	9	9
48	1842	15576616	111	111_1842	168	154	183	136	9	180	116	9	9	9	42	9	30	92	9	9	139	99	9	9	9	129	66	9	9	11	9	9	9	9	9	9
49	1975	16701384	111	111_1975	9	36	9	28	9	34	30	9	9	9	9	9	9	9	9	26	29	29	9	32	9	9	9	9	9	11	9	9	32	28	9	9
50	2030	17166401	111	111_2030	100	85	93	93	88	108	98	102	76	66	71	59	77	83	64	73	67	74	73	77	88	77	81	80	9	11	9	9	9	20	9	9
51	2108	17826134	111	111_2108	774	878	848	961	989	759	778	866	705	736	774	621	637	650	760	683	815	738	894	795	735	702	765	785	959	946	1043	630	807	733	790	895
52	2126	17978317	111	111_2126	9	9	9	229	9	228	9	9	9	211	9	9	192	172	9	9	9	9	149	9	9	9	9	216	9	220	9	9	210	9	205	198
53	2135	18054417	111	111_2135	9	160	105	111	184	9	9	9	9	111	9	9	135	9	105	95	9	9	9	158	134	136	9	86	9	9	9	9	103	149	9	9
54	2141	18105133	111	111_2141	9	99	9	9	9	9	113	79	9	66	9	9	9	9	55	9	9	9	79	9	9	59	9	9	9	9	9	9	9	84	9	9
55	2145	18138968	111	111_2145	9	61	9	9	9	9	46	9	52	40	9	9	66	9	9	60	9	63	9	58	9	9	9	9	9	9	9	9	64	9	44	9
56	2152	18198151	111	111_2152	9	48	9	47	26	30	30	53	9	9	9	9	44	42	9	46	9	9	36	42	34	28	37	9	9	9	9	9	9	24	9	9
57	2158	18248867	111	111_2158	9	9	9	24	9	20	9	9	37	9	9	9	26	9	9	23	9	9	9	23	26	9	9	9	9	9	9	9	41	9	9	9
58	88	744083	112	112_ 88	479	419	446	526	593	602	561	621	703	665	709	708	669	674	695	673	481	424	411	495	539	504	479	487	505	506	502	493	545	522	452	528
59	255	2156517	112	112_ 255	396	522	413	349	341	463	587	521	359	356	287	216	215	302	437	334	454	512	523	345	271	388	529	551	52	46	40	9	32	41	69	53
60	2108	17826134	112	112_2108	395	428	449	528	524	401	407	447	367	387	388	327	324	335	391	349	425	366	359	410	372	370	393	423	508	527	548	323	415	356	423	458
61	2118	17910683	112	112_2118	9	9	259	255	267	9	9	247	235	9	9	9	9	9	229	9	263	291	9	259	9	9	9	236	9	221	244	9	280	9	9	9
62	2123	17952950	112	112_2123	197	9	9	9	9	233	9	9	9	222	220	246	9	9	270	9	229	9	218	9	9	9	248	9	239	9	9	9	219	237	9	9
63	2130	18012133	112	112_2130	195	9	206	229	9	9	9	225	216	9	9	9	9	9	211	9	205	229	209	9	9	9	9	226	9	240	196	9	228	206	9	212
64	2150	18181232	112	112_2150	9	9	9	9	9	91	9	142	9	9	83	9	9	9	9	9	89	9	96	113	9	9	9	9	124	98	9	9	9	133	9	9
65	2167	18324966	112	112_2167	57	9	9	9	57	33	9	62	9	60	47	53	9	9	43	9	9	63	9	9	9	9	51	9	9	9	9	9	9	9	9	9
66	2173	18375700	112	112_2173	9	9	9	9	9	9	9	35	36	28	9	9	9	9	9	9	36	43	9	39	9	9	9	9	31	9	9	9	9	42	9	9
67	87	735533	113	113_ 87	9	9	9	43	50	9	42	50	71	61	9	73	9	73	68	60	9	9	9	9	9	9	38	9	36	32	9	9	35	35	32	33
68	95	803467	113	113_ 95	9	9	9	9	9	9	9	9	9	9	9	9	9	9	38	9	73	73	79	56	9	9	61	61	68	103	80	93	81	87	70	65
69	2109	17834583	113	113_2109	135	133	139	160	165	142	156	171	138	153	148	9	138	138	151	9	139	149	161	131	136	136	161	143	174	169	181	124	148	141	153	154
70	72	608717	114	114_ 72	84	9	81	96	9	73	89	9	9	10	10	72	9	9	9	9	84	81	72	83	9	9	82	9	91	97	88	9	83	87	14	9
71	361	3052817	114	114_ 361	82	9	12	10	9	87	9	131	68	10	14	47	100	77	54	12	9	12	9	9	9	9	9	9	9	11	12	9	13	14	14	9
72	585	4947067	114	114_ 585	420	185	319	167	1102	545	583	777	878	921	716	963	799	1072	603	795	189	239	318	529	531	268	231	305	982	586	803	682	887	903	837	787
73	2125	17969866	114	114_2125	9	9	12	10	1059	1019	9	994	10	9	14	11	1043	1021	10	1068	1036	12	1038	9	11	1031	9	9	10	1023	1078	9	1059	14	1009	9
74	2130	18012133	114	114_2130	904	901	916	1049	9	1052	1035	1012	1034	1017	1061	1034	9	9	1038	11	9	1028	9	1025	1053	10	1016	1055	1043	9	9	1041	9	1038	10	1060
75	88	744083	115	115_ 88	155	145	131	159	162	164	146	87	124	201	133	166	149	158	209	126	129	128	111	106	157	144	124	48	130	86	138	140	116	137	126	130
76	152	1285567	115	115_ 152	9	9	9	9	59	66	53	40	9	62	60	66	57	9	80	12	14	64	9	9	59	15	11	38	40	38	65	59	53	9	81	67
77	587	4963967	115	115_ 587	9	9	9	9	205	82	82	112	170	170	132	224	145	248	85	135	14	9	9	60	9	15	11	28	187	81	133	105	164	165	143	130
78	2108	17826134	115	115_2108	207	243	207	9	183	251	226	272	264	261	199	229	265	251	252	215	236	251	248	274	244	234	281	241	207	261	261	257	222	250	216	244
79	2125	17969866	115	115_2125	9	9	9	189	197	9	9	198	205	9	210	9	239	266	9	223	11	9	9	213	9	10	9	218	9	217	9	9	229	9	11	9
80	15	126800	116	116_ 15	9	9	9	9	9	9	9	9	9	58	9	9	9	9	9	11	11	9	236	9	9	71	9	47	9	111	139	51	57	9	11	9
81	117	989667	116	116_ 117	283	97	245	159	288	366	365	562	1373	563	625	741	917	997	801	986	124	64	118	101	116	138	124	108	84	87	61	57	123	9	11	97
82	177	1496950	116	116_ 177	9	12	9	33	45	12	12	11	9	11	9	12	12	9	14	9	18	45	9	37	10	49	16	14	14	44	39	34	41	9	44	37
83	221	1869050	116	116_ 221	9	12	9	9	154	12	12	11	9	11	9	104	12	9	169	9	18	12	9	110	10	20	16	14	156	140	143	130	11	9	11	10
84	2109	17834583	116	116_2109	723	712	684	704	703	766	778	761	776	790	763	822	795	833	792	780	764	789	761	787	782	790	822	750	757	736	745	800	760	760	732	736
85	2160	18265783	116	116_2160	125	9	9	9	136	9	10	9	9	156	9	9	11	190	9	9	9	145	9	179	9	9	9	156	9	9	9	147	9	9	9	147
86	116	981200	117	117_ 116	9	9	9	9	9	9	10	83	462	149	199	164	9	344	225	366	9	9	9	9	9	9	9	9	9	9	9	9	9	28	9	9
87	2108	17826134	117	117_2108	124	109	134	163	139	182	181	188	185	181	138	179	192	188	162	169	185	192	158	182	192	166	198	192	150	180	192	182	155	178	151	161
88	74	625633	118	118_ 74	52	55	10	73	74	9	9	9	9	9	12	9	9	9	9	9	9	76	84	9	9	81	77	87	86	9	9	66	9	96	93	96
89	115	972750	118	118_ 115	156	136	135	134	172	179	70	98	339	181	265	228	395	465	315	384	151	127	101	9	92	284	148	157	121	82	89	134	118	171	143	170
90	155	1310933	118	118_ 155	270	261	233	210	274	278	187	236	533	399	504	412	613	689	610	569	276	253	231	207	214	433	252	318	242	232	268	269	270	323	258	304
91	2108	17826134	118	118_2108	420	404	376	394	396	452	445	451	482	467	452	521	468	506	451	456	447	457	462	471	466	462	488	456	413	424	434	476	451	438	423	430
92	113	955833	119	119_ 113	9	9	9	9	9	10	9	9	70	9	64	47	75	107	65	83	9	9	9	9	9	32	9	9	9	9	9	9	9	10	9	9
93	155	1310933	119	119_ 155	9	9	9	9	31	10	9	9	80	56	74	58	95	118	92	90	9	9	9	9	9	49	9	9	9	9	9	20	9	10	9	9
94	587	4963967	119	119_ 587	9	21	9	9	192	10	84	132	159	163	114	184	131	215	95	132	9	9	9	76	74	33	9	9	189	74	131	105	152	162	144	133
95	2108	17826134	119	119_2108	65	56	9	58	71	83	9	80	74	79	70	83	73	87	75	81	71	87	68	77	75	70	85	77	74	76	80	79	78	79	69	74
96	101	854383	120	120_ 101	144	72	118	93	117	113	125	127	161	97	90	107	151	129	117	185	57	10	9	85	70	64	68	54	69	53	49	9	63	83	56	85
97	294	2486250	120	120_ 294	364	287	317	334	395	440	435	470	954	852	907	717	1012	970	1035	763	368	399	311	357	405	887	532	536	464	570	444	464	531	465	497	578
98	2108	17826134	120	120_2108	97	85	85	86	88	100	94	103	106	101	107	100	93	115	110	104	97	102	108	100	107	95	97	83	84	90	96	103	95	97	93	86
99	226	1911317	121	121_ 226	9	9	9	9	20	9	9	24	561	343	455	440	564	611	467	632	9	9	9	9	23	9	9	9	25	39	9	9	103	79	9	132
100	294	2486250	121	121_ 294	45	41	38	40	59	70	71	70	271	211	231	136	281	278	310	157	44	56	38	47	55	217	88	92	64	97	72	72	92	73	79	98
101	374	3162683	121	121_ 374	9	9	9	9	19	9	9	9	64	56	79	46	89	108	71	67	9	9	9	24	35	9	26	9	9	9	15	9	17	16	9	9
102	2110	17843033	121	121_2110	18	13	25	9	9	9	24	19	9	9	9	29	20	30	9	9	9	25	23	27	29	28	29	20	9	27	16	9	13	23	9	9
103	227	1919783	122	122_ 227	9	9	9	9	9	9	9	9	95	49	69	66	94	123	73	117	9	9	9	9	9	9	9	9	9	9	9	9	11	9	9	15
104	275	2325600	122	122_ 275	9	9	9	9	17	12	17	18	26	29	28	29	30	31	18	20	9	9	9	9	9	9	9	9	16	11	21	16	21	23	23	17
105	294	2486250	122	122_ 294	9	9	9	9	9	9	9	9	24	9	25	9	30	18	49	9	9	9	9	9	9	20	9	11	9	12	9	9	9	14	9	9
106	2108	17826134	122	122_2108	27	26	25	29	30	31	36	32	30	35	35	35	38	32	29	30	25	32	29	32	31	34	33	31	29	33	40	33	38	34	29	30
107	95	803467	123	123_ 95	721	491	738	750	939	959	845	877	941	1132	1023	1129	856	881	930	950	355	543	498	685	932	759	853	615	1284	1267	1312	1332	1321	1255	1281	1269
108	174	1471583	123	123_ 174	47	32	34	34	40	41	39	47	47	46	51	53	54	66	61	77	32	28	26	42	38	44	34	35	30	40	38	37	54	45	33	49
109	436	3686917	123	123_ 436	9	9	9	9	9	9	9	9	9	9	9	9	9	22	9	35	9	9	9	9	9	9	9	9	55	30	9	53	36	38	24	59
110	532	4498667	123	123_ 532	35	29	28	26	29	31	28	43	9	9	9	9	9	22	9	9	32	9	24	9	9	27	9	25	9	9	9	9	9	9	9	9
111	2029	17157949	123	123_2029	21	20	23	22	23	25	19	25	9	9	19	9	9	17	9	9	9	9	19	9	9	16	9	22	9	9	9	9	9	9	9	9
112	2121	17936050	123	123_2121	27	29	34	37	34	33	34	34	39	40	39	38	39	37	44	48	42	45	42	41	41	37	40	41	28	33	33	41	40	33	34	39
113	95	803467	124	124_ 95	14	11	9	21	40	49	18	37	38	61	45	56	32	39	39	37	12	17	13	25	42	34	39	9	81	70	78	81	81	86	82	73
114	117	989667	124	124_ 117	9	9	9	14	13	19	14	11	23	9	21	16	35	37	9	42	37	42	41	60	75	75	55	53	22	33	27	34	26	22	36	20
115	156	1319400	124	124_ 156	9	9	12	9	25	48	16	40	101	42	64	64	113	131	70	105	9	9	9	9	9	19	19	9	62	52	53	51	66	63	53	62
116	208	1759050	124	124_ 208	21	9	13	17	30	30	23	22	9	9	16	9	21	21	9	9	37	54	50	61	69	59	57	54	23	32	31	25	22	30	29	9
117	252	2131150	124	124_ 252	9	9	9	9	18	33	9	20	44	15	44	16	56	46	22	48	9	9	9	15	45	21	19	9	15	9	13	9	37	36	18	27
118	294	2486250	124	124_ 294	9	9	18	9	20	24	16	22	9	9	9	9	9	9	9	9	31	21	24	19	24	18	27	9	9	9	9	9	9	9	9	9
119	621	5251433	124	124_ 621	20	9	27	9	21	29	35	28	9	9	9	9	9	9	9	9	22	17	9	26	33	35	27	9	9	9	9	9	9	9	9	9
120	2093	17699234	124	124_2093	9	21	14	23	9	9	11	21	9	9	9	9	9	12	9	9	9	9	9	9	13	9	9	9	14	9	10	9	16	9	9	9
121	2112	17859949	124	124_2112	9	16	18	15	9	15	10	9	9	9	9	9	9	16	9	15	12	12	9	14	11	9	9	9	16	9	14	9	9	9	9	9
122	95	803467	125	125_ 95	137	84	140	151	196	198	158	157	177	236	197	240	154	160	181	178	59	84	53	134	182	138	151	108	292	284	281	307	302	285	283	260
123	256	2164967	125	125_ 256	183	268	195	142	140	200	314	253	149	145	109	75	80	141	205	134	225	272	271	164	118	187	294	317	9	9	9	9	9	9	21	9
124	2030	17166401	125	125_2030	49	36	35	42	47	41	49	51	36	27	9	9	34	34	28	29	26	31	35	28	31	35	41	36	9	9	9	9	9	9	9	9
125	2111	17851500	125	125_2111	74	79	68	83	73	75	76	82	84	77	82	87	80	86	76	78	83	80	80	84	81	77	79	81	72	73	79	84	83	72	84	77
126	88	744083	126	126_ 88	787	857	815	833	712	743	836	747	319	476	387	403	260	267	392	219	920	928	936	874	833	861	883	921	727	748	760	662	717	718	775	733
127	2111	17851500	126	126_2111	205	215	210	222	204	235	218	235	231	242	232	244	233	242	222	238	244	246	233	237	239	236	240	245	231	240	236	246	233	249	235	236
128	90	761000	127	127_ 90	9	58	55	85	61	65	65	78	26	44	9	9	9	9	9	9	114	100	100	84	85	88	79	104	76	69	64	9	55	60	80	76
129	499	4219666	127	127_ 499	86	92	83	82	85	93	70	77	9	9	9	9	9	9	9	9	124	117	100	95	79	89	74	96	9	9	9	9	9	9	9	9
130	2113	17868401	127	127_2113	94	86	83	93	94	90	96	102	88	86	98	94	100	91	98	89	101	98	90	95	92	103	91	98	89	93	104	95	112	101	95	94
131	88	744083	128	128_ 88	242	201	235	225	278	289	239	266	352	316	337	336	355	363	334	343	192	188	171	201	220	189	184	204	219	248	208	235	255	247	201	233
132	116	981200	128	128_ 116	42	9	35	9	49	49	28	84	124	78	83	82	119	123	107	134	9	9	9	9	9	9	9	9	9	31	33	47	48	47	22	39
133	185	1564583	128	128_ 185	60	9	19	9	34	36	9	85	165	94	123	119	192	220	152	213	9	9	9	9	9	9	9	9	9	17	19	25	28	34	9	24
134	688	5818100	128	128_ 688	9	9	9	9	78	23	31	35	41	61	9	69	40	66	9	37	9	9	9	9	9	9	9	15	58	24	43	9	51	49	46	33
135	2108	17826134	128	128_2108	23	24	27	29	33	31	22	26	30	35	9	34	9	31	31	29	30	33	27	27	34	30	34	27	29	26	30	9	32	26	31	33
136	89	752550	129	129_ 89	146	131	116	121	153	154	181	186	153	134	192	147	136	143	136	119	105	121	133	113	166	122	149	89	127	82	130	74	96	80	117	94
137	122	1031933	129	129_ 122	10	51	9	9	59	59	61	82	95	78	128	89	118	140	129	121	9	9	9	9	12	9	49	9	9	9	9	9	11	9	47	9
138	150	1268667	129	129_ 150	10	49	9	9	9	31	9	49	9	9	59	47	9	9	28	43	9	9	47	9	12	9	9	9	9	9	9	9	11	44	9	9
139	180	1522317	129	129_ 180	73	131	127	89	97	108	80	57	172	172	268	196	290	331	211	276	66	49	50	9	12	9	9	9	9	46	73	82	11	55	9	9
140	274	2317150	129	129_ 274	10	9	9	9	9	9	9	43	75	9	60	77	80	107	57	79	9	9	9	9	12	9	9	9	9	9	9	9	11	74	9	54
141	436	3686917	129	129_ 436	10	9	9	9	9	50	9	46	9	9	49	68	51	9	56	49	9	9	9	9	12	9	9	9	9	9	9	9	11	51	9	9
142	1974	16692934	129	129_1974	10	73	62	53	55	49	56	46	9	9	44	42	45	9	44	44	53	9	48	48	12	9	47	45	9	53	9	45	11	50	52	9
143	2128	17995234	129	129_2128	122	9	9	9	9	144	9	9	157	109	136	129	9	147	9	143	157	150	123	9	89	122	9	9	131	9	141	110	138	9	9	150
144	2145	18138968	129	129_2145	9	118	148	155	150	9	150	148	9	9	9	9	108	9	164	9	9	9	9	160	9	9	169	159	9	147	9	9	88	161	110	9
145	85	718633	130	130_ 85	9	9	9	9	9	9	9	9	87	9	87	85	99	85	92	90	73	9	9	9	9	9	9	9	76	71	77	70	73	82	78	81
146	90	761000	130	130_ 90	94	90	83	86	96	100	91	95	9	69	9	9	9	9	9	9	100	88	84	87	92	89	88	91	9	9	9	9	9	9	9	9
147	101	854383	130	130_ 101	461	348	435	404	500	515	458	588	1201	714	835	807	1356	1467	998	1468	277	252	265	347	325	267	303	270	362	349	380	343	400	452	353	365
148	108	913567	130	130_ 108	348	9	331	9	9	400	9	9	9	9	9	736	9	15	9	9	200	9	9	9	9	9	9	9	270	270	9	9	332	9	9	286
149	155	1310933	130	130_ 155	52	9	54	9	169	54	9	92	317	409	256	736	334	15	280	9	9	9	9	9	53	33	9	33	74	86	51	44	235	75	73	77
150	168	1420850	130	130_ 168	9	9	9	9	9	9	34	9	11	68	70	9	107	15	9	9	9	9	9	9	9	9	9	9	9	9	22	9	37	32	30	27
151	186	1573033	130	130_ 186	91	39	9	9	64	77	9	106	211	147	162	179	250	267	206	9	9	9	25	9	33	31	9	9	41	39	36	9	71	55	40	56
152	343	2900633	130	130_ 343	28	14	21	9	146	32	73	48	65	79	63	44	93	11	63	9	27	9	9	9	25	9	9	15	9	9	19	27	19	34	21	9
153	397	3357183	130	130_ 397	397	337	355	471	419	457	438	496	622	716	678	540	627	595	663	624	500	474	476	525	463	548	493	530	482	466	526	490	623	586	549	591
154	420	3551650	130	130_ 420	60	39	44	58	64	59	66	84	65	9	100	48	130	117	132	98	51	48	61	53	63	56	64	57	33	36	44	55	46	40	46	42
155	555	4693133	130	130_ 555	33	16	22	9	128	30	60	69	57	158	46	75	66	112	9	63	40	9	43	55	24	9	16	38	54	29	42	9	65	61	45	38
156	653	5521983	130	130_ 653	9	9	9	9	70	28	28	49	67	175	55	105	68	122	9	41	9	9	23	9	33	9	9	17	107	56	98	81	89	91	91	55
157	2116	17893766	130	130_2116	19	27	32	21	25	28	23	9	9	9	27	9	9	34	9	9	19	9	28	9	35	9	29	33	9	9	34	9	30	29	31	23
158	89	752550	131	131_ 89	74	100	78	77	71	59	81	9	664	375	610	361	739	784	657	709	98	114	112	99	77	109	106	117	66	93	71	53	9	9	67	82
159	274	2317150	131	131_ 274	9	9	27	9	9	9	11	9	11	100	74	96	79	101	57	57	9	9	9	11	9	10	9	9	52	13	9	48	9	75	81	12
160	294	2486250	131	131_ 294	9	9	33	9	9	9	11	9	106	91	108	12	118	14	119	70	9	9	9	11	9	102	9	9	9	13	9	9	9	10	9	12
161	380	3213450	131	131_ 380	9	9	9	9	9	9	11	9	200	9	103	12	135	14	126	179	9	9	9	11	9	10	9	9	9	13	9	9	201	224	9	249
162	396	3348733	131	131_ 396	9	9	9	9	9	9	11	9	116	122	112	12	110	103	120	100	70	9	72	11	73	84	77	75	9	13	9	9	83	82	9	85
163	2137	18071316	131	131_2137	141	9	134	9	9	89	11	108	112	105	136	165	122	9	106	131	90	123	9	9	112	127	9	155	111	90	140	151	149	145	111	12
164	2151	18189684	131	131_2151	9	112	9	9	86	66	104	9	9	9	9	9	9	9	9	9	9	9	110	9	9	9	157	9	9	100	9	9	9	9	9	116
165	116	981200	132	132_ 116	59	9	38	9	66	73	50	122	173	92	120	131	171	183	167	201	9	9	9	9	9	30	9	9	9	44	43	56	52	52	44	9
166	186	1573033	132	132_ 186	68	9	9	9	9	48	25	102	224	117	162	140	253	272	189	280	9	9	9	9	9	9	9	9	9	9	27	9	9	43	9	9
167	225	1902867	132	132_ 225	415	349	386	343	379	389	377	405	719	683	711	572	832	853	836	708	418	390	356	342	359	701	461	483	303	403	460	381	442	487	502	462
168	234	1978967	132	132_ 234	362	392	304	368	364	367	331	374	874	756	840	693	969	1021	990	853	401	487	397	326	409	848	539	617	412	438	552	509	559	585	656	631
169	274	2317150	132	132_ 274	9	9	9	9	9	9	9	9	34	43	43	50	31	48	33	34	9	9	9	9	9	9	9	9	9	9	9	9	9	37	9	9
170	361	3052817	132	132_ 361	271	9	131	48	188	262	175	413	129	47	108	57	215	263	156	176	9	9	9	75	160	77	152	9	9	9	9	9	9	9	9	9
171	2116	17893766	132	132_2116	280	258	291	301	301	297	320	306	333	307	309	311	310	293	301	290	299	315	320	322	316	326	312	314	320	316	302	300	324	328	297	308
172	86	727083	133	133_ 86	9	14	9	9	15	17	9	15	23	9	9	9	30	26	9	18	13	9	9	9	9	9	9	10	9	11	15	9	11	11	9	9
173	99	837383	133	133_ 99	9	9	15	9	9	9	9	9	9	210	353	198	9	9	409	9	9	9	9	9	9	9	9	9	9	9	13	9	9	42	9	35
174	111	938933	133	133_ 111	9	9	9	9	26	9	9	9	496	205	367	223	587	585	421	572	12	9	9	9	9	35	9	15	9	16	17	9	34	46	9	34
175	167	1412400	133	133_ 167	72	62	69	64	68	71	67	73	9	131	9	132	9	216	174	178	41	37	44	44	42	32	33	35	55	58	53	58	55	54	37	51
176	181	1530767	133	133_ 181	9	9	9	9	9	13	9	9	56	27	56	39	71	70	9	81	9	9	9	9	9	9	9	9	9	9	9	9	9	9	9	9
177	225	1902867	133	133_ 225	50	30	34	38	39	52	46	52	131	107	151	84	201	211	203	129	48	48	9	42	43	114	57	63	34	45	55	49	53	66	74	69
178	233	1970500	133	133_ 233	9	31	30	9	37	45	9	42	209	137	155	126	230	269	253	178	45	64	50	47	9	176	78	95	52	55	78	68	82	90	108	106
179	624	5276800	133	133_ 624	37	16	22	26	24	18	29	22	9	9	9	9	9	9	9	9	37	25	23	21	9	24	9	13	9	9	9	9	9	9	9	9
180	748	6325383	133	133_ 748	34	41	33	40	34	33	36	37	23	9	9	9	23	28	25	24	41	31	34	28	29	33	27	30	9	9	9	9	9	9	9	9
181	2117	17902216	133	133_2117	9	15	20	9	24	29	22	21	9	27	9	27	9	22	9	21	26	9	32	24	9	23	9	26	18	9	16	9	30	25	9	24
182	110	930467	134	134_ 110	46	9	9	9	54	54	52	9	157	94	147	108	229	221	139	211	9	9	9	9	9	9	9	9	21	9	9	9	9	38	9	31
183	2108	17826134	134	134_2108	208	178	184	182	172	226	250	225	235	253	221	263	257	280	234	231	218	222	206	218	239	236	264	237	214	208	202	247	219	210	199	194
184	2115	17885317	134	134_2115	253	269	275	283	285	312	292	279	313	310	278	296	312	317	307	307	287	306	290	234	299	294	301	319	237	307	303	239	299	315	301	293
185	338	2858350	135	135_ 338	90	120	91	115	82	85	79	92	88	65	84	57	80	109	84	75	164	154	155	108	79	102	79	97	9	9	9	9	10	9	9	9
186	467	3949117	135	135_ 467	24	26	20	22	22	14	9	9	9	9	9	9	9	9	9	9	29	9	25	9	9	9	9	15	9	9	9	9	9	9	9	9
187	811	6858133	135	135_ 811	21	13	21	9	31	21	9	27	30	9	48	9	59	54	55	35	9	9	12	9	9	9	9	12	14	9	20	9	12	9	19	9
188	855	7230134	135	135_ 855	32	20	29	24	38	32	32	45	44	9	69	9	86	88	95	61	18	9	20	9	9	9	9	17	19	9	34	24	20	25	34	9
189	1187	10037600	135	135_1187	41	71	20	79	108	64	9	9	9	55	23	85	95	110	108	9	100	82	83	125	9	102	9	101	50	9	57	9	135	64	72	33
190	1195	10105233	135	135_1195	9	62	9	9	87	9	9	9	83	9	9	9	9	9	92	85	9	9	68	9	80	9	9	86	9	9	9	83	118	9	9	9
191	1211	10240517	135	135_1211	9	49	9	9	82	9	9	9	9	9	16	9	9	9	80	9	9	9	9	9	9	9	9	91	41	9	40	9	105	9	9	9
192	217	1835133	136	136_ 217	45	9	30	27	9	27	32	9	79	73	88	57	84	101	92	70	39	9	31	9	9	201	60	62	9	9	9	9	59	55	51	52
193	393	3323367	136	136_ 393	44	9	9	9	9	9	9	54	93	73	88	101	123	147	89	128	9	9	9	9	9	9	9	9	9	9	9	9	9	9	9	9
194	2109	17834583	136	136_2109	111	9	94	94	9	121	129	9	122	124	9	148	120	144	128	9	125	9	9	9	130	125	134	118	110	9	9	9	118	115	9	9
195	2115	17885317	136	136_2115	130	143	128	142	139	156	124	151	176	150	147	172	170	152	161	167	152	162	128	149	148	155	159	145	152	159	120	126	161	149	151	123
196	163	1378583	137	137_ 163	9	9	9	9	9	9	9	9	33	37	34	32	34	32	34	25	9	9	9	9	9	9	9	9	9	9	9	9	9	9	9	9
197	253	2139600	137	137_ 253	17	9	19	20	9	16	16	18	31	20	27	23	23	35	26	30	16	17	14	15	12	16	14	15	9	9	9	9	9	9	9	9
198	337	2849900	137	137_ 337	9	9	9	9	9	9	9	9	40	28	52	26	49	69	56	53	9	9	9	9	9	9	9	9	9	9	9	9	9	9	9	9
199	371	3137367	137	137_ 371	14	18	15	9	9	9	14	17	9	9	19	9	9	9	9	9	18	19	18	15	19	14	15	16	9	15	9	9	11	14	9	9
200	436	3686917	137	137_ 436	9	9	9	9	9	9	9	9	9	9	9	9	9	18	9	9	9	9	9	9	9	9	9	9	59	34	23	53	42	43	30	65
201	2109	17834583	137	137_2109	9	9	9	9	9	9	14	13	9	9	9	9	9	14	9	9	9	9	9	9	12	19	18	9	9	11	9	9	9	9	9	12
202	2120	17927584	137	137_2120	9	9	15	9	9	9	9	9	9	16	9	9	9	9	9	14	9	16	17	9	9	9	9	19	9	9	13	9	20	17	9	18
203	74	625633	138	138_ 74	25	9	9	34	42	31	9	9	9	9	9	9	35	34	9	9	27	46	45	44	9	46	9	45	9	46	49	45	9	38	35	9
204	105	888200	138	138_ 105	9	9	9	9	26	38	9	73	628	318	486	393	795	869	492	762	9	9	9	9	9	9	9	9	9	9	9	9	9	49	9	50
205	227	1919783	138	138_ 227	9	9	9	9	9	9	9	9	154	91	128	128	160	183	127	185	9	9	9	9	9	9	9	9	9	9	9	9	9	40	9	9
206	393	3323367	138	138_ 393	84	9	9	9	62	53	9	96	191	130	181	172	221	270	159	245	9	9	9	9	9	9	9	9	9	9	9	9	9	9	9	9
207	588	4972434	138	138_ 588	9	9	9	9	44	9	9	9	12	12	9	86	63	91	9	77	9	9	9	9	9	9	9	9	9	9	77	9	9	91	78	9
208	2111	17851500	138	138_2111	213	217	213	229	223	231	221	228	246	261	246	239	252	252	255	262	252	248	247	246	257	244	241	252	224	239	257	231	239	259	232	231
209	177	1496950	139	139_ 177	9	88	95	9	62	73	9	36	89	119	139	109	176	196	115	126	50	27	9	9	9	23	9	9	9	43	9	46	35	9	9	33
210	2108	17826134	139	139_2108	444	432	423	444	445	468	469	464	498	484	491	489	490	505	484	473	480	489	468	474	456	485	506	481	456	474	477	488	489	479	453	450
211	76	642533	140	140_ 76	10	51	9	92	112	100	9	9	9	122	120	9	9	126	113	133	91	73	114	114	108	112	119	123	26	117	106	47	9	110	61	100
212	98	828917	140	140_ 98	746	911	888	783	742	797	772	676	168	649	435	461	9	74	294	18	1038	970	1016	952	876	961	929	998	991	984	986	912	982	988	1005	1067
213	239	2021233	140	140_ 239	10	9	12	9	85	97	65	84	164	75	136	103	140	140	81	140	9	9	9	9	103	15	13	60	81	94	16	86	144	130	71	97
214	2109	17834583	140	140_2109	518	575	534	589	615	622	551	601	589	587	622	570	563	578	612	564	567	603	588	588	565	568	606	551	607	598	640	568	581	567	582	615
215	2120	17927584	140	140_2120	9	290	149	9	306	9	9	314	289	311	309	291	9	9	9	13	302	312	321	9	9	9	12	301	9	9	177	273	299	13	306	9
216	2125	17969866	140	140_2125	9	9	12	9	289	9	9	9	251	299	280	282	9	9	9	13	290	289	295	9	9	9	12	291	9	9	9	272	288	13	285	9
217	2146	18147417	140	140_2146	9	201	85	9	9	9	9	210	165	201	219	9	9	9	9	13	216	213	206	9	9	9	12	212	9	9	9	9	9	13	9	9
218	2151	18189684	140	140_2151	9	197	14	9	192	9	9	9	149	9	191	194	9	9	9	13	9	197	9	9	9	9	12	9	9	9	9	162	200	13	197	9
219	2163	18291149	140	140_2163	9	181	14	9	179	9	9	9	126	9	9	9	9	9	9	13	182	9	190	9	9	9	12	192	9	9	9	138	189	13	9	9
220	76	642533	141	141_ 76	119	9	14	217	206	74	9	161	235	44	9	9	47	41	9	241	9	212	9	231	9	52	12	230	216	9	9	9	9	220	238	167
221	147	1243300	141	141_ 147	144	53	14	171	218	164	178	183	15	9	90	66	9	9	9	86	9	116	9	112	72	36	12	9	196	9	70	9	91	207	154	170
222	2108	17826134	141	141_2108	734	773	706	816	838	814	743	860	790	804	764	779	800	788	813	777	812	766	792	787	785	807	836	791	806	835	886	777	788	752	797	785
223	70	591800	142	142_ 70	9	9	12	9	10	9	9	62	67	9	112	100	363	9	9	9	62	55	9	9	61	9	9	9	96	9	336	9	245	11	13	9
224	74	625633	142	142_ 74	9	156	224	61	341	9	9	9	9	9	9	11	9	9	9	76	9	70	97	82	9	73	80	342	9	98	333	74	229	246	327	95
225	159	1344750	142	142_ 159	9	96	76	9	172	9	9	9	9	9	9	11	143	9	9	9	9	10	9	9	9	10	9	216	9	9	216	9	105	97	174	9
226	255	2156517	142	142_ 255	1663	2511	1681	1285	1366	2049	3182	2595	1199	1284	1062	868	959	1146	1681	1208	1861	2458	2361	1289	1061	1538	2474	2753	273	250	204	105	164	234	329	279
227	2130	18012133	142	142_2130	1060	9	9	1170	1164	1159	1168	1131	1155	1143	1159	1133	1163	1145	1149	1124	1169	1167	1143	1151	1173	1164	1151	1142	1162	1164	1172	1180	1174	1177	1153	1183
228	76	642533	143	143_ 76	9	54	9	91	9	9	77	9	9	129	52	9	9	9	110	112	9	51	34	9	9	12	85	10	9	115	109	111	16	119	118	112
229	255	2156517	143	143_ 255	233	325	226	301	267	556	1545	1018	340	303	234	156	150	250	625	305	704	1319	1228	307	196	461	1356	1650	9	9	9	10	16	9	10	14
230	299	2528517	143	143_ 299	45	78	9	11	9	91	144	79	9	10	9	9	9	9	10	9	11	107	81	9	9	16	106	88	9	9	9	10	16	9	10	14
231	2107	17817684	143	143_2107	288	357	304	378	316	392	334	390	357	349	381	344	370	332	392	348	351	369	370	365	354	311	389	335	349	360	425	348	343	367	330	369
232	2126	17978317	143	143_2126	9	9	10	9	9	9	9	9	174	10	221	11	10	227	15	9	9	9	246	260	9	12	237	242	223	9	9	10	130	113	9	12
233	57	481900	144	144_ 57	9	9	10	9	495	9	508	519	9	10	9	11	10	9	15	9	9	9	132	531	9	12	9	9	9	106	331	10	11	91	533	12
234	69	583350	144	144_ 69	9	9	10	490	496	503	496	504	140	186	158	338	13	9	15	582	9	9	135	526	11	12	9	9	9	9	9	10	330	524	9	12
235	75	634083	144	144_ 75	309	385	312	485	483	15	505	509	12	10	11	14	13	563	323	561	9	528	152	17	11	539	546	531	160	9	329	539	305	14	532	537
236	166	1403933	144	144_ 166	148	262	206	348	19	15	361	342	12	10	11	14	13	13	20	9	9	9	95	324	11	411	330	9	95	117	189	9	166	366	400	402
237	206	1742133	144	144_ 206	94	9	20	15	19	15	24	16	12	95	11	108	13	184	20	9	37	16	68	17	11	19	19	24	77	9	165	393	149	14	9	9
238	255	2156517	144	144_ 255	191	9	20	150	330	393	360	286	140	222	108	164	97	251	287	326	225	306	297	238	11	204	335	365	9	9	9	9	9	14	9	9
239	2108	17826134	144	144_2108	1128	1208	1120	1243	1294	1273	1166	1286	1237	1236	1269	1213	1228	1210	1291	1226	1226	1217	1253	1242	1219	1186	1281	1199	1205	1259	1337	1221	1246	1241	1199	1268
240	86	727083	145	145_ 86	39	52	51	52	9	9	54	9	9	9	41	15	13	11	9	9	45	64	66	9	49	54	9	56	45	49	9	44	9	13	52	43
241	2081	17597784	145	145_2081	9	137	126	140	140	124	117	106	66	66	41	15	13	11	53	9	79	82	86	9	82	75	73	74	91	93	77	9	9	13	9	76
242	2109	17834583	145	145_2109	171	166	206	244	264	288	252	285	270	268	306	257	282	258	295	267	261	253	266	245	254	265	265	267	248	252	277	240	262	250	244	280
243	74	625633	146	146_ 74	9	9	81	146	9	117	224	110	12	13	12	72	12	70	9	85	228	9	266	10	152	11	77	252	16	9	165	46	235	142	16	10
244	91	769450	146	146_ 91	209	82	224	158	108	196	299	230	12	13	12	9	12	9	9	10	176	9	213	192	169	117	94	200	16	9	11	10	144	9	16	10
245	117	989667	146	146_ 117	68	9	9	11	9	14	133	117	12	13	12	76	138	162	116	137	17	9	11	17	15	11	9	15	140	9	11	10	11	9	16	10
246	184	1556133	146	146_ 184	140	9	9	85	9	121	94	174	277	233	258	242	273	306	258	283	17	47	11	17	96	95	51	214	24	9	11	120	277	105	16	10
247	270	2283333	146	146_ 270	143	9	141	11	268	206	200	277	461	486	465	430	413	599	372	352	17	190	11	195	242	188	156	15	277	184	282	255	298	391	296	285
248	297	2511617	146	146_ 297	9	9	9	11	10	14	20	11	481	364	18	343	404	460	399	10	17	13	11	17	18	17	14	15	289	289	329	247	305	318	324	313
249	2108	17826134	146	146_2108	614	713	615	732	728	744	666	755	716	721	760	688	749	671	755	697	675	704	694	739	689	662	752	688	670	711	789	665	712	698	692	712
250	100	845933	147	147_ 100	236	163	228	188	243	244	214	311	845	450	531	487	10	9	706	10	110	87	104	157	136	87	115	100	155	120	175	129	163	209	154	151
251	231	1953600	147	147_ 231	9	9	9	9	9	9	9	35	106	9	91	74	160	114	145	149	9	9	9	11	9	9	9	11	9	35	9	9	43	9	14	9
252	275	2325600	147	147_ 275	9	9	9	9	9	9	22	42	156	134	155	145	173	171	135	114	9	35	9	11	9	9	9	11	53	30	9	45	43	57	14	56
253	297	2511617	147	147_ 297	9	9	9	9	9	9	9	9	9	9	55	57	70	67	9	11	9	9	9	11	9	9	9	11	52	47	48	43	49	54	14	51
254	420	3551650	147	147_ 420	9	9	9	9	9	9	9	9	115	71	89	63	108	164	78	120	9	9	9	11	9	9	9	11	9	9	9	9	9	9	14	9
255	550	4650867	147	147_ 550	9	9	9	9	9	9	9	9	139	98	125	99	129	153	111	128	9	9	9	11	9	9	9	11	9	9	9	9	9	9	14	9
256	573	4845600	147	147_ 573	9	27	46	9	9	49	51	58	135	145	147	143	119	142	109	11	9	46	46	11	43	9	9	11	9	23	9	9	9	9	14	9
257	587	4963967	147	147_ 587	9	27	9	9	62	9	9	57	59	9	9	64	9	74	47	11	9	9	9	11	44	9	9	11	67	48	49	49	60	61	14	48
258	2082	17606234	147	147_2082	67	69	67	9	57	63	62	55	9	9	9	9	9	9	33	11	9	9	52	11	9	9	9	11	9	47	9	44	9	38	14	9
259	2108	17826134	147	147_2108	83	92	91	127	135	139	114	129	137	128	141	125	137	133	136	133	133	131	137	135	124	117	124	129	118	140	153	123	124	126	113	132
260	102	862833	148	148_ 102	258	275	307	288	351	350	356	382	611	409	426	435	619	707	450	634	231	119	149	200	262	282	200	195	310	254	253	273	270	301	244	295
261	109	922017	148	148_ 109	251	17	280	230	16	325	14	355	15	18	12	417	15	14	15	638	18	11	16	16	16	20	14	13	18	224	13	231	245	244	193	255
262	116	981200	148	148_ 116	211	17	271	210	16	321	14	9	15	18	12	12	15	14	15	9	18	11	16	16	16	20	14	13	18	219	13	237	259	267	178	256
263	2080	17589333	148	148_2080	188	17	18	168	231	13	17	197	15	18	12	12	15	27	15	175	26	233	16	172	16	180	14	18	256	246	247	249	259	232	256	265
264	2102	17775333	148	148_2102	168	190	18	178	13	13	17	9	202	202	173	188	170	193	176	14	171	18	173	167	16	159	168	18	201	11	18	10	11	15	11	10
265	110	930467	149	149_ 110	17	36	18	17	45	30	31	9	93	56	68	56	105	116	70	112	19	18	17	33	16	21	18	18	38	11	18	44	50	15	38	44
266	1464	12379850	149	149_1464	174	218	160	165	11	170	175	181	232	193	214	187	216	231	231	231	171	167	159	162	167	21	157	163	161	11	130	144	152	151	139	12
267	1917	16210817	149	149_1917	50	9	52	13	11	9	9	9	49	9	9	9	9	9	9	9	52	51	9	10	56	14	53	51	12	11	13	11	13	10	13	14
268	1972	16676016	149	149_1972	224	252	210	265	245	237	244	247	254	295	282	316	251	256	266	286	251	336	267	246	232	230	241	248	197	222	222	268	215	220	246	216
269	166	1403933	150	150_ 166	116	106	131	118	130	141	145	144	246	244	286	218	311	362	295	302	74	73	75	77	64	56	14	51	93	110	92	120	106	101	75	91
270	2079	17580866	150	150_2079	9	166	9	119	169	144	18	139	9	9	12	257	144	9	223	9	9	9	9	9	237	246	14	10	198	9	174	181	234	10	240	176
271	2103	17783783	150	150_2103	9	9	9	10	11	10	18	9	9	9	160	17	120	196	15	9	9	9	122	9	10	18	175	202	135	118	128	10	16	112	176	9
272	2112	17859949	150	150_2112	9	9	9	10	11	10	122	9	9	9	108	124	10	136	106	9	9	9	9	9	98	105	11	111	9	9	115	10	103	123	100	9
273	88	744083	151	151_ 88	204	173	206	212	243	260	232	258	283	278	294	299	301	289	295	284	175	170	160	189	212	195	187	171	216	213	198	205	219	211	178	212
274	993	8397083	151	151_ 993	9	12	9	10	24	9	9	18	9	9	9	9	9	9	9	9	9	9	18	9	20	9	11	9	9	9	20	9	19	23	9	9
275	2117	17902216	151	151_2117	9	9	9	10	9	20	25	20	9	9	24	20	9	21	9	9	19	9	18	9	17	9	11	9	9	9	17	9	25	18	9	9
276	88	744083	152	152_ 88	51	42	44	46	54	67	57	59	94	82	88	78	98	110	104	117	44	38	39	38	53	50	52	40	60	63	53	48	60	60	49	59
277	164	1387033	152	152_ 164	9	9	9	10	11	9	9	9	18	20	18	16	27	29	9	26	9	9	9	9	9	9	9	9	9	9	9	9	9	9	9	9
278	234	1978967	152	152_ 234	9	9	12	10	25	24	19	24	42	31	35	35	39	64	56	40	9	9	9	15	21	19	17	16	27	24	21	30	30	27	25	32
279	398	3365633	152	152_ 398	9	14	11	10	12	9	9	17	21	16	24	19	30	29	22	38	9	9	9	9	9	11	9	10	9	12	12	12	9	11	9	9
280	2117	17902216	152	152_2117	9	30	34	32	29	33	40	34	28	33	28	38	34	30	36	34	33	26	33	34	35	33	34	33	34	37	32	32	36	39	32	35
281	90	761000	153	153_ 90	37	38	9	10	40	40	37	40	58	51	55	55	65	57	63	67	59	9	9	9	9	33	34	37	33	9	32	35	43	40	33	40
282	2112	17859949	153	153_2112	31	31	9	10	32	9	9	27	9	9	9	9	37	29	9	9	30	9	9	9	9	28	29	9	31	9	36	9	9	29	33	9
283	371	3137367	154	154_ 371	40	52	40	61	54	59	50	57	54	54	56	52	53	59	53	58	69	62	67	86	65	56	67	62	46	55	44	61	37	33	49	48
284	2109	17834583	154	154_2109	78	92	79	82	88	85	90	91	85	98	93	91	95	90	89	90	86	93	91	100	95	87	93	90	90	95	93	90	83	88	92	95
285	70	591800	155	155_ 70	65	55	67	81	59	79	87	82	86	53	86	59	78	25	87	75	81	86	79	44	78	74	9	84	48	80	91	86	80	82	86	79
286	2112	17859949	155	155_2112	383	401	402	419	407	406	425	411	395	396	370	382	392	406	397	402	387	401	419	408	422	423	394	398	425	440	435	404	399	407	412	400
287	100	845933	156	156_ 100	9	9	9	9	28	28	9	21	61	9	9	9	91	117	56	87	9	9	9	19	9	9	9	9	9	9	29	9	19	9	9	9
288	2113	17868401	156	156_2113	66	78	79	76	87	92	90	95	80	95	77	85	91	86	84	90	86	86	83	95	90	87	86	85	88	95	90	92	80	97	86	90
289	177	1496950	157	157_ 177	9	31	29	9	35	9	30	9	9	40	55	46	69	67	9	56	9	9	9	9	9	9	9	9	9	9	9	9	9	9	9	9
290	444	3754567	157	157_ 444	9	81	79	9	9	69	161	82	9	9	9	9	9	9	58	9	9	9	88	9	9	59	108	86	9	9	9	9	9	9	9	9
291	2109	17834583	157	157_2109	79	89	90	91	90	76	81	82	86	84	91	78	81	73	78	83	89	86	90	76	89	70	83	84	87	85	88	89	98	89	86	81
292	319	2697617	158	158_ 319	9	9	9	9	9	9	9	9	68	53	74	57	87	80	65	59	9	9	9	9	9	9	9	9	9	9	9	9	34	25	9	9
293	345	2917533	158	158_ 345	48	64	49	61	71	73	78	78	137	121	137	128	148	151	130	146	67	61	62	71	68	63	70	67	9	9	37	42	39	37	9	39
294	375	3171183	158	158_ 375	9	9	9	9	18	9	9	9	52	29	53	9	56	59	54	50	9	9	9	9	9	9	9	9	9	9	9	9	28	35	9	33
295	2121	17936050	158	158_2121	9	44	46	47	9	42	47	42	41	42	9	44	36	53	40	37	38	45	45	45	38	9	40	40	9	46	9	47	54	45	44	47
296	66	557983	159	159_ 66	9	9	9	9	9	9	9	9	9	160	9	9	9	136	9	9	146	9	9	9	130	141	136	154	9	165	154	9	150	9	9	9
297	75	634083	159	159_ 75	126	9	9	62	9	127	9	9	134	13	79	80	9	140	143	54	125	160	157	9	9	9	133	9	162	155	154	155	135	153	9	9
298	160	1353217	159	159_ 160	53	25	12	45	9	9	9	43	9	13	9	9	9	9	9	9	40	11	9	39	9	44	9	9	9	82	49	9	9	10	9	9
299	226	1911317	159	159_ 226	50	62	107	9	9	57	9	9	9	13	9	9	9	9	9	9	9	89	9	44	9	9	9	9	101	9	9	9	65	10	9	9
300	2136	18062866	159	159_2136	430	391	441	406	393	444	9	452	444	467	9	9	408	428	459	9	9	465	430	476	416	443	435	500	9	437	441	457	462	444	415	418
301	232	1962050	160	160_ 232	56	9	37	9	56	60	9	9	186	130	192	135	241	253	203	217	9	9	9	9	9	9	9	9	9	9	47	9	9	61	47	56
302	344	2909083	160	160_ 344	9	9	23	9	33	9	9	9	9	50	9	60	69	66	62	76	9	9	9	9	9	9	35	9	9	9	9	9	9	9	9	9
303	355	3002083	160	160_ 355	9	9	9	9	25	9	9	9	64	79	9	83	65	95	9	58	9	9	9	9	9	9	9	9	9	9	9	9	9	38	9	9
304	459	3881483	160	160_ 459	596	572	572	612	734	796	683	780	242	149	379	92	351	224	342	291	853	820	830	925	929	938	896	867	388	636	535	618	385	316	528	271
305	522	4414134	160	160_ 522	176	176	186	174	165	191	166	177	164	183	9	168	9	9	9	9	191	175	176	175	176	175	192	177	175	170	177	169	179	165	171	173
306	527	4456400	160	160_ 527	9	9	9	9	9	9	9	9	181	9	219	9	248	271	240	268	9	9	9	9	9	9	9	9	142	169	185	170	218	191	197	163
307	585	4947067	160	160_ 585	291	269	296	291	295	290	274	296	327	318	290	286	318	309	323	297	323	301	310	294	302	296	331	324	291	319	298	311	297	307	290	296
308	2131	18020584	160	160_2131	93	89	9	109	105	110	97	93	87	89	65	130	126	132	128	67	108	113	118	120	125	115	96	128	61	110	112	116	115	124	123	84
309	127	1074200	161	161_ 127	9	27	9	9	9	9	9	28	9	9	9	9	9	9	9	9	44	44	49	9	24	9	39	56	9	34	27	9	27	9	25	24
310	306	2587700	161	161_ 306	9	9	9	9	9	9	9	9	116	67	122	73	208	185	224	169	9	9	9	9	9	9	9	9	9	34	25	9	36	37	9	40
311	459	3881483	161	161_ 459	99	85	83	122	150	159	123	152	9	9	61	9	53	9	48	42	177	167	175	194	194	200	172	171	70	111	95	116	49	42	90	38
312	490	4143567	161	161_ 490	47	44	39	50	35	60	53	71	9	9	9	9	9	9	9	9	41	9	9	9	31	53	9	45	9	9	9	9	9	9	9	9
313	526	4447950	161	161_ 526	9	9	9	9	9	9	9	9	9	33	9	9	38	9	35	47	9	9	9	9	9	9	9	9	9	37	31	9	36	33	34	34
314	586	4955517	161	161_ 586	9	26	9	9	31	9	33	9	9	28	9	9	43	9	35	9	9	9	9	9	32	9	9	33	9	33	28	36	29	36	33	35
315	690	5835000	161	161_ 690	9	21	9	9	28	9	9	40	9	9	71	9	55	9	69	68	9	9	9	9	9	9	9	28	9	9	21	9	19	9	9	19
316	748	6325383	161	161_ 748	92	98	75	81	68	76	71	85	9	36	9	9	49	9	46	42	111	88	90	71	45	77	59	80	9	9	9	9	9	9	9	9
317	113	955833	162	162_ 113	9	9	9	9	23	9	9	9	73	58	89	51	89	106	78	81	17	9	9	9	9	29	9	9	9	9	22	9	9	9	9	9
318	171	1446217	162	162_ 171	9	36	35	39	49	42	49	9	89	64	79	80	74	81	92	80	37	9	9	46	33	31	9	33	40	9	31	32	48	41	41	60
319	361	3052817	162	162_ 361	374	63	268	157	366	438	339	521	275	147	250	170	412	415	326	360	64	74	73	193	320	198	324	97	9	9	9	9	9	9	9	9
320	496	4194300	162	162_ 496	9	9	9	9	41	9	28	9	58	9	62	41	90	80	80	76	9	9	9	9	9	9	9	9	9	9	9	9	9	41	9	30
321	585	4947067	162	162_ 585	58	44	39	32	147	78	96	114	186	184	149	200	166	209	125	180	36	46	59	88	84	51	9	56	192	122	164	150	173	173	173	161
322	2108	17826134	162	162_2108	44	49	41	46	41	9	43	9	43	9	47	36	47	38	9	9	35	46	51	43	36	35	9	39	9	9	35	37	9	47	43	42
323	362	3061267	163	163_ 362	45	9	26	9	47	52	38	82	43	9	33	27	51	60	40	42	9	9	9	9	41	24	42	9	9	9	9	9	9	9	9	9
324	379	3205000	163	163_ 379	9	9	9	9	9	9	9	9	203	9	98	61	128	112	129	190	9	9	9	9	9	9	9	9	56	70	9	9	202	232	62	262
325	538	4549400	163	163_ 538	91	83	88	98	84	98	70	95	88	63	94	66	90	130	86	86	98	91	89	79	62	74	62	74	9	9	14	9	9	9	9	9
326	627	5302166	163	163_ 627	31	53	28	9	43	30	33	39	35	41	35	33	43	46	35	38	39	34	40	38	38	36	36	40	33	45	43	35	37	40	43	44
327	748	6325383	163	163_ 748	68	69	66	66	55	54	60	64	9	9	9	9	30	41	29	9	67	67	67	57	43	68	40	61	9	9	9	9	9	9	9	9
328	839	7094867	163	163_ 839	342	508	312	295	333	352	324	350	343	331	350	329	360	367	338	369	343	334	299	323	327	319	330	329	282	295	301	294	292	270	282	284
329	1201	10155967	163	163_1201	9	30	9	9	9	9	9	9	9	9	9	34	9	9	9	9	33	9	9	9	9	43	9	39	9	9	9	27	48	25	9	9
330	1887	15957183	163	163_1887	9	9	9	9	9	9	21	35	9	9	9	21	9	16	9	9	18	9	9	32	9	9	9	21	9	9	16	9	18	9	9	9
331	256	2164967	164	164_ 256	131	173	137	96	89	116	173	143	79	78	73	55	50	72	93	70	112	146	143	85	87	107	147	159	9	9	9	9	9	9	9	9
332	278	2350967	164	164_ 278	9	9	9	9	9	9	9	9	61	9	50	9	64	59	50	60	9	9	9	38	9	9	42	33	9	9	9	9	9	9	9	9
333	302	2553883	164	164_ 302	9	9	9	9	30	9	9	9	59	79	55	56	37	44	60	30	9	9	9	9	9	9	9	9	9	9	9	9	9	9	9	9
334	359	3035900	164	164_ 359	9	9	9	9	35	46	41	61	9	9	9	9	49	54	9	40	9	9	9	26	9	9	38	9	9	9	9	9	9	9	9	9
335	490	4143567	164	164_ 490	9	9	56	9	310	83	143	153	147	169	102	190	138	226	79	136	9	9	66	126	96	52	44	73	210	91	148	117	174	178	159	145
336	588	4972434	164	164_ 588	9	9	9	9	62	9	36	42	67	70	60	80	71	89	47	72	9	9	9	26	9	9	9	9	74	9	67	56	74	77	68	67
337	838	7086400	164	164_ 838	9	64	44	9	37	54	45	47	44	9	51	9	57	53	49	56	9	9	9	45	47	40	46	43	9	9	41	9	9	37	39	40
338	92	778000	165	165_ 92	16	14	9	9	9	9	15	9	9	9	9	9	9	9	9	9	28	25	21	9	9	15	9	18	9	9	9	9	9	9	9	9
339	217	1835133	165	165_ 217	71	35	65	43	59	73	38	61	163	130	147	114	188	199	177	143	72	86	53	42	70	365	95	114	59	59	78	65	90	97	93	107
340	285	2410150	165	165_ 285	9	9	9	9	9	9	9	9	44	27	46	25	59	37	40	27	9	9	9	9	9	9	9	10	9	9	10	9	9	9	9	9
341	428	3619283	165	165_ 428	9	9	9	9	9	9	9	9	36	9	36	26	48	64	29	57	9	9	9	9	9	9	9	9	28	12	12	24	22	19	9	29
342	468	3957567	165	165_ 468	9	9	9	16	9	9	9	9	54	81	9	182	9	9	9	9	17	9	9	9	9	9	9	9	9	9	9	23	14	17	9	27
343	490	4143567	165	165_ 490	9	9	9	9	31	9	15	9	9	9	9	17	9	19	9	17	9	9	9	17	9	9	9	9	9	9	15	9	16	18	16	9
344	532	4498667	165	165_ 532	64	42	44	45	36	43	38	42	65	25	55	24	77	94	67	69	38	37	31	28	9	24	21	24	9	9	9	9	9	9	9	9
345	549	4642400	165	165_ 549	9	9	9	9	9	9	9	9	26	18	30	23	29	41	20	30	9	9	9	9	9	9	9	9	9	9	9	9	9	9	9	9
346	576	4870966	165	165_ 576	9	9	9	9	9	9	9	9	36	37	40	40	31	45	31	25	9	9	9	9	9	9	9	9	9	9	9	9	9	9	9	9
347	2031	17174850	165	165_2031	24	14	22	29	28	27	22	21	9	9	9	9	9	17	9	17	14	15	22	18	19	14	9	15	9	9	9	9	9	9	9	9
348	220	1860600	166	166_ 220	44	34	33	39	40	36	32	37	67	45	61	43	74	93	64	71	44	43	36	35	33	65	35	34	20	27	28	25	25	24	31	9
349	275	2325600	166	166_ 275	9	9	9	9	9	9	17	16	19	44	36	35	43	50	9	40	9	9	9	9	9	9	9	9	15	9	22	22	22	30	27	9
350	294	2486250	166	166_ 294	607	531	562	566	661	730	710	784	1314	1245	1286	1059	1380	1353	1463	1119	601	670	522	567	657	1262	788	870	752	896	710	766	853	751	786	897
351	2114	17876867	166	166_2114	29	33	34	9	28	25	25	24	30	26	25	9	27	23	9	24	25	28	26	9	29	26	27	23	28	29	29	24	30	30	26	9
352	89	752550	167	167_ 89	9	13	15	14	9	9	14	16	9	9	9	9	9	9	9	9	15	9	9	12	12	9	9	9	9	9	11	9	11	9	9	9
353	103	871283	167	167_ 103	12	9	9	9	18	9	10	24	112	41	62	64	147	159	68	157	9	9	9	9	9	9	9	9	14	9	15	9	14	9	9	9
354	294	2486250	167	167_ 294	93	91	74	101	130	160	155	172	492	413	446	284	533	487	588	324	120	122	98	96	139	433	168	192	147	220	143	154	204	154	175	211
355	1676	14172650	167	167_1676	9	9	39	45	37	9	9	41	22	32	22	24	23	9	9	9	36	9	33	41	43	9	42	24	9	20	26	9	17	19	21	21
356	1682	14223383	167	167_1682	41	33	36	9	9	40	44	9	9	9	9	9	9	18	9	9	9	40	9	9	9	34	9	9	19	25	9	22	9	9	9	9
357	1971	16667566	167	167_1971	71	80	68	85	79	81	79	80	80	104	92	96	81	86	91	85	74	104	86	84	59	69	71	77	71	75	78	79	67	71	68	72
358	2117	17902216	167	167_2117	23	28	25	21	22	26	26	23	25	9	22	26	20	21	9	23	19	23	18	20	22	9	22	23	24	18	23	21	27	20	25	21
359	99	837383	168	168_ 99	20	35	9	24	17	22	19	9	41	9	9	9	39	49	23	46	39	21	25	9	9	9	9	22	9	9	9	9	9	9	9	9
360	117	989667	168	168_ 117	17	17	9	22	18	27	16	25	9	9	9	9	9	25	9	28	9	9	9	9	9	9	9	9	9	9	9	9	9	9	9	9
361	168	1420850	168	168_ 168	9	9	9	9	23	9	9	34	26	23	9	26	34	36	9	33	9	9	9	9	9	9	9	9	9	9	9	9	9	9	9	9
362	191	1615317	168	168_ 191	26	9	27	19	27	29	9	9	20	9	9	9	21	9	9	24	9	9	18	9	20	21	20	9	9	9	9	9	9	26	9	9
363	272	2300250	168	168_ 272	9	9	9	9	39	28	28	44	62	76	63	70	59	76	42	57	9	9	15	9	23	9	9	9	44	30	47	48	52	75	57	49
364	294	2486250	168	168_ 294	9	9	9	9	9	9	9	25	84	84	76	47	94	95	112	77	9	9	9	9	9	78	30	34	9	38	9	9	29	30	27	9
365	160	1353217	169	169_ 160	51	66	66	60	35	59	50	33	9	15	9	9	9	17	16	9	66	58	54	49	41	56	41	64	9	12	9	9	9	9	9	9
366	255	2156517	169	169_ 255	39	25	38	23	9	43	46	43	21	23	15	9	9	19	30	20	39	42	43	26	9	30	47	43	9	9	9	9	9	9	9	9
367	305	2579250	169	169_ 305	9	9	9	9	9	9	9	9	57	38	55	35	58	75	54	73	9	9	9	9	9	9	9	9	9	27	21	38	9	32	9	25
368	485	4101300	169	169_ 485	59	100	65	96	79	90	71	80	28	32	27	26	32	27	36	27	96	85	89	84	77	75	73	72	9	14	9	9	9	9	9	9
369	87	735533	170	170_ 87	68	60	60	63	83	82	62	75	82	93	77	83	85	93	88	88	54	44	38	53	57	58	50	53	62	63	57	60	67	65	54	59
370	103	871283	170	170_ 103	9	10	9	9	9	12	9	20	9	9	30	28	51	68	33	66	9	9	9	9	9	9	9	9	9	9	9	9	9	9	9	9
371	140	1184117	170	170_ 140	24	42	26	46	41	48	46	46	45	43	57	50	54	53	45	48	54	45	47	40	47	47	50	53	52	48	48	47	51	45	43	52
372	156	1319400	170	170_ 156	16	9	25	14	9	9	9	9	9	9	9	9	9	17	9	9	29	9	9	9	9	9	16	9	9	9	20	9	24	16	9	9
373	191	1615317	170	170_ 191	9	77	9	9	45	9	74	9	9	9	14	9	9	9	9	9	9	102	9	9	9	9	70	91	9	70	45	9	9	50	9	9
374	199	1682950	170	170_ 199	59	9	59	94	91	93	87	97	89	87	76	89	76	78	71	9	109	9	9	9	86	109	88	95	88	85	72	73	99	101	60	108
375	215	1818233	170	170_ 215	41	32	32	9	54	9	52	52	55	9	54	52	67	63	9	66	9	9	9	25	9	9	9	31	35	32	32	9	38	41	9	9
376	254	2148050	170	170_ 254	73	118	85	86	77	114	136	130	79	82	60	38	31	73	109	74	133	139	153	97	70	110	153	155	9	9	9	9	9	9	9	9
377	332	2807533	170	170_ 332	23	9	11	9	17	23	16	31	126	60	86	72	144	199	112	155	9	9	9	9	9	9	9	9	9	9	9	9	14	15	9	9
378	393	3323367	170	170_ 393	25	10	16	9	25	21	16	31	59	48	48	45	58	63	49	58	9	9	9	9	9	9	9	9	9	9	9	9	9	9	9	9
379	485	4101300	170	170_ 485	23	54	30	47	38	43	37	40	9	9	9	9	9	21	9	9	39	43	36	37	41	46	39	37	9	9	9	9	9	9	9	9
380	571	4828700	170	170_ 571	10	9	9	9	9	27	9	9	9	9	32	9	9	9	9	29	9	9	28	9	9	9	9	9	9	31	26	25	25	25	9	9
381	578	4887883	170	170_ 578	14	30	18	29	25	9	25	22	9	27	9	26	30	28	32	9	31	30	9	29	27	32	33	31	24	9	9	9	9	9	9	25
382	705	5961833	170	170_ 705	9	9	16	9	19	22	14	20	9	9	9	9	9	9	9	9	24	26	17	28	38	26	36	25	9	9	9	9	9	9	9	9
383	979	8278717	170	170_ 979	9	9	9	9	9	9	23	32	9	32	19	36	32	51	9	24	9	9	9	9	9	9	9	9	14	9	9	9	9	9	9	9
384	91	769450	171	171_ 91	9	24	24	27	9	28	22	26	16	23	16	23	21	20	27	9	28	29	25	24	17	23	21	27	9	15	19	22	22	15	9	9
385	98	828917	171	171_ 98	9	9	9	9	9	9	9	9	295	154	283	171	331	278	283	268	9	9	9	9	9	9	9	9	9	9	9	9	21	25	9	9
386	256	2164967	171	171_ 256	36	48	34	48	41	60	75	69	36	36	27	9	9	42	61	9	64	77	73	45	36	59	74	79	9	9	9	9	9	9	9	9
387	329	2782167	171	171_ 329	9	9	9	9	9	9	9	9	53	23	36	29	73	84	43	68	9	9	9	9	9	9	9	9	9	9	9	9	9	9	9	9
388	686	5801183	171	171_ 686	47	47	50	44	40	42	46	52	51	46	50	42	54	64	55	53	40	32	37	41	31	39	38	36	9	17	9	18	19	9	19	9
389	86	727083	172	172_ 86	22	20	18	20	18	26	16	24	9	9	19	16	9	14	15	9	24	19	20	18	21	17	19	21	19	9	21	20	17	20	23	15
390	141	1192567	172	172_ 141	9	9	14	9	20	20	9	9	9	9	9	9	9	9	9	9	26	27	18	9	20	17	9	9	9	9	24	9	22	26	9	23
391	155	1310933	172	172_ 155	18	9	27	28	42	23	35	12	29	9	35	28	31	9	33	9	30	9	25	41	22	9	17	19	39	32	40	43	41	39	27	32
392	185	1564583	172	172_ 185	9	9	16	27	25	9	23	9	9	9	9	9	9	9	9	9	9	9	9	9	29	9	31	9	23	9	9	9	9	9	9	23
393	190	1606850	172	172_ 190	9	9	26	38	9	9	31	9	9	9	9	9	9	19	9	9	41	45	36	9	34	9	37	42	9	9	21	9	32	9	25	9
394	197	1666033	172	172_ 197	9	26	32	39	39	9	41	50	9	9	9	41	9	30	30	9	46	39	40	51	28	9	33	39	40	9	36	9	37	38	30	43
395	218	1843600	172	172_ 218	78	102	79	125	109	145	115	156	467	381	467	472	462	448	471	538	84	76	58	99	64	55	61	75	324	275	158	99	372	369	238	429
396	260	2198783	172	172_ 260	9	9	18	9	13	25	19	19	24	9	26	20	23	28	22	9	19	18	17	13	9	9	16	22	9	9	9	9	9	9	9	9
397	486	4109750	172	172_ 486	263	168	226	209	262	315	224	328	255	180	231	160	214	296	262	285	274	302	288	286	332	355	302	333	259	191	241	237	265	354	252	313
398	579	4896333	172	172_ 579	9	9	9	9	9	9	9	13	9	9	9	9	9	14	14	9	9	9	10	14	9	9	9	14	9	9	12	9	11	13	9	9
399	1078	9115833	172	172_1078	9	9	9	9	23	25	24	9	9	9	32	25	30	28	30	9	9	9	16	15	9	9	9	10	9	9	15	24	9	9	9	19
400	83	701717	173	173_ 83	43	36	32	9	31	9	40	41	9	24	9	23	9	9	9	9	59	46	38	37	29	28	9	32	33	27	42	33	40	40	29	32
401	134	1133383	173	173_ 134	53	72	61	64	47	41	53	50	9	28	9	9	9	9	9	9	100	76	82	64	54	66	44	71	44	40	29	42	40	32	41	31
402	215	1818233	173	173_ 215	9	9	9	9	9	9	9	9	60	43	62	48	58	55	46	70	9	9	9	9	9	9	9	9	31	27	9	9	38	37	9	43
403	485	4101300	173	173_ 485	9	26	32	9	30	9	9	49	9	24	9	24	28	48	41	9	33	40	46	43	53	50	9	43	30	29	28	29	9	45	40	52
404	2116	17893766	173	173_2116	157	145	167	160	176	178	182	182	174	176	174	172	173	153	157	145	172	181	186	161	182	172	160	176	191	179	176	180	186	186	189	176
405	153	1294033	174	174_ 153	13	9	9	22	28	9	21	16	39	35	45	9	61	58	39	60	17	9	9	9	9	9	9	9	9	9	20	9	30	23	9	9
406	213	1801317	174	174_ 213	26	43	9	60	46	53	49	69	216	172	206	204	196	210	210	231	40	9	25	38	24	9	22	27	139	121	69	9	148	160	103	177
407	275	2325600	174	174_ 275	9	9	9	9	35	9	17	38	117	99	94	121	139	178	90	131	9	9	9	9	9	9	9	9	9	9	21	9	21	55	31	9
408	2116	17893766	174	174_2116	19	9	9	16	15	9	16	14	9	9	9	9	9	9	9	9	20	9	19	9	9	9	9	14	9	9	18	9	11	19	9	9
409	99	837383	175	175_ 99	34	9	31	9	55	67	45	91	636	473	642	305	793	734	653	628	9	9	9	9	36	91	32	9	41	61	41	73	58	65	56	45
410	138	1167200	175	175_ 138	38	9	29	9	42	44	35	9	46	9	67	9	38	61	9	34	9	9	9	9	25	9	9	9	9	9	9	9	9	9	9	9
411	215	1818233	175	175_ 215	9	9	9	9	9	9	9	9	39	9	45	31	43	42	47	48	9	9	9	9	9	9	9	9	9	9	9	9	9	22	9	25
412	365	3086633	175	175_ 365	9	9	9	9	9	22	9	34	9	9	9	30	9	40	33	41	9	9	9	9	29	9	9	9	9	9	9	9	9	9	9	22
413	572	4837150	175	175_ 572	433	349	432	408	472	515	440	491	262	231	291	274	256	256	276	281	470	471	454	471	425	477	427	452	166	211	202	178	188	203	203	212
414	581	4913250	175	175_ 581	228	208	246	229	231	282	263	284	104	96	86	114	95	105	118	96	233	253	261	251	256	287	240	239	70	88	88	74	71	77	75	73
415	2115	17885317	175	175_2115	155	174	177	194	182	177	190	185	182	166	182	166	175	171	180	173	172	184	179	184	181	195	178	172	177	188	181	161	199	201	170	193
416	102	862833	176	176_ 102	34	17	37	29	42	41	43	45	93	43	73	35	143	156	86	141	9	9	9	9	17	9	9	9	9	9	9	9	9	9	9	9
417	215	1818233	176	176_ 215	9	9	9	9	9	9	9	9	41	31	41	31	36	32	34	39	9	9	9	9	9	9	9	9	9	9	9	9	25	27	9	27
418	459	3881483	176	176_ 459	9	9	9	9	9	20	9	18	9	9	9	9	9	9	9	9	23	23	25	28	31	30	29	9	9	9	9	9	12	9	9	9
419	572	4837150	176	176_ 572	61	48	60	63	88	95	76	82	35	32	41	41	36	41	42	44	83	86	74	85	76	89	77	69	9	37	30	9	27	29	33	28
420	587	4963967	176	176_ 587	9	9	9	9	9	49	9	9	28	39	19	37	28	38	24	25	9	9	9	9	49	42	9	9	42	22	31	9	35	30	32	26
421	600	5073884	176	176_ 600	9	9	18	9	29	34	9	57	93	69	115	57	156	164	119	143	9	9	9	9	22	15	9	9	9	9	9	9	33	32	9	26
422	113	955833	177	177_ 113	177	87	9	127	102	131	114	125	69	62	65	108	103	92	87	85	9	9	46	96	112	9	113	45	75	65	53	28	130	88	55	9
423	147	1243300	177	177_ 147	298	118	221	204	194	283	181	240	93	65	9	215	44	9	9	87	87	82	51	140	195	90	160	49	161	116	94	37	247	205	124	222
424	459	3881483	177	177_ 459	9	9	9	9	9	9	9	82	134	9	94	107	152	194	9	184	76	9	9	9	9	9	10	9	9	9	9	9	9	9	9	9
425	2115	17885317	177	177_2115	123	126	127	114	123	117	134	122	110	117	114	109	117	131	121	120	117	96	109	83	115	105	109	126	114	121	108	102	126	138	109	124
426	116	981200	178	178_ 116	9	9	9	9	9	9	37	49	34	9	37	35	42	47	9	9	9	9	9	9	9	9	9	9	15	9	9	9	9	9	9	9
427	120	1015017	178	178_ 120	28	14	9	31	36	53	9	56	9	35	9	9	9	9	48	9	9	16	9	9	36	27	25	23	9	9	22	27	9	34	22	9
428	187	1581500	178	178_ 187	73	33	69	94	131	124	117	145	130	131	127	129	120	112	125	118	9	33	32	88	105	99	80	57	114	129	123	9	9	137	121	9
429	255	2156517	178	178_ 255	27	18	26	17	9	23	29	33	9	9	9	9	9	9	9	9	25	34	26	9	9	22	24	28	9	9	9	9	9	9	9	9
430	266	2249517	178	178_ 266	16	9	9	9	25	23	15	9	113	125	86	103	93	112	110	63	9	9	9	9	9	9	9	9	17	16	9	9	11	18	9	9
431	295	2494700	178	178_ 295	22	23	34	26	55	9	27	31	47	41	61	30	94	73	64	51	32	21	29	36	40	30	33	34	9	30	34	23	24	37	40	35
432	307	2596167	178	178_ 307	23	23	28	21	27	9	9	41	212	124	239	150	404	312	379	321	9	13	9	9	9	9	9	9	58	64	59	56	73	62	51	72
433	338	2858350	178	178_ 338	20	42	9	32	9	28	29	25	9	9	9	9	9	9	9	18	64	57	52	33	30	38	30	37	9	9	9	9	9	9	9	9
434	360	3044350	178	178_ 360	25	13	9	14	23	9	20	32	42	38	29	41	40	72	24	53	15	13	9	9	14	18	21	15	30	26	21	33	31	30	20	9
435	459	3881483	178	178_ 459	9	13	9	15	9	9	9	20	9	9	9	9	9	9	9	9	16	19	9	9	21	9	9	16	16	14	12	9	9	9	9	9
436	521	4405667	178	178_ 521	34	29	33	29	28	33	33	31	36	9	34	24	34	32	38	34	29	36	28	31	36	38	42	33	27	36	26	34	33	32	30	39
437	585	4947067	178	178_ 585	586	238	424	209	1538	792	901	1128	1139	1243	952	1307	1036	1431	778	1080	268	324	414	702	749	365	289	409	1302	796	1125	944	1219	1217	1129	1066
438	113	955833	179	179_ 113	61	9	50	59	33	69	56	75	95	46	101	92	84	89	87	101	39	9	9	53	9	9	9	29	36	41	9	9	62	9	42	55
439	172	1454667	179	179_ 172	212	169	214	183	207	221	198	232	359	255	359	316	365	333	379	372	142	131	133	186	176	140	140	140	161	171	146	156	225	193	155	227
440	586	4955517	179	179_ 586	9	9	9	9	372	117	154	220	232	279	173	322	202	353	130	209	9	9	9	9	9	9	9	9	311	9	217	170	257	254	232	218
441	2114	17876867	179	179_2114	147	162	158	170	162	181	170	167	182	188	168	176	180	173	172	177	170	177	162	168	164	156	163	185	166	178	180	179	185	191	171	165
442	181	1530767	180	180_ 181	9	25	32	9	29	29	27	9	55	42	48	46	57	56	58	60	9	9	9	9	9	9	9	9	22	9	27	27	27	24	9	20
443	250	2114233	180	180_ 250	139	105	105	111	131	113	99	117	257	199	299	197	324	379	247	270	110	97	91	91	92	97	81	84	83	116	106	122	99	81	95	82
444	276	2334067	180	180_ 276	38	40	33	41	62	48	54	60	99	98	94	86	97	119	70	90	140	126	141	159	128	125	138	137	55	54	63	65	70	75	61	67
445	305	2579250	180	180_ 305	9	9	9	9	9	9	9	9	58	52	41	47	66	59	46	43	9	9	9	9	9	9	9	9	9	9	9	9	19	17	9	9
446	361	3052817	180	180_ 361	834	88	460	200	594	806	544	1147	403	181	363	208	673	770	468	534	76	84	83	247	473	231	494	119	9	9	9	9	44	35	9	26
447	585	4947067	180	180_ 585	73	19	47	9	349	108	141	198	234	250	165	281	187	316	112	183	30	39	52	103	110	37	29	50	267	108	209	146	237	253	209	195
448	2112	17859949	180	180_2112	31	32	30	30	31	33	35	34	30	31	42	35	9	30	40	34	39	31	37	31	38	32	38	39	33	30	41	32	34	36	9	33
449	361	3052817	181	181_ 361	102	9	51	9	77	124	69	197	49	9	42	9	97	116	68	69	9	9	9	34	62	33	59	9	9	9	9	9	9	9	9	9
450	532	4498667	181	181_ 532	9	49	43	49	59	39	55	39	49	53	39	43	64	36	40	9	37	9	43	30	46	35	42	54	9	32	36	44	28	27	9	9
451	587	4963967	181	181_ 587	9	9	9	9	43	17	9	33	9	32	9	34	9	43	9	9	9	9	9	26	9	9	9	9	35	9	25	9	29	27	9	9
452	986	8337900	181	181_ 986	9	9	14	9	9	21	9	24	167	64	110	60	196	189	130	168	29	9	9	37	48	48	37	33	48	45	72	52	70	58	63	74
453	1214	10265883	181	181_1214	9	9	9	9	9	9	9	9	126	55	83	9	134	140	79	146	9	9	9	9	9	9	9	28	37	9	9	9	61	54	58	65
454	1839	15551250	181	181_1839	153	133	164	200	137	162	168	180	186	187	159	155	177	119	168	156	151	176	173	176	185	173	173	194	69	97	95	96	86	89	93	82
455	1877	15872633	181	181_1877	9	9	74	9	9	76	9	97	95	84	88	9	9	80	9	9	9	9	38	41	9	9	9	34	9	70	67	9	62	9	9	9
456	1890	15982533	181	181_1890	198	190	211	263	181	229	223	251	262	238	214	227	252	192	221	236	190	194	204	208	222	193	207	185	104	139	139	151	126	124	143	121
457	1902	16084000	181	181_1902	9	9	101	9	79	124	9	130	141	117	114	9	9	96	106	9	9	9	9	60	9	9	9	60	87	95	92	94	94	87	9	9
458	1908	16134733	181	181_1908	9	9	90	9	9	9	9	9	130	108	88	9	9	101	100	9	9	9	9	73	9	9	9	82	9	61	9	9	66	67	9	9
459	1958	16557568	181	181_1958	9	26	27	9	25	42	33	38	29	9	9	9	9	27	9	9	9	9	9	9	9	9	9	9	9	17	9	9	21	9	9	9
460	2113	17868401	181	181_2113	9	27	36	9	34	31	34	35	33	35	33	35	43	35	38	9	40	9	42	39	9	9	33	40	37	35	36	46	36	40	9	44
461	96	811917	182	182_ 96	89	18	85	47	153	192	96	128	124	169	176	170	99	107	125	111	28	24	34	102	142	104	124	70	64	78	93	76	107	86	115	93
462	116	981200	182	182_ 116	9	24	55	44	94	88	63	116	150	112	133	122	131	157	141	155	22	18	12	39	62	43	47	32	76	67	75	90	66	74	62	74
463	155	1310933	182	182_ 155	89	21	52	9	83	80	59	115	223	112	162	144	244	282	190	262	9	15	9	28	44	9	32	27	68	56	68	78	58	73	44	65
464	168	1420850	182	182_ 168	9	9	9	9	9	9	9	9	9	9	30	9	9	9	33	9	9	9	9	9	9	9	9	12	9	9	10	12	13	19	13	14
465	217	1835133	182	182_ 217	162	105	139	96	132	136	94	146	369	282	341	278	389	429	368	320	152	182	109	102	152	699	194	250	139	134	168	143	193	181	235	233
466	274	2317150	182	182_ 274	9	9	9	9	9	9	9	17	26	24	18	32	30	31	15	22	9	9	9	9	9	9	9	9	15	9	14	15	15	19	23	16
467	361	3052817	182	182_ 361	104	10	53	24	69	110	65	161	39	21	36	27	88	98	59	71	9	9	14	29	55	25	55	17	9	9	9	9	9	9	9	9
468	443	3746100	182	182_ 443	31	9	23	9	32	42	25	37	107	63	95	78	128	142	107	117	9	9	9	9	25	9	23	14	31	31	32	28	40	43	29	35
469	461	3898383	182	182_ 461	9	9	9	9	9	9	9	16	9	9	9	9	9	9	9	9	9	12	9	9	9	9	14	12	9	14	10	13	9	9	14	9
470	536	4532500	182	182_ 536	9	13	14	9	18	9	9	15	42	20	35	9	40	62	66	39	22	16	9	9	9	9	9	9	9	9	9	9	9	9	9	9
471	578	4887883	182	182_ 578	308	449	280	328	399	331	333	318	308	426	595	403	814	351	884	323	472	310	421	333	402	311	281	326	252	395	519	292	285	265	292	357
472	601	5082334	182	182_ 601	36	21	29	34	9	9	19	52	56	9	41	9	82	101	58	104	50	36	40	34	48	65	44	9	9	9	9	9	9	14	9	9
473	657	5555800	182	182_ 657	9	17	19	9	9	9	9	23	9	9	9	9	40	51	25	53	9	24	9	9	9	31	9	9	9	9	9	9	9	9	9	9
474	1846	15610534	182	182_1846	16	24	25	27	26	29	26	32	33	33	19	24	9	9	32	30	9	31	29	27	32	22	9	35	9	9	9	9	9	13	9	9
475	1889	15974083	182	182_1889	29	26	27	47	33	36	37	36	41	44	28	32	45	34	43	32	28	23	29	35	30	20	25	25	9	22	21	9	9	22	9	9
476	1902	16084000	182	182_1902	9	10	9	30	21	22	9	9	9	20	9	15	9	9	9	20	9	9	9	9	9	9	9	9	9	14	25	9	9	13	9	9
477	2034	17200216	182	182_2034	9	14	9	9	9	9	9	9	9	9	9	14	21	25	20	9	9	15	9	9	9	9	9	9	19	14	9	21	9	14	19	9
478	2048	17318583	182	182_2048	9	9	17	9	9	20	9	19	9	9	9	18	22	22	19	9	9	9	9	9	9	9	9	9	9	16	9	9	9	21	18	9
479	2049	17327034	182	182_2049	20	15	17	9	9	9	9	9	9	9	9	17	9	25	9	9	9	17	9	9	9	9	9	9	9	17	9	9	9	19	9	9
480	2059	17411583	182	182_2059	9	9	17	9	9	17	9	9	9	9	9	9	9	9	9	23	9	9	9	9	20	9	9	9	16	12	9	9	9	14	18	9
481	2079	17580866	182	182_2079	82	73	89	66	77	69	75	76	70	62	67	74	70	68	69	71	68	67	88	66	76	56	61	74	71	71	80	75	70	74	77	66
482	2111	17851500	182	182_2111	15	11	17	9	18	15	15	11	9	9	9	9	9	18	9	10	12	12	13	9	9	11	11	13	15	13	16	12	12	13	9	9
483	89	752550	183	183_ 89	873	783	809	852	1041	1041	857	1041	1193	1161	1212	1208	1119	1165	1134	1103	857	758	575	806	896	826	736	802	809	828	747	735	857	833	572	757
484	583	4930150	183	183_ 583	15	9	12	10	16	11	52	10	12	94	126	89	202	9	232	18	22	9	84	15	86	19	20	11	56	10	15	10	9	12	9	15
485	2110	17843033	183	183_2110	457	416	433	457	463	452	470	449	447	452	454	459	459	471	438	451	458	462	453	470	472	454	457	471	460	471	459	445	453	464	446	430
486	89	752550	184	184_ 89	310	253	278	316	415	426	378	425	520	486	539	559	524	532	546	467	311	242	216	312	341	296	272	297	283	318	275	264	328	314	240	274
487	101	854383	184	184_ 101	9	49	9	9	87	113	71	113	235	101	9	140	9	9	201	9	9	9	9	77	89	94	78	65	90	100	95	87	112	109	123	107
488	192	1623767	184	184_ 192	29	9	35	9	9	9	9	9	9	9	9	9	32	40	10	9	9	9	9	9	9	9	9	9	9	49	42	34	46	45	44	56
489	274	2317150	184	184_ 274	9	9	9	9	9	9	9	9	36	9	46	46	34	36	10	9	9	9	9	9	9	9	9	9	9	9	31	42	37	44	44	39
490	393	3323367	184	184_ 393	291	53	169	129	271	280	173	386	647	487	568	600	730	811	584	717	9	9	9	47	95	54	9	9	9	9	9	9	96	89	47	89
491	587	4963967	184	184_ 587	9	9	9	9	9	9	9	9	38	9	30	46	49	41	10	9	9	9	9	9	9	9	9	9	9	9	32	9	36	9	33	9
492	2110	17843033	184	184_2110	84	79	81	102	94	99	83	96	90	86	101	101	94	94	90	94	87	89	104	94	89	102	98	96	101	92	99	101	113	102	89	97
493	68	574900	185	185_ 68	9	9	9	9	10	94	9	9	98	88	9	70	9	9	60	9	13	12	9	9	92	79	9	10	105	191	124	85	325	9	9	9
494	77	650983	185	185_ 77	54	40	9	208	10	9	9	9	104	96	9	10	9	9	9	140	13	12	101	9	9	9	180	330	9	190	117	9	308	155	97	9
495	89	752550	185	185_ 89	223	109	311	242	345	246	177	225	317	304	344	350	244	256	273	320	362	12	9	9	123	76	129	306	128	156	95	9	370	191	9	9
496	98	828917	185	185_ 98	9	9	88	11	10	9	9	9	776	196	365	356	826	987	529	1031	19	12	9	9	9	9	10	12	9	9	9	9	122	9	9	9
497	167	1412400	185	185_ 167	9	9	91	81	89	9	9	9	9	10	10	10	9	9	9	9	19	238	9	9	9	9	97	88	72	79	9	9	191	93	48	9
498	393	3323367	185	185_ 393	92	9	9	11	10	9	9	83	257	180	212	217	310	331	215	322	19	16	9	9	9	9	10	12	9	9	9	9	9	9	9	9
499	2108	17826134	185	185_2108	958	1033	952	1037	1081	1046	985	1084	980	1012	1039	991	1024	976	1020	956	1003	1008	1016	1022	1006	965	1069	975	1006	1029	1118	1010	996	998	1023	1034
500	2118	17910683	185	185_2118	228	9	232	252	9	9	9	9	9	9	9	275	9	9	9	273	11	9	9	9	272	9	9	9	9	9	283	231	9	9	9	9
501	89	752550	186	186_ 89	62	42	55	9	64	69	61	85	107	102	98	115	95	92	78	87	53	9	9	47	70	50	37	39	9	47	52	9	52	66	9	57
502	98	828917	186	186_ 98	9	9	9	9	9	9	9	9	107	47	56	11	125	143	76	146	11	9	9	9	9	9	9	9	9	9	9	9	9	9	9	37
503	203	1716767	186	186_ 203	9	39	30	9	37	9	55	57	51	55	56	11	10	53	70	61	54	67	64	60	9	59	56	59	9	9	72	57	56	60	69	56
504	284	2401700	186	186_ 284	9	29	9	9	9	48	9	44	9	9	9	11	10	9	77	70	71	65	69	82	9	9	9	71	9	9	104	9	9	9	9	67
505	392	3314917	186	186_ 392	9	9	9	9	9	9	9	9	98	62	94	94	132	151	85	128	9	9	9	9	9	9	9	9	9	9	9	9	9	9	9	9
506	2108	17826134	186	186_2108	101	113	106	164	130	152	148	162	144	149	164	142	143	133	169	135	137	146	154	133	142	147	154	139	151	165	176	134	155	146	128	133
507	67	566450	187	187_ 67	163	9	165	206	9	9	9	9	9	65	11	61	9	9	9	9	9	9	9	9	47	9	232	9	233	9	224	212	9	9	10	10
508	72	608717	187	187_ 72	156	9	9	9	9	9	9	9	106	9	197	9	128	9	9	119	9	9	58	9	9	9	9	9	9	9	11	217	9	219	10	10
509	77	650983	187	187_ 77	162	9	167	213	9	205	9	217	9	9	17	9	9	9	186	9	9	221	56	9	9	218	213	9	9	229	11	216	227	9	10	232
510	153	1294033	187	187_ 153	9	9	61	9	66	93	9	10	9	9	17	9	56	51	10	9	9	11	9	9	9	12	9	9	102	119	11	9	14	9	68	15
511	174	1471583	187	187_ 174	9	9	9	63	9	13	9	10	9	9	17	9	58	9	71	9	137	101	9	9	9	12	9	9	9	11	140	9	122	9	77	15
512	206	1742133	187	187_ 206	9	9	63	38	99	13	9	10	9	57	17	9	98	91	133	57	9	11	67	9	9	12	125	9	9	11	86	57	158	163	10	15
513	2108	17826134	187	187_2108	466	536	491	565	602	565	535	621	540	540	580	520	528	528	564	522	559	546	558	568	531	520	579	524	547	568	638	535	554	547	537	586
514	141	1192567	188	188_ 141	9	46	9	49	57	10	39	46	9	9	57	11	9	37	48	9	54	10	9	59	58	44	46	9	40	47	73	56	65	58	9	12
515	331	2799067	188	188_ 331	231	9	117	90	203	256	155	299	777	503	611	571	894	1015	739	936	9	10	9	9	62	9	9	9	69	9	10	9	124	141	9	151
516	371	3137367	188	188_ 371	341	291	303	306	374	393	311	378	1536	1224	1626	1030	1727	1742	1593	1525	486	472	378	355	425	1273	494	595	423	542	585	593	533	541	636	594
517	2108	17826134	188	188_2108	67	80	9	92	105	109	74	102	91	88	85	11	88	105	95	89	93	85	90	100	96	90	100	92	106	100	109	95	99	103	82	105
518	331	2799067	189	189_ 331	34	9	9	9	36	40	9	54	166	84	123	108	192	232	140	204	9	9	9	9	9	9	9	9	9	9	9	9	27	9	9	9
519	371	3137367	189	189_ 371	49	51	43	56	70	76	58	63	596	379	687	297	783	807	668	620	88	83	55	71	71	404	89	125	87	103	119	126	108	113	119	115
520	467	3949117	189	189_ 467	56	66	56	62	43	45	51	55	9	9	9	9	9	9	9	9	73	63	66	9	9	9	45	51	9	9	9	9	9	9	9	9
521	532	4498667	189	189_ 532	77	88	63	75	68	70	67	115	38	9	9	9	9	66	9	9	81	66	63	9	9	62	60	63	9	9	9	9	9	9	9	9
522	562	4752417	189	189_ 562	56	70	63	49	38	44	37	64	9	9	9	9	9	37	9	9	9	38	9	9	9	9	9	9	9	9	9	9	9	9	9	9
523	748	6325383	189	189_ 748	57	60	58	57	37	50	42	56	9	9	9	9	9	35	9	9	74	56	62	9	9	9	32	46	9	9	9	9	9	9	9	9
524	2108	17826134	189	189_2108	70	87	76	107	110	96	83	75	98	93	88	89	93	95	85	88	97	90	96	100	84	98	103	82	93	87	125	83	98	93	96	92
525	139	1175667	190	190_ 139	25	28	34	27	38	48	42	39	26	36	43	37	26	33	33	37	49	36	37	40	32	47	43	49	34	45	37	37	39	46	34	38
526	220	1860600	190	190_ 220	9	9	18	20	19	23	19	17	69	55	70	61	62	66	66	72	9	9	9	9	9	9	9	9	48	42	24	14	64	59	35	67
527	278	2350967	190	190_ 278	9	9	9	9	9	36	26	34	9	9	17	20	9	26	46	50	54	55	50	64	42	34	9	50	57	35	78	27	22	16	9	56
528	329	2782167	190	190_ 329	9	9	9	9	15	25	9	26	77	39	53	47	91	110	78	91	9	9	9	9	9	9	9	9	9	9	9	9	9	9	9	9
529	371	3137367	190	190_ 371	30	11	16	22	32	30	26	40	137	80	158	58	163	174	151	130	20	17	9	9	9	95	28	28	16	13	20	9	12	20	9	22
530	392	3314917	190	190_ 392	27	20	20	21	39	33	30	42	72	63	66	80	73	84	73	83	14	9	9	21	9	22	9	12	42	28	30	25	47	48	28	47
531	499	4219666	190	190_ 499	36	75	47	58	52	47	54	53	9	9	9	9	9	9	17	9	75	81	75	68	58	66	62	65	9	9	9	9	9	9	9	9
532	581	4913250	190	190_ 581	9	15	13	9	9	15	9	12	9	9	9	9	9	9	9	9	9	14	9	16	9	9	9	11	9	9	9	9	15	9	9	9
533	1794	15170683	190	190_1794	21	14	12	32	11	19	9	18	9	16	21	9	9	9	14	18	30	33	30	35	72	64	48	30	9	9	88	59	91	97	94	92
534	94	795000	191	191_ 94	9	9	38	33	50	49	36	42	9	9	36	38	9	9	33	9	9	9	9	9	9	44	9	36	44	64	39	62	42	50	46	9
535	118	998117	191	191_ 118	9	9	9	9	9	9	9	16	67	9	63	35	70	62	57	57	9	9	9	9	9	9	9	9	9	9	9	9	9	9	9	9
536	139	1175667	191	191_ 139	9	30	30	47	40	45	40	46	9	9	45	38	9	9	9	9	45	48	9	46	38	41	41	46	37	35	33	36	34	27	42	39
537	278	2350967	191	191_ 278	9	9	9	9	9	9	9	19	9	9	9	9	9	9	9	9	37	36	35	42	9	32	9	44	28	9	42	9	9	9	9	9
538	338	2858350	191	191_ 338	67	115	79	110	85	103	84	101	55	58	71	64	60	78	70	63	183	164	192	129	92	132	110	126	9	9	9	9	9	9	9	9
539	365	3086633	191	191_ 365	9	40	25	42	9	52	53	49	68	9	9	56	80	77	57	78	48	51	50	55	53	40	49	48	43	45	39	46	55	38	40	9
540	373	3154267	191	191_ 373	51	39	59	47	74	68	56	53	73	9	94	51	92	92	73	106	43	45	46	89	98	74	86	42	57	73	51	58	55	56	49	51
541	498	4211216	191	191_ 498	9	29	29	36	9	37	9	24	9	9	9	9	9	9	9	9	32	46	47	37	9	29	9	35	9	9	9	9	9	9	9	9
542	586	4955517	191	191_ 586	9	45	43	32	36	34	39	9	35	9	9	31	9	9	38	9	9	37	50	32	9	31	9	41	36	30	43	9	34	9	9	9
543	600	5073884	191	191_ 600	37	9	19	25	9	9	30	9	30	9	9	9	9	9	40	9	48	9	38	31	9	26	9	32	9	9	9	9	9	9	9	9
544	624	5276800	191	191_ 624	78	40	43	60	53	42	59	46	9	9	9	9	9	9	9	9	90	50	48	51	9	50	50	37	9	9	9	9	9	9	9	9
545	684	5784283	191	191_ 684	46	9	24	51	42	28	45	9	115	9	72	33	109	135	128	80	68	34	45	56	9	42	45	9	9	9	9	9	9	9	9	9
546	749	6333833	191	191_ 749	118	87	78	122	114	93	130	80	72	9	47	33	79	84	81	51	130	85	102	126	81	77	99	74	9	9	9	9	9	9	9	9
547	769	6502934	191	191_ 769	9	26	33	22	63	43	60	41	29	9	9	23	9	9	9	9	40	33	36	36	9	9	9	33	9	9	9	9	9	9	9	9
548	1187	10037600	191	191_1187	9	75	31	88	130	67	9	9	84	58	9	124	105	115	138	90	124	124	82	182	98	157	54	137	76	9	77	98	144	116	79	69
549	2107	17817684	191	191_2107	9	29	21	36	9	29	9	36	9	9	9	9	9	9	30	9	9	9	9	25	9	9	9	30	9	32	30	9	30	30	9	9
550	131	1108017	192	192_ 131	9	21	9	9	9	9	9	9	9	9	9	9	9	14	9	18	21	9	9	9	9	21	9	14	9	19	9	9	14	9	9	9
551	139	1175667	192	192_ 139	17	19	17	32	31	32	9	31	22	25	19	16	23	9	24	20	9	27	19	25	23	9	23	22	17	9	18	17	9	21	15	18
552	232	1962050	192	192_ 232	40	16	29	31	60	58	9	75	136	121	140	107	127	142	129	136	9	14	9	18	38	25	21	16	42	57	50	62	57	61	47	42
553	278	2350967	192	192_ 278	9	9	9	9	13	19	9	12	38	20	31	27	41	49	39	45	29	30	34	39	28	27	27	37	18	19	18	26	17	14	9	15
554	331	2799067	192	192_ 331	190	63	127	104	351	213	173	265	818	922	735	865	709	846	733	576	75	85	66	135	163	85	95	79	205	133	99	115	160	202	118	138
555	364	3078183	192	192_ 364	9	17	9	9	9	9	9	25	9	28	9	9	9	38	9	9	17	9	17	26	9	9	17	21	9	17	14	9	18	12	9	9
556	373	3154267	192	192_ 373	17	12	20	26	21	25	9	9	78	62	88	62	76	76	82	75	27	25	22	27	23	55	29	36	44	48	53	55	53	57	49	52
557	430	3636200	192	192_ 430	9	9	9	9	9	9	9	9	48	22	28	41	47	42	18	39	9	9	9	9	9	9	9	9	9	9	9	9	9	9	9	9
558	460	3889933	192	192_ 460	13	11	13	15	14	15	9	18	9	9	9	9	9	9	9	9	15	18	20	16	9	19	14	18	15	16	15	16	15	9	12	9
559	489	4135117	192	192_ 489	9	15	14	19	21	25	9	31	9	9	9	9	9	9	9	9	19	15	17	9	9	22	13	17	9	9	9	9	9	9	9	9
560	688	5818100	192	192_ 688	92	58	87	33	506	147	205	243	281	412	230	390	259	439	154	240	66	69	85	157	126	59	41	90	352	171	285	230	299	292	282	210
561	748	6325383	192	192_ 748	17	13	15	17	17	9	9	13	9	9	9	9	9	17	9	9	25	9	17	9	9	9	16	12	9	9	9	9	9	9	9	9
562	1179	9969967	192	192_1179	9	9	9	9	13	9	9	9	9	9	9	20	9	9	17	9	9	9	9	9	18	9	9	17	9	9	14	20	27	22	12	9
563	1195	10105233	192	192_1195	9	14	9	16	9	9	9	9	9	9	9	9	9	9	15	9	25	9	9	31	9	9	9	19	9	9	9	9	28	21	13	9
564	1793	15162233	192	192_1793	9	9	9	13	9	9	9	9	9	9	9	9	9	9	9	9	9	16	9	16	26	25	17	13	9	9	36	21	9	38	9	36
565	98	828917	193	193_ 98	9	9	9	9	9	9	9	9	44	9	50	9	50	51	61	36	9	9	9	9	9	9	9	9	9	9	9	9	9	10	9	9
566	137	1158750	193	193_ 137	21	23	19	25	34	35	32	35	28	25	9	25	20	25	21	9	28	25	29	27	23	9	24	9	23	20	27	22	9	25	9	9
567	279	2359433	193	193_ 279	9	9	9	36	9	64	63	76	9	30	35	75	9	68	120	121	143	157	110	147	93	88	36	142	141	84	193	60	46	32	9	139
568	331	2799067	193	193_ 331	23	12	22	9	60	39	9	45	173	219	157	196	137	207	160	124	9	9	9	27	9	9	9	17	32	9	21	12	25	27	9	21
569	337	2849900	193	193_ 337	27	55	26	49	9	42	34	39	9	9	9	9	9	9	9	9	77	73	73	49	38	49	42	58	9	9	9	9	9	9	9	9
570	371	3137367	193	193_ 371	9	9	13	9	9	16	9	30	9	9	9	9	22	25	11	18	9	9	9	9	9	9	9	9	9	9	9	9	9	9	9	9
571	392	3314917	193	193_ 392	12	11	14	9	9	14	13	13	69	65	38	123	66	96	43	79	9	9	12	12	9	12	9	12	11	9	10	9	12	10	9	16
572	415	3509367	193	193_ 415	9	9	9	9	9	9	9	9	271	93	233	116	410	456	234	405	9	9	9	9	9	9	9	9	9	9	14	19	9	9	9	9
573	440	3720733	193	193_ 440	37	21	27	27	28	37	32	44	9	9	9	9	9	9	9	9	9	9	9	9	9	9	9	9	9	9	9	9	9	9	9	9
574	456	3856117	193	193_ 456	35	21	20	20	29	39	24	30	74	56	58	55	79	113	56	66	34	25	23	27	9	28	25	27	9	9	12	9	9	9	9	9
575	490	4143567	193	193_ 490	820	811	811	929	825	1130	1006	1153	60	43	49	41	41	49	45	79	847	584	665	726	670	942	689	851	34	55	32	17	36	29	30	49
576	566	4786233	193	193_ 566	9	9	9	9	9	9	9	9	46	16	38	17	57	66	42	36	9	9	9	9	9	9	9	9	9	9	9	9	9	9	9	9
577	573	4845600	193	193_ 573	12	14	14	9	9	18	14	14	9	12	9	16	9	9	9	9	9	19	13	17	9	16	9	17	9	9	15	9	9	9	9	9
578	592	5006250	193	193_ 592	9	9	9	9	9	9	9	9	35	9	27	9	38	42	38	40	9	9	9	9	9	12	11	9	9	9	9	9	9	9	9	9
579	654	5530450	193	193_ 654	9	9	9	9	9	9	9	9	119	41	108	47	209	254	99	177	9	9	9	9	9	9	9	9	9	9	9	9	9	9	9	9
580	695	5877283	193	193_ 695	9	9	9	9	82	20	29	34	726	456	706	471	834	844	720	820	9	9	9	13	9	9	9	9	50	9	37	26	35	44	37	26
581	757	6401467	193	193_ 757	9	9	9	9	9	9	9	9	38	33	31	38	28	30	31	27	9	9	9	9	9	9	9	9	9	9	9	9	9	9	9	9
582	117	989667	194	194_ 117	9	9	9	9	9	9	9	15	34	18	31	18	51	44	45	55	9	9	9	9	9	9	9	9	9	12	9	9	16	12	9	9
583	140	1184117	194	194_ 140	9	9	9	9	9	9	9	12	21	17	9	9	29	9	31	30	9	9	9	9	9	9	9	9	9	9	11	9	13	10	9	9
584	306	2587700	194	194_ 306	24	25	27	29	21	29	21	41	72	50	75	66	121	99	123	97	18	18	19	23	22	17	21	17	37	40	36	38	45	41	37	42
585	332	2807533	194	194_ 332	9	9	9	9	37	17	9	20	82	104	80	91	83	97	82	56	9	9	9	9	9	9	9	9	9	10	9	9	11	18	9	9
586	443	3746100	194	194_ 443	32	14	33	9	32	46	37	40	9	9	9	9	9	9	9	9	9	15	9	26	34	32	29	12	9	9	9	9	9	9	9	9
587	459	3881483	194	194_ 459	9	12	11	9	14	22	9	16	9	9	9	9	9	18	9	9	22	17	9	23	9	19	22	15	9	9	12	9	9	9	9	9
588	490	4143567	194	194_ 490	127	122	133	186	160	247	217	281	9	9	9	9	9	9	9	9	171	112	107	136	129	189	120	170	9	9	9	9	9	9	9	9
589	573	4845600	194	194_ 573	24	28	27	21	26	33	28	32	9	15	9	9	9	14	9	9	23	25	21	28	26	27	21	28	9	11	9	9	9	9	9	9
590	586	4955517	194	194_ 586	21	9	19	9	36	21	28	9	25	31	9	32	28	27	19	9	16	16	19	24	25	15	15	16	32	28	27	24	24	34	32	32
591	687	5809633	194	194_ 687	9	9	10	9	65	16	25	28	37	60	9	48	38	71	9	9	9	9	9	16	9	9	9	9	53	16	33	23	29	30	31	21
592	695	5877283	194	194_ 695	9	9	9	9	9	9	9	9	123	78	135	89	178	172	152	163	9	9	9	9	9	9	9	9	9	9	9	9	9	9	9	9
593	1125	9513217	194	194_1125	9	14	9	9	16	9	9	9	26	9	9	9	74	36	29	9	9	9	19	9	16	9	9	11	9	12	9	9	9	20	9	9
594	246	2080417	195	195_ 246	29	21	19	21	27	25	23	31	51	34	49	34	58	60	47	63	20	22	21	16	22	23	9	21	29	33	30	41	27	29	23	23
595	278	2350967	195	195_ 278	9	9	9	9	9	26	27	38	9	9	9	28	9	23	62	48	62	67	54	66	44	35	9	65	60	34	82	21	24	13	9	60
596	307	2596167	195	195_ 307	25	18	19	9	22	27	22	28	34	25	34	25	57	62	56	54	19	21	19	20	9	22	9	20	14	9	9	9	23	9	9	9
597	314	2655350	195	195_ 314	9	9	9	9	9	9	9	9	9	9	9	9	9	9	9	9	9	9	9	9	9	9	9	11	26	30	27	34	22	19	20	9
598	490	4143567	195	195_ 490	21	17	23	33	30	48	41	64	9	9	9	9	9	9	9	9	38	18	23	29	21	38	9	46	9	9	9	9	9	9	9	9
599	531	4490217	195	195_ 531	27	44	23	31	25	29	29	30	9	9	9	9	9	9	9	9	29	31	27	23	9	22	9	22	9	9	9	9	9	9	9	9
600	577	4879416	195	195_ 577	9	12	10	9	13	9	9	12	31	23	25	22	21	28	27	23	9	9	9	9	9	9	9	13	9	9	10	9	15	10	9	9
601	588	4972434	195	195_ 588	9	9	9	9	9	9	9	9	19	21	21	21	19	24	9	9	9	9	9	9	9	9	9	9	23	9	13	9	18	19	9	9
602	116	981200	196	196_ 116	970	185	607	572	1131	1134	751	1452	1726	1404	1553	1520	1703	1733	1600	1721	102	143	127	344	646	409	365	254	743	684	799	812	890	941	654	833
603	185	1564583	196	196_ 185	1099	109	426	315	769	836	450	1379	2148	1512	1895	1840	2418	2521	2068	2466	55	64	59	179	272	222	156	106	470	450	496	543	673	727	363	632
604	295	2494700	196	196_ 295	76	9	61	9	75	90	56	76	9	9	9	9	9	9	9	24	83	77	76	70	93	65	69	74	9	9	9	9	9	9	9	9
605	362	3061267	196	196_ 362	68	9	46	9	40	46	50	69	37	26	46	32	9	63	9	50	9	9	9	34	48	9	9	9	9	9	9	9	9	9	9	9
606	2111	17851500	196	196_2111	87	76	83	84	84	74	83	77	73	79	72	78	73	85	79	79	76	76	82	75	71	78	82	83	69	85	90	84	81	83	81	87
607	116	981200	197	197_ 116	105	20	71	73	176	186	103	283	341	253	297	290	333	345	314	371	9	9	9	38	88	57	44	23	97	97	114	118	137	133	84	116
608	185	1564583	197	197_ 185	127	15	45	32	115	126	53	254	550	306	420	378	625	740	505	715	9	9	9	9	33	9	18	9	60	48	67	69	101	100	41	84
609	295	2494700	197	197_ 295	9	9	9	9	19	19	16	9	68	75	63	75	27	25	58	44	17	9	9	9	9	9	9	20	292	246	262	295	248	281	252	278
610	436	3686917	197	197_ 436	130	230	136	73	66	111	290	182	62	61	38	9	9	44	96	48	146	217	204	88	52	101	219	233	9	9	9	9	9	9	9	9
611	615	5200700	197	197_ 615	9	11	15	9	18	9	17	27	9	9	9	9	9	9	9	9	26	9	9	9	9	9	24	23	9	9	9	9	9	9	9	9
612	1841	15568167	197	197_1841	23	21	18	9	16	17	25	20	9	9	9	9	9	9	9	17	17	9	9	9	9	9	22	18	9	12	12	9	9	11	9	9
613	1891	15991000	197	197_1891	21	23	17	9	14	18	23	23	21	9	9	22	9	9	9	21	20	9	9	9	9	9	22	17	9	13	9	9	9	13	9	9
614	2112	17859949	197	197_2112	25	29	22	9	28	24	9	24	23	9	27	9	26	26	27	25	23	24	24	9	28	26	29	24	25	31	26	9	9	27	9	9
615	88	744083	198	198_ 88	9	18	12	9	20	16	19	9	21	9	9	17	9	18	9	9	13	15	13	9	9	17	13	14	9	22	10	9	11	16	9	9
616	116	981200	198	198_ 116	114	26	67	78	165	169	104	249	291	225	267	246	297	296	294	307	17	22	19	40	89	52	51	33	92	85	100	118	116	133	91	111
617	185	1564583	198	198_ 185	142	19	56	46	107	109	62	233	447	257	364	349	529	586	431	558	9	9	13	22	38	30	22	15	54	56	71	81	92	101	40	79
618	255	2156517	198	198_ 255	63	89	68	101	105	114	137	132	111	109	90	63	69	94	137	118	143	148	157	115	99	141	155	150	9	9	9	9	9	14	15	9
619	295	2494700	198	198_ 295	9	9	9	9	9	9	9	9	9	9	9	9	9	9	9	9	9	9	9	9	9	9	9	9	39	36	41	44	34	45	40	37
620	436	3686917	198	198_ 436	44	49	43	9	23	42	99	61	9	9	9	9	9	36	27	9	35	62	56	24	19	40	78	65	9	9	9	9	9	9	9	9
621	2114	17876867	198	198_2114	9	9	9	9	12	9	16	9	18	9	9	20	9	17	9	9	9	9	15	9	16	14	17	13	9	18	18	9	17	15	13	9
622	88	744083	199	199_ 88	1487	1499	1482	1578	1521	1567	1615	1574	813	1142	1003	1024	691	658	987	572	1647	1594	1610	1629	1567	1588	1579	1662	1422	1396	1375	1287	1350	1380	1395	1339
623	116	981200	199	199_ 116	9	9	11	9	16	9	15	41	46	31	37	38	53	62	38	47	9	9	9	9	9	9	13	9	9	9	9	9	18	20	9	9
624	185	1564583	199	199_ 185	9	9	9	9	9	9	9	40	77	45	62	45	82	94	64	87	9	9	9	9	9	9	9	9	9	9	9	9	9	19	9	9
625	329	2782167	199	199_ 329	9	9	9	9	9	9	9	9	39	32	36	36	39	47	40	42	12	9	9	9	9	9	9	9	9	9	9	18	9	12	9	9
626	345	2917533	199	199_ 345	9	9	10	9	17	9	13	15	9	27	9	21	31	30	33	27	14	14	9	9	9	9	9	13	9	9	9	9	9	9	9	9
627	436	3686917	199	199_ 436	9	19	12	9	9	9	27	18	9	9	9	9	9	9	9	9	13	21	21	9	9	9	23	28	9	9	9	9	9	9	9	9
628	976	8253350	199	199_ 976	9	9	9	9	9	9	9	9	51	9	35	20	63	54	36	50	9	9	9	9	9	9	9	11	9	14	9	9	9	9	9	9
629	982	8304083	199	199_ 982	9	9	9	9	9	9	9	9	9	19	9	9	9	9	9	9	9	9	9	9	9	9	9	13	9	14	22	12	21	20	9	19
630	1184	10012234	199	199_1184	9	9	9	9	33	34	17	9	9	9	9	9	41	9	38	34	9	18	26	9	9	9	9	30	9	9	33	18	36	9	9	9
631	1186	10029150	199	199_1186	35	40	28	9	9	9	14	33	9	27	33	9	9	40	9	9	32	9	9	9	9	30	25	9	9	9	9	9	9	32	9	27
632	88	744083	200	200_ 88	433	444	438	561	519	531	563	553	196	321	260	293	172	157	270	127	591	566	548	577	566	588	550	582	469	461	444	390	429	441	444	446
633	218	1843600	200	200_ 218	18	16	18	9	9	9	9	22	9	29	26	29	9	23	9	9	9	9	9	9	9	9	9	9	35	30	23	9	35	32	25	40
634	255	2156517	200	200_ 255	31	43	34	52	54	53	58	68	52	58	53	33	29	49	69	57	77	70	78	65	52	78	78	77	9	9	9	9	9	9	9	9
635	486	4109750	200	200_ 486	38	23	41	9	33	55	36	62	9	26	33	23	40	52	52	46	43	48	40	41	49	60	42	48	36	29	40	36	40	54	42	49
636	523	4422583	200	200_ 523	9	9	9	9	9	9	9	16	9	21	32	23	29	31	9	9	9	9	9	9	9	9	9	14	9	9	9	9	17	11	9	9
637	586	4955517	200	200_ 586	30	15	21	9	134	52	63	85	135	143	98	167	114	168	73	115	9	9	25	46	45	23	9	24	162	74	130	108	146	156	134	131
638	1297	10967716	200	200_1297	9	9	9	9	33	9	33	21	9	9	9	30	9	9	9	9	9	9	9	9	9	9	9	9	9	9	24	9	14	19	9	15
639	1897	16041718	200	200_1897	9	14	9	9	21	19	56	9	9	9	9	9	9	9	9	9	9	9	9	9	9	9	9	9	9	23	24	33	14	9	14	22
640	89	752550	201	201_ 89	647	611	632	745	743	752	749	768	630	675	681	648	548	550	653	480	711	702	651	699	706	699	666	716	626	600	565	545	623	604	578	608
641	522	4414134	201	201_ 522	9	9	9	9	36	32	32	9	9	9	43	9	40	47	41	39	9	9	34	9	32	9	9	9	39	9	33	9	43	9	29	9
642	90	761000	202	202_ 90	125	123	125	158	201	189	166	196	199	201	204	224	185	183	196	164	160	136	120	148	148	129	129	143	151	135	138	128	137	141	119	131
643	128	1082667	202	202_ 128	9	32	9	44	48	9	35	45	9	9	9	9	9	9	9	9	45	74	68	58	43	9	70	61	9	30	64	52	47	33	52	9
644	394	3331817	202	202_ 394	1285	497	1062	1028	1403	1465	1140	1555	1722	1524	1616	1666	1744	1762	1628	1725	220	260	113	508	815	505	508	347	511	415	284	263	757	761	408	770
645	667	5640350	202	202_ 667	79	9	87	9	261	150	99	230	538	567	524	634	839	1004	369	550	9	9	9	9	66	9	9	9	111	64	61	80	125	223	94	112
646	709	5995650	202	202_ 709	81	9	81	58	93	97	88	92	9	9	9	9	9	9	9	9	96	94	80	114	126	97	113	89	9	9	9	9	9	9	9	9
647	2116	17893766	202	202_2116	42	47	56	45	54	9	60	56	69	9	58	65	63	55	9	62	61	57	64	64	68	74	60	63	56	65	63	62	58	46	61	59
648	89	752550	203	203_ 89	179	172	187	203	246	233	206	216	206	210	224	231	182	195	200	151	184	160	155	186	202	182	158	170	166	163	167	140	179	165	146	148
649	101	854383	203	203_ 101	49	9	9	9	46	34	9	67	63	9	9	40	9	9	9	9	34	9	9	9	54	9	9	9	9	9	9	9	11	9	9	9
650	111	938933	203	203_ 111	9	9	33	9	9	9	37	46	9	43	51	39	62	84	54	9	51	9	9	43	9	51	9	42	9	9	19	9	27	23	9	9
651	394	3331817	203	203_ 394	299	85	233	265	429	451	307	527	726	578	653	699	757	790	660	749	46	52	9	105	182	95	112	68	98	73	52	50	168	171	75	176
652	666	5631900	203	203_ 666	9	9	9	9	38	9	9	35	112	115	90	133	196	247	65	114	9	9	9	9	9	9	9	9	9	9	9	9	21	29	9	9
653	86	727083	204	204_ 86	25	26	32	36	40	39	36	41	44	40	42	50	34	40	39	9	31	25	28	29	34	34	26	33	32	25	25	23	34	29	30	24
654	124	1048833	204	204_ 124	22	24	27	37	35	9	34	9	9	9	9	9	9	9	9	9	38	38	33	31	28	32	41	37	19	20	9	9	18	20	9	9
655	146	1234850	204	204_ 146	20	9	9	9	9	9	27	35	21	9	9	9	9	9	9	9	9	9	9	13	20	9	21	9	9	23	9	9	17	16	27	9
656	328	2773717	204	204_ 328	9	9	15	9	22	24	9	28	53	46	43	44	63	54	58	55	9	9	9	9	9	9	9	9	9	9	11	9	9	17	9	18
657	394	3331817	204	204_ 394	136	35	104	122	200	219	152	251	352	253	309	337	367	366	324	358	18	9	9	35	72	41	46	30	36	31	24	9	73	80	30	83
658	498	4211216	204	204_ 498	9	17	9	9	16	9	9	17	9	9	9	9	9	9	9	9	18	21	9	20	9	9	9	16	9	9	9	9	9	9	9	9
659	621	5251433	204	204_ 621	34	27	34	24	45	56	56	50	9	9	9	9	9	9	9	9	47	46	34	44	72	50	59	35	9	9	9	9	9	9	9	9
660	666	5631900	204	204_ 666	9	9	9	9	16	9	9	18	48	45	39	65	96	121	32	47	9	9	9	9	9	9	9	9	9	9	9	9	9	16	9	9
661	709	5995650	204	204_ 709	9	13	11	9	15	18	9	10	9	9	9	9	9	9	9	9	16	9	9	19	21	9	9	14	9	9	9	9	9	9	9	9
662	2117	17902216	204	204_2117	9	24	19	9	21	23	21	22	20	9	9	9	9	25	20	9	18	21	31	25	25	9	24	26	25	24	18	24	20	21	26	26
663	88	744083	205	205_ 88	9	26	22	23	27	25	9	31	9	23	9	22	9	9	9	9	31	27	31	9	9	9	9	29	9	26	23	9	22	22	9	9
664	165	1395483	205	205_ 165	9	9	22	24	9	9	9	35	9	9	9	30	43	20	9	9	9	9	9	9	9	9	22	9	9	9	9	9	33	28	9	9
665	176	1488483	205	205_ 176	9	45	22	30	36	27	9	9	9	46	9	36	9	29	9	9	33	9	9	9	9	9	9	19	9	29	34	27	9	24	28	9
666	372	3145817	205	205_ 372	217	174	187	181	235	242	188	241	1237	894	1327	706	1387	1414	1250	1225	279	283	196	228	272	960	295	359	258	352	350	354	337	300	402	364
667	397	3357183	205	205_ 397	9	9	17	21	40	49	29	56	85	68	84	75	9	84	78	83	9	9	9	9	9	9	21	12	9	9	9	9	25	9	9	9
668	587	4963967	205	205_ 587	9	9	9	9	56	9	9	14	9	47	9	49	9	57	9	9	9	9	9	9	9	9	9	9	69	9	36	9	46	44	39	9
669	899	7602150	205	205_ 899	9	24	13	9	18	9	9	20	9	19	9	9	9	9	9	9	9	9	9	9	9	9	9	15	9	20	21	9	13	9	9	9
670	1463	12371400	205	205_1463	9	46	9	41	47	9	9	45	9	9	9	47	58	63	56	55	9	41	9	9	9	9	9	9	44	9	9	9	9	9	9	32
671	276	2334067	206	206_ 276	21	9	11	9	21	36	15	43	99	57	72	78	98	118	88	115	9	9	9	9	9	9	9	9	9	9	15	9	20	19	9	21
672	299	2528517	206	206_ 299	13	47	19	9	9	35	43	28	9	9	9	9	9	16	9	9	20	43	31	9	9	33	39	32	9	9	9	9	9	9	9	9
673	319	2697617	206	206_ 319	139	121	128	118	104	117	120	112	9	40	41	34	9	33	9	28	128	113	109	115	91	102	93	96	46	71	62	77	41	47	56	44
674	337	2849900	206	206_ 337	17	13	13	9	12	15	11	9	9	9	9	9	9	9	9	9	22	22	21	15	9	9	11	17	9	9	9	9	9	9	9	9
675	372	3145817	206	206_ 372	32	33	29	33	37	43	31	39	361	217	400	161	433	449	372	334	54	49	37	33	41	249	56	70	46	69	74	69	54	47	72	58
676	393	3323367	206	206_ 393	9	9	9	9	9	13	9	9	25	21	25	16	32	9	29	21	9	9	9	9	9	9	9	9	9	9	9	9	9	9	9	9
677	522	4414134	206	206_ 522	143	126	144	142	133	151	137	140	132	149	142	130	130	124	127	141	149	134	123	134	135	137	162	150	143	157	124	143	136	128	141	138
678	542	4583217	206	206_ 542	16	16	13	9	21	18	21	17	28	25	32	15	39	34	34	24	23	9	9	23	9	23	31	25	19	24	17	21	18	12	9	9
679	572	4837150	206	206_ 572	43	33	37	39	46	52	45	51	20	18	18	24	9	21	9	25	39	34	40	39	48	43	41	34	9	15	15	9	17	16	9	9
680	585	4947067	206	206_ 585	24	27	28	9	458	65	95	163	364	496	214	521	315	622	119	305	21	18	24	57	77	9	27	24	558	141	352	230	467	463	371	328
681	790	6680483	206	206_ 790	39	10	22	9	226	56	70	110	95	121	69	142	109	218	55	101	9	9	9	24	33	9	9	13	63	14	34	23	57	60	47	41
682	2109	17834583	206	206_2109	9	11	9	9	9	11	10	9	9	9	9	9	9	9	9	9	9	9	9	16	9	15	14	15	9	14	10	9	13	10	9	9
683	95	803467	207	207_ 95	778	388	853	829	1121	1155	920	966	1097	1414	1226	1446	926	878	1134	1052	192	442	374	674	1110	770	917	570	1709	1680	1722	1764	1761	1668	1710	1698
684	373	3154267	207	207_ 373	9	9	9	9	9	9	9	9	78	9	83	9	97	99	87	64	9	9	9	9	9	9	9	9	9	9	9	27	9	22	9	9
685	396	3348733	207	207_ 396	537	307	408	482	433	499	417	573	1078	1088	1138	728	1111	1131	1078	1173	428	413	380	500	415	478	447	483	407	393	458	386	620	545	462	595
686	446	3771467	207	207_ 446	132	49	87	67	146	128	82	164	701	301	517	448	773	890	529	937	48	79	98	137	163	97	83	64	78	109	74	43	118	164	88	141
687	464	3923750	207	207_ 464	9	9	9	9	9	9	9	9	193	120	152	126	206	229	160	210	9	9	9	9	9	9	9	9	80	55	59	80	78	71	55	103
688	467	3949117	207	207_ 467	448	471	383	452	358	354	371	362	160	132	9	128	9	210	10	163	583	460	471	431	258	334	337	346	9	9	9	9	9	9	9	9
689	484	4092850	207	207_ 484	9	9	9	9	9	9	9	9	106	9	84	99	117	142	10	114	9	9	9	9	9	9	9	9	9	30	9	30	9	33	9	9
690	532	4498667	207	207_ 532	330	275	253	265	236	257	243	331	110	9	83	9	123	145	115	127	249	242	194	169	147	190	165	190	9	9	9	9	9	9	9	9
691	573	4845600	207	207_ 573	3347	2973	3362	3365	3976	4208	3920	4082	2273	2142	2255	2297	2184	2299	2190	2285	3519	3202	3208	3329	3216	3425	3191	3236	1885	2109	1996	1893	1940	2037	2000	1991
692	582	4921700	207	207_ 582	2226	2124	2342	2387	2673	2987	2772	2801	1403	1375	1376	1450	1323	1368	1390	1337	2424	2351	2342	2419	2377	2520	2358	2396	1131	1402	1291	1170	1206	1250	1317	1253
693	674	5699633	207	207_ 674	9	135	9	9	9	9	9	9	81	11	11	72	11	9	13	117	9	9	9	9	9	9	9	9	61	74	73	58	66	61	66	62
694	695	5877283	207	207_ 695	9	9	9	9	9	9	9	9	300	178	279	210	353	358	279	347	9	9	9	9	9	9	9	9	9	9	9	9	9	9	9	9
695	94	795000	208	208_ 94	9	9	28	54	78	101	68	73	81	119	112	127	70	70	81	76	9	9	9	19	75	51	61	33	136	136	158	150	157	143	150	162
696	277	2342517	208	208_ 277	9	9	9	9	11	9	9	9	9	9	9	9	27	24	18	20	26	30	27	38	25	25	31	27	9	9	13	9	9	9	9	9
697	396	3348733	208	208_ 396	85	41	61	82	78	98	81	112	239	232	282	152	255	276	249	280	79	69	56	86	76	97	73	95	67	69	91	63	112	102	83	113
698	447	3779917	208	208_ 447	9	9	9	9	26	9	9	31	138	51	94	79	156	209	95	231	9	9	9	18	21	9	16	9	9	13	9	9	9	9	9	23
699	467	3949117	208	208_ 467	77	79	64	97	74	65	69	62	20	9	9	9	9	34	9	30	120	85	88	94	46	59	64	70	9	9	9	9	9	9	9	9
700	531	4490217	208	208_ 531	64	50	47	49	46	48	48	71	9	9	9	9	26	31	18	21	48	47	33	36	27	36	33	36	9	9	9	9	9	9	9	9
701	572	4837150	208	208_ 572	905	835	902	1847	2351	2677	2265	2628	1040	917	1045	1065	964	1092	999	1118	2321	2258	2329	2511	2440	2643	2302	2405	666	872	784	665	733	771	799	782
702	582	4921700	208	208_ 582	621	593	667	964	1036	1222	1123	1179	393	412	405	418	380	392	403	379	1139	1084	1075	1135	1138	1266	1125	1092	299	380	356	316	300	318	363	318
703	96	811917	209	209_ 96	269	130	271	277	388	414	310	358	1937	1516	2004	1491	2017	1888	2023	1882	60	140	111	233	385	341	300	194	621	584	595	624	739	779	613	695
704	277	2342517	209	209_ 277	57	79	59	66	75	68	64	49	93	56	68	56	106	98	68	88	256	229	239	274	187	237	257	243	54	81	62	77	61	40	45	56
705	373	3154267	209	209_ 373	9	16	22	9	24	27	9	23	89	84	84	72	78	91	86	85	9	9	23	9	9	57	27	39	49	53	59	61	52	60	63	62
706	396	3348733	209	209_ 396	42	14	30	36	29	39	31	45	114	103	126	55	101	123	97	132	27	34	25	31	29	43	35	40	27	28	31	28	48	41	33	44
707	423	3577017	209	209_ 423	9	9	9	9	9	9	9	9	9	63	40	78	23	29	22	26	9	9	9	9	9	9	9	9	9	22	9	33	9	9	9	9
708	462	3906833	209	209_ 462	44	27	31	31	35	9	35	36	75	87	68	77	66	83	72	71	27	9	9	9	9	9	9	9	9	9	9	9	9	9	9	9
709	573	4845600	209	209_ 573	160	149	153	510	605	650	550	688	249	225	263	252	247	288	276	275	556	553	561	615	570	697	561	602	160	220	215	168	195	213	203	192
710	582	4921700	209	209_ 582	113	9	9	259	240	292	262	294	9	9	95	9	99	95	9	86	275	263	261	277	271	315	261	273	76	94	88	85	74	80	97	9
711	674	5699633	209	209_ 674	9	21	9	9	9	18	9	9	73	31	59	9	81	113	76	83	9	9	9	9	9	23	9	9	9	9	9	9	9	9	9	9
712	811	6858133	209	209_ 811	29	25	30	9	39	43	35	54	53	34	69	9	92	87	87	60	23	9	25	9	25	32	28	19	9	19	30	26	18	25	31	9
713	855	7230134	209	209_ 855	52	29	45	33	56	49	51	64	79	39	109	9	133	124	133	81	31	9	36	30	42	33	26	37	29	30	44	35	32	38	48	31
714	1152	9741500	209	209_1152	123	95	9	9	259	136	9	224	9	9	120	9	9	222	164	178	177	195	203	148	173	195	178	9	9	222	180	187	143	207	108	187
715	1157	9783867	209	209_1157	9	95	108	9	226	9	9	9	9	9	129	9	9	9	9	9	163	165	9	146	9	167	178	133	9	9	153	9	137	176	9	9
716	1171	9902317	209	209_1171	9	103	105	121	236	9	9	9	9	9	9	9	9	9	9	9	182	196	9	162	9	202	152	146	9	193	157	9	9	207	9	9
717	1182	9995317	209	209_1182	9	116	85	9	193	9	9	9	144	9	9	9	150	9	9	157	165	9	9	167	9	198	108	145	9	135	124	9	166	176	9	9
718	1193	10088333	209	209_1193	9	71	9	9	9	9	9	9	9	9	9	9	91	9	9	9	100	9	9	9	9	123	9	101	9	39	52	9	122	77	9	9
719	1207	10206700	209	209_1207	9	58	9	9	9	9	9	9	9	9	9	9	71	9	9	9	91	9	9	9	9	98	9	89	9	9	53	9	118	68	9	9
720	1212	10248966	209	209_1212	9	54	31	9	93	9	9	9	9	9	9	9	71	9	9	74	85	9	9	9	9	88	9	9	9	35	45	9	9	9	9	9
721	1225	10358883	209	209_1225	9	29	16	9	48	9	9	9	9	9	9	9	36	9	9	41	51	9	9	9	9	41	9	55	9	16	23	9	9	9	9	9
722	2112	17859949	209	209_2112	21	22	24	27	9	24	21	24	33	9	24	9	34	26	26	23	21	28	9	23	24	26	24	24	9	27	30	25	28	28	22	9
723	94	795000	210	210_ 94	9	42	17	9	53	53	30	40	313	217	348	217	336	315	356	317	60	42	43	36	30	33	23	40	52	61	64	66	72	71	58	86
724	111	938933	210	210_ 111	21	9	9	9	9	30	9	9	57	9	9	9	55	61	65	65	9	9	9	9	9	9	9	9	9	25	9	23	9	9	9	24
725	116	981200	210	210_ 116	9	9	13	9	33	9	21	44	9	39	9	9	9	9	9	9	9	9	9	9	20	21	9	9	20	24	26	9	9	29	22	9
726	130	1099567	210	210_ 130	9	9	9	9	14	14	9	9	9	9	9	9	9	9	9	17	9	9	9	9	11	13	9	12	9	9	9	9	9	12	9	9
727	232	1962050	210	210_ 232	79	9	50	38	65	68	48	88	213	144	201	143	260	292	188	244	9	9	9	18	23	21	9	19	46	55	55	54	58	67	41	54
728	278	2350967	210	210_ 278	77	54	63	60	105	81	66	84	309	171	271	196	349	325	258	306	213	208	212	250	175	168	229	242	144	168	163	176	157	110	145	128
729	329	2782167	210	210_ 329	9	9	10	9	20	20	15	23	28	23	32	32	25	23	28	29	9	9	9	9	9	9	9	9	9	9	9	9	9	11	9	9
730	442	3737650	210	210_ 442	9	9	24	9	19	20	17	23	9	9	9	9	9	9	9	9	13	11	13	16	18	17	9	13	9	9	9	9	9	9	9	9
731	500	4228117	210	210_ 500	24	48	28	30	37	39	32	32	9	9	9	9	9	9	9	9	53	52	48	45	40	45	39	44	9	9	9	9	9	9	9	9
732	574	4854067	210	210_ 574	9	9	28	102	112	107	99	120	71	60	72	67	76	72	74	71	109	95	104	108	109	115	109	111	41	54	46	45	47	51	46	55
733	583	4930150	210	210_ 583	21	9	9	60	62	72	64	69	9	9	9	9	9	9	9	9	69	67	65	69	65	69	74	63	9	22	21	9	9	22	15	9
734	1146	9690766	210	210_1146	9	9	19	9	50	9	16	9	9	9	9	28	27	9	30	35	35	9	9	9	27	35	9	9	40	9	9	39	9	41	9	34
735	1152	9741500	210	210_1152	9	9	9	9	44	9	9	42	9	19	9	9	9	9	9	9	9	9	9	9	9	33	37	9	9	9	34	9	9	9	16	36
736	1161	9817767	210	210_1161	9	9	9	9	44	9	11	9	9	9	9	9	9	41	9	9	9	9	39	9	9	33	9	9	9	41	32	9	9	31	9	28
737	1169	9885417	210	210_1169	9	9	9	9	47	24	9	9	9	14	9	18	9	9	9	9	9	30	37	9	9	37	9	26	9	9	32	9	9	42	11	39
738	2120	17927584	210	210_2120	9	9	12	9	15	13	9	14	9	9	9	9	9	13	13	18	11	9	15	17	9	13	9	11	14	10	14	14	9	12	9	16
739	96	811917	211	211_ 96	25	10	27	26	41	48	30	33	477	299	474	299	494	464	506	464	22	17	9	24	35	23	9	17	65	55	69	60	81	98	75	90
740	111	938933	211	211_ 111	9	20	32	9	18	16	28	9	9	19	9	9	9	9	9	9	15	21	16	22	9	16	9	29	42	28	29	9	40	36	39	44
741	278	2350967	211	211_ 278	9	11	11	9	9	9	9	9	53	26	37	36	58	60	33	46	29	30	32	42	27	31	34	34	9	23	26	9	21	14	9	9
742	316	2672250	211	211_ 316	9	9	9	9	9	9	9	9	9	9	18	9	9	20	19	9	9	9	9	9	9	9	9	9	17	31	24	9	15	17	9	9
743	490	4143567	211	211_ 490	107	98	117	126	114	165	145	179	9	9	9	9	9	9	9	9	101	70	78	76	72	125	75	93	9	9	9	9	9	9	9	9
744	499	4219666	211	211_ 499	28	42	35	41	9	41	30	9	9	9	9	9	9	9	9	9	38	42	9	9	9	9	9	34	9	9	9	9	9	9	9	9
745	574	4854067	211	211_ 574	9	10	10	32	36	31	34	39	9	19	22	9	26	9	25	25	40	40	34	38	33	41	42	35	9	24	21	9	9	15	22	9
746	691	5843467	211	211_ 691	9	9	9	9	9	9	9	9	44	36	36	43	38	50	40	36	9	9	9	9	9	9	9	9	9	9	9	9	9	9	9	9
747	757	6401467	211	211_ 757	9	9	9	9	9	9	9	9	70	66	57	88	57	60	64	52	9	9	9	9	9	9	9	9	9	21	9	9	9	9	9	9
748	2111	17851500	211	211_2111	20	18	23	28	29	23	24	25	29	24	27	38	29	30	33	30	26	28	29	30	27	25	27	30	22	23	22	9	25	34	25	9
749	94	795000	212	212_ 94	9	9	9	9	9	9	9	9	61	41	67	26	79	61	63	68	9	9	9	9	9	9	9	9	9	9	9	9	9	9	9	9
750	128	1082667	212	212_ 128	23	29	22	14	9	16	9	18	9	9	9	9	9	9	9	9	9	9	13	16	11	9	9	16	9	9	9	9	9	9	9	9
751	186	1573033	212	212_ 186	9	9	99	113	79	90	9	9	9	9	9	9	9	9	9	9	9	9	127	9	111	9	9	131	9	103	76	9	9	9	102	97
752	194	1640683	212	212_ 194	9	71	134	122	119	121	126	9	9	96	9	114	83	95	99	109	139	132	151	148	121	145	9	138	9	105	106	123	124	120	110	145
753	199	1682950	212	212_ 199	133	9	9	119	9	128	9	133	114	9	98	9	9	9	9	9	9	9	9	9	113	9	117	9	125	122	9	9	130	9	9	9
754	229	1936683	212	212_ 229	9	9	12	9	11	9	9	9	24	9	23	9	28	39	21	24	9	9	9	9	9	9	9	9	9	9	9	9	9	9	9	9
755	488	4126667	212	212_ 488	9	12	14	22	16	23	9	20	9	9	9	9	9	9	9	9	13	9	11	9	9	9	9	14	9	9	9	9	9	9	9	9
756	577	4879416	212	212_ 577	16	9	13	18	14	15	9	28	25	9	20	9	42	56	28	54	31	27	23	25	17	35	23	31	9	9	9	9	9	9	9	9
757	671	5674267	212	212_ 671	9	12	9	9	12	10	9	9	19	9	9	9	25	24	24	23	19	19	18	9	9	9	9	16	9	9	9	9	9	9	9	9
758	2113	17868401	212	212_2113	15	19	18	9	20	9	23	17	23	22	20	9	9	23	22	19	9	21	21	23	20	20	21	24	9	22	9	23	17	21	18	23
759	95	803467	213	213_ 95	100	9	93	92	191	165	123	153	846	494	687	626	957	998	744	1004	37	51	47	85	167	103	97	66	347	374	380	567	408	407	374	373
760	198	1674500	213	213_ 198	19	9	9	21	9	9	9	9	9	16	9	18	9	17	9	9	22	23	9	21	9	9	9	9	9	19	9	9	9	9	15	9
761	256	2164967	213	213_ 256	32	9	36	27	9	31	39	35	9	27	20	9	9	21	33	9	36	39	39	30	24	33	43	35	9	9	9	9	9	9	9	9
762	345	2917533	213	213_ 345	56	9	46	36	9	43	38	50	93	71	80	89	100	111	82	94	30	25	25	26	29	29	9	31	9	9	9	9	9	9	9	9
763	1213	10257417	213	213_1213	9	9	16	9	9	9	9	27	134	9	87	9	157	163	90	165	9	9	27	30	52	34	9	23	44	9	70	9	63	56	9	75
764	1220	10316600	213	213_1220	9	9	9	9	9	9	9	9	9	55	81	46	9	148	74	9	9	9	9	9	9	28	9	9	9	41	9	9	9	9	64	9
765	89	752550	214	214_ 89	9	9	9	9	29	38	48	48	9	23	9	21	21	23	27	26	57	9	9	48	9	38	45	50	24	27	20	21	24	22	29	9
766	90	761000	214	214_ 90	42	51	36	35	9	9	9	9	9	9	9	9	59	61	9	56	9	55	58	9	36	9	9	9	9	9	9	9	9	9	9	9
767	102	862833	214	214_ 102	71	27	77	44	114	94	89	117	135	52	91	71	155	153	84	179	9	9	9	29	44	9	24	9	9	9	10	9	18	22	9	9
768	135	1141850	214	214_ 135	9	15	17	9	9	9	9	23	9	9	9	9	9	9	9	9	9	18	9	18	9	9	15	9	18	14	15	18	9	20	17	9
769	152	1285567	214	214_ 152	9	9	9	9	16	18	9	9	9	9	9	9	21	20	9	9	9	9	15	16	9	17	10	16	9	9	9	9	18	9	12	9
770	185	1564583	214	214_ 185	9	9	9	398	9	326	401	9	132	9	9	9	9	61	9	59	9	9	9	9	9	9	9	9	414	9	9	9	9	361	9	376
771	198	1674500	214	214_ 198	298	354	286	471	458	470	467	513	452	468	452	497	437	448	470	469	549	541	567	572	518	600	551	563	9	9	451	476	517	514	470	9
772	213	1801317	214	214_ 213	9	9	74	9	9	9	9	9	187	9	179	160	174	173	168	186	9	9	9	9	9	9	9	9	164	9	9	9	172	180	113	169
773	255	2156517	214	214_ 255	24	22	31	29	21	28	9	35	9	20	9	9	19	26	28	9	29	38	41	25	9	24	35	40	9	9	9	9	9	10	9	9
774	626	5293700	214	214_ 626	9	11	9	9	9	9	9	9	9	9	9	9	31	26	27	25	9	14	18	9	9	9	12	13	9	9	10	9	17	13	9	9
775	688	5818100	214	214_ 688	9	9	9	9	40	9	9	16	9	31	9	27	9	28	9	9	9	9	9	9	9	9	9	9	20	9	19	9	23	18	18	9
776	2123	17952950	214	214_2123	9	25	25	9	28	27	24	26	9	24	9	28	30	26	26	24	27	29	25	25	29	26	26	32	27	27	28	24	26	25	28	29
777	89	752550	215	215_ 89	1436	1759	1518	1566	1199	1248	1558	1293	250	487	203	356	305	323	228	9	1988	2028	2131	1798	1549	1746	1866	1959	1279	1158	1265	9	1092	1154	1364	1189
778	101	854383	215	215_ 101	9	9	9	9	9	9	9	32	278	165	254	167	417	441	266	378	9	9	9	9	9	9	9	9	9	51	52	63	76	66	61	63
779	119	1006567	215	215_ 119	9	9	9	9	9	9	20	23	9	9	9	9	9	9	9	9	30	9	9	9	9	9	23	16	9	9	9	20	18	22	22	17
780	129	1091117	215	215_ 129	9	9	9	9	25	9	16	28	9	28	21	9	9	25	9	9	9	9	9	9	9	9	9	9	9	9	9	9	9	17	16	9
781	184	1556133	215	215_ 184	9	92	82	75	61	85	72	9	63	9	73	9	71	82	57	9	87	77	78	9	9	9	9	80	67	59	9	9	9	9	9	9
782	195	1649133	215	215_ 195	51	9	9	9	9	9	9	73	63	67	62	67	57	75	68	75	9	9	9	80	60	76	68	9	9	9	42	71	66	72	57	67
783	255	2156517	215	215_ 255	124	134	113	53	35	95	180	140	9	27	9	9	9	22	63	9	86	154	143	33	9	62	160	181	9	9	9	9	9	9	9	9
784	2010	16997299	215	215_2010	9	9	9	9	9	9	21	22	9	22	9	21	9	17	9	9	9	9	23	26	9	9	9	21	9	22	9	16	9	9	18	9
785	89	752550	216	216_ 89	88	130	110	180	112	131	183	138	9	34	29	29	9	19	36	14	261	288	322	239	191	214	253	277	141	114	119	114	101	115	152	108
786	100	845933	216	216_ 100	9	9	9	15	15	12	9	17	9	9	24	15	42	50	9	44	9	9	9	9	9	9	9	9	9	9	9	9	9	9	9	9
787	135	1141850	216	216_ 135	9	9	9	9	12	13	16	9	9	9	9	9	9	12	9	9	9	11	9	9	9	9	9	9	12	12	10	9	9	9	11	9
788	184	1556133	216	216_ 184	9	9	100	203	9	9	175	118	64	9	59	9	26	9	9	35	9	9	9	9	9	9	9	9	200	9	9	9	9	167	9	170
789	195	1649133	216	216_ 195	152	170	9	9	9	9	9	9	9	9	9	9	9	9	9	9	271	270	9	9	9	9	267	282	9	202	9	9	255	9	9	9
790	199	1682950	216	216_ 199	9	9	147	245	217	231	242	254	208	215	223	253	209	190	232	223	9	9	9	277	245	292	248	9	235	224	226	226	9	245	214	262
791	218	1843600	216	216_ 218	9	205	159	241	224	274	234	306	817	713	833	786	777	780	772	875	178	146	119	190	144	125	122	145	577	506	290	201	659	665	421	732
792	255	2156517	216	216_ 255	9	47	40	25	23	36	66	53	9	22	23	9	9	16	35	20	42	59	57	25	14	34	60	66	9	9	9	9	9	9	9	9
793	484	4092850	216	216_ 484	9	9	9	23	16	23	17	18	9	9	9	9	9	9	9	9	23	21	22	19	15	9	12	9	9	9	9	9	9	9	9	9
794	85	718633	217	217_ 85	9	9	9	9	9	9	9	9	92	9	104	105	73	71	108	69	9	9	9	9	9	9	9	9	9	217	9	193	192	200	212	9
795	89	752550	217	217_ 89	239	264	246	263	229	225	253	238	9	126	9	9	9	33	9	32	323	319	343	287	249	287	275	312	213	9	201	9	9	9	9	202
796	199	1682950	217	217_ 199	27	9	21	39	33	36	42	44	9	9	30	9	9	43	44	9	9	9	9	46	9	45	9	9	9	41	36	34	40	9	35	9
797	219	1852133	217	217_ 219	9	9	9	27	24	9	9	9	127	96	121	110	118	128	108	119	9	9	9	20	15	9	9	9	78	65	34	22	85	92	45	94
798	306	2587700	217	217_ 306	27	9	24	9	21	33	9	23	22	21	30	9	28	39	35	33	24	27	22	25	20	9	9	9	16	9	9	16	12	9	9	9
799	587	4963967	217	217_ 587	9	21	13	9	10	10	9	9	9	13	9	9	9	13	14	9	12	15	12	9	9	9	9	9	14	9	9	9	14	9	9	9
800	1916	16202366	217	217_1916	13	9	13	9	9	9	9	9	9	9	9	9	9	16	12	17	20	9	11	12	18	9	9	9	9	9	9	21	19	9	9	9
801	2106	17809217	217	217_2106	15	9	18	9	16	9	9	9	22	9	18	9	9	20	9	9	19	21	11	17	21	9	9	9	17	9	9	14	13	9	9	9
802	90	761000	218	218_ 90	49	73	46	58	48	52	51	52	9	26	9	9	9	9	9	9	127	109	121	78	51	73	73	96	36	40	37	38	46	37	43	37
803	195	1649133	218	218_ 195	9	9	22	9	9	9	9	9	9	9	9	9	9	9	9	9	9	9	45	48	9	9	47	48	9	41	40	36	40	32	9	9
804	218	1843600	218	218_ 218	98	114	110	149	147	164	130	180	449	385	427	442	418	423	420	454	99	85	69	109	85	68	72	92	349	304	191	117	384	371	259	436
805	393	3323367	218	218_ 393	69	77	66	90	110	104	94	109	95	90	87	102	103	100	97	95	30	36	9	57	87	62	58	50	67	52	38	32	73	75	45	74
806	459	3881483	218	218_ 459	9	15	25	9	23	9	26	30	9	9	9	9	9	9	9	9	27	9	27	9	29	19	27	25	9	20	22	27	9	9	19	9
807	486	4109750	218	218_ 486	133	78	108	95	122	161	101	152	109	79	101	74	95	128	117	127	123	131	129	136	152	164	133	149	93	78	95	87	111	132	99	120
808	708	5987184	218	218_ 708	79	38	96	53	103	122	103	112	9	9	9	9	9	26	9	22	119	124	97	151	210	138	156	103	9	9	9	9	9	9	9	9
809	2120	17927584	218	218_2120	21	26	23	35	31	31	9	27	9	26	9	9	31	9	9	32	9	9	9	33	9	30	26	32	29	30	28	23	35	28	9	29
810	89	752550	219	219_ 89	140	186	150	148	127	131	162	133	56	65	63	65	41	47	59	46	228	212	241	185	168	178	191	219	116	113	120	106	102	100	125	118
811	102	862833	219	219_ 102	299	88	110	168	266	277	178	324	427	249	101	512	311	332	132	442	176	150	167	294	351	155	209	134	66	65	48	63	110	124	9	202
812	123	1040383	219	219_ 123	9	9	23	9	24	21	9	9	9	9	9	27	9	9	9	9	51	32	36	33	9	34	9	9	9	9	9	9	9	9	9	9
813	130	1099567	219	219_ 130	9	29	22	9	9	16	9	38	9	9	9	9	9	9	9	9	9	23	34	9	9	9	9	31	20	9	9	9	9	9	9	9
814	157	1327850	219	219_ 157	9	28	9	9	9	9	9	27	9	28	9	32	27	9	9	34	24	9	9	9	9	9	9	9	16	9	24	25	9	9	9	9
815	218	1843600	219	219_ 218	26	27	22	35	33	33	30	35	126	95	124	111	106	117	111	128	25	9	9	9	9	9	9	18	82	68	44	22	96	95	58	100
816	459	3881483	219	219_ 459	55	41	46	46	55	67	54	54	9	9	9	9	26	9	9	9	70	60	58	69	77	75	66	65	33	44	39	47	25	9	9	9
817	485	4101300	219	219_ 485	24	18	18	9	22	25	9	9	9	20	9	9	9	9	29	22	24	9	9	9	24	9	9	24	9	9	18	9	9	9	9	9
818	518	4380300	219	219_ 518	31	30	28	9	24	30	35	28	9	9	9	9	28	9	26	29	9	9	9	9	9	9	9	28	17	9	22	9	9	9	9	9
819	548	4633950	219	219_ 548	90	80	79	95	75	79	82	90	60	31	9	52	54	9	37	59	97	109	91	119	86	88	63	102	9	9	19	9	9	9	9	9
820	782	6612850	219	219_ 782	9	9	9	9	9	9	9	9	45	36	48	39	65	56	43	38	9	9	9	9	9	9	9	9	9	9	9	9	9	9	9	9
821	2128	17995234	219	219_2128	18	23	9	9	21	18	9	9	9	22	9	9	27	9	9	23	9	27	9	9	28	9	9	25	20	9	28	30	20	9	9	22
822	82	693267	220	220_ 82	21	9	25	21	9	23	26	24	17	22	15	9	9	9	16	9	9	30	9	24	19	21	25	24	25	19	23	25	18	21	9	22
823	102	862833	220	220_ 102	19	9	9	9	24	9	17	24	41	24	9	49	9	27	9	39	12	9	9	23	26	9	9	9	9	9	9	9	9	9	9	9
824	221	1869050	220	220_ 221	19	23	19	25	18	26	19	24	71	65	84	77	68	79	84	86	19	9	9	9	15	9	14	19	53	45	25	9	68	64	35	64
825	312	2638433	220	220_ 312	204	137	160	130	200	202	159	225	614	453	555	472	669	729	572	638	155	140	130	139	157	152	151	141	185	208	197	204	235	211	198	200
826	331	2799067	220	220_ 331	147	33	88	92	188	222	149	277	417	365	397	393	434	438	431	452	21	29	9	36	91	45	46	35	87	67	56	64	141	149	76	156
827	459	3881483	220	220_ 459	9	9	9	9	16	14	9	15	9	9	16	9	9	18	15	9	15	9	9	9	18	9	14	13	9	14	10	9	9	9	9	9
828	485	4101300	220	220_ 485	9	9	12	9	14	14	9	16	9	9	9	9	9	19	14	9	9	9	9	9	15	9	9	15	9	9	14	9	9	12	9	9
829	621	5251433	220	220_ 621	18	17	21	9	25	30	36	28	9	9	9	9	9	9	9	9	29	31	24	31	37	33	30	28	9	9	9	9	9	9	9	9
830	882	7458416	220	220_ 882	457	421	393	377	877	481	519	641	533	622	537	647	573	853	546	598	322	319	298	272	321	226	350	449	299	183	236	238	245	279	222	212
831	1011	8549267	220	220_1011	9	101	9	9	9	9	9	163	9	9	9	130	231	240	228	277	137	134	155	151	157	181	176	247	49	9	73	9	55	70	79	72
832	1019	8616917	220	220_1019	114	9	113	103	123	129	130	167	184	166	197	9	9	9	9	9	9	9	9	9	9	9	9	9	9	66	9	79	70	70	9	9
833	1461	12354484	220	220_1461	37	58	37	43	57	9	47	9	39	9	9	44	9	41	9	9	49	45	44	9	40	41	9	44	9	35	9	9	34	33	9	9
834	1467	12405216	220	220_1467	9	9	9	9	9	44	9	9	9	42	9	9	9	44	48	48	46	9	9	44	38	9	9	9	9	9	9	9	27	29	9	9
835	1474	12464400	220	220_1474	9	50	9	9	51	34	9	9	9	9	38	9	9	9	43	9	38	9	9	9	39	9	9	9	9	9	9	9	9	9	9	38
836	1492	12616583	220	220_1492	9	9	9	9	56	39	9	47	9	9	9	9	9	9	43	9	37	9	9	9	9	9	9	9	9	9	30	9	33	37	9	9
837	1746	14764767	220	220_1746	807	877	890	973	906	882	903	911	981	1036	970	1038	993	935	1031	988	9	1044	1044	1029	1069	1037	1011	984	1146	1098	1124	1159	1140	1154	1116	1146
838	2111	17851500	220	220_2111	9	15	13	9	9	17	9	15	9	16	9	9	9	9	18	9	13	9	9	9	9	9	15	9	15	17	10	9	15	12	9	9
839	91	769450	221	221_ 91	48	66	36	52	22	23	48	40	9	9	9	9	9	9	9	9	109	97	96	76	30	65	50	83	9	9	9	9	9	9	9	9
840	102	862833	221	221_ 102	43	16	18	9	28	34	23	40	48	24	9	64	30	43	9	46	30	9	23	38	38	9	34	9	9	9	9	9	12	11	9	9
841	215	1818233	221	221_ 215	9	19	17	9	20	22	21	33	104	78	99	80	96	97	97	95	9	9	18	9	9	9	13	18	49	44	27	21	59	56	36	70
842	253	2139600	221	221_ 253	9	9	9	9	9	9	9	15	29	9	40	9	36	36	45	26	9	9	9	9	9	9	9	9	9	9	9	9	9	9	9	9
843	311	2629983	221	221_ 311	9	18	25	9	30	33	23	36	110	80	106	82	140	154	109	130	9	9	19	9	9	28	27	22	27	25	26	22	36	28	22	9
844	331	2799067	221	221_ 331	9	9	14	9	29	39	24	44	67	59	58	63	76	69	65	72	9	9	9	9	9	9	9	9	9	9	11	9	28	23	9	9
845	372	3145817	221	221_ 372	9	9	9	9	9	9	9	9	65	48	69	35	75	73	73	62	9	9	9	9	9	47	13	9	9	17	23	9	19	19	24	9
846	882	7458416	221	221_ 882	213	199	193	185	278	227	241	306	216	224	254	199	212	266	261	235	177	158	146	120	137	123	188	222	72	81	104	114	77	81	73	86
847	1018	8608450	221	221_1018	40	35	32	40	37	48	44	52	67	48	63	38	75	85	77	100	49	42	50	52	54	61	61	81	22	22	29	27	19	27	25	9
848	1739	14705584	221	221_1739	368	9	360	472	9	9	422	9	9	9	9	9	9	9	9	487	496	9	9	9	9	9	9	499	9	544	9	9	9	9	9	9
849	1746	14764767	221	221_1746	355	378	413	471	427	420	405	420	504	539	497	534	473	475	522	9	510	546	529	529	567	532	516	483	586	9	588	610	595	614	598	592
850	1842	15576616	221	221_1842	52	40	46	66	42	44	40	47	41	38	32	36	36	28	36	34	38	43	39	41	43	42	39	36	20	26	27	32	26	24	24	9
851	1889	15974083	221	221_1889	49	31	34	47	26	39	29	39	31	33	23	9	30	9	27	27	29	30	30	28	30	24	34	24	9	20	28	21	23	30	26	9
852	2128	17995234	221	221_2128	9	12	15	9	9	9	9	15	9	9	9	9	18	9	9	9	20	9	19	9	9	9	14	20	17	18	18	9	17	19	9	9
853	97	820367	222	222_ 97	67	31	54	69	93	109	66	109	276	150	225	175	306	327	246	324	22	39	32	70	101	81	75	51	124	111	120	110	127	119	134	122
854	213	1801317	222	222_ 213	9	9	9	9	9	9	9	10	22	9	26	22	25	27	26	27	9	9	9	9	9	9	9	9	13	12	10	9	17	17	9	9
855	298	2520067	222	222_ 298	9	9	12	9	9	19	28	16	9	9	18	9	9	9	9	9	13	21	9	9	9	15	17	18	11	10	12	9	10	9	12	9
856	311	2629983	222	222_ 311	9	9	9	9	9	9	9	13	27	9	21	28	31	42	25	32	9	9	9	9	9	9	9	9	9	9	9	9	9	10	9	9
857	329	2782167	222	222_ 329	16	9	9	16	28	22	19	31	59	45	45	56	62	61	57	72	9	9	9	9	9	9	9	9	9	10	9	9	13	22	9	9
858	531	4490217	222	222_ 531	27	39	20	38	25	25	24	34	9	9	9	9	9	15	9	9	27	25	27	21	9	18	9	26	9	9	9	9	9	9	9	9
859	621	5251433	222	222_ 621	96	36	108	60	110	158	131	105	9	9	9	9	9	16	9	9	121	101	73	110	168	108	127	79	9	9	9	9	9	9	9	9
860	882	7458416	222	222_ 882	39	38	36	38	126	54	54	80	66	73	64	85	64	120	72	61	38	29	28	27	28	21	39	49	31	15	22	22	24	32	23	24
861	1463	12371400	222	222_1463	9	20	16	15	18	9	9	16	19	9	9	9	9	20	9	20	17	9	9	18	9	9	9	9	9	9	17	11	9	15	13	9
862	1476	12481317	222	222_1476	15	9	9	9	9	9	9	9	9	9	9	13	9	9	9	9	9	14	9	9	9	9	9	15	14	9	9	11	12	13	11	9
863	1495	12641950	222	222_1495	14	9	9	15	17	9	16	16	9	9	9	18	9	9	9	18	9	9	9	9	9	9	9	11	14	14	9	15	9	9	12	9
864	1739	14705584	222	222_1739	163	176	195	246	218	209	228	211	272	285	255	277	249	9	9	245	261	9	259	257	281	262	254	250	315	277	316	312	300	314	308	319
865	1747	14773216	222	222_1747	158	9	9	9	9	202	205	9	9	9	9	9	9	240	269	9	9	272	267	9	9	263	250	237	9	269	9	9	9	9	9	9
866	2116	17893766	222	222_2116	15	9	16	9	18	18	21	20	9	9	20	9	26	18	22	22	19	17	20	24	23	25	9	20	26	25	25	20	23	19	21	21
867	97	820367	223	223_ 97	177	9	142	120	297	167	162	333	990	346	440	511	953	1029	874	1037	9	9	9	74	144	9	9	9	135	124	120	128	134	177	125	128
868	255	2156517	223	223_ 255	54	64	53	9	9	9	47	53	9	9	9	9	9	9	9	9	42	9	28	9	9	9	9	38	9	9	9	9	9	9	9	9
869	290	2452433	223	223_ 290	9	9	9	9	9	9	9	9	9	278	390	309	443	504	375	500	9	9	9	9	9	9	9	9	9	9	201	9	9	9	9	9
870	297	2511617	223	223_ 297	9	9	9	9	9	9	9	9	557	373	504	396	557	635	472	598	9	9	9	9	9	9	9	9	274	221	252	197	298	288	261	294
871	521	4405667	223	223_ 521	83	69	78	79	81	80	84	79	84	92	95	96	96	100	96	91	88	80	84	90	85	80	9	85	81	82	78	80	81	83	85	84
872	1746	14764767	223	223_1746	9	33	9	62	41	49	58	56	68	70	9	59	60	56	55	61	9	73	9	62	63	62	9	64	9	62	66	75	69	75	83	70
873	2109	17834583	223	223_2109	9	39	9	30	41	9	9	9	9	9	9	9	9	45	9	9	9	9	38	52	44	45	9	9	9	48	46	9	53	9	9	9
874	89	752550	224	224_ 89	754	610	682	707	878	878	761	878	1058	990	1040	1094	1060	1023	1049	962	691	571	534	642	726	620	580	621	690	675	593	615	753	708	564	651
875	97	820367	224	224_ 97	171	163	198	167	188	103	199	179	154	105	86	102	137	160	96	151	9	9	16	9	211	213	99	9	400	122	143	106	140	140	382	154
876	275	2325600	224	224_ 275	9	9	9	9	24	29	9	28	102	59	78	68	135	148	101	149	9	9	16	9	9	9	9	9	9	9	9	9	9	9	9	9
877	297	2511617	224	224_ 297	9	9	9	9	9	9	9	9	103	64	88	63	95	113	73	94	9	9	16	9	9	9	9	9	43	9	9	9	9	54	9	9
878	2109	17834583	224	224_2109	149	148	146	148	153	149	147	155	147	136	144	131	145	127	138	145	145	136	141	147	135	135	143	154	152	147	153	141	147	143	144	147
879	89	752550	225	225_ 89	264	212	257	282	371	389	307	395	479	434	482	482	501	490	471	469	278	237	193	242	294	254	229	239	280	280	241	254	312	293	218	267
880	96	811917	225	225_ 96	9	9	9	9	71	40	22	9	208	68	81	91	199	216	107	220	9	9	10	9	9	9	9	9	9	9	26	9	31	40	9	27
881	199	1682950	225	225_ 199	44	57	52	73	70	69	68	83	56	63	61	65	71	62	68	72	79	78	74	77	82	80	75	84	73	68	66	66	67	67	66	78
882	446	3771467	225	225_ 446	50	28	32	9	44	9	26	51	251	85	180	154	311	400	183	424	9	9	9	9	44	27	9	15	9	9	9	9	36	35	9	37
883	468	3957567	225	225_ 468	9	9	33	9	38	9	28	37	97	71	67	73	111	131	86	119	40	9	31	9	9	9	9	31	96	62	34	119	97	84	50	166
884	532	4498667	225	225_ 532	146	125	113	131	125	124	117	158	9	9	55	9	66	77	62	62	112	112	97	92	78	95	81	99	9	9	9	9	9	9	9	9
885	573	4845600	225	225_ 573	888	871	964	964	1070	1044	1021	1123	524	470	518	519	537	563	493	544	928	782	912	948	989	967	861	938	397	476	451	404	391	457	437	420
886	582	4921700	225	225_ 582	556	491	593	547	576	635	580	607	194	194	211	207	189	195	201	177	514	512	507	554	509	563	497	524	150	215	190	153	149	177	188	164
887	646	5462800	225	225_ 646	42	9	30	9	41	53	47	81	9	9	9	9	9	52	9	56	36	9	9	41	9	38	9	31	9	9	9	9	9	9	9	9
888	2109	17834583	225	225_2109	66	67	68	73	71	68	71	71	82	68	76	74	68	77	70	70	81	77	72	68	75	70	68	74	77	78	79	77	75	84	74	78
889	89	752550	226	226_ 89	293	217	264	287	351	383	306	384	489	447	471	483	487	472	470	456	282	232	214	260	302	258	222	256	290	263	238	251	309	298	218	270
890	96	811917	226	226_ 96	9	9	52	42	51	51	50	39	31	9	9	9	9	26	9	31	9	45	9	9	54	29	9	9	99	30	31	9	27	32	96	38
891	149	1260217	226	226_ 149	9	9	12	9	21	9	16	9	9	9	9	9	9	18	9	9	9	9	9	15	9	12	19	11	9	17	17	9	18	22	9	9
892	206	1742133	226	226_ 206	9	15	9	19	23	22	14	18	9	9	24	9	9	21	21	16	9	9	9	9	9	26	23	23	9	22	9	9	22	28	9	19
893	253	2139600	226	226_ 253	9	21	9	23	9	21	21	21	9	9	9	9	9	17	9	9	35	9	23	21	9	23	25	28	9	9	9	9	9	9	9	9
894	276	2334067	226	226_ 276	297	424	338	326	378	340	334	290	457	273	423	272	539	532	360	469	1001	962	987	1082	820	921	994	1013	285	367	334	388	300	230	285	285
895	331	2799067	226	226_ 331	24	22	25	24	27	19	23	25	28	26	25	9	9	28	26	19	37	28	33	29	26	30	22	28	9	19	18	9	23	19	9	9
896	532	4498667	226	226_ 532	22	23	22	9	14	22	20	33	9	9	9	9	9	9	9	9	20	9	15	9	9	19	9	16	9	9	9	9	9	9	9	9
897	573	4845600	226	226_ 573	147	137	157	181	214	234	198	245	102	76	90	89	90	98	85	88	183	158	189	214	219	214	180	202	67	77	78	66	69	71	83	71
898	582	4921700	226	226_ 582	80	69	85	93	100	100	89	111	9	9	9	9	24	9	9	33	96	91	82	94	81	100	82	86	9	33	26	9	18	23	9	18
899	866	7323133	226	226_ 866	40	45	35	39	50	48	218	56	45	43	72	43	71	69	64	75	56	59	54	52	52	59	53	49	59	85	83	47	59	28	83	40
900	1802	15238334	226	226_1802	20	9	9	9	53	39	27	43	9	9	9	9	21	9	99	9	42	9	9	45	9	9	22	23	79	46	112	9	99	11	21	23
901	1805	15263700	226	226_1805	9	23	27	9	9	9	9	9	9	9	52	9	9	19	9	26	9	85	56	9	24	20	9	9	9	9	104	44	9	9	9	9
902	1828	15458150	226	226_1828	9	10	17	9	30	20	17	22	9	9	35	9	9	18	66	26	20	56	32	26	9	10	14	15	48	29	77	36	62	11	9	9
903	2116	17893766	226	226_2116	9	37	40	37	42	9	42	9	43	9	9	9	9	41	9	9	9	41	9	43	9	43	49	48	46	9	9	9	9	9	9	9
904	2123	17952950	226	226_2123	32	9	9	9	9	47	9	39	9	53	43	47	48	44	46	49	44	46	48	47	44	55	9	51	9	42	40	46	53	42	40	43
905	89	752550	227	227_ 89	59	9	55	68	86	97	72	91	131	116	118	119	145	127	135	133	75	9	61	66	66	57	61	68	72	66	56	67	82	74	58	62
906	213	1801317	227	227_ 213	9	23	26	28	28	33	9	9	64	9	61	52	61	64	59	64	9	9	9	9	9	9	15	16	44	47	27	9	40	47	31	36
907	218	1843600	227	227_ 218	9	9	9	9	9	9	26	34	9	55	9	9	9	9	9	9	9	9	9	19	16	9	9	19	9	9	9	20	41	9	9	9
908	276	2334067	227	227_ 276	42	57	44	51	60	49	57	48	66	43	64	51	93	95	70	94	223	210	212	227	174	201	214	237	48	66	65	58	52	31	45	57
909	332	2807533	227	227_ 332	9	14	9	20	9	18	15	21	21	24	9	9	21	22	23	21	24	9	9	9	16	9	19	19	9	15	9	9	10	9	9	9
910	572	4837150	227	227_ 572	24	24	25	42	51	52	42	49	9	9	9	9	25	17	9	26	32	28	36	39	48	45	35	45	9	17	14	9	13	13	9	9
911	864	7306233	227	227_ 864	9	9	9	9	9	9	45	9	9	9	9	9	9	9	9	16	11	9	9	9	9	9	9	11	9	18	15	9	15	9	9	9
912	900	7610600	227	227_ 900	57	89	64	52	63	62	53	67	48	52	54	51	48	46	54	57	49	56	64	57	58	66	60	48	66	65	73	53	57	57	58	63
913	1150	9724584	227	227_1150	9	23	12	9	9	9	9	9	9	9	9	9	9	9	9	9	9	9	9	9	9	9	12	15	9	12	9	16	13	15	9	9
914	1825	15432783	227	227_1825	9	9	9	9	9	9	9	17	9	9	9	9	9	9	27	9	11	25	9	9	9	9	9	9	27	14	35	14	35	9	9	9
915	2108	17826134	227	227_2108	23	9	30	30	34	27	31	9	28	9	9	31	34	9	9	34	26	30	9	38	9	31	9	28	20	9	27	9	28	28	9	9
916	2121	17936050	227	227_2121	27	23	9	9	28	9	9	30	28	9	31	32	9	29	31	9	9	9	25	9	29	9	27	9	9	26	30	30	28	25	28	26
917	89	752550	228	228_ 89	27	9	20	22	40	31	25	38	52	48	49	50	51	55	48	54	27	9	19	21	26	9	9	9	34	29	21	25	33	28	19	24
918	131	1108017	228	228_ 131	18	9	23	9	33	33	32	45	9	9	9	29	9	9	9	9	9	19	33	28	9	9	25	21	9	9	9	9	9	9	9	9
919	202	1708317	228	228_ 202	9	33	26	9	29	9	23	9	23	9	35	29	26	25	9	25	9	9	9	9	9	9	9	9	30	31	20	9	30	9	9	20
920	276	2334067	228	228_ 276	9	9	9	9	9	9	9	9	21	9	9	15	31	28	22	24	55	51	53	55	35	58	56	69	9	9	9	9	9	9	9	9
921	328	2773717	228	228_ 328	9	9	9	9	9	9	9	9	31	25	31	33	34	35	33	40	9	9	9	9	9	9	9	9	9	9	9	9	9	9	9	9
922	967	8177267	228	228_ 967	28	42	25	27	53	38	52	54	28	26	47	32	47	40	43	58	36	52	41	44	46	43	38	35	46	50	68	44	45	9	36	35
923	1803	15246783	228	228_1803	9	9	25	9	34	26	9	25	9	9	38	19	9	11	71	9	24	61	35	29	20	9	9	19	52	33	70	31	68	9	9	9
924	1824	15424334	228	228_1824	9	24	38	9	65	46	36	47	9	19	71	39	40	35	146	46	49	110	66	59	9	9	30	30	112	58	173	78	126	9	24	38
925	2015	17039583	228	228_2015	9	9	22	9	44	27	49	26	9	43	45	62	44	59	55	45	26	9	20	25	9	9	9	9	65	50	53	31	65	33	56	40
926	2110	17843033	228	228_2110	9	9	12	9	9	9	9	9	9	17	9	16	9	21	19	9	9	9	17	17	16	9	9	9	9	9	9	9	18	9	13	22
927	85	718633	229	229_ 85	12	9	9	13	18	19	16	20	9	23	24	25	19	24	23	27	18	16	9	17	9	9	25	19	19	19	18	16	22	18	19	19
928	112	947383	229	229_ 112	22	16	16	20	19	18	19	27	9	20	25	9	26	9	23	24	31	23	17	22	9	9	19	21	9	9	9	9	9	9	9	9
929	130	1099567	229	229_ 130	9	9	9	9	13	9	9	28	9	18	9	9	9	9	9	9	16	9	9	9	9	9	16	19	9	12	10	9	17	12	9	9
930	145	1226383	229	229_ 145	12	9	9	9	13	9	9	22	9	9	16	9	9	9	9	9	17	9	9	16	9	9	9	9	9	11	9	9	9	10	9	9
931	160	1353217	229	229_ 160	9	9	9	9	9	19	9	24	9	16	9	9	9	13	9	9	15	9	9	15	9	9	9	9	9	10	9	9	13	9	9	9
932	185	1564583	229	229_ 185	9	9	145	9	9	145	163	9	9	9	9	9	9	9	9	9	9	9	9	9	9	9	9	9	164	164	9	9	140	144	147	9
933	189	1598400	229	229_ 189	9	129	9	187	9	168	167	9	9	9	9	9	9	9	9	9	222	217	212	211	175	214	211	207	9	172	9	9	9	9	149	9
934	199	1682950	229	229_ 199	210	129	204	206	192	187	187	211	159	178	167	175	163	153	159	165	215	209	212	225	9	9	197	204	193	196	187	183	207	192	174	199
935	219	1852133	229	229_ 219	9	9	9	9	9	37	9	9	38	28	42	9	44	57	32	39	9	9	9	29	22	9	25	22	9	14	9	9	9	9	9	9
936	228	1928233	229	229_ 228	9	9	9	15	19	25	9	29	9	26	40	19	37	28	9	22	21	9	9	9	13	9	14	14	9	12	9	9	16	14	9	9
937	240	2029683	229	229_ 240	29	9	9	9	24	30	9	9	9	9	61	9	9	9	9	9	30	22	9	9	23	25	9	9	9	14	9	9	12	10	9	9
938	248	2097333	229	229_ 248	35	9	9	35	30	28	9	37	68	49	78	49	77	92	69	68	9	9	24	30	9	9	23	21	9	9	11	9	14	9	9	9
939	345	2917533	229	229_ 345	14	9	12	9	9	9	14	9	9	35	45	36	43	51	39	40	13	9	9	9	9	9	9	9	9	9	9	9	9	9	9	9
940	364	3078183	229	229_ 364	9	9	9	9	9	9	9	9	46	9	34	34	35	62	50	37	9	9	9	9	9	9	9	9	9	9	9	9	16	9	9	9
941	431	3644650	229	229_ 431	42	39	44	33	37	46	41	48	65	53	73	49	74	97	96	65	41	43	45	40	27	40	38	32	9	20	15	9	16	18	20	17
942	486	4109750	229	229_ 486	22	21	18	28	28	35	16	29	24	18	28	18	9	32	29	39	35	35	39	37	35	40	33	43	35	29	31	26	34	46	36	42
943	593	5014700	229	229_ 593	20	36	17	9	16	9	18	14	9	9	9	15	9	9	9	9	19	14	18	9	9	9	9	9	17	19	9	9	18	20	15	9
944	595	5031617	229	229_ 595	9	9	9	17	9	14	9	9	9	9	9	9	9	14	9	9	9	14	9	9	15	21	18	17	9	9	16	9	9	9	9	16
945	668	5648817	229	229_ 668	47	84	46	39	42	49	43	49	40	44	42	43	42	39	40	53	38	37	43	36	39	50	44	43	43	45	42	46	47	41	47	38
946	1914	16185450	229	229_1914	25	9	9	9	9	28	9	25	9	15	27	37	23	17	20	9	11	23	26	9	9	9	30	28	9	9	28	9	20	9	9	9
947	1919	16227734	229	229_1919	9	9	25	9	26	9	20	9	9	9	9	9	9	9	9	9	9	9	9	25	28	34	26	9	9	9	9	9	19	9	9	9
948	1948	16473017	229	229_1948	9	14	15	9	9	9	15	15	9	9	15	9	9	9	9	9	9	9	9	14	14	9	20	15	9	10	9	9	9	9	9	9
949	1961	16583017	229	229_1961	9	9	11	9	14	9	11	9	9	9	16	17	9	9	9	9	9	9	9	9	9	9	9	11	9	11	12	9	9	9	9	9
950	2068	17487766	229	229_2068	14	9	9	9	9	13	9	9	9	9	21	9	9	16	9	16	18	9	9	9	15	9	14	9	23	16	21	16	16	11	14	15
951	2104	17792233	229	229_2104	33	30	31	27	25	27	29	27	33	18	30	27	32	9	29	27	33	26	32	27	30	31	30	30	31	24	27	31	26	26	29	29
952	90	761000	230	230_ 90	42	72	38	43	33	30	53	52	9	9	9	9	9	18	14	9	78	67	69	49	32	44	54	70	21	20	25	9	19	19	29	9
953	139	1175667	230	230_ 139	111	72	119	139	135	133	149	126	122	126	114	118	121	137	139	130	141	127	109	123	123	119	116	123	133	136	121	127	143	134	126	136
954	196	1657583	230	230_ 196	47	9	9	45	9	9	9	9	9	41	9	9	9	54	50	9	52	48	9	47	46	9	9	48	9	38	48	9	9	50	40	46
955	200	1691400	230	230_ 200	9	31	40	9	49	9	9	46	35	9	9	41	41	9	9	9	9	9	9	9	9	47	42	9	45	46	31	40	52	9	9	9
956	271	2291783	230	230_ 271	9	9	9	15	9	31	25	39	43	34	53	27	73	61	77	9	23	21	9	9	9	9	9	9	9	16	27	27	25	23	24	9
957	573	4845600	230	230_ 573	9	28	9	9	9	9	9	9	34	29	9	32	25	9	9	27	9	9	9	9	9	9	9	35	9	9	38	35	9	9	30	34
958	578	4887883	230	230_ 578	37	9	30	36	43	37	32	36	9	9	9	9	9	28	27	9	34	35	39	37	33	32	35	9	31	32	20	9	34	36	9	9
959	2110	17843033	230	230_2110	9	9	9	18	9	9	16	9	21	9	9	9	9	21	14	9	20	9	9	9	9	9	9	9	9	13	19	9	9	9	21	9
960	82	693267	231	231_ 82	55	29	63	63	50	48	54	55	25	30	9	27	9	9	28	26	83	80	82	71	53	67	74	81	56	53	55	59	56	57	63	61
961	92	778000	231	231_ 92	9	26	31	9	28	9	25	9	9	9	9	9	9	19	9	9	9	9	9	9	9	33	9	38	9	9	9	9	46	9	9	9
962	110	930467	231	231_ 110	133	112	9	114	133	129	140	116	9	9	9	9	9	9	9	9	9	9	9	103	85	96	96	97	75	79	83	9	82	75	75	65
963	121	1023483	231	231_ 121	149	158	180	143	178	160	155	9	76	138	123	110	94	95	9	66	124	116	101	129	117	112	105	118	107	133	124	118	123	119	114	92
964	139	1175667	231	231_ 139	9	83	9	9	9	120	134	131	58	9	9	9	57	9	95	9	9	9	9	71	77	9	9	74	9	85	9	9	110	89	9	9
965	147	1243300	231	231_ 147	9	48	9	9	81	76	9	9	41	9	9	9	39	9	9	9	9	9	9	65	9	9	9	51	9	60	9	9	58	65	9	9
966	165	1395483	231	231_ 165	9	41	31	9	43	9	9	9	35	9	9	9	45	9	9	9	9	24	9	9	26	9	9	30	9	25	9	9	30	24	9	9
967	174	1471583	231	231_ 174	9	62	58	9	9	9	9	9	60	70	84	9	79	92	60	61	9	9	9	25	24	9	9	31	9	28	9	9	32	34	24	9
968	185	1564583	231	231_ 185	9	68	76	9	58	77	58	9	9	9	9	69	9	9	9	9	9	25	9	27	25	9	18	31	9	26	9	9	33	33	9	9
969	194	1640683	231	231_ 194	9	9	28	14	26	28	22	9	25	9	9	15	22	9	9	20	22	9	9	22	21	9	20	24	9	21	9	9	25	22	9	9
970	201	1699867	231	231_ 201	9	21	20	9	22	23	22	9	9	9	9	9	9	9	9	9	9	9	9	9	9	9	9	9	9	16	9	9	9	22	14	9
971	213	1801317	231	231_ 213	9	13	12	9	15	15	9	17	9	9	9	9	25	34	9	24	9	9	9	14	9	9	9	13	9	9	11	9	17	20	9	17
972	255	2156517	231	231_ 255	107	238	105	52	48	63	129	93	9	21	9	9	9	21	29	9	137	158	179	74	37	86	130	159	9	9	9	9	9	9	9	9
973	380	3213450	231	231_ 380	25	9	18	9	20	21	19	26	22	9	9	9	9	9	9	9	9	9	9	9	9	9	9	11	9	10	11	12	11	13	9	9
974	428	3619283	231	231_ 428	9	9	9	9	9	9	9	9	9	9	9	9	9	9	9	9	9	9	9	9	9	9	9	9	225	164	82	221	178	174	127	252
975	467	3949117	231	231_ 467	9	10	9	9	9	9	9	9	9	9	9	9	9	9	9	9	9	9	9	9	9	9	9	9	57	40	13	66	68	51	25	91
976	485	4101300	231	231_ 485	9	10	9	9	10	16	14	9	18	9	9	9	9	19	9	9	9	9	9	18	21	9	9	15	9	9	16	16	18	17	9	21
977	499	4219666	231	231_ 499	133	145	142	138	108	121	107	112	26	25	26	20	38	36	46	31	164	174	162	148	113	133	123	129	9	14	15	9	11	9	9	9
978	567	4794683	231	231_ 567	28	27	32	24	29	30	21	28	9	9	9	14	9	22	9	9	29	24	32	20	19	26	23	23	9	9	9	9	9	9	9	9
979	600	5073884	231	231_ 600	17	25	23	18	9	20	14	9	9	9	9	9	9	9	9	9	9	9	9	9	9	15	9	12	9	9	9	9	9	9	9	9
980	624	5276800	231	231_ 624	25	27	31	28	27	33	21	25	22	9	9	24	36	31	9	29	30	22	25	23	15	26	9	21	9	12	10	9	11	12	9	15
981	868	7340050	231	231_ 868	27	22	24	24	23	26	25	24	22	9	9	18	25	37	30	26	30	28	25	23	19	26	22	24	9	9	9	9	9	9	9	9
982	926	7830616	231	231_ 926	16	17	17	15	9	9	9	9	9	9	9	9	9	9	9	9	23	9	9	9	9	12	9	11	9	9	9	9	9	9	9	9
983	944	7982800	231	231_ 944	9	9	9	9	9	9	9	27	9	9	9	13	9	9	9	9	23	24	21	9	9	24	22	19	9	9	9	9	9	9	9	9
984	949	8025084	231	231_ 949	31	23	25	26	24	31	23	9	9	9	9	9	9	9	9	9	20	9	9	19	22	9	9	9	9	10	9	9	9	9	9	9
985	981	8295633	231	231_ 981	9	9	13	9	77	9	9	41	21	9	9	37	31	47	9	22	9	9	9	9	9	9	9	9	9	9	9	9	11	16	9	9
986	2111	17851500	231	231_2111	9	28	28	9	30	9	31	9	43	9	9	42	9	9	27	9	9	9	9	9	37	9	9	34	34	41	9	9	35	41	38	32
987	2125	17969866	231	231_2125	29	32	34	38	42	41	41	45	44	43	42	46	39	39	38	44	44	46	47	41	43	41	42	41	38	9	42	46	44	45	40	38
988	79	667900	232	232_ 79	9	9	11	9	15	9	15	21	9	9	27	27	35	9	26	24	9	9	9	9	18	9	9	9	13	15	16	15	9	19	9	9
989	97	820367	232	232_ 97	9	38	9	9	9	9	11	12	49	9	62	32	88	83	57	62	68	9	42	9	9	9	9	9	9	9	9	9	9	9	9	9
990	115	972750	232	232_ 115	9	9	9	37	9	9	40	20	9	9	9	9	9	9	9	25	35	9	9	9	9	9	30	9	27	30	27	9	9	24	36	9
991	138	1167200	232	232_ 138	139	186	170	261	265	238	275	231	231	269	257	272	255	235	267	250	288	252	243	273	267	251	251	276	266	261	259	258	261	262	251	277
992	197	1666033	232	232_ 197	44	48	46	69	9	65	76	70	63	57	70	9	74	80	89	83	64	9	78	74	9	77	9	80	73	77	67	65	72	80	64	9
993	255	2156517	232	232_ 255	35	72	39	19	20	21	40	25	9	9	16	9	9	9	19	9	42	46	58	9	9	9	41	49	14	9	9	9	9	9	9	9
994	277	2342517	232	232_ 277	9	9	15	9	20	9	14	21	9	9	38	26	51	33	43	40	9	9	9	9	9	9	15	9	16	10	22	17	9	11	9	9
995	428	3619283	232	232_ 428	9	9	9	9	9	9	9	9	9	9	9	9	9	9	9	9	9	9	9	9	9	9	9	9	106	73	39	109	98	86	65	127
996	462	3906833	232	232_ 462	9	9	9	9	9	9	9	9	9	9	20	9	24	30	9	23	9	9	9	9	9	9	9	9	25	14	9	33	29	27	9	47
997	490	4143567	232	232_ 490	120	172	135	177	172	225	201	226	9	9	22	22	24	26	9	26	168	113	137	151	126	191	146	167	9	12	9	9	9	10	9	9
998	549	4642400	232	232_ 549	9	9	9	9	9	9	9	9	34	40	39	35	38	49	36	43	9	9	9	9	9	9	9	9	9	9	9	9	9	9	9	9
999	570	4820233	232	232_ 570	151	297	153	241	219	226	231	234	301	313	327	328	294	288	320	331	260	253	260	251	254	243	256	262	297	311	320	301	309	316	310	323
1000	578	4887883	232	232_ 578	200	9	210	278	281	292	290	302	9	9	9	9	9	9	9	9	309	294	310	313	319	315	317	312	9	9	174	9	9	9	185	9
1001	582	4921700	232	232_ 582	9	9	9	252	9	9	9	9	9	9	9	9	201	9	9	9	9	9	9	9	9	9	241	9	158	192	9	170	9	167	9	165
1002	614	5192250	232	232_ 614	9	9	24	33	21	30	25	33	9	9	20	9	9	23	9	9	9	9	24	27	24	9	21	9	9	14	9	9	9	10	9	9
1003	706	5970284	232	232_ 706	9	39	32	41	40	34	34	46	31	35	35	34	33	36	31	34	34	9	23	9	22	32	22	9	34	42	38	45	26	28	9	24
1004	748	6325383	232	232_ 748	54	89	50	64	57	64	58	74	38	9	30	34	42	51	34	40	87	65	64	64	45	69	52	73	9	12	9	13	9	9	9	9
1005	2111	17851500	232	232_2111	9	9	21	20	18	23	22	24	26	9	26	30	29	28	29	26	28	9	26	27	27	9	26	25	9	25	28	18	26	20	9	26
1006	85	718633	233	233_ 85	9	64	56	63	51	41	65	57	21	33	9	31	9	20	24	9	77	80	94	74	57	71	82	71	57	65	62	56	55	57	65	64
1007	90	761000	233	233_ 90	53	67	9	64	9	9	9	45	9	9	9	9	9	9	9	9	72	71	84	9	9	58	9	66	9	9	9	9	9	9	9	9
1008	112	947383	233	233_ 112	45	9	43	9	46	51	52	53	9	9	45	9	53	50	57	9	9	9	9	9	9	9	9	9	24	9	30	9	38	35	9	35
1009	124	1048833	233	233_ 124	35	9	40	9	50	42	9	43	9	9	9	9	9	33	9	9	39	9	9	9	9	9	9	9	35	33	30	9	9	37	9	9
1010	133	1124933	233	233_ 133	42	9	41	9	53	9	53	50	9	9	9	9	9	9	9	9	51	42	9	9	41	42	9	9	47	9	9	9	9	49	9	47
1011	142	1201033	233	233_ 142	9	9	9	9	41	55	9	53	9	52	46	9	9	48	51	9	9	9	38	40	9	9	9	9	9	43	44	9	52	9	51	9
1012	155	1310933	233	233_ 155	34	9	37	9	42	53	33	48	9	9	9	9	9	68	9	9	33	9	9	9	9	9	9	9	23	9	9	9	9	9	9	9
1013	171	1446217	233	233_ 171	79	65	84	62	87	85	66	82	143	102	138	122	157	135	141	137	58	52	53	60	57	55	56	61	62	71	69	61	83	80	65	80
1014	244	2063517	233	233_ 244	28	20	31	19	23	24	24	26	9	9	9	9	9	9	19	9	27	24	22	25	19	9	20	24	9	9	9	9	9	9	9	9
1015	257	2173417	233	233_ 257	16	27	17	9	9	9	22	10	9	9	9	9	9	9	9	9	19	20	18	9	9	9	18	21	9	9	9	9	9	9	9	9
1016	307	2596167	233	233_ 307	9	9	13	9	18	9	9	11	9	9	9	9	9	28	22	9	9	9	9	9	9	9	9	10	9	12	9	9	11	11	9	9
1017	454	3839200	233	233_ 454	73	72	84	65	64	72	75	71	63	75	71	66	64	69	67	78	73	71	73	61	58	67	77	74	64	82	73	72	68	71	72	58
1018	491	4152033	233	233_ 491	13	9	13	9	18	25	18	25	9	9	9	9	9	9	9	9	9	9	9	9	9	9	9	9	9	9	11	9	9	9	9	9
1019	499	4219666	233	233_ 499	14	25	13	29	26	9	25	24	9	9	9	9	9	9	9	9	28	33	33	28	23	25	23	27	9	9	9	9	9	9	9	9
1020	522	4414134	233	233_ 522	111	99	108	105	95	114	111	121	113	110	122	114	118	115	107	118	117	116	101	119	92	113	123	118	121	123	105	117	119	108	111	115
1021	578	4887883	233	233_ 578	15	24	18	22	34	28	28	29	27	32	40	29	37	27	34	29	29	33	31	35	36	25	31	34	27	30	35	32	25	30	29	40
1022	1680	14206467	233	233_1680	54	9	45	49	52	50	47	57	24	36	9	30	9	9	26	9	9	43	39	42	52	41	44	39	20	37	33	31	25	26	22	22
1023	2010	16997299	233	233_2010	49	47	49	47	42	46	46	52	47	49	44	51	48	48	49	43	55	50	48	65	48	48	50	47	50	53	43	46	47	45	47	45
1024	2108	17826134	233	233_2108	57	56	56	59	58	65	54	56	65	61	54	55	65	60	59	49	61	68	59	65	59	70	54	60	62	56	60	53	66	66	56	57
1025	111	938933	234	234_ 111	71	9	9	9	70	78	9	93	121	122	142	131	122	113	119	108	17	9	9	9	9	9	9	9	9	60	9	9	9	9	9	9
1026	116	981200	234	234_ 116	66	22	46	9	82	82	76	85	9	9	9	9	9	9	9	9	9	9	9	9	9	9	9	31	93	88	86	93	106	109	9	99
1027	139	1175667	234	234_ 139	74	91	73	125	121	119	141	109	107	121	121	117	9	111	98	103	137	119	123	109	131	126	108	130	135	121	121	126	128	135	108	137
1028	159	1344750	234	234_ 159	9	9	9	9	20	9	9	9	20	30	41	43	9	42	9	9	9	9	9	9	9	9	19	9	9	9	9	9	32	29	9	9
1029	168	1420850	234	234_ 168	9	16	9	9	14	9	9	9	9	21	9	40	9	9	9	9	9	9	16	9	9	9	18	19	9	9	19	9	9	17	9	9
1030	188	1589950	234	234_ 188	9	9	9	9	24	28	9	9	9	14	28	35	9	21	9	9	9	9	9	9	9	9	30	36	9	9	9	9	35	38	32	9
1031	199	1682950	234	234_ 199	28	9	21	39	41	39	9	40	9	27	32	55	9	49	9	9	32	27	41	9	51	9	9	40	37	40	36	9	42	9	9	39
1032	204	1725217	234	234_ 204	9	9	9	9	9	9	9	9	9	20	26	38	9	9	9	9	9	9	9	29	9	9	41	9	9	9	9	9	42	47	37	9
1033	261	2207233	234	234_ 261	19	13	9	9	15	17	20	9	9	9	9	17	9	9	9	9	9	9	13	9	17	23	16	21	9	9	9	9	9	10	9	9
1034	282	2384783	234	234_ 282	9	9	9	9	9	16	12	13	9	9	9	9	9	9	22	23	37	43	26	30	9	19	9	35	38	17	63	9	9	9	9	35
1035	392	3314917	234	234_ 392	246	265	266	344	380	355	373	343	320	264	292	351	324	322	294	329	117	142	76	225	343	230	252	167	273	211	150	146	259	282	204	281
1036	401	3391000	234	234_ 401	9	9	9	9	9	9	9	9	260	214	243	275	274	295	246	276	9	9	9	9	9	9	9	9	9	9	9	9	9	9	9	9
1037	459	3881483	234	234_ 459	9	11	9	9	10	9	9	11	9	9	9	9	9	16	9	9	9	9	9	9	9	9	12	10	9	9	9	9	10	13	9	9
1038	490	4143567	234	234_ 490	51	73	52	75	70	97	85	93	9	9	9	9	9	9	9	9	68	51	58	63	60	79	64	75	9	9	9	9	9	9	9	9
1039	495	4185850	234	234_ 495	9	9	9	9	9	9	9	9	27	9	22	19	9	29	21	24	9	41	9	41	43	54	35	39	22	9	23	19	20	22	9	24
1040	521	4405667	234	234_ 521	19	20	22	9	25	20	22	26	24	29	27	25	9	29	23	31	30	25	17	24	9	20	30	23	26	25	24	25	21	24	9	21
1041	574	4854067	234	234_ 574	9	9	63	128	110	92	103	91	133	142	148	133	133	125	136	132	126	9	131	97	113	91	139	105	123	141	135	126	134	138	141	137
1042	578	4887883	234	234_ 578	79	128	84	9	119	123	130	137	9	90	93	9	9	93	93	86	9	126	9	145	133	141	109	136	74	83	78	72	75	77	9	72
1043	708	5987184	234	234_ 708	47	48	43	51	56	55	52	53	24	22	31	20	30	33	26	32	54	46	49	61	58	59	62	55	18	17	16	19	11	13	9	9
1044	748	6325383	234	234_ 748	23	37	22	28	22	25	25	31	9	9	9	9	9	22	9	9	30	30	24	26	9	34	21	30	9	9	9	9	9	9	9	9
1045	984	8321000	234	234_ 984	692	229	424	153	2049	879	951	1265	910	1133	740	1274	1050	1577	455	945	120	110	129	384	395	154	150	222	564	168	273	203	471	553	290	359
1046	1806	15272150	234	234_1806	9	9	9	9	9	9	9	9	9	9	9	9	9	9	9	9	9	11	9	9	9	9	12	9	15	11	12	9	15	15	9	14
1047	2111	17851500	234	234_2111	9	14	19	9	13	16	23	17	9	22	20	23	9	23	9	21	22	20	17	26	9	18	22	17	21	19	21	17	17	22	9	23
1048	2125	17969866	234	234_2125	9	9	14	9	11	13	9	9	9	9	9	9	9	9	9	9	13	9	9	15	9	9	9	9	9	16	9	13	16	9	9	13
1049	81	684817	235	235_ 81	9	20	9	9	19	9	24	16	9	9	9	9	9	9	9	9	27	24	9	21	9	9	27	28	9	20	23	24	24	24	24	9
1050	139	1175667	235	235_ 139	31	25	33	40	54	53	56	47	74	39	46	46	46	68	47	71	40	42	45	40	39	44	45	45	39	49	44	46	56	40	50	57
1051	256	2164967	235	235_ 256	40	74	42	9	25	49	93	74	9	28	9	9	9	9	42	24	47	80	75	29	9	44	76	97	9	9	9	9	9	9	9	9
1052	392	3314917	235	235_ 392	64	64	71	100	110	105	105	100	96	86	87	9	86	100	90	86	33	42	21	60	101	63	60	49	65	67	39	39	67	79	60	78
1053	401	3391000	235	235_ 401	62	9	41	9	66	9	9	9	109	87	102	105	129	142	93	134	9	9	9	9	9	9	9	9	9	9	9	9	9	32	9	9
1054	458	3873017	235	235_ 458	13	9	9	9	9	9	13	9	9	9	9	9	9	9	9	9	13	17	9	14	9	9	23	16	9	9	9	16	12	9	9	9
1055	495	4185850	235	235_ 495	2639	2658	2668	2776	2991	3096	3006	2838	2708	2675	2676	2633	2681	2609	2698	2656	2660	2660	2702	2631	2676	2649	2667	2644	2889	2707	2707	2750	2692	2754	2713	2709
1056	579	4896333	235	235_ 579	9	20	17	9	9	15	22	21	9	9	9	9	9	9	9	9	22	9	9	9	9	9	9	9	9	23	9	19	9	27	20	19
1057	587	4963967	235	235_ 587	9	19	9	9	88	25	38	42	87	104	61	99	68	139	9	86	9	9	9	9	34	9	9	9	98	35	73	54	104	101	84	78
1058	978	8270267	235	235_ 978	9	9	9	9	9	9	9	9	9	9	9	326	243	9	87	204	9	9	20	9	9	23	28	9	9	9	9	35	9	9	9	9
1059	985	8329450	235	235_ 985	122	35	70	9	685	175	206	327	191	275	139	9	9	487	9	9	20	19	21	71	66	9	9	41	98	33	45	9	91	99	54	68
1060	2001	16921217	235	235_2001	9	12	13	9	13	9	17	12	9	9	9	9	9	9	9	9	14	15	9	16	9	9	9	15	9	9	9	9	15	9	9	9
1061	2030	17166401	235	235_2030	28	9	9	9	9	9	28	9	9	34	9	9	9	9	9	23	9	31	27	9	24	9	28	9	9	9	9	20	9	17	21	9
1062	2062	17436951	235	235_2062	28	28	32	9	38	9	31	9	25	32	9	9	9	9	9	22	9	32	23	33	28	9	9	29	9	9	9	22	9	9	24	24
1063	2078	17572416	235	235_2078	20	9	9	9	36	24	34	26	9	9	9	9	9	19	9	22	29	38	23	9	9	9	29	22	9	17	34	21	31	9	25	19
1064	2108	17826134	235	235_2108	16	26	9	9	9	23	31	9	9	9	9	9	9	26	9	9	9	24	9	9	9	9	18	9	9	9	23	17	33	22	9	9
1065	110	930467	236	236_ 110	9	9	12	9	9	9	9	15	22	21	26	22	20	21	28	24	9	14	9	12	9	9	9	14	9	9	13	9	9	9	9	9
1066	123	1040383	236	236_ 123	9	9	9	9	9	18	14	9	9	9	9	9	9	9	9	9	9	9	9	9	9	9	9	18	17	9	21	19	16	22	9	9
1067	135	1141850	236	236_ 135	9	9	14	9	9	24	9	18	9	24	9	9	9	9	9	9	9	26	9	9	9	9	20	9	23	21	23	9	22	25	9	9
1068	141	1192567	236	236_ 141	9	9	9	25	22	9	28	9	32	9	9	33	30	29	28	39	23	9	9	23	27	24	9	26	9	9	9	17	25	9	22	25
1069	271	2291783	236	236_ 271	9	9	9	9	9	9	9	9	9	17	22	24	20	27	9	19	9	9	9	9	9	9	9	9	9	9	9	9	10	15	9	9
1070	295	2494700	236	236_ 295	30	9	17	9	19	20	22	23	34	24	28	23	42	51	38	41	16	16	9	9	9	13	9	13	9	10	12	9	15	20	9	22
1071	326	2756800	236	236_ 326	9	9	9	9	9	9	9	9	22	19	24	9	9	33	18	16	9	9	9	9	9	9	9	9	9	9	9	9	9	9	9	9
1072	374	3162683	236	236_ 374	9	9	12	9	15	9	9	15	9	9	9	9	9	9	9	17	9	9	9	20	21	12	9	10	9	15	14	9	12	11	9	9
1073	392	3314917	236	236_ 392	45	61	62	82	85	83	84	87	73	62	69	77	82	84	70	68	9	9	9	9	9	9	9	9	52	9	9	9	57	68	37	63
1074	402	3399467	236	236_ 402	9	9	9	9	101	9	9	9	88	83	129	79	129	104	110	105	35	31	30	50	79	43	51	41	9	45	26	26	9	9	9	9
1075	495	4185850	236	236_ 495	895	908	902	1297	1379	1348	1352	1444	1521	1546	1541	1530	1529	1451	1584	1536	1504	1523	1489	1535	1537	1533	1510	1523	1547	1571	1507	1552	1555	1567	1518	1552
1076	575	4862517	236	236_ 575	9	9	9	9	27	9	9	9	9	9	9	9	9	9	22	24	9	9	26	9	9	9	9	27	18	24	26	9	26	26	9	31
1077	585	4947067	236	236_ 585	19	9	13	19	76	38	41	53	104	117	81	112	92	126	53	85	26	25	9	38	40	29	30	29	119	60	88	71	110	108	100	94
1078	708	5987184	236	236_ 708	309	104	339	168	349	484	377	416	48	9	44	20	84	92	38	79	383	401	292	527	681	461	525	323	9	9	9	9	9	9	9	9
1079	984	8321000	236	236_ 984	95	23	57	9	516	130	141	249	135	202	98	247	177	351	54	153	9	14	9	52	48	18	20	23	75	17	32	22	62	69	33	40
1080	1016	8591550	236	236_1016	9	9	26	9	9	9	37	9	43	35	42	29	52	52	52	60	29	9	33	30	33	39	39	47	9	16	16	19	14	19	17	17
1081	1739	14705584	236	236_1739	20	21	24	22	23	19	23	21	25	29	24	24	21	20	26	19	24	31	28	27	26	24	27	27	29	28	27	29	29	31	28	32
1082	2130	18012133	236	236_2130	9	9	9	9	15	9	9	9	9	13	9	9	9	9	9	9	9	9	9	9	9	11	9	12	9	10	9	12	13	11	9	9
1083	94	795000	237	237_ 94	209	172	196	209	201	220	197	205	319	283	273	264	304	307	297	319	145	168	141	184	188	181	176	175	168	155	157	172	157	175	141	180
1084	138	1167200	237	237_ 138	75	106	83	145	150	145	142	122	130	154	153	150	146	138	161	145	150	145	146	141	152	149	155	177	146	145	144	150	152	148	147	153
1085	253	2139600	237	237_ 253	28	49	40	9	9	48	66	60	35	9	9	9	21	9	39	9	9	64	67	9	9	9	60	64	9	9	9	9	9	9	9	9
1086	296	2503150	237	237_ 296	9	9	9	9	9	9	9	9	58	48	51	48	60	61	57	9	9	9	9	9	9	9	9	9	33	9	9	9	36	9	9	37
1087	379	3205000	237	237_ 379	9	9	9	9	9	9	9	9	49	49	64	29	88	83	53	72	9	9	9	9	9	9	9	9	9	9	9	9	40	32	9	42
1088	402	3399467	237	237_ 402	9	9	9	36	39	9	32	33	9	9	47	9	43	32	9	9	9	9	9	9	9	9	37	30	9	9	26	9	31	31	9	46
1089	408	3450183	237	237_ 408	9	9	9	9	9	9	9	9	9	49	42	48	33	40	9	47	9	9	9	9	9	9	9	9	36	44	38	58	9	9	9	33
1090	447	3779917	237	237_ 447	9	9	9	9	9	9	9	9	87	39	60	51	88	82	49	99	9	9	9	9	9	9	9	9	9	9	9	9	15	9	9	9
1091	459	3881483	237	237_ 459	538	398	455	401	553	605	503	599	153	83	215	82	183	122	171	139	668	652	663	726	744	749	737	690	196	403	332	392	185	136	268	104
1092	495	4185850	237	237_ 495	132	142	130	385	343	377	359	373	382	405	378	365	394	363	411	399	382	373	380	413	382	389	392	403	369	395	380	374	391	394	407	396
1093	526	4447950	237	237_ 526	9	9	9	9	9	9	9	9	59	37	64	9	78	78	61	79	9	9	9	9	9	9	9	9	19	31	35	9	44	32	9	9
1094	587	4963967	237	237_ 587	9	9	9	9	38	9	9	9	36	55	9	50	40	48	9	43	9	9	9	9	9	9	9	9	59	23	33	9	49	48	39	46
1095	708	5987184	237	237_ 708	52	21	61	9	73	97	63	75	9	9	9	9	9	9	9	9	75	77	66	102	138	93	115	62	9	9	9	9	9	9	9	9
1096	983	8312533	237	237_ 983	9	9	9	9	114	9	28	43	26	37	23	46	39	72	9	29	9	9	9	9	9	9	9	9	9	9	9	9	13	9	9	9
1097	1892	15999450	237	237_1892	9	24	9	9	9	9	29	29	33	22	27	27	35	9	9	30	27	22	9	9	9	9	27	9	9	19	9	9	14	9	9	9
1098	94	795000	238	238_ 94	36	33	38	39	39	40	37	38	49	53	44	37	9	54	48	53	28	29	28	34	28	35	22	32	32	25	16	9	29	28	16	27
1099	131	1108017	238	238_ 131	14	9	9	9	9	9	19	9	9	9	33	32	9	56	9	57	20	9	9	9	9	9	16	9	9	12	9	9	9	21	9	9
1100	143	1209483	238	238_ 143	9	13	9	9	20	20	23	26	9	9	9	9	9	9	9	9	9	9	23	9	16	9	19	23	20	20	15	9	23	9	17	9
1101	256	2164967	238	238_ 256	35	38	34	9	24	33	60	48	18	9	9	9	9	9	32	9	39	48	53	9	9	29	51	52	9	9	9	9	9	9	9	9
1102	331	2799067	238	238_ 331	257	37	123	99	216	241	158	322	1080	604	811	735	1251	1527	999	1287	23	9	9	32	67	39	46	30	94	57	54	51	135	133	71	140
1103	401	3391000	238	238_ 401	9	9	9	9	33	19	9	20	20	9	41	9	38	22	41	29	9	9	9	9	19	9	20	9	9	9	10	9	9	9	9	9
1104	459	3881483	238	238_ 459	91	56	76	76	102	129	92	112	43	9	44	26	55	53	48	39	148	122	133	148	148	153	145	127	35	77	59	67	26	24	53	9
1105	495	4185850	238	238_ 495	25	22	21	116	119	90	104	103	117	119	113	117	116	128	107	116	111	113	107	109	129	117	112	121	119	114	105	109	107	118	126	109
1106	587	4963967	238	238_ 587	9	9	9	9	33	13	9	20	43	49	35	56	39	59	25	36	9	9	9	9	19	9	9	14	56	29	36	35	47	47	48	41
1107	622	5259883	238	238_ 622	38	19	39	32	36	37	36	34	9	9	9	9	9	9	9	9	32	39	27	38	40	36	35	37	9	9	9	9	9	9	9	9
1108	708	5987184	238	238_ 708	36	11	37	9	49	59	43	55	9	9	9	9	9	9	9	9	46	60	43	70	98	56	77	39	9	9	9	9	9	9	9	9
1109	882	7458416	238	238_ 882	26	23	23	9	30	19	25	31	21	9	9	9	9	9	23	9	20	9	9	9	9	9	23	27	9	9	12	9	11	9	9	9
1110	1608	13597633	238	238_1608	18	9	15	9	9	9	20	27	9	9	9	19	9	9	9	47	9	9	9	9	16	9	9	9	9	9	9	9	9	14	14	9
1111	1626	13749917	238	238_1626	13	9	13	9	26	21	9	9	32	9	9	9	9	9	9	9	9	9	9	9	9	9	9	9	9	9	18	9	16	9	9	9
1112	1741	14722500	238	238_1741	30	30	35	41	32	38	38	37	38	40	36	49	32	36	34	36	42	42	36	36	40	40	38	42	48	43	46	45	48	47	47	47
1113	2111	17851500	238	238_2111	9	17	9	9	15	9	9	20	9	9	9	9	9	9	20	9	9	9	9	9	9	9	16	18	9	17	9	9	9	18	19	9
1114	2128	17995234	238	238_2128	15	9	9	9	16	16	9	9	16	9	9	20	9	9	9	9	18	9	9	9	9	9	17	9	9	9	16	9	19	9	20	9
1115	94	795000	239	239_ 94	56	54	72	71	67	75	61	68	186	63	161	100	185	178	169	189	52	48	51	49	59	65	51	59	58	46	41	50	59	55	56	59
1116	142	1201033	239	239_ 142	9	45	34	48	56	61	56	43	50	56	52	63	59	59	58	62	61	63	67	53	66	56	57	70	69	70	58	65	57	65	59	59
1117	255	2156517	239	239_ 255	298	316	271	109	106	228	450	345	71	82	9	26	9	66	153	78	207	348	333	97	57	145	350	387	9	9	9	9	9	9	9	9
1118	296	2503150	239	239_ 296	9	9	9	9	9	9	9	9	44	9	9	28	9	9	9	47	9	9	9	9	9	9	9	9	23	25	24	9	27	24	9	26
1119	331	2799067	239	239_ 331	39	19	22	9	36	37	27	57	225	109	152	132	274	365	201	280	9	9	9	9	9	9	9	9	9	9	9	9	9	26	9	9
1120	397	3357183	239	239_ 397	36	28	32	44	40	37	43	47	62	67	74	50	62	70	80	68	48	40	36	54	42	46	51	53	43	40	54	43	53	55	43	49
1121	458	3873017	239	239_ 458	41	32	37	42	59	65	50	54	23	9	9	9	9	9	26	9	66	66	68	76	71	72	78	69	9	45	26	46	20	15	9	9
1122	496	4194300	239	239_ 496	9	9	9	37	39	35	39	33	43	40	42	39	37	44	40	39	54	39	37	48	44	48	48	46	39	26	36	39	36	37	44	42
1123	574	4854067	239	239_ 574	9	26	24	34	30	29	33	40	9	9	9	23	9	9	27	9	36	9	25	9	31	29	32	27	22	23	23	9	19	18	9	22
1124	1788	15119967	239	239_1788	9	9	9	9	9	18	9	9	9	9	9	9	9	9	9	9	21	25	29	9	51	48	31	28	53	51	72	42	66	71	69	64
1125	2110	17843033	239	239_2110	38	45	47	45	50	53	55	55	56	59	44	66	61	57	65	63	62	47	50	55	56	45	63	52	54	61	55	57	54	58	54	55
1126	89	752550	240	240_ 89	258	266	266	271	257	247	261	265	91	150	112	122	67	58	123	64	284	280	278	265	273	268	263	288	242	209	220	179	199	214	222	220
1127	255	2156517	240	240_ 255	249	411	235	157	137	270	531	411	116	116	73	9	26	91	220	91	287	462	425	139	91	203	441	494	9	9	9	9	9	9	9	9
1128	295	2494700	240	240_ 295	1328	827	1212	1039	1380	1534	1204	1342	220	177	247	130	261	253	247	225	1408	1331	1303	1339	1466	1301	1353	1247	95	149	116	121	118	96	104	95
1129	331	2799067	240	240_ 331	30	9	9	9	24	34	9	41	174	83	105	93	209	295	152	227	9	9	9	9	9	9	9	9	9	9	9	9	13	9	9	9
1130	1830	15475067	240	240_1830	9	26	16	9	18	17	9	18	20	9	9	9	21	20	9	9	9	22	20	9	25	9	9	18	9	17	18	17	21	18	9	9
1131	2111	17851500	240	240_2111	35	38	35	41	35	44	40	38	45	49	41	45	41	45	47	50	42	48	41	47	44	50	38	41	38	43	38	45	49	46	40	49
1132	89	752550	241	241_ 89	62	55	57	70	63	74	73	75	53	54	47	51	40	62	66	56	81	72	71	64	63	78	84	74	72	72	69	56	59	67	73	66
1133	99	837383	241	241_ 99	675	572	764	702	746	791	798	631	211	752	504	655	144	150	379	145	594	677	692	768	856	796	821	790	1188	1061	1087	1018	1108	1104	1133	1194
1134	142	1201033	241	241_ 142	9	9	9	9	23	18	9	23	9	9	9	9	9	18	12	21	19	17	9	9	9	19	9	18	14	14	13	9	15	12	9	9
1135	218	1843600	241	241_ 218	59	44	47	9	51	65	49	61	118	83	131	96	131	181	119	155	9	9	9	9	9	50	9	35	9	27	36	26	28	29	9	32
1136	225	1902867	241	241_ 225	43	34	42	9	53	48	9	55	76	65	89	67	92	99	74	9	9	9	9	9	9	32	9	9	22	9	9	9	26	25	9	9
1137	231	1953600	241	241_ 231	43	9	9	9	41	9	37	44	9	56	9	9	9	9	9	85	9	9	9	9	9	9	9	27	20	9	9	9	9	9	9	9
1138	238	2012783	241	241_ 238	36	9	9	9	9	9	29	34	73	54	88	63	87	106	73	86	9	9	9	9	9	19	9	22	18	9	9	9	21	20	9	9
1139	256	2164967	241	241_ 256	210	298	223	198	182	276	428	372	180	180	133	96	111	163	251	176	296	384	375	194	153	249	401	440	23	9	9	9	17	16	19	9
1140	295	2494700	241	241_ 295	253	134	231	232	354	396	279	350	39	35	42	28	46	51	43	47	380	331	335	343	389	322	350	316	13	26	18	9	17	13	20	16
1141	344	2909083	241	241_ 344	9	9	21	20	13	20	9	22	25	23	27	23	35	30	23	29	17	9	9	9	9	9	9	10	9	9	10	9	9	9	9	9
1142	688	5818100	241	241_ 688	66	112	58	54	53	62	63	58	58	63	68	61	66	56	64	67	65	62	65	67	64	64	65	63	58	65	59	62	61	65	69	66
1143	1807	15280600	241	241_1807	21	29	17	9	37	20	35	12	9	9	9	9	9	9	9	9	19	19	24	9	9	9	9	21	9	9	9	9	9	9	9	9
1144	1975	16701384	241	241_1975	23	29	20	18	18	21	18	15	9	21	15	19	9	12	22	19	9	15	16	19	17	21	19	16	22	19	22	9	21	18	22	16
1145	2113	17868401	241	241_2113	24	26	28	33	28	32	29	34	35	36	32	34	40	38	38	38	43	33	36	33	29	41	37	36	40	37	36	29	33	34	38	41
1146	82	693267	242	242_ 82	9	9	9	9	149	9	9	154	172	9	163	162	151	149	158	142	9	9	95	9	9	122	9	9	135	138	127	134	132	118	116	114
1147	89	752550	242	242_ 89	121	124	123	145	9	164	142	9	9	164	9	9	9	9	9	9	137	125	103	125	134	9	112	121	9	9	9	9	9	9	9	9
1148	98	828917	242	242_ 98	9	9	9	9	9	9	32	9	9	9	9	9	9	9	9	9	9	9	28	32	9	9	35	9	58	52	63	48	60	34	55	63
1149	255	2156517	242	242_ 255	150	143	169	169	153	190	258	222	149	153	116	82	84	121	186	134	220	241	242	172	134	182	234	249	9	9	9	9	9	18	35	9
1150	295	2494700	242	242_ 295	51	26	46	67	101	110	86	95	9	9	9	9	9	9	9	9	109	101	95	93	110	92	94	91	9	9	9	9	9	9	9	9
1151	691	5843467	242	242_ 691	9	53	20	9	9	9	33	9	24	9	9	9	9	28	23	9	23	26	20	28	9	9	9	27	28	27	25	29	9	26	9	9
1152	2119	17919134	242	242_2119	61	61	56	66	56	61	57	59	63	57	58	55	62	62	64	53	55	58	55	59	54	59	56	56	57	72	65	67	67	62	56	53
1153	87	735533	243	243_ 87	111	99	102	110	158	155	128	150	168	186	188	179	176	175	190	164	99	99	76	91	102	92	91	89	121	125	109	117	126	122	97	114
1154	99	837383	243	243_ 99	177	155	201	189	199	202	213	157	61	218	132	184	27	28	96	9	144	182	176	197	226	213	226	193	339	304	290	293	316	299	309	334
1155	255	2156517	243	243_ 255	30	31	33	35	36	48	67	61	9	27	9	9	9	25	37	23	55	71	72	27	23	53	58	66	9	9	9	9	9	9	9	9
1156	295	2494700	243	243_ 295	9	9	9	9	23	32	22	26	9	9	9	9	9	9	9	9	29	24	9	9	26	9	26	27	9	9	9	9	9	9	9	9
1157	345	2917533	243	243_ 345	23	24	19	27	32	33	27	34	50	43	56	50	58	65	56	59	23	20	9	24	27	9	27	30	14	14	16	20	16	13	17	9
1158	2115	17885317	243	243_2115	9	9	9	32	31	9	33	9	46	40	44	38	55	52	42	42	36	39	33	34	9	35	43	9	37	39	44	37	40	36	36	39
1159	2123	17952950	243	243_2123	33	30	32	9	9	35	9	40	9	9	9	9	9	9	9	9	9	9	9	9	36	9	9	36	9	9	33	9	9	40	41	9
1160	89	752550	244	244_ 89	56	46	51	65	81	69	66	77	94	96	89	92	92	90	84	83	47	49	42	51	58	51	44	52	63	61	64	73	70	67	58	61
1161	116	981200	244	244_ 116	45	24	57	53	123	142	60	109	243	176	231	221	388	9	227	9	36	50	50	76	160	102	91	71	91	82	85	61	199	169	109	148
1162	126	1065750	244	244_ 126	9	9	9	9	9	9	33	9	9	9	9	9	9	9	9	9	9	9	9	9	65	54	9	9	36	35	44	29	9	74	9	9
1163	139	1175667	244	244_ 139	9	13	11	9	9	9	9	9	9	9	9	9	9	9	9	9	9	9	9	34	36	34	9	9	9	25	9	28	43	9	36	9
1164	150	1268667	244	244_ 150	9	9	9	9	9	9	20	9	9	9	9	9	9	9	9	9	9	9	9	29	38	22	9	18	9	22	30	26	37	9	32	9
1165	154	1302483	244	244_ 154	22	30	26	34	9	9	42	9	9	9	9	9	9	9	9	9	49	41	39	49	58	40	9	36	62	56	58	52	67	68	60	66
1166	252	2131150	244	244_ 252	9	424	352	508	502	9	575	561	529	557	9	335	357	476	600	507	9	626	650	582	474	620	662	658	82	72	9	21	9	60	98	80
1167	256	2164967	244	244_ 256	300	396	9	9	9	577	578	9	9	9	446	9	9	9	9	9	655	9	9	9	9	9	9	9	9	9	49	9	33	9	9	9
1168	344	2909083	244	244_ 344	9	9	14	9	9	9	13	20	24	19	27	9	30	9	9	9	9	9	9	13	9	9	9	16	9	9	9	9	9	9	9	9
1169	352	2976717	244	244_ 352	9	9	9	9	9	9	9	14	30	9	30	9	44	43	34	36	9	9	9	9	9	9	9	9	9	9	9	9	9	10	9	9
1170	1762	14900050	244	244_1762	45	38	48	82	69	81	35	9	9	9	9	9	9	9	9	9	9	9	9	9	66	9	9	29	9	9	9	9	9	9	9	9
1171	1823	15415883	244	244_1823	9	9	53	9	9	9	9	58	9	9	54	9	51	9	114	62	42	84	9	48	9	9	9	9	9	67	156	9	145	9	9	9
1172	1830	15475067	244	244_1830	52	57	54	9	76	67	52	9	9	9	9	9	9	55	9	9	9	9	53	9	9	9	9	41	84	9	9	9	9	9	9	9
1173	2110	17843033	244	244_2110	47	55	47	62	54	52	48	48	52	49	60	50	66	55	57	54	50	55	53	51	52	63	45	48	56	52	48	50	49	56	52	60
1174	88	744083	245	245_ 88	9	26	22	28	39	41	39	39	48	48	54	52	9	53	60	61	9	9	9	9	9	9	9	9	9	34	9	9	37	35	29	9
1175	115	972750	245	245_ 115	9	9	9	9	9	9	9	9	32	9	25	37	56	74	46	43	9	9	9	9	9	9	26	9	9	9	9	9	36	30	25	9
1176	256	2164967	245	245_ 256	9	35	30	51	44	57	54	60	45	53	36	28	9	43	65	55	65	68	79	60	33	65	67	76	9	9	9	9	9	9	9	9
1177	345	2917533	245	245_ 345	56	25	51	52	53	56	53	59	99	81	92	88	100	117	92	105	47	40	41	40	39	9	47	43	9	9	9	9	9	30	9	9
1178	2110	17843033	245	245_2110	56	9	9	9	9	55	9	58	64	9	72	9	81	72	62	65	9	65	9	62	69	67	9	9	9	61	9	9	9	64	63	69
1179	2125	17969866	245	245_2125	9	9	9	9	9	9	64	71	60	9	72	9	9	72	9	9	9	9	68	9	9	9	9	69	68	9	67	68	9	67	72	9
1180	2132	18029051	245	245_2132	9	64	61	55	75	9	9	9	63	75	9	86	9	9	68	9	64	29	9	9	9	9	68	9	9	9	9	9	76	73	9	9
1181	113	955833	246	246_ 113	9	9	9	9	9	21	9	31	35	9	32	37	54	62	40	9	9	9	9	9	9	9	9	9	9	9	9	9	18	9	9	9
1182	156	1319400	246	246_ 156	9	9	9	9	27	30	9	38	18	9	9	9	9	9	9	9	9	9	9	25	9	9	19	9	9	9	21	9	37	21	26	9
1183	255	2156517	246	246_ 255	239	343	258	363	355	427	449	470	367	381	314	219	217	330	465	368	498	517	526	420	322	484	516	515	36	36	27	9	18	29	48	49
1184	275	2325600	246	246_ 275	9	9	9	9	9	25	9	9	9	48	37	48	9	9	9	9	9	9	9	9	9	9	9	9	27	22	34	9	32	44	35	26
1185	2110	17843033	246	246_2110	64	55	52	52	60	58	63	68	62	65	67	71	59	57	66	68	75	74	63	69	67	70	60	67	68	70	66	64	75	67	68	61
1186	110	930467	247	247_ 110	9	9	9	9	51	92	47	99	58	54	55	59	53	77	53	75	44	56	46	49	59	100	75	70	33	38	9	9	60	68	37	74
1187	216	1826683	247	247_ 216	9	9	9	9	9	31	9	9	36	31	49	47	36	58	50	44	9	9	9	9	9	9	9	9	9	9	9	9	24	9	9	9
1188	258	2181883	247	247_ 258	9	36	9	51	35	56	57	53	39	43	37	9	9	42	55	38	67	63	72	46	38	59	69	72	9	9	9	9	9	9	9	9
1189	345	2917533	247	247_ 345	143	158	129	165	167	207	182	200	375	340	382	364	442	471	396	417	156	151	150	173	169	167	173	188	84	95	89	88	98	93	93	89
1190	2132	18029051	247	247_2132	378	364	9	9	428	454	9	437	475	484	483	9	9	441	484	9	474	478	9	489	482	472	481	9	449	454	475	457	480	463	474	475
1191	2136	18062866	247	247_2136	9	9	405	419	9	9	445	9	9	9	9	474	463	9	9	444	9	9	482	9	489	465	9	475	9	9	9	9	9	9	9	9
1192	82	693267	248	248_ 82	25	26	30	31	21	24	36	9	9	9	9	9	9	9	9	9	36	36	40	9	9	30	36	36	30	25	28	31	29	31	9	9
1193	97	820367	248	248_ 97	25	12	9	9	41	35	9	9	101	81	109	104	101	107	106	107	9	9	9	9	9	9	9	9	34	29	30	53	53	47	9	9
1194	255	2156517	248	248_ 255	85	110	90	114	109	148	166	160	118	108	92	59	59	100	156	110	173	184	170	127	97	159	178	199	9	9	9	9	9	9	9	9
1195	273	2308700	248	248_ 273	9	9	22	9	89	62	68	90	126	179	131	190	136	175	92	129	9	9	9	34	56	9	23	23	107	66	105	95	114	153	140	106
1196	344	2909083	248	248_ 344	9	12	9	9	22	24	9	9	45	36	44	49	51	49	49	51	20	9	9	9	9	16	9	21	9	9	9	9	9	9	9	9
1197	2108	17826134	248	248_2108	61	56	9	60	59	9	60	66	9	64	68	71	57	58	57	56	9	9	61	67	9	62	59	58	71	71	63	56	57	67	59	9
1198	2127	17986767	248	248_2127	9	9	9	66	9	9	9	9	69	9	69	9	9	58	9	63	72	9	9	9	9	65	66	9	52	77	76	50	72	70	64	9
1199	2134	18045950	248	248_2134	9	49	59	9	9	65	71	62	9	74	9	64	68	9	72	9	9	71	76	66	74	9	67	65	72	9	9	9	9	9	9	73
1200	101	854383	249	249_ 101	105	102	79	98	82	97	83	112	56	9	9	9	9	9	9	56	138	102	115	93	70	69	80	81	9	9	9	9	37	9	9	9
1201	111	938933	249	249_ 111	9	9	9	9	9	9	9	12	9	55	53	64	54	50	45	9	9	9	9	9	9	9	9	9	73	63	71	83	83	72	55	68
1202	345	2917533	249	249_ 345	52	64	48	64	71	92	79	12	169	146	163	184	201	217	173	194	69	68	66	83	67	75	71	77	9	9	44	34	9	44	37	38
1203	405	3424817	249	249_ 405	242	170	205	185	455	224	218	252	210	162	190	149	378	228	193	186	215	215	207	246	409	233	261	198	59	67	73	74	204	53	65	54
1204	1871	15821900	249	249_1871	9	9	9	9	9	9	9	12	50	27	40	9	48	44	44	48	9	9	9	9	24	9	20	9	9	9	9	33	9	28	9	9
1205	2030	17166401	249	249_2030	9	24	31	9	9	27	9	12	9	9	9	9	30	31	31	28	9	24	9	9	25	9	30	9	9	9	9	9	9	9	9	9
1206	2109	17834583	249	249_2109	74	80	82	88	97	89	92	96	95	101	109	116	79	102	97	96	103	99	100	99	107	102	101	94	95	100	114	96	112	108	100	108
1207	2125	17969866	249	249_2125	43	9	9	9	74	9	9	9	9	9	9	9	75	85	77	9	82	9	9	90	88	9	87	83	68	9	9	9	9	9	9	9
1208	190	1606850	250	250_ 190	9	9	12	15	21	25	24	23	9	19	9	14	9	9	9	9	9	9	9	9	9	9	9	9	18	24	23	16	23	28	9	9
1209	255	2156517	250	250_ 255	21	32	9	33	30	31	41	9	33	28	9	23	9	30	42	35	9	9	47	33	9	44	9	49	9	9	9	9	9	9	9	9
1210	274	2317150	250	250_ 274	9	9	15	9	38	31	29	48	69	89	72	98	76	90	54	65	9	9	17	20	31	9	9	9	57	44	58	51	63	78	68	63
1211	331	2799067	250	250_ 331	9	9	9	9	9	9	9	9	9	27	40	22	9	34	28	9	9	9	9	9	9	9	9	9	27	23	26	33	26	24	9	9
1212	363	3069717	250	250_ 363	35	28	40	33	63	66	62	68	116	51	75	58	163	215	127	182	20	9	9	21	9	25	28	25	15	14	9	9	27	29	9	9
1213	405	3424817	250	250_ 405	36	31	31	36	93	42	38	45	9	33	38	28	81	45	35	9	37	38	38	42	78	41	43	31	9	13	9	9	32	9	9	9
1214	522	4414134	250	250_ 522	44	43	42	33	43	39	38	47	39	40	50	44	47	43	44	42	44	43	38	40	41	51	44	49	42	47	36	42	55	36	36	38
1215	1155	9766950	250	250_1155	9	9	9	9	9	12	11	9	9	9	9	9	9	9	9	9	13	9	9	9	9	9	9	9	21	22	17	14	9	19	9	9
1216	1677	14181100	250	250_1677	22	14	23	18	18	20	22	17	9	9	9	9	9	9	9	9	20	9	16	9	9	9	9	16	16	15	9	14	18	14	9	9
1217	2108	17826134	250	250_2108	26	33	32	31	37	41	42	41	9	42	9	41	9	39	30	9	37	43	39	40	46	46	36	38	47	44	46	38	44	44	46	9
1218	94	795000	251	251_ 94	9	9	9	9	9	9	9	9	168	124	184	85	183	171	184	85	9	9	9	9	9	9	9	9	9	9	9	9	9	9	9	9
1219	141	1192567	251	251_ 141	53	38	37	53	68	78	67	90	49	48	9	49	9	9	49	9	9	38	26	44	9	53	38	30	9	35	37	9	9	9	38	9
1220	172	1454667	251	251_ 172	27	22	9	9	9	9	9	52	86	72	46	124	53	62	66	58	9	9	18	28	9	27	9	9	9	40	56	57	9	50	44	9
1221	483	4084383	251	251_ 483	39	32	41	9	9	37	9	50	90	72	83	62	78	91	97	108	9	9	20	21	9	9	9	9	9	48	34	51	9	48	41	9
1222	505	4270400	251	251_ 505	71	48	58	49	55	58	9	78	67	62	87	67	84	65	91	58	9	9	31	30	9	36	9	35	54	76	58	78	59	55	56	53
1223	577	4879416	251	251_ 577	27	42	9	9	9	31	9	35	9	9	9	32	38	41	9	9	9	9	33	39	9	30	9	35	36	28	36	9	9	9	9	9
1224	613	5183800	251	251_ 613	23	41	9	9	9	40	9	9	9	9	9	42	9	49	9	9	52	52	47	50	9	47	9	34	9	9	9	9	9	9	9	9
1225	2108	17826134	251	251_2108	404	502	412	437	456	477	463	460	507	495	536	526	509	510	515	476	527	482	513	507	511	474	499	486	501	512	530	518	547	532	520	552
1226	2119	17919134	251	251_2119	9	48	45	45	49	50	9	9	9	53	9	9	9	41	9	9	9	9	51	49	9	9	51	9	47	9	9	48	9	9	43	42
1227	187	1581500	252	252_ 187	80	18	50	61	125	125	89	155	146	133	132	127	124	127	119	135	14	9	9	53	68	56	52	34	105	95	100	93	119	129	91	121
1228	275	2325600	252	252_ 275	9	9	9	9	9	9	9	15	9	25	9	23	9	25	11	9	9	9	9	9	9	9	9	9	16	13	15	9	17	17	15	9
1229	370	3128900	252	252_ 370	9	25	21	30	30	20	21	23	28	30	9	39	9	30	20	29	36	26	26	39	31	26	29	31	20	24	26	9	19	17	20	9
1230	393	3323367	252	252_ 393	2314	744	1753	1534	2322	2571	1754	2874	3887	3161	3576	3489	4040	4346	3564	4127	309	334	182	715	1121	703	715	497	709	549	429	361	1104	1079	553	1133
1231	542	4583217	252	252_ 542	9	9	9	9	18	9	9	15	9	9	9	9	9	21	27	9	9	9	9	9	9	9	9	17	9	9	9	9	13	9	13	9
1232	587	4963967	252	252_ 587	9	9	9	9	46	9	24	30	31	32	9	47	9	48	21	27	12	9	9	9	9	9	9	11	36	14	31	9	33	38	33	32
1233	709	5995650	252	252_ 709	67	40	74	52	72	81	67	70	25	9	30	9	28	26	21	37	69	68	59	79	83	70	84	62	9	9	9	9	9	9	9	9
1234	2108	17826134	252	252_2108	36	46	45	44	57	53	54	58	63	37	46	48	55	58	58	50	61	56	54	55	46	62	9	47	64	63	59	44	65	69	59	60
1235	95	803467	253	253_ 95	93	101	87	98	68	69	82	69	9	9	9	9	9	9	9	9	88	102	101	101	80	108	100	109	59	50	61	56	53	9	67	9
1236	100	845933	253	253_ 100	9	9	9	9	9	9	9	9	501	355	523	316	529	493	538	387	9	9	9	9	9	9	9	9	67	52	44	43	94	82	55	71
1237	197	1666033	253	253_ 197	65	54	65	82	79	87	83	94	76	62	70	67	62	66	64	61	83	86	84	86	77	89	85	82	83	77	69	76	86	80	77	94
1238	393	3323367	253	253_ 393	628	160	404	413	766	808	511	998	1885	1305	1585	1522	1982	2296	1553	2098	63	77	37	151	306	163	166	112	167	128	83	79	280	282	131	291
1239	458	3873017	253	253_ 458	9	25	22	9	26	26	27	25	9	9	9	9	9	9	9	9	32	9	29	29	38	33	9	36	9	24	20	9	9	9	9	9
1240	1183	10003783	253	253_1183	9	9	117	187	9	9	9	9	147	9	9	210	231	9	9	236	9	227	9	9	224	9	127	9	9	9	167	9	244	237	9	186
1241	1190	10062966	253	253_1190	172	162	123	182	265	164	9	111	9	108	9	9	9	9	228	9	230	9	208	225	9	9	9	217	9	9	9	228	253	9	9	9
1242	1198	10130600	253	253_1198	9	9	116	181	258	163	54	105	9	9	70	9	9	238	9	9	9	201	9	9	9	252	9	215	170	9	9	213	9	226	130	9
1243	1206	10198234	253	253_1206	9	9	9	170	237	164	9	9	9	9	9	9	9	9	9	9	9	201	9	9	9	9	9	9	9	128	9	200	248	212	9	9
1244	1214	10265883	253	253_1214	9	9	110	189	245	170	9	107	9	9	9	9	9	9	9	9	9	181	9	9	9	9	9	197	9	9	9	198	9	209	9	9
1245	1226	10367333	253	253_1226	9	9	60	9	132	9	9	56	9	9	9	9	9	9	9	9	9	9	9	9	9	9	9	115	9	62	9	120	131	115	9	9
1246	1641	13876734	253	253_1641	9	22	21	9	36	27	32	26	9	9	9	9	9	9	9	9	9	26	23	9	9	9	9	25	9	9	9	9	9	9	9	9
1247	2108	17826134	253	253_2108	314	397	331	356	394	399	373	386	424	403	422	427	394	437	434	414	419	411	417	425	408	428	417	417	414	410	413	424	467	436	432	432
1248	2120	17927584	253	253_2120	33	53	9	9	50	44	9	9	47	9	9	9	9	9	9	9	9	9	9	9	55	51	9	52	9	51	44	9	49	9	9	9
1249	186	1573033	254	254_ 186	46	9	34	55	68	65	52	74	69	65	73	77	63	69	69	72	9	9	9	35	47	35	39	9	63	56	54	52	68	73	48	72
1250	260	2198783	254	254_ 260	95	89	78	120	83	86	49	71	36	42	9	41	9	36	9	30	145	93	101	128	96	97	49	76	72	108	75	109	38	9	59	9
1251	393	3323367	254	254_ 393	440	100	287	268	529	550	348	693	1230	885	1061	1011	1256	1378	1091	1287	36	9	9	99	177	106	104	61	99	79	46	9	169	163	71	177
1252	1187	10037600	254	254_1187	33	32	9	9	9	9	9	9	36	9	9	9	46	9	9	9	9	41	44	48	45	9	9	9	9	18	35	9	32	9	9	36
1253	2108	17826134	254	254_2108	9	9	55	9	69	9	9	9	75	75	56	9	9	75	55	71	9	9	70	67	9	9	9	9	9	60	9	9	9	9	66	9
1254	2122	17944500	254	254_2122	64	9	9	9	9	9	9	9	59	57	9	9	9	62	9	63	9	9	9	64	9	9	9	9	9	56	9	9	9	9	55	9
1255	2136	18062866	254	254_2136	9	9	9	62	9	9	9	9	9	96	44	9	9	99	48	100	74	81	9	9	9	9	91	9	9	73	9	102	9	9	86	9
1256	2148	18164316	254	254_2148	9	60	9	9	55	75	82	90	102	9	9	96	91	9	9	9	9	9	59	102	97	94	9	98	96	87	103	9	104	9	97	100
1257	90	761000	255	255_ 90	34	41	32	9	9	31	30	46	95	59	80	49	95	91	93	70	29	36	9	30	9	26	9	33	9	9	9	9	9	9	9	9
1258	187	1581500	255	255_ 187	9	9	9	458	350	355	402	9	119	9	115	9	9	9	9	9	9	9	526	9	455	9	496	540	422	403	9	9	362	366	402	397
1259	198	1674500	255	255_ 198	317	382	310	486	480	9	492	9	441	459	444	492	404	411	460	460	550	556	579	577	523	600	539	562	9	499	460	480	519	523	475	566
1260	215	1818233	255	255_ 215	9	9	9	9	9	9	9	9	115	9	125	9	114	120	108	129	9	9	9	9	9	9	9	9	9	85	59	9	98	9	9	120
1261	393	3323367	255	255_ 393	86	28	61	77	133	148	88	185	289	218	252	261	297	331	257	314	9	9	9	33	52	35	33	25	39	33	9	9	50	53	9	54
1262	2108	17826134	255	255_2108	127	154	137	133	145	160	162	161	176	184	175	173	177	175	159	169	174	181	170	168	174	156	152	162	173	173	170	182	177	170	182	180
1263	2121	17936050	255	255_2121	44	9	47	35	9	9	9	9	9	9	50	39	9	9	9	9	53	9	9	9	9	47	9	55	9	52	52	9	9	58	9	9
1264	2127	17986767	255	255_2127	23	9	29	9	9	9	9	9	9	9	35	9	9	9	9	9	29	9	9	9	9	27	9	23	9	28	37	9	9	9	9	9
1265	89	752550	256	256_ 89	57	73	65	64	52	53	59	54	44	55	9	44	9	42	44	45	74	87	89	71	54	60	68	76	58	53	59	55	54	53	69	54
1266	117	989667	256	256_ 117	9	9	9	9	9	34	9	9	9	9	9	9	9	38	9	42	44	49	41	70	104	88	72	59	34	50	45	52	9	36	54	33
1267	199	1682950	256	256_ 199	59	9	62	86	89	102	88	105	109	96	81	113	111	99	82	119	106	9	9	118	92	102	102	101	101	98	99	109	102	110	90	117
1268	306	2587700	256	256_ 306	81	9	61	9	80	86	44	78	9	9	9	9	9	9	9	9	9	31	9	55	66	38	47	36	9	9	9	9	9	9	9	9
1269	392	3314917	256	256_ 392	9	9	9	9	9	41	31	9	102	78	97	90	106	122	90	106	9	9	9	9	9	9	9	9	9	9	9	9	9	9	9	9
1270	987	8346350	256	256_ 987	37	9	9	9	195	47	51	93	50	75	9	85	64	123	9	52	9	9	9	9	9	9	9	9	30	9	9	9	9	32	9	9
1271	1728	14612483	256	256_1728	9	391	92	121	149	362	87	137	9	112	233	151	9	144	225	209	202	137	147	105	274	97	9	75	157	436	389	537	192	76	115	312
1272	2109	17834583	256	256_2109	9	9	9	9	48	9	9	9	9	9	9	47	9	39	9	40	39	9	50	9	38	9	33	9	9	40	33	9	9	9	9	9
1273	2143	18122049	256	256_2143	45	9	9	50	51	80	76	9	39	9	61	40	48	9	77	73	74	68	34	40	42	81	64	70	72	75	64	68	48	82	75	70
1274	190	1606850	257	257_ 190	9	9	9	9	223	9	9	9	9	9	9	9	9	9	9	9	415	411	407	9	9	9	410	9	9	309	243	9	9	9	9	287
1275	199	1682950	257	257_ 199	305	255	287	387	381	381	396	407	350	342	324	369	287	314	333	332	422	428	418	434	393	433	415	437	399	391	359	379	410	395	379	415
1276	1721	14553300	257	257_1721	23	82	9	9	9	9	9	9	9	9	55	11	42	39	9	9	48	9	9	9	9	9	9	9	9	113	101	131	9	9	9	9
1277	1731	14637950	257	257_1731	25	9	9	33	42	99	35	34	9	9	9	11	9	9	57	55	9	9	40	9	68	9	27	22	9	9	9	9	51	9	9	73
1278	1926	16286917	257	257_1926	9	27	9	25	9	9	38	37	59	66	9	11	9	9	53	9	63	51	9	55	58	69	62	63	9	9	9	9	9	9	9	9
1279	1936	16371468	257	257_1936	9	20	9	27	33	9	9	9	53	9	58	11	54	54	48	54	9	9	59	9	9	9	9	9	9	63	70	70	74	75	71	81
1280	2108	17826134	257	257_2108	106	124	106	117	128	136	117	130	117	111	140	128	132	148	140	130	136	147	129	139	127	127	121	128	134	145	128	136	145	150	140	141
1281	2141	18105133	257	257_2141	9	95	9	9	9	107	120	9	121	83	9	83	9	9	9	9	9	9	122	9	120	102	121	124	119	9	9	109	9	9	93	9
1282	81	684817	258	258_ 81	9	9	9	9	33	9	9	9	42	53	34	47	9	9	31	49	9	9	9	9	9	9	9	35	41	33	9	39	45	38	38	9
1283	106	896650	258	258_ 106	9	9	9	9	9	9	9	9	49	46	37	39	72	117	43	88	76	56	98	9	9	75	9	97	9	36	45	77	9	32	42	9
1284	201	1699867	258	258_ 201	9	55	57	91	89	79	81	86	66	69	61	76	73	11	63	62	9	94	90	93	81	98	9	89	86	79	84	72	78	82	80	89
1285	2110	17843033	258	258_2110	9	9	9	9	9	46	9	9	9	9	9	9	54	11	9	9	41	9	44	53	9	9	9	9	9	9	9	9	9	46	53	56
1286	2139	18088234	258	258_2139	73	109	110	117	133	112	118	125	129	125	135	134	111	86	145	139	91	121	128	129	130	122	135	133	125	131	141	123	123	119	135	124
1287	86	727083	259	259_ 86	31	48	9	36	9	38	40	40	9	9	9	9	9	9	9	9	9	28	9	9	9	32	9	9	9	9	31	9	9	9	9	9
1288	199	1682950	259	259_ 199	9	9	9	44	9	9	47	52	9	41	9	9	9	9	9	9	9	52	9	47	9	54	9	9	44	9	42	36	46	9	42	53
1289	253	2139600	259	259_ 253	76	59	79	77	72	79	81	71	57	56	51	9	9	57	9	69	75	77	89	70	64	83	75	9	9	9	9	9	9	9	9	9
1290	396	3348733	259	259_ 396	53	9	9	53	9	52	34	81	153	166	166	115	155	168	191	183	9	38	12	9	9	46	9	9	9	9	52	9	94	9	9	91
1291	1975	16701384	259	259_1975	87	99	85	75	82	69	70	65	65	60	55	9	65	56	10	66	69	70	12	55	9	66	9	9	71	76	62	67	65	71	71	68
1292	2142	18113600	259	259_2142	185	195	214	206	225	209	186	211	9	238	206	230	204	219	157	222	223	196	224	226	233	225	224	221	227	218	9	220	236	221	9	208
1293	1746	14764767	260	260_1746	9	9	9	37	31	9	9	44	9	9	38	43	44	39	42	9	29	47	48	9	41	44	9	40	56	9	48	51	47	9	9	46
1294	2135	18054417	260	260_2135	142	161	174	172	180	182	182	182	186	9	9	191	9	191	163	197	191	185	187	205	194	191	194	178	192	189	201	199	194	178	9	196
1295	114	964300	261	261_ 114	9	26	9	9	9	46	9	9	9	9	9	39	9	9	32	47	9	45	9	46	9	56	49	42	9	9	9	9	9	9	9	9
1296	159	1344750	261	261_ 159	9	9	9	9	9	49	9	9	9	9	9	9	39	51	46	64	9	9	9	9	9	9	53	36	9	9	29	9	9	41	9	41
1297	203	1716767	261	261_ 203	53	47	53	45	54	75	9	86	113	75	78	106	110	122	89	148	60	43	39	9	48	56	65	9	9	46	40	9	9	65	35	69
1298	1453	12286850	261	261_1453	9	9	9	9	9	9	9	9	9	82	164	47	210	219	146	173	9	9	9	9	9	9	9	9	9	9	9	9	9	9	35	9
1299	1739	14705584	261	261_1739	393	397	423	488	434	417	433	407	441	526	461	497	456	9	482	456	463	534	503	486	509	501	487	472	585	541	579	595	596	585	559	574
1300	1747	14773216	261	261_1747	372	372	9	9	9	9	405	9	9	9	9	9	9	429	9	9	9	9	9	9	496	499	9	448	9	9	9	9	9	9	567	9
1301	1866	15779634	261	261_1866	9	9	9	9	9	9	9	9	9	9	65	22	96	76	63	67	9	9	9	9	9	9	9	9	9	9	26	9	9	27	9	25
1302	1972	16676016	261	261_1972	9	36	9	9	9	9	9	37	9	9	9	40	9	9	33	36	9	46	33	9	9	9	9	31	9	9	27	9	9	26	9	32
1303	2109	17834583	261	261_2109	47	45	9	58	49	52	51	46	9	55	54	60	52	66	9	47	51	47	9	55	50	60	9	9	48	54	9	9	50	9	9	9
1304	2135	18054417	261	261_2135	9	9	9	9	9	9	9	48	9	9	9	60	9	9	55	9	9	9	53	9	9	9	55	71	9	9	64	9	9	63	58	59
1305	1738	14697133	262	262_1738	4207	9	4131	4100	9	4048	4092	3961	3430	9	3394	3523	9	9	3371	3336	3478	9	3674	3577	3555	9	3456	3495	4272	4163	4231	9	4165	4151	3512	9
1306	1742	14730950	262	262_1742	9	4229	9	4198	4251	9	9	9	3418	3490	9	9	3388	3356	3427	3323	3528	3717	9	9	3526	3532	3491	9	4239	4147	9	4256	9	9	4037	4081
1307	2109	17834583	262	262_2109	9	9	48	9	9	9	9	9	9	9	63	9	55	9	9	69	9	9	9	66	9	62	9	9	9	54	9	9	65	9	9	62
1308	2132	18029051	262	262_2132	9	83	9	9	102	120	122	108	9	72	9	9	9	9	9	117	9	9	112	68	9	9	97	90	94	98	109	85	125	9	104	53
1309	2142	18113600	262	262_2142	9	9	51	77	9	9	9	9	109	9	9	111	72	9	102	9	96	103	9	59	9	62	9	9	9	9	9	9	9	102	9	9
1310	109	922017	263	263_ 109	231	115	261	257	486	722	515	747	733	698	788	918	672	662	665	803	472	444	370	554	667	677	701	508	525	508	501	415	854	851	676	993
1311	122	1031933	263	263_ 122	9	9	9	9	9	9	9	267	313	307	326	393	268	290	281	9	9	9	9	9	9	9	9	9	9	9	9	9	9	9	9	9
1312	140	1184117	263	263_ 140	9	44	9	9	9	9	120	183	276	229	250	297	255	283	224	295	119	9	9	9	170	9	9	9	9	9	9	9	230	9	9	293
1313	199	1682950	263	263_ 199	9	9	9	9	9	9	9	40	70	53	54	75	10	68	48	83	22	9	9	9	9	9	9	9	9	9	9	9	47	55	34	66
1314	248	2097333	263	263_ 248	9	9	22	9	9	9	30	38	10	9	43	9	10	38	9	30	29	9	35	9	31	9	9	9	9	9	9	9	9	9	9	9
1315	277	2342517	263	263_ 277	9	9	9	9	28	9	9	30	10	46	42	40	10	46	9	42	9	9	9	9	9	9	9	9	9	9	9	31	35	9	36	34
1316	451	3813750	263	263_ 451	66	74	49	69	83	73	73	93	10	67	54	9	10	64	58	57	88	66	59	67	46	9	56	61	9	9	9	9	9	9	9	9
1317	498	4211216	263	263_ 498	9	9	29	9	38	9	36	32	10	9	9	9	10	9	9	9	51	41	55	9	38	9	46	45	9	9	9	9	9	9	9	9
1318	864	7306233	263	263_ 864	9	9	9	9	9	9	23	26	10	9	9	9	10	46	9	39	39	38	36	9	24	9	9	9	9	9	9	9	9	9	9	9
1319	1679	14198017	263	263_1679	9	9	34	9	9	9	9	9	10	116	9	67	11	247	194	212	54	9	9	51	9	9	58	57	9	9	132	78	103	9	9	9
1320	1738	14697133	263	263_1738	2735	2794	2674	4951	5016	4729	5025	4638	5403	5900	5187	5842	5493	5099	5550	5431	5610	6232	5903	5760	6023	5741	5596	5415	5852	5440	5751	6003	5792	5867	5912	6087
1321	1763	14908500	263	263_1763	9	9	9	9	75	9	82	71	9	9	193	101	200	10	175	184	9	9	9	78	86	9	77	9	132	136	13	9	138	173	144	144
1322	2109	17834583	263	263_2109	9	9	28	9	37	9	35	9	9	9	42	9	10	46	9	34	33	9	35	9	38	9	33	9	9	36	9	35	9	9	39	36
1323	108	913567	264	264_ 108	9	9	9	9	67	107	59	80	101	76	89	132	81	84	61	106	57	9	40	69	83	77	94	70	9	49	61	9	109	124	74	146
1324	451	3813750	264	264_ 451	41	49	9	52	48	9	9	9	35	10	9	9	9	44	9	27	58	9	36	9	42	30	10	45	9	9	9	9	9	9	9	9
1325	1735	14671766	264	264_1735	246	9	260	1967	9	9	9	9	9	10	9	9	9	9	2361	9	9	9	9	2459	9	9	2376	9	9	9	9	9	2488	2648	9	9
1326	1741	14722500	264	264_1741	9	249	9	2044	1865	1726	1937	1771	2335	2601	2187	2606	2310	2154	2435	2368	2330	2723	2511	9	2712	2515	2335	2232	2393	2253	2436	2594	2497	2596	2691	2647
1327	2108	17826134	264	264_2108	103	114	110	99	112	125	127	113	123	127	122	127	107	125	113	117	108	115	121	132	120	112	123	121	141	134	132	125	132	139	131	129
1328	2127	17986767	264	264_2127	55	9	9	61	62	69	80	9	9	9	9	9	66	9	9	9	9	9	9	9	9	9	9	9	9	9	9	82	9	9	65	79
1329	107	905117	265	265_ 107	30	15	26	32	48	109	64	114	78	88	92	137	105	97	90	117	43	51	41	86	68	92	88	53	42	63	56	31	108	119	80	155
1330	626	5293700	265	265_ 626	9	34	9	22	9	21	9	23	35	9	46	9	46	51	41	43	25	28	29	25	9	25	29	26	22	26	28	9	28	23	9	33
1331	1005	8498550	265	265_1005	9	20	9	9	9	9	9	29	34	9	9	9	54	9	48	40	9	9	9	9	9	9	9	9	9	18	9	9	9	9	9	9
1332	1739	14705584	265	265_1739	9	42	9	418	358	356	390	361	458	9	436	549	489	455	490	480	483	562	509	498	587	513	480	453	460	459	516	9	512	555	571	545
1333	1751	14807034	265	265_1751	48	94	9	9	9	9	9	9	9	522	9	9	9	9	496	475	9	9	9	9	552	9	9	418	9	9	9	559	9	545	9	9
1334	1803	15246783	265	265_1803	47	21	41	62	69	79	71	99	84	42	52	56	139	130	75	170	9	9	9	38	48	9	35	9	26	35	41	9	47	44	39	47
1335	1880	15898000	265	265_1880	9	16	9	9	9	9	144	23	35	9	27	9	35	42	30	29	9	9	9	9	9	9	9	9	19	55	17	9	24	16	9	9
1336	2110	17843033	265	265_2110	9	24	30	9	29	9	9	29	9	9	30	9	9	34	9	9	9	26	35	9	9	24	9	34	25	34	9	9	33	9	9	30
1337	2130	18012133	265	265_2130	9	25	9	29	9	33	32	9	9	9	9	9	42	9	9	9	31	22	9	35	9	24	32	9	9	37	33	9	38	29	9	25
1338	95	803467	266	266_ 95	9	9	9	9	39	9	9	34	45	9	35	9	59	80	69	89	9	9	9	9	9	9	9	9	9	9	9	9	9	9	20	9
1339	229	1936683	266	266_ 229	9	9	9	9	9	9	9	39	78	59	78	56	83	89	68	77	9	9	9	9	9	9	9	9	9	30	9	29	30	41	9	9
1340	304	2570800	266	266_ 304	9	9	9	9	9	9	9	9	123	84	124	91	123	143	106	143	9	9	9	9	9	9	9	9	68	65	63	78	52	88	56	71
1341	490	4143567	266	266_ 490	9	9	9	9	49	9	9	16	52	48	9	51	9	55	9	44	9	9	9	9	9	9	9	9	61	27	9	33	58	55	44	45
1342	1745	14756317	266	266_1745	9	9	9	95	102	99	99	90	109	110	103	105	111	110	110	113	97	108	112	111	111	9	102	105	99	105	100	111	109	103	109	101
1343	2108	17826134	266	266_2108	81	114	89	95	104	117	116	106	117	121	117	124	111	109	115	110	119	122	111	126	122	105	110	109	119	118	121	123	133	124	129	122
1344	92	778000	267	267_ 92	48	46	48	40	32	35	48	35	22	9	9	9	9	30	25	30	65	70	68	56	9	55	47	66	9	9	9	9	9	9	9	9
1345	1741	14722500	267	267_1741	9	9	9	39	37	9	40	40	45	9	43	9	34	46	9	9	37	9	42	9	45	45	9	9	38	38	41	45	39	48	45	36
1346	1746	14764767	267	267_1746	9	9	9	9	9	40	9	9	9	9	9	43	9	9	42	9	9	40	9	48	9	9	44	38	9	9	40	9	37	9	9	36
1347	1840	15559700	267	267_1840	33	25	27	30	21	26	28	33	27	9	9	9	9	9	23	9	26	9	9	24	33	22	26	26	9	9	20	18	9	9	9	9
1348	2031	17174850	267	267_2031	68	63	64	51	65	70	60	60	81	74	87	81	80	91	80	78	68	69	65	69	61	64	62	61	9	36	45	47	52	52	46	50
1349	2109	17834583	267	267_2109	40	56	43	57	55	62	59	58	55	59	61	60	64	63	58	59	59	59	57	62	57	57	57	56	59	48	50	51	58	54	63	55
1350	228	1928233	268	268_ 228	171	93	139	103	235	182	218	278	364	194	266	164	286	389	326	219	131	88	56	120	77	47	78	78	56	9	51	145	61	54	52	69
1351	2109	17834583	268	268_2109	114	136	129	136	134	133	138	142	143	153	156	147	153	170	152	166	137	160	152	138	155	140	153	146	148	146	162	153	150	156	148	155
1352	86	727083	269	269_ 86	39	21	27	31	67	66	43	57	235	162	192	194	238	233	207	242	9	9	9	9	37	9	9	22	50	52	38	50	59	52	32	50
1353	226	1911317	269	269_ 226	9	12	22	9	49	32	46	51	80	34	48	9	67	76	64	48	9	9	9	9	9	9	9	9	9	9	9	9	9	11	9	9
1354	459	3881483	269	269_ 459	67	47	60	49	59	74	53	60	37	9	36	9	40	29	9	33	79	82	78	80	91	80	84	75	9	50	41	47	26	23	38	9
1355	757	6401467	269	269_ 757	9	25	9	9	32	9	9	25	44	9	33	9	73	55	9	52	9	9	22	9	9	9	9	19	9	26	13	23	9	22	9	9
1356	1780	15052317	269	269_1780	41	65	50	9	82	32	67	9	9	9	9	9	9	9	9	9	40	45	49	9	9	9	9	47	9	9	9	9	9	9	9	9
1357	2108	17826134	269	269_2108	47	54	48	60	62	70	68	59	70	59	58	68	63	64	62	62	64	63	56	63	68	68	69	58	66	61	70	64	66	66	60	73
1358	91	769450	270	270_ 91	9	9	13	9	34	27	21	29	115	75	94	84	114	110	104	111	9	9	9	9	9	9	9	9	24	26	9	9	23	25	9	9
1359	101	854383	270	270_ 101	67	41	78	74	86	74	77	89	94	87	116	105	94	84	109	71	9	9	35	36	61	42	58	42	62	75	62	64	79	65	61	79
1360	208	1759050	270	270_ 208	44	24	41	35	44	64	41	47	9	9	9	9	45	46	9	9	92	124	118	133	148	147	117	122	58	71	62	56	43	42	65	34
1361	303	2562333	270	270_ 303	9	9	21	9	27	9	24	23	9	9	9	9	28	31	32	40	9	9	9	9	23	9	9	19	27	26	28	9	27	25	23	9
1362	587	4963967	270	270_ 587	9	9	9	9	35	9	15	24	46	47	9	46	42	47	27	39	9	9	9	9	9	9	9	9	59	37	43	41	55	53	44	54
1363	1753	14823950	270	270_1753	111	152	96	82	91	94	111	100	100	98	86	89	105	98	109	101	91	87	93	80	93	93	88	90	107	96	112	82	105	98	79	84
1364	2115	17885317	270	270_2115	34	37	42	39	39	36	37	38	40	43	43	42	43	33	44	46	39	9	44	30	34	34	41	43	36	46	46	9	38	43	33	43
1365	85	718633	271	271_ 85	30	18	9	9	43	45	26	37	145	98	115	121	144	143	118	147	9	9	9	9	27	9	9	9	9	9	9	9	36	28	9	30
1366	274	2317150	271	271_ 274	9	9	9	9	15	22	9	9	42	26	39	9	56	60	39	59	9	9	9	9	9	9	9	9	9	9	9	9	9	9	9	9
1367	315	2663800	271	271_ 315	9	9	9	9	28	28	9	9	148	178	65	272	113	130	32	95	9	9	9	9	9	9	9	9	9	9	9	9	9	9	9	9
1368	1827	15449700	271	271_1827	248	381	238	250	251	247	277	257	284	311	285	298	300	307	303	319	286	272	264	293	290	283	276	275	273	264	278	279	288	293	259	282
1369	2109	17834583	271	271_2109	31	44	44	9	43	45	44	45	9	9	38	42	9	52	41	9	48	45	46	33	45	45	48	44	9	49	48	52	48	49	9	9
1370	83	701717	272	272_ 83	9	9	9	9	9	9	9	9	40	35	38	47	50	50	37	43	9	9	9	9	9	9	9	9	9	24	17	9	22	9	9	9
1371	147	1243300	272	272_ 147	84	60	82	106	109	121	116	115	65	46	9	66	9	49	30	49	69	101	81	119	82	90	113	97	64	64	85	57	89	88	58	68
1372	315	2663800	272	272_ 315	9	9	9	9	9	9	9	9	38	47	9	64	9	9	35	9	23	9	9	9	9	9	9	18	9	18	22	9	9	9	9	9
1373	588	4972434	272	272_ 588	9	9	9	9	28	9	9	9	32	34	9	39	9	32	9	9	9	9	9	9	9	9	9	9	44	19	32	9	44	39	36	33
1374	1803	15246783	272	272_1803	52	9	49	66	80	98	82	122	93	42	69	69	163	163	83	215	9	9	9	35	45	9	36	9	9	9	12	9	26	26	9	9
1375	1830	15475067	272	272_1830	54	83	48	63	55	56	63	63	65	73	63	74	76	81	64	83	64	73	62	67	83	66	68	70	65	62	63	72	59	70	70	66
1376	2110	17843033	272	272_2110	48	55	47	58	59	57	49	68	63	70	62	66	58	61	50	57	61	64	61	65	61	68	63	72	66	60	58	61	64	63	57	59
1377	814	6883483	273	273_ 814	9	9	9	9	9	9	9	9	440	217	384	276	927	609	380	387	9	9	19	9	9	9	9	9	9	9	9	9	9	9	9	9
1378	1790	15136867	273	273_1790	63	9	47	42	81	76	67	99	83	48	61	53	77	73	54	75	9	9	9	27	9	9	38	20	9	9	9	9	9	9	9	9
1379	1934	16354549	273	273_1934	9	9	9	9	9	9	9	33	9	43	43	44	38	39	46	43	44	44	45	33	9	46	46	51	9	35	35	38	9	9	28	9
1380	2110	17843033	273	273_2110	48	51	50	59	9	57	62	60	9	9	42	56	46	59	9	51	55	60	45	67	9	42	66	58	42	61	49	48	61	59	34	60
1381	148	1251750	274	274_ 148	47	55	49	61	92	90	60	90	9	9	9	54	9	9	9	9	48	9	39	79	102	71	62	54	59	52	68	42	108	86	79	85
1382	1828	15458150	274	274_1828	9	20	19	9	9	9	9	9	9	9	9	9	9	19	9	9	19	9	9	9	21	9	9	21	9	9	9	9	9	19	9	21
1383	1933	16346100	274	274_1933	9	15	14	9	9	9	9	9	9	9	9	9	9	26	9	9	24	9	29	9	19	29	9	32	9	9	9	9	9	9	9	9
1384	2108	17826134	274	274_2108	106	109	105	107	107	102	102	103	103	98	100	110	79	118	104	98	112	96	95	115	110	108	123	109	117	117	122	121	128	121	115	124
1385	95	803467	275	275_ 95	132	57	159	167	204	246	180	225	108	171	134	155	110	108	144	102	47	137	55	148	202	195	168	93	204	268	219	251	196	191	222	208
1386	215	1818233	275	275_ 215	9	9	9	9	9	9	9	9	69	41	52	9	116	165	61	136	9	9	9	9	9	9	9	9	9	9	9	9	9	23	9	9
1387	284	2401700	275	275_ 284	52	53	45	60	49	45	39	47	9	9	9	9	9	9	9	9	51	61	45	44	38	52	37	48	9	9	9	9	9	9	9	9
1388	2108	17826134	275	275_2108	144	165	161	160	153	147	162	182	157	150	159	148	150	156	141	161	159	160	161	150	154	151	151	150	170	169	179	160	178	173	157	159
1389	115	972750	276	276_ 115	38	9	9	9	51	50	35	68	112	78	79	92	121	131	103	98	9	9	9	9	27	9	9	9	9	9	34	9	36	34	9	38
1390	148	1251750	276	276_ 148	9	22	9	34	32	34	34	37	9	26	9	9	9	9	9	9	9	9	9	9	32	9	9	9	36	38	27	9	36	34	9	42
1391	185	1564583	276	276_ 185	34	9	9	9	26	30	9	51	85	51	70	78	104	124	93	98	9	9	9	9	9	9	9	9	9	11	9	9	15	24	9	25
1392	311	2629983	276	276_ 311	9	9	9	9	9	9	9	9	37	9	42	32	48	58	38	47	9	9	9	9	9	9	9	9	9	9	9	9	9	17	9	9
1393	1458	12329133	276	276_1458	58	97	61	77	68	9	66	70	58	75	62	68	9	91	37	9	9	63	9	9	9	9	9	58	55	56	9	9	9	9	9	9
1394	1808	15289066	276	276_1808	133	131	133	153	133	126	151	132	131	143	127	134	131	124	133	135	138	155	144	145	142	149	149	141	162	161	160	166	157	167	157	151
1395	2109	17834583	276	276_2109	56	75	78	57	83	81	73	76	66	70	74	73	79	90	86	58	82	80	79	83	80	80	81	88	79	83	87	78	83	76	83	80
1396	95	803467	277	277_ 95	33	9	9	9	46	62	9	9	43	9	50	52	9	33	57	9	9	9	9	9	51	9	42	35	9	60	51	60	43	47	55	54
1397	113	955833	277	277_ 113	101	76	125	136	210	325	217	326	348	360	372	427	323	332	302	397	232	251	185	298	336	319	351	269	237	234	221	198	410	402	307	503
1398	127	1074200	277	277_ 127	9	9	9	9	9	98	9	9	191	152	170	220	158	189	144	187	9	9	9	9	9	9	9	9	9	9	9	9	9	9	130	9
1399	136	1150300	277	277_ 136	9	9	9	9	9	87	59	9	9	9	9	132	111	9	9	9	9	9	9	69	9	9	9	9	9	9	65	52	9	9	9	133
1400	140	1184117	277	277_ 140	9	9	9	9	55	71	9	9	109	82	97	9	9	109	81	122	9	9	9	9	9	9	69	51	9	55	9	60	86	95	9	111
1401	150	1268667	277	277_ 150	9	9	9	9	52	86	9	9	9	87	9	9	9	9	78	9	9	9	9	57	77	9	65	53	9	44	9	9	89	9	9	9
1402	157	1327850	277	277_ 157	9	9	9	9	82	129	91	9	222	158	208	210	179	200	165	238	85	94	9	110	138	9	136	97	9	80	102	94	169	187	147	212
1403	163	1378583	277	277_ 163	9	9	9	9	9	88	60	9	9	9	9	9	9	9	9	9	72	9	9	92	9	9	108	80	9	63	78	9	9	9	105	9
1404	183	1547667	277	277_ 183	9	9	9	9	63	122	67	9	9	77	9	116	9	9	9	9	76	68	9	98	94	9	111	76	9	57	66	9	143	155	111	213
1405	192	1623767	277	277_ 192	9	9	9	9	54	81	45	9	9	9	9	9	9	9	9	9	9	9	34	9	81	9	9	66	9	9	9	49	128	9	9	9
1406	199	1682950	277	277_ 199	9	74	76	59	102	135	9	9	259	163	213	243	199	236	176	249	54	9	45	69	79	9	83	70	9	39	65	9	126	135	92	168
1407	203	1716767	277	277_ 203	89	9	9	9	9	9	87	9	9	58	75	9	9	97	9	9	68	9	9	78	36	9	40	9	9	24	9	9	9	54	9	9
1408	382	3230367	277	277_ 382	9	9	9	9	9	9	9	9	9	9	9	9	9	25	9	9	222	239	342	134	41	104	45	217	9	27	9	9	9	31	9	24
1409	882	7458416	277	277_ 882	260	249	237	227	278	239	276	316	225	233	257	168	223	214	274	243	203	176	159	149	148	123	201	248	77	95	121	128	87	80	105	78
1410	1406	11889483	277	277_1406	54	59	64	9	62	40	77	95	9	71	119	34	219	208	188	128	9	9	44	36	50	9	9	36	48	52	44	51	9	48	9	42
1411	1457	12320666	277	277_1457	9	9	53	54	9	33	9	9	9	59	87	9	152	136	126	9	9	9	9	32	9	9	9	9	9	39	9	43	9	9	9	9
1412	1737	14688666	277	277_1737	251	254	254	314	273	263	276	270	304	9	311	320	9	275	311	9	316	343	331	319	340	331	323	317	377	364	382	384	387	398	371	367
1413	1747	14773216	277	277_1747	224	9	249	9	9	9	9	9	9	327	9	307	297	287	9	304	9	9	9	305	9	9	9	9	9	9	9	9	9	9	9	9
1414	1807	15280600	277	277_1807	33	33	9	41	31	38	41	9	36	9	31	35	9	29	32	9	35	9	42	32	39	9	38	37	45	34	34	37	42	45	41	41
1415	2108	17826134	277	277_2108	66	80	78	82	80	79	81	83	69	67	80	86	65	78	75	66	78	65	85	82	68	81	76	78	88	88	93	85	95	80	87	91
1416	114	964300	278	278_ 114	30	9	33	36	9	56	49	63	44	9	61	64	9	64	65	75	9	46	44	45	48	59	60	50	38	37	35	9	58	64	9	9
1417	139	1175667	278	278_ 139	102	93	103	99	122	89	110	78	109	124	111	113	124	112	124	111	98	72	74	82	60	77	72	81	105	81	79	79	98	105	71	121
1418	256	2164967	278	278_ 256	49	74	58	57	63	82	94	87	54	56	40	35	9	47	69	52	88	104	96	59	40	80	107	102	9	9	9	9	9	9	9	9
1419	380	3213450	278	278_ 380	9	9	9	9	9	9	9	9	243	39	125	95	149	135	176	231	47	55	84	9	9	25	9	54	81	91	9	9	262	291	107	307
1420	587	4963967	278	278_ 587	9	9	9	9	75	9	9	49	67	83	44	83	57	86	39	53	9	9	9	9	9	9	9	9	110	46	74	58	95	75	69	63
1421	619	5234517	278	278_ 619	9	9	26	9	9	9	45	33	9	9	9	9	9	9	9	9	38	32	27	41	59	42	45	30	9	9	9	9	9	9	9	9
1422	883	7466866	278	278_ 883	63	57	58	47	62	61	70	76	55	55	61	42	67	53	69	57	52	38	38	9	35	37	55	66	9	9	25	9	20	23	26	9
1423	1460	12346033	278	278_1460	9	38	29	33	9	33	9	33	9	9	41	9	31	9	19	9	29	9	31	9	9	30	9	27	9	9	20	9	29	9	9	9
1424	1744	14747850	278	278_1744	116	110	106	9	9	132	9	125	144	164	142	9	145	133	148	145	9	158	157	147	155	154	140	136	180	163	9	181	180	179	173	181
1425	2124	17961399	278	278_2124	49	44	52	55	59	59	56	45	58	54	56	65	57	50	57	54	51	65	60	58	57	59	64	64	37	57	61	60	62	62	57	55
1426	99	837383	279	279_ 99	74	44	51	65	64	69	9	87	43	9	9	9	9	9	28	9	9	52	45	59	50	58	50	49	9	9	9	30	30	26	9	27
1427	112	947383	279	279_ 112	9	9	9	44	45	9	9	9	48	43	54	66	9	54	31	64	66	57	36	9	61	67	61	51	35	39	9	28	9	9	9	72
1428	132	1116483	279	279_ 132	9	32	9	56	9	9	9	9	36	31	9	9	9	38	9	9	9	36	29	9	9	9	9	9	9	36	9	9	9	9	9	45
1429	148	1251750	279	279_ 148	9	9	40	72	62	80	58	9	9	9	9	9	9	9	9	9	9	49	43	71	84	9	63	9	72	57	43	38	72	74	65	76
1430	318	2689167	279	279_ 318	35	9	36	30	9	9	9	43	41	9	30	30	9	49	27	9	9	9	9	9	9	9	9	9	9	9	9	9	9	9	9	9
1431	387	3272633	279	279_ 387	36	9	9	33	9	9	9	9	9	9	9	9	9	9	9	9	67	60	59	75	9	58	62	43	38	9	31	53	33	9	9	9
1432	414	3500917	279	279_ 414	9	9	9	9	9	9	9	9	49	9	9	37	9	42	30	39	34	40	9	9	9	38	9	9	9	36	28	39	9	9	9	9
1433	1460	12346033	279	279_1460	79	102	73	76	9	81	74	9	109	9	113	85	9	112	103	112	72	71	78	40	82	9	72	9	71	69	9	9	9	70	71	70
1434	1660	14037367	279	279_1660	118	78	98	125	128	146	124	145	506	9	428	179	499	597	535	442	169	194	187	191	246	281	192	215	211	209	290	219	288	322	284	301
1435	1672	14138833	279	279_1672	9	9	9	9	9	9	9	9	465	246	9	9	9	507	468	9	9	9	9	9	9	9	9	179	9	9	266	9	9	298	268	296
1436	1750	14798583	279	279_1750	9	9	9	9	9	9	31	28	9	34	23	37	9	26	26	9	9	9	29	9	9	31	9	9	9	9	9	41	9	9	9	9
1437	1971	16667566	279	279_1971	135	135	118	148	142	138	124	147	145	192	150	180	131	140	145	144	142	193	145	152	122	119	120	148	111	137	127	157	121	117	127	127
1438	2109	17834583	279	279_2109	9	9	9	9	9	9	9	32	9	9	9	9	9	9	32	9	29	34	42	9	9	27	9	33	36	40	36	36	29	31	9	40
1439	380	3213450	280	280_ 380	9	9	9	9	9	9	9	9	120	9	60	46	74	59	82	120	9	9	9	9	9	9	9	9	9	45	9	9	131	139	45	141
1440	586	4955517	280	280_ 586	61	44	9	30	315	119	150	201	388	474	321	472	363	524	235	377	38	52	72	133	148	51	53	69	492	251	383	329	451	453	406	379
1441	1638	13851367	280	280_1638	42	161	32	71	81	9	219	50	9	78	9	9	9	98	9	9	80	74	9	9	9	95	39	65	9	9	9	9	85	41	9	9
1442	1655	13995100	280	280_1655	37	9	35	9	9	135	9	9	118	69	134	9	148	9	9	9	9	9	64	49	115	80	54	9	48	147	152	189	71	9	9	157
1443	1972	16676016	280	280_1972	9	24	9	29	32	22	28	24	9	9	9	38	9	27	9	9	9	44	9	29	9	9	9	27	9	9	9	29	22	24	9	9
1444	2116	17893766	280	280_2116	43	33	47	54	37	53	56	57	57	62	50	62	53	60	64	60	55	53	63	55	59	51	58	63	57	61	62	37	60	65	60	55
1445	147	1243300	281	281_ 147	49	9	9	9	9	75	57	52	52	9	9	9	34	44	40	59	9	62	47	9	77	59	63	68	49	67	46	54	58	9	53	54
1446	485	4101300	281	281_ 485	59	79	58	9	9	68	64	68	9	9	9	9	9	9	9	9	9	82	66	9	67	69	64	57	9	9	9	9	9	9	9	9
1447	586	4955517	281	281_ 586	9	9	9	9	9	9	9	9	9	9	44	73	54	73	9	9	9	9	9	9	9	9	9	9	69	29	60	9	62	70	57	48
1448	990	8371716	281	281_ 990	71	9	51	9	9	40	9	44	9	9	9	9	53	63	51	81	9	57	62	9	59	61	49	57	60	51	76	74	57	71	9	65
1449	1605	13572267	281	281_1605	120	111	116	9	196	152	172	9	9	9	9	9	9	9	9	9	127	131	140	9	9	9	121	147	9	9	9	9	9	9	9	9
1450	1767	14942317	281	281_1767	9	9	9	9	9	9	9	9	77	9	65	9	69	71	67	62	9	28	9	9	35	9	9	9	62	65	82	57	66	88	85	71
1451	2109	17834583	281	281_2109	33	9	9	9	9	9	9	9	9	9	34	9	9	9	40	9	9	35	9	9	36	9	9	9	9	41	35	9	9	40	9	9
1452	101	854383	282	282_ 101	64	9	9	9	9	9	31	56	9	9	9	9	9	9	9	9	59	37	55	75	42	39	9	9	9	9	9	9	9	9	9	9
1453	587	4963967	282	282_ 587	9	9	9	9	163	69	72	101	207	250	164	257	192	287	128	186	9	9	9	67	68	9	9	37	256	122	193	146	232	253	207	206
1454	1755	14840867	282	282_1755	637	1932	9	1097	1234	9	1442	849	780	9	9	1406	1018	9	9	911	9	9	1065	1009	1458	9	561	997	9	1698	1643	2043	1451	631	9	1586
1455	1760	14883133	282	282_1760	9	1958	515	1060	9	1745	9	9	9	1230	990	9	1030	1352	774	905	1268	1201	9	9	9	1350	572	972	477	1757	1680	2058	9	635	1299	10
1456	1776	15018416	282	282_1776	9	9	9	9	9	9	9	9	9	9	9	223	9	9	244	9	9	9	9	9	851	9	117	9	9	1364	1318	1655	243	9	9	10
1457	2109	17834583	282	282_2109	9	43	9	53	9	54	56	9	59	9	65	61	64	67	60	63	61	9	62	43	53	64	49	76	63	61	65	59	71	62	9	10
1458	95	803467	283	283_ 95	9	9	32	9	37	9	9	43	9	80	70	57	9	9	46	9	9	40	39	9	9	54	9	38	81	102	104	109	99	95	84	88
1459	256	2164967	283	283_ 256	75	122	90	62	65	97	143	114	66	61	57	9	9	56	81	56	92	116	118	69	9	79	118	132	9	9	9	9	9	9	9	9
1460	1602	13546800	283	283_1602	39	41	31	9	53	54	57	49	9	9	9	9	9	9	9	9	43	48	48	9	9	9	9	9	9	9	9	9	9	9	9	9
1461	1756	14849317	283	283_1756	154	9	9	9	378	9	480	241	9	9	291	456	296	443	211	270	407	362	324	282	472	425	155	238	120	626	9	907	495	169	9	9
1462	1759	14874683	283	283_1759	9	652	132	319	9	666	9	9	211	374	9	9	9	9	9	9	9	9	311	9	9	9	9	281	9	654	588	892	9	9	422	553
1463	1935	16363001	283	283_1935	9	9	9	9	9	9	9	9	9	9	9	34	9	32	32	9	9	9	41	9	9	42	9	39	9	9	9	35	33	9	36	9
1464	256	2164967	284	284_ 256	29	49	29	9	9	9	51	41	9	9	9	9	9	9	9	9	9	42	9	24	9	25	38	50	9	9	9	9	9	9	9	9
1465	587	4963967	284	284_ 587	9	9	9	9	54	9	31	46	70	90	61	91	69	78	9	64	9	9	9	20	9	9	9	9	97	55	83	74	90	82	79	84
1466	1761	14891583	284	284_1761	33	131	20	82	108	178	138	72	68	105	83	9	92	122	9	76	115	94	77	9	9	122	38	81	9	184	171	256	130	45	118	152
1467	1884	15931817	284	284_1884	303	923	337	391	498	946	295	500	214	280	775	496	558	411	916	827	649	427	493	343	782	263	327	233	618	1086	1108	1259	878	215	328	929
1468	2108	17826134	284	284_2108	49	53	47	9	56	54	53	51	77	68	67	67	75	78	71	9	63	61	58	63	58	53	54	53	64	73	75	59	65	63	9	64
1469	87	735533	285	285_ 87	54	42	40	45	81	85	48	80	66	72	74	84	58	57	78	51	9	35	9	9	47	48	9	39	55	58	50	54	54	65	47	61
1470	256	2164967	285	285_ 256	85	119	91	107	96	131	141	153	100	105	86	60	71	96	125	99	134	153	152	103	77	122	158	160	9	9	9	9	9	9	9	15
1471	345	2917533	285	285_ 345	75	43	69	9	61	75	59	72	96	94	97	96	110	107	93	103	57	51	47	53	49	52	54	52	9	39	35	36	9	31	9	31
1472	889	7517600	285	285_ 889	45	70	39	47	39	45	44	45	45	44	46	42	50	44	45	9	40	38	9	45	44	50	44	44	44	44	39	40	43	41	43	40
1473	1756	14849317	285	285_1756	36	47	9	9	39	9	60	40	9	44	38	49	9	48	9	9	40	46	41	9	9	48	9	34	9	9	64	92	9	9	9	63
1474	1884	15931817	285	285_1884	69	233	82	99	118	286	68	132	46	65	216	134	152	110	270	225	171	101	126	84	219	62	78	53	168	326	321	399	247	53	79	250
1475	2109	17834583	285	285_2109	9	33	36	9	9	9	9	9	9	9	31	28	9	9	9	9	9	34	9	9	9	9	9	34	9	33	37	30	41	34	41	39
1476	215	1818233	286	286_ 215	9	9	9	9	9	9	9	9	134	74	107	92	103	127	93	146	9	9	9	9	9	9	9	9	40	9	9	9	53	59	9	75
1477	255	2156517	286	286_ 255	9	71	54	9	42	61	81	77	9	9	9	9	9	9	9	9	9	78	71	39	9	9	77	88	9	9	9	9	9	9	9	9
1478	268	2266417	286	286_ 268	55	9	9	9	34	9	9	9	136	92	109	98	148	226	204	213	64	71	9	9	9	74	9	85	37	9	43	45	51	60	72	57
1479	345	2917533	286	286_ 345	86	63	83	81	96	103	90	90	153	149	177	155	175	189	152	157	71	65	71	74	75	70	77	71	9	9	40	47	37	9	9	44
1480	591	4997783	286	286_ 591	9	9	9	9	9	9	9	33	40	42	9	50	9	51	9	43	9	9	9	9	9	9	9	9	56	9	49	43	54	9	51	52
1481	1884	15931817	286	286_1884	9	39	9	9	9	66	9	22	9	9	55	9	9	9	67	57	9	9	9	9	55	9	9	9	9	87	86	99	67	9	9	63
1482	2109	17834583	286	286_2109	57	61	69	9	70	61	77	71	56	60	78	77	77	77	69	71	67	73	68	72	76	72	71	76	72	80	71	76	76	70	84	67
1483	84	710183	287	287_ 84	35	30	30	9	47	46	33	44	55	62	52	54	46	45	51	43	32	9	9	29	32	9	9	9	39	38	36	45	41	40	37	9
1484	129	1091117	287	287_ 129	62	51	38	9	29	39	38	34	9	9	9	9	9	9	9	9	49	9	32	37	42	9	9	9	26	9	9	9	9	19	9	9
1485	257	2173417	287	287_ 257	141	120	141	133	135	154	172	177	124	130	111	78	80	122	143	112	170	175	176	140	117	155	179	190	9	9	9	9	9	19	30	9
1486	436	3686917	287	287_ 436	66	24	29	46	49	74	39	71	216	144	193	160	190	324	202	279	33	9	9	9	9	9	9	9	55	62	45	69	61	66	47	72
1487	498	4211216	287	287_ 498	49	49	47	50	62	85	54	91	196	159	183	167	204	191	191	227	42	9	35	41	35	9	9	36	98	93	74	96	90	101	66	105
1488	510	4312667	287	287_ 510	9	9	9	9	9	9	9	9	2584	1642	2381	1624	2959	3217	2467	2777	9	9	9	9	9	9	9	9	9	9	9	9	9	9	9	9
1489	539	4557850	287	287_ 539	177	52	88	120	149	179	91	230	523	398	406	422	519	651	454	666	63	9	34	55	46	62	9	50	202	186	158	189	174	211	148	248
1490	592	5006250	287	287_ 592	9	13	9	9	9	21	9	9	129	9	89	57	161	178	64	158	9	9	9	9	9	9	9	9	9	9	9	9	9	9	9	9
1491	890	7526050	287	287_ 890	46	81	43	45	42	48	48	45	9	53	52	48	47	42	50	46	50	47	41	44	48	48	47	39	41	39	44	42	39	43	48	9
1492	2110	17843033	287	287_2110	9	34	35	9	29	34	39	34	9	9	9	9	9	46	9	9	38	9	40	9	9	9	9	40	33	42	39	9	38	38	29	9
1493	177	1496950	288	288_ 177	66	59	77	72	86	90	83	9	73	97	93	74	89	80	70	65	66	41	45	37	28	9	9	40	43	58	49	69	57	56	9	9
1494	212	1792867	288	288_ 212	34	9	9	9	9	9	24	9	52	9	46	9	38	66	11	54	9	9	9	9	9	9	9	9	9	9	9	9	38	39	9	9
1495	255	2156517	288	288_ 255	61	100	73	9	40	64	118	88	41	9	35	9	9	9	11	9	73	93	88	51	40	52	110	112	9	9	9	9	9	9	9	9
1496	345	2917533	288	288_ 345	161	212	151	209	219	250	210	239	420	393	427	406	452	482	409	439	216	193	189	210	199	207	202	223	103	117	126	115	108	123	116	116
1497	510	4312667	288	288_ 510	9	9	9	9	9	9	9	9	824	421	720	433	983	1087	740	867	9	9	9	9	9	9	9	9	9	9	9	9	9	9	9	9
1498	538	4549400	288	288_ 538	30	9	9	9	9	9	9	39	122	78	96	88	120	158	96	175	9	9	9	9	9	9	9	9	9	9	9	38	9	39	9	9
1499	1038	8777650	288	288_1038	9	55	82	55	9	68	9	126	9	9	9	9	218	9	11	9	9	9	9	9	51	9	35	9	9	9	9	47	9	9	9	9
1500	1064	8997467	288	288_1064	9	150	187	137	9	187	226	345	282	9	387	111	528	449	531	327	33	119	9	160	138	100	147	9	65	78	9	138	9	9	9	88
1501	1087	9191934	288	288_1087	9	163	190	9	286	9	221	382	9	9	9	9	9	9	11	274	9	115	9	144	9	9	9	9	9	9	9	113	9	9	9	9
1502	1092	9234200	288	288_1092	220	9	9	9	9	9	226	379	265	194	379	9	545	9	11	304	61	109	148	160	138	9	147	143	58	84	185	135	144	113	202	85
1503	1109	9377934	288	288_1109	9	9	9	9	99	9	9	167	85	9	122	9	212	9	11	97	9	35	9	48	9	9	9	9	9	9	9	9	9	9	9	9
1504	1125	9513217	288	288_1125	9	9	9	9	84	63	62	142	67	56	112	9	175	9	11	88	9	34	9	47	9	9	48	9	9	9	9	48	9	33	61	9
1505	2131	18020584	288	288_2131	9	243	9	9	9	9	9	307	9	309	9	9	316	315	11	9	9	327	9	9	326	9	9	9	316	319	322	9	341	9	9	9
1506	2136	18062866	288	288_2136	259	245	286	305	305	312	319	9	324	9	321	318	9	9	313	317	338	9	340	320	9	323	327	316	9	9	9	328	9	319	316	324
1507	140	1184117	289	289_ 140	9	27	30	9	30	9	22	9	9	37	30	31	9	9	33	39	9	9	9	9	30	9	9	9	9	9	28	30	9	32	9	9
1508	255	2156517	289	289_ 255	75	121	91	83	94	107	152	145	91	88	76	60	60	77	108	75	121	139	152	93	91	117	154	161	9	9	9	9	9	9	9	9
1509	344	2909083	289	289_ 344	9	29	9	9	33	9	40	9	57	51	64	75	65	76	66	72	9	9	9	9	9	9	9	23	9	9	9	9	9	9	9	9
1510	510	4312667	289	289_ 510	9	9	9	9	9	9	9	9	224	125	215	141	281	310	223	278	9	9	9	9	9	9	9	9	9	9	9	9	9	9	9	9
1511	1062	8980567	289	289_1062	36	27	9	9	9	9	9	78	49	40	97	9	116	95	120	73	9	9	31	9	29	9	38	22	9	9	9	31	9	9	9	9
1512	1087	9191934	289	289_1087	38	9	38	9	53	39	52	9	9	46	89	25	9	9	9	83	9	9	30	9	32	9	9	23	9	9	29	34	9	9	9	9
1513	2108	17826134	289	289_2108	60	64	58	66	64	65	64	69	9	68	72	63	9	66	68	61	55	65	61	9	62	74	72	62	9	73	75	67	64	64	64	65
1514	2136	18062866	289	289_2136	9	38	35	9	40	9	9	9	9	55	9	49	9	9	44	9	34	40	9	9	52	9	58	9	9	33	9	9	30	9	53	9
1515	126	1065750	290	290_ 126	9	51	9	35	53	47	37	9	50	54	77	50	75	61	58	44	37	9	9	9	9	9	9	9	9	9	9	9	9	9	9	9
1516	175	1480033	290	290_ 175	124	275	190	251	272	249	253	157	222	288	300	275	285	245	276	227	232	113	133	127	108	98	77	136	184	204	188	223	189	187	174	162
1517	218	1843600	290	290_ 218	42	9	9	42	9	49	9	55	307	208	275	255	268	276	259	300	9	9	9	9	9	9	9	9	155	139	53	9	218	188	92	244
1518	345	2917533	290	290_ 345	81	90	79	102	109	113	110	122	222	188	202	197	222	237	197	214	87	98	90	98	104	95	103	104	43	54	9	60	47	50	55	9
1519	499	4219666	290	290_ 499	47	44	9	51	38	52	45	39	9	9	9	9	9	9	9	9	59	57	54	49	55	9	40	52	9	9	9	9	9	9	9	9
1520	2109	17834583	290	290_2109	44	70	80	89	90	89	83	94	86	71	100	99	74	85	96	80	94	100	81	102	92	91	79	92	96	96	107	94	101	101	101	103
1521	95	803467	291	291_ 95	1379	646	1448	1482	2015	2097	1655	1796	1879	2516	2143	2496	1607	1538	1905	1715	126	422	294	1199	2077	1387	1701	986	3072	2952	3112	3193	3128	3005	3074	3064
1522	138	1167200	291	291_ 138	66	74	65	9	57	75	60	57	9	54	57	45	9	34	9	43	49	9	9	41	9	31	9	34	9	9	9	9	36	31	9	9
1523	174	1471583	291	291_ 174	9	9	9	9	9	51	52	9	9	43	9	47	9	9	49	9	34	9	9	9	9	9	9	9	9	9	28	35	43	44	9	32
1524	218	1843600	291	291_ 218	9	9	9	9	9	31	27	9	130	80	106	95	104	105	90	129	9	9	9	9	9	9	9	9	55	9	9	9	73	74	9	87
1525	254	2148050	291	291_ 254	44	69	42	9	38	61	96	78	9	9	9	9	9	32	9	9	68	81	85	9	9	55	92	100	9	9	9	9	9	9	9	9
1526	284	2401700	291	291_ 284	37	50	49	9	56	58	45	42	9	9	39	39	9	44	9	9	48	43	43	9	9	51	9	38	9	9	9	9	33	41	9	9
1527	466	3940667	291	291_ 466	9	9	112	71	137	132	125	156	9	9	58	9	9	104	68	86	46	45	48	63	68	69	77	52	9	9	9	9	9	9	9	9
1528	587	4963967	291	291_ 587	9	9	9	9	42	9	9	9	9	51	9	55	9	62	9	9	9	9	9	9	9	9	9	9	58	9	37	33	48	49	9	44
1529	1680	14206467	291	291_1680	71	64	61	79	67	77	77	79	9	9	36	40	9	30	9	29	57	64	55	74	72	62	62	50	9	9	27	39	29	28	9	32
1530	1843	15585067	291	291_1843	55	43	48	60	45	50	48	60	9	39	9	36	9	35	9	32	38	44	46	49	44	36	42	45	9	9	9	9	24	21	9	9
1531	1889	15974083	291	291_1889	39	24	9	9	9	36	43	35	9	9	9	9	9	31	9	9	26	9	9	9	9	9	9	9	9	9	9	26	27	18	9	9
1532	2030	17166401	291	291_2030	53	49	53	60	54	65	53	63	9	9	9	9	9	45	9	43	39	44	9	9	9	43	44	40	9	9	9	9	9	9	9	9
1533	2108	17826134	291	291_2108	48	47	9	9	48	43	43	47	9	9	9	44	9	38	9	50	47	50	9	9	9	43	9	46	9	59	51	50	58	64	9	51
1534	96	811917	292	292_ 96	90	9	100	135	191	189	144	156	167	249	189	240	137	131	160	152	9	72	65	116	185	124	155	112	307	312	314	331	317	287	331	301
1535	176	1488483	292	292_ 176	68	141	104	137	131	129	128	72	105	148	151	136	128	113	116	9	140	60	70	71	57	50	9	70	87	117	90	128	106	106	80	84
1536	557	4710134	292	292_ 557	9	9	9	9	79	9	9	47	164	111	130	87	209	213	149	179	36	9	9	9	9	9	9	9	37	9	9	9	45	47	48	9
1537	613	5183800	292	292_ 613	9	54	37	43	9	9	9	9	41	42	54	40	9	56	45	44	61	64	47	50	42	53	9	53	9	9	9	9	9	9	9	9
1538	708	5987184	292	292_ 708	57	9	58	45	85	116	71	102	9	9	9	9	9	9	9	9	105	109	87	128	174	126	148	91	9	9	9	9	9	9	9	9
1539	1742	14730950	292	292_1742	158	158	156	197	9	163	188	173	199	216	193	216	188	189	201	193	199	216	206	209	209	222	193	9	223	227	230	248	235	253	232	231
1540	2108	17826134	292	292_2108	406	497	453	456	462	493	498	466	511	476	347	500	323	501	314	468	514	522	492	491	513	514	503	510	564	533	551	529	590	556	577	587
1541	95	803467	293	293_ 95	470	205	492	549	786	804	625	686	1295	1416	1506	1410	1114	1016	1390	1111	30	260	103	429	791	521	609	203	1249	1211	1252	1277	1337	1282	1271	1265
1542	107	905117	293	293_ 107	45	61	40	51	54	57	57	56	38	39	42	42	68	94	52	102	73	70	54	50	9	59	45	68	41	37	47	69	36	44	32	30
1543	184	1556133	293	293_ 184	62	38	47	72	85	97	77	127	98	107	108	111	84	103	94	107	9	9	9	35	47	34	32	23	73	74	79	77	89	102	67	102
1544	213	1801317	293	293_ 213	9	9	20	9	26	33	9	9	330	220	318	298	300	316	314	382	9	9	9	9	9	9	9	9	146	110	34	9	213	203	56	261
1545	256	2164967	293	293_ 256	169	287	158	136	113	244	395	328	121	126	77	9	44	110	213	123	262	361	357	140	83	196	384	424	9	9	9	9	9	9	9	9
1546	443	3746100	293	293_ 443	9	9	9	9	9	9	9	9	74	39	60	41	107	123	60	79	9	9	9	9	9	9	9	9	9	9	9	9	13	9	9	9
1547	550	4650867	293	293_ 550	9	9	9	9	9	9	9	9	71	48	67	41	76	90	61	78	9	9	9	9	9	9	9	9	9	9	9	9	9	9	9	9
1548	586	4955517	293	293_ 586	9	9	9	9	49	9	9	26	49	59	25	69	39	67	9	9	9	9	9	9	9	9	9	9	58	20	41	31	55	59	36	45
1549	962	8134983	293	293_ 962	9	26	21	9	30	9	32	31	9	9	9	9	9	9	9	9	11	9	9	9	9	9	9	12	9	13	11	9	9	9	9	9
1550	1224	10350417	293	293_1224	79	51	71	33	124	69	84	72	9	9	9	49	9	66	9	9	65	9	27	9	9	9	9	52	9	59	67	9	9	55	9	9
1551	1261	10663250	293	293_1261	9	31	9	9	85	9	9	45	9	9	9	37	9	9	9	9	44	9	9	9	9	9	9	25	9	37	38	9	24	9	9	9
1552	1269	10730984	293	293_1269	9	44	9	9	90	9	62	58	9	9	9	9	9	9	9	9	42	9	9	48	9	9	9	31	33	41	36	9	9	9	9	9
1553	1736	14680217	293	293_1736	33	32	35	9	45	42	9	40	46	9	45	50	45	40	9	9	9	50	43	45	49	9	50	45	9	52	47	9	57	53	9	9
1554	1745	14756317	293	293_1745	9	9	9	48	9	9	41	9	9	45	9	9	9	9	47	42	44	9	9	9	9	58	9	9	52	9	9	54	54	9	57	54
1555	1865	15771167	293	293_1865	112	83	106	137	185	174	149	163	849	507	863	301	1213	1094	868	974	176	211	193	190	269	287	222	216	290	348	426	664	382	422	421	404
1556	1892	15999450	293	293_1892	9	33	9	9	21	30	83	21	9	9	18	9	9	9	9	9	25	9	9	9	9	9	9	12	9	37	29	44	15	9	9	32
1557	2030	17166401	293	293_2030	34	28	29	9	42	37	35	40	37	9	29	9	9	29	25	9	27	9	9	9	9	29	27	32	9	9	9	9	9	9	9	9
1558	2108	17826134	293	293_2108	49	68	67	73	84	74	65	76	76	70	102	90	71	83	73	71	90	91	83	89	83	64	77	87	87	91	94	82	94	92	90	78
1559	94	795000	294	294_ 94	9	9	9	50	68	67	45	58	147	150	162	149	111	113	161	106	9	9	9	9	77	9	9	9	115	122	133	136	130	125	122	133
1560	255	2156517	294	294_ 255	9	69	37	9	9	9	75	68	9	9	9	9	9	9	9	9	41	56	59	9	9	9	52	62	9	9	9	9	9	9	9	9
1561	330	2790617	294	294_ 330	75	9	44	56	99	134	81	146	328	250	281	285	342	360	299	347	9	9	9	9	47	9	9	25	57	42	9	9	75	74	44	81
1562	452	3822200	294	294_ 452	9	9	9	9	36	9	37	9	38	9	9	9	42	40	9	37	35	37	9	9	9	9	9	32	9	9	9	9	9	9	9	9
1563	688	5818100	294	294_ 688	9	9	9	9	64	9	23	9	40	9	9	47	9	50	9	9	9	9	9	9	9	9	9	9	43	9	39	9	34	38	34	9
1564	706	5970284	294	294_ 706	9	9	38	9	55	67	50	58	9	9	9	9	9	9	9	9	68	72	55	86	98	78	90	51	9	9	9	9	9	9	9	9
1565	1744	14747850	294	294_1744	9	9	31	40	34	9	34	9	38	42	34	38	37	35	40	34	40	44	9	43	42	9	9	38	46	42	44	49	45	48	45	51
1566	1866	15779634	294	294_1866	9	9	9	9	46	44	38	9	240	131	251	70	365	341	246	276	46	49	52	46	66	75	55	50	69	85	100	188	95	115	105	99
1567	2108	17826134	294	294_2108	346	417	354	257	372	383	399	401	403	289	431	426	266	283	375	406	433	437	427	419	399	421	407	395	431	450	460	416	468	442	452	458
1568	95	803467	295	295_ 95	78	38	71	91	127	125	92	104	301	288	354	280	260	228	304	234	9	35	9	9	111	76	104	9	189	193	206	194	234	211	191	184
1569	176	1488483	295	295_ 176	9	81	64	88	100	83	82	9	9	114	9	101	73	9	73	88	84	47	52	9	44	40	9	56	61	77	59	92	59	67	56	52
1570	215	1818233	295	295_ 215	9	9	25	9	33	9	9	9	139	103	140	131	130	150	126	166	9	25	25	9	9	9	9	9	68	46	9	9	84	78	27	110
1571	255	2156517	295	295_ 255	65	130	77	54	52	99	183	136	47	44	9	9	9	9	90	47	108	156	159	56	9	92	171	184	9	9	9	9	9	9	9	9
1572	586	4955517	295	295_ 586	9	9	9	9	66	9	27	29	72	80	35	96	9	83	9	57	9	9	9	9	9	9	9	9	93	33	74	49	93	79	65	58
1573	1802	15238334	295	295_1802	43	9	41	60	69	84	68	108	74	9	52	45	125	123	58	158	9	9	9	9	9	9	9	9	9	9	9	9	9	9	9	9
1574	1866	15779634	295	295_1866	9	9	9	9	9	9	9	9	65	9	52	9	108	88	59	71	9	9	9	9	9	9	9	9	9	14	23	47	27	9	28	9
1575	1934	16354549	295	295_1934	9	9	9	9	9	9	24	9	9	9	38	36	9	33	31	29	9	33	29	9	9	31	9	9	9	18	20	25	9	9	9	9
1576	1947	16464466	295	295_1947	9	9	9	9	9	9	9	9	80	50	81	9	109	92	84	87	9	9	9	9	9	9	9	9	44	43	58	66	49	46	63	46
1577	2108	17826134	295	295_2108	72	75	71	89	91	75	80	77	93	66	59	99	93	85	95	87	93	82	84	91	90	92	83	90	93	84	94	82	98	103	74	94
1578	96	811917	296	296_ 96	9	9	9	9	45	73	35	53	188	110	131	134	227	321	157	275	36	9	58	105	77	112	71	97	124	84	85	135	72	58	88	58
1579	330	2790617	296	296_ 330	38	32	36	38	65	74	56	86	191	180	181	177	200	209	186	220	29	9	9	35	41	9	9	34	41	36	33	53	57	56	9	53
1580	2108	17826134	296	296_2108	141	171	157	167	175	186	186	176	178	180	203	175	190	197	175	173	202	183	185	190	194	195	188	185	209	192	198	199	226	225	218	216
1581	93	786467	297	297_ 93	9	9	9	9	9	9	9	9	268	135	212	196	327	317	214	365	9	9	9	9	9	9	9	9	9	120	130	217	149	144	120	9
1582	1190	10062966	297	297_1190	9	9	9	9	58	44	9	9	9	9	9	9	47	9	9	45	40	63	9	90	9	9	9	72	9	9	9	10	82	11	45	9
1583	2109	17834583	297	297_2109	55	9	62	70	74	71	73	69	76	80	80	58	79	76	79	76	80	73	75	59	9	75	70	81	84	73	79	82	80	79	72	82
1584	352	2976717	298	298_ 352	9	9	9	9	9	9	9	9	80	58	78	69	115	130	102	147	9	9	9	9	9	9	9	9	9	9	9	9	9	9	9	36
1585	2108	17826134	298	298_2108	71	77	67	67	85	9	73	83	67	87	85	91	48	88	81	88	97	88	78	88	90	81	92	83	96	9	98	89	101	84	89	89
1586	1676	14172650	299	299_1676	58	49	58	69	50	62	54	9	9	9	34	9	9	9	9	9	54	64	46	66	67	60	55	9	9	9	35	9	32	9	32	31
1587	2109	17834583	299	299_2109	57	52	49	9	9	53	58	9	9	9	9	61	59	9	55	9	9	57	56	9	9	9	42	9	9	9	9	58	9	9	9	9
1588	2144	18130501	299	299_2144	9	9	9	9	64	44	43	9	9	9	74	9	9	70	9	75	97	53	47	81	102	56	9	9	9	73	60	9	101	85	9	82
1589	2109	17834583	300	300_2109	55	69	58	63	63	67	53	50	74	73	49	60	44	60	64	62	66	9	66	77	72	68	67	59	60	74	67	59	75	70	65	65
1590	90	761000	301	301_ 90	9	39	44	9	9	9	29	9	9	9	9	9	9	9	9	9	9	9	9	9	9	37	40	39	28	29	45	9	44	38	9	29
1591	140	1184117	301	301_ 140	9	9	9	9	9	9	26	9	36	9	9	9	49	40	9	37	9	9	9	9	9	9	9	9	29	27	9	9	43	9	9	9
1592	2114	17876867	301	301_2114	98	9	9	9	102	98	88	9	9	9	9	96	99	83	91	9	91	9	9	9	74	9	9	95	74	91	96	9	9	9	9	9
1593	2139	18088234	301	301_2139	42	103	94	110	9	9	9	95	80	9	104	9	9	89	9	110	9	109	9	9	9	119	77	114	81	115	119	9	117	110	96	77
1594	118	998117	302	302_ 118	9	9	9	9	42	9	32	51	136	79	129	103	152	161	124	158	30	9	25	9	9	24	24	19	23	27	30	9	39	47	9	9
1595	256	2164967	302	302_ 256	75	155	74	33	28	9	87	52	9	9	9	9	9	9	9	9	77	100	95	42	9	43	71	96	9	9	9	9	9	9	9	9
1596	2108	17826134	302	302_2108	41	43	49	9	40	48	44	47	33	50	9	46	9	9	9	9	33	50	44	9	47	48	48	43	9	9	50	38	50	43	46	51
1597	2136	18062866	302	302_2136	31	9	9	48	9	9	9	9	9	9	60	47	9	9	9	51	9	9	54	64	9	51	52	60	51	58	9	9	9	9	9	9
1598	84	710183	303	303_ 84	51	57	52	46	42	48	48	41	9	38	9	9	9	9	9	9	41	34	43	42	42	45	39	59	46	50	63	58	62	62	53	9
1599	134	1133383	303	303_ 134	9	9	9	9	9	28	24	35	53	9	9	40	32	9	9	46	9	9	9	9	9	26	9	9	9	9	9	9	9	32	27	9
1600	337	2849900	303	303_ 337	9	9	9	29	41	33	28	9	9	9	9	9	33	41	9	43	45	9	9	36	9	30	28	9	9	9	9	9	9	9	9	9
1601	468	3957567	303	303_ 468	9	9	9	9	9	9	9	9	102	76	98	64	112	131	88	132	9	9	9	9	9	9	9	9	9	9	9	9	9	9	9	9
1602	485	4101300	303	303_ 485	125	146	154	154	125	144	111	133	1908	1186	1776	1052	2269	2389	1931	2130	138	137	115	120	112	120	99	105	9	9	9	9	9	9	9	9
1603	490	4143567	303	303_ 490	9	9	9	9	9	9	9	9	160	76	103	9	166	224	171	175	58	49	9	9	9	52	9	9	9	9	9	9	9	9	9	9
1604	501	4236583	303	303_ 501	9	9	9	9	9	9	9	9	89	65	82	60	95	108	73	106	9	9	9	9	9	9	9	9	9	9	9	9	9	9	9	9
1605	548	4633950	303	303_ 548	9	9	9	9	9	9	9	9	142	86	78	169	156	195	84	183	9	9	9	9	9	9	9	9	9	9	9	9	9	9	9	9
1606	597	5048517	303	303_ 597	9	9	9	9	9	9	9	9	1493	2166	59	3414	162	191	50	167	9	9	9	9	9	9	9	9	9	9	9	9	9	9	9	9
1607	1933	16346100	303	303_1933	9	9	9	22	9	9	9	9	9	42	45	44	40	36	45	42	43	45	38	45	40	51	47	46	9	33	9	37	42	36	39	9
1608	2107	17817684	303	303_2107	187	193	167	176	179	188	197	199	183	169	180	212	175	195	184	178	178	181	188	164	195	155	181	188	178	190	188	201	173	211	165	189
1609	101	854383	304	304_ 101	56	70	47	9	44	51	56	45	139	61	102	9	195	230	94	238	87	74	73	54	29	57	66	73	9	44	22	9	9	43	9	9
1610	128	1082667	304	304_ 128	9	9	9	9	9	9	9	56	9	69	9	95	118	138	79	141	34	9	9	9	21	9	9	9	37	9	40	9	9	9	48	9
1611	404	3416367	304	304_ 404	9	9	9	9	9	33	9	26	9	34	33	42	36	38	47	43	41	47	35	40	42	43	42	45	32	39	38	40	52	49	40	48
1612	453	3830750	304	304_ 453	36	9	48	9	9	9	44	39	9	9	39	9	36	9	9	38	39	44	9	9	41	9	41	9	39	39	40	33	39	9	43	45
1613	478	4042117	304	304_ 478	9	9	9	9	9	9	9	9	535	286	485	258	691	740	560	628	9	9	9	9	9	9	9	9	9	9	9	9	9	9	9	9
1614	1933	16346100	304	304_1933	9	9	9	9	9	9	9	9	9	34	32	36	25	9	9	37	28	27	30	36	33	31	9	9	9	9	25	25	22	9	9	24
1615	2108	17826134	304	304_2108	49	57	59	55	65	61	69	65	45	64	69	69	61	62	63	66	67	63	60	48	65	9	60	9	70	73	77	68	81	62	54	64
1616	2133	18037500	304	304_2133	37	9	55	9	9	9	9	9	9	34	9	9	53	9	9	9	9	9	46	9	59	68	9	9	9	9	9	69	9	9	39	33
1617	106	896650	305	305_ 106	9	9	49	50	9	44	55	9	9	9	9	9	34	9	9	9	9	50	49	9	9	58	9	58	9	36	9	9	9	9	9	9
1618	279	2359433	305	305_ 279	80	85	81	84	62	81	64	80	63	42	54	9	56	66	58	52	99	77	76	63	56	68	65	67	9	9	9	9	9	9	9	9
1619	499	4219666	305	305_ 499	53	96	67	87	73	64	70	9	9	9	9	9	9	9	9	9	110	128	110	99	94	86	87	88	9	9	9	9	9	9	9	9
1620	556	4701684	305	305_ 556	9	9	9	9	96	28	53	9	9	79	37	9	37	58	9	9	9	9	9	9	9	9	9	9	38	9	9	9	50	58	9	9
1621	582	4921700	305	305_ 582	63	9	65	41	9	63	57	9	9	9	9	9	9	9	9	9	37	41	40	51	53	52	50	49	9	9	9	9	9	9	9	9
1622	811	6858133	305	305_ 811	9	9	9	9	9	29	9	9	54	40	57	9	76	89	57	60	42	40	39	9	9	9	9	35	9	9	9	9	9	9	9	9
1623	2008	16980400	305	305_2008	9	9	28	9	9	27	9	9	9	28	28	9	9	9	9	9	9	9	9	9	9	9	9	27	25	28	9	25	9	9	9	9
1624	2107	17817684	305	305_2107	102	105	111	105	109	120	114	110	104	105	106	119	105	114	101	107	113	117	116	9	111	98	104	106	103	111	99	110	107	113	117	110
1625	214	1809767	306	306_ 214	9	9	9	9	9	9	9	9	60	54	59	64	81	91	40	79	9	9	9	9	9	9	9	9	42	9	18	9	37	54	9	41
1626	284	2401700	306	306_ 284	53	35	45	44	38	39	31	36	9	9	9	9	9	9	9	9	42	44	44	38	28	33	9	29	9	9	9	9	9	9	9	9
1627	393	3323367	306	306_ 393	35	26	43	44	51	43	48	46	9	44	40	45	9	38	9	51	27	9	9	42	44	37	9	33	37	35	31	28	42	46	35	50
1628	559	4727050	306	306_ 559	37	46	38	41	133	47	82	87	87	168	102	116	106	121	77	113	86	64	86	85	77	64	62	77	75	62	78	71	85	89	85	76
1629	616	5209167	306	306_ 616	9	32	9	27	9	9	9	9	9	9	9	9	9	9	9	9	74	60	9	50	28	41	9	42	9	9	9	9	19	14	9	9
1630	2108	17826134	306	306_2108	39	40	44	42	37	9	47	53	9	9	31	9	9	38	9	9	40	9	9	43	39	47	9	51	9	49	50	33	50	45	39	38
1631	96	811917	307	307_ 96	9	9	9	9	9	9	9	9	127	81	97	142	83	95	60	92	9	9	9	9	9	9	9	9	9	9	9	9	9	9	9	9
1632	114	964300	307	307_ 114	9	130	71	90	45	61	9	44	38	29	31	47	9	72	39	68	144	102	103	72	9	80	69	102	9	9	9	9	9	9	9	9
1633	139	1175667	307	307_ 139	51	91	9	9	40	9	9	48	40	41	33	43	9	9	27	9	9	9	50	44	42	9	9	59	9	22	9	9	22	9	9	32
1634	168	1420850	307	307_ 168	9	9	9	9	9	26	9	9	52	43	37	40	40	49	42	51	9	9	9	9	9	9	9	9	9	23	9	9	31	9	9	27
1635	218	1843600	307	307_ 218	72	59	83	9	112	133	99	192	911	292	626	575	1479	2064	688	1876	9	9	9	9	69	9	9	9	66	9	9	67	115	138	52	133
1636	256	2164967	307	307_ 256	40	53	42	9	9	9	67	54	9	9	9	9	9	9	9	9	9	47	44	9	9	9	49	60	9	9	9	9	9	9	9	9
1637	375	3171183	307	307_ 375	97	76	69	78	77	87	71	101	212	136	177	135	209	250	204	201	63	60	63	60	56	63	49	65	9	57	51	59	46	42	40	39
1638	1680	14206467	307	307_1680	78	9	9	9	104	95	9	72	9	9	9	9	9	9	9	9	43	49	49	46	22	37	41	65	9	9	9	9	9	9	9	9
1639	1780	15052317	307	307_1780	108	197	120	9	227	113	200	85	9	9	9	9	9	9	9	9	111	103	129	9	9	9	59	129	9	9	9	9	9	9	9	9
1640	1804	15255234	307	307_1804	72	9	9	9	110	83	9	88	9	9	9	30	9	9	9	9	9	71	9	9	18	43	9	9	9	9	9	9	9	9	9	9
1641	1819	15382067	307	307_1819	9	94	92	42	126	9	252	9	9	9	9	9	9	9	9	9	113	151	134	134	33	37	130	180	9	9	9	9	9	9	9	9
1642	1939	16396816	307	307_1939	85	97	72	97	77	88	94	80	55	71	53	77	43	46	68	54	109	103	116	104	107	113	117	116	67	72	68	79	56	54	70	64
1643	2008	16980400	307	307_2008	487	475	475	466	437	523	450	454	461	475	464	470	457	446	463	469	471	489	458	499	508	494	466	476	474	463	489	487	446	500	498	432
1644	2065	17462418	307	307_2065	52	37	48	57	59	51	9	55	48	34	9	35	9	9	27	9	9	9	9	9	44	9	50	9	9	23	9	9	24	9	9	9
1645	2109	17834583	307	307_2109	50	70	69	57	62	71	9	73	69	61	9	68	65	72	68	73	55	72	9	82	75	74	72	84	75	77	81	76	76	79	80	63
1646	96	811917	308	308_ 96	9	19	32	9	83	94	33	72	9	92	9	79	9	9	9	9	9	9	9	9	89	9	25	21	199	149	182	167	175	173	172	185
1647	113	955833	308	308_ 113	864	632	775	886	937	1050	867	1126	1428	1115	1431	1248	1445	1251	1415	1371	565	543	522	741	786	622	637	549	635	693	572	541	848	792	634	908
1648	149	1260217	308	308_ 149	111	92	119	9	117	9	9	129	208	151	9	9	9	9	9	213	111	9	71	9	97	9	9	67	9	158	78	112	9	9	9	9
1649	171	1446217	308	308_ 171	2189	2062	2166	2087	2268	2322	2165	2372	2947	2582	2916	2663	2995	2832	2957	2900	1736	1631	1618	1973	1958	1715	1738	1637	1959	2046	1891	1793	2256	2125	1910	2303
1650	202	1708317	308	308_ 202	106	135	128	143	125	147	110	113	179	9	167	117	9	9	9	151	85	9	9	9	9	9	9	60	97	100	78	9	98	102	83	117
1651	215	1818233	308	308_ 215	9	9	9	45	55	65	52	79	335	9	246	232	566	811	261	716	9	9	9	9	9	9	30	9	56	61	9	33	79	93	44	81
1652	314	2655350	308	308_ 314	9	9	9	9	104	9	9	9	9	39	77	44	93	10	10	9	9	9	9	9	9	9	9	9	25	42	34	41	48	25	27	9
1653	393	3323367	308	308_ 393	168	166	163	238	286	269	276	274	238	221	220	281	241	240	233	243	77	101	57	160	223	150	164	127	171	143	91	94	187	201	140	193
1654	451	3813750	308	308_ 451	167	118	102	126	137	120	126	133	95	112	105	76	126	130	116	116	134	120	96	125	102	94	80	125	9	33	26	9	21	9	30	9
1655	558	4718600	308	308_ 558	9	19	9	9	9	26	30	26	9	9	9	45	9	44	9	9	9	9	21	9	9	30	26	34	20	32	30	9	38	33	27	27
1656	615	5200700	308	308_ 615	9	18	9	9	9	9	9	9	9	9	9	9	9	9	9	9	50	39	35	31	9	31	30	34	9	9	9	9	9	9	9	9
1657	707	5978734	308	308_ 707	9	17	9	9	28	24	26	26	9	9	9	9	9	9	9	9	9	9	25	9	9	28	27	32	9	9	9	9	9	9	9	9
1658	1693	14316383	308	308_1693	9	22	22	9	9	26	24	27	9	9	9	9	9	9	9	9	9	9	17	9	9	9	19	16	9	9	9	9	9	9	9	9
1659	1779	15043783	308	308_1779	36	52	38	9	68	35	173	29	9	9	9	9	9	9	9	9	48	38	43	9	9	9	24	47	9	25	20	9	21	9	9	9
1660	1819	15382067	308	308_1819	9	9	23	9	9	9	74	9	9	9	9	9	9	9	9	9	31	40	32	31	9	9	31	40	9	9	9	9	9	9	9	9
1661	1938	16388367	308	308_1938	21	22	9	9	21	19	17	24	9	9	9	9	9	9	9	9	9	9	28	9	9	30	27	25	9	18	18	9	17	9	9	9
1662	2006	16963484	308	308_2006	114	112	109	124	116	130	116	117	110	130	116	138	114	110	115	119	120	126	117	125	116	124	123	117	122	124	121	128	117	117	119	108
1663	2031	17174850	308	308_2031	9	14	9	9	24	24	19	24	9	9	9	9	9	9	9	9	9	9	16	9	9	9	18	17	9	9	9	9	9	9	9	9
1664	2108	17826134	308	308_2108	33	25	34	9	9	33	31	21	9	32	9	31	9	33	9	33	9	31	41	38	9	9	31	37	34	37	34	9	39	34	42	9
1665	100	845933	309	309_ 100	32	20	23	9	32	44	31	48	62	55	67	78	55	43	56	42	9	9	9	26	26	26	9	25	9	23	9	21	9	20	32	9
1666	113	955833	309	309_ 113	151	110	131	180	184	222	180	242	322	231	329	262	334	251	325	296	141	131	119	157	163	129	107	120	120	126	106	108	172	149	123	188
1667	122	1031933	309	309_ 122	9	46	9	9	9	9	9	9	144	9	9	99	165	127	9	154	9	9	9	9	9	9	9	9	9	50	9	9	9	70	9	65
1668	130	1099567	309	309_ 130	9	9	9	9	63	72	9	83	112	61	108	9	118	96	9	9	9	49	51	65	9	9	9	41	9	44	9	9	52	63	9	57
1669	140	1184117	309	309_ 140	9	31	9	9	43	62	56	70	9	9	9	9	84	81	9	9	9	42	42	50	50	9	9	37	9	44	35	33	9	9	9	9
1670	146	1234850	309	309_ 146	9	9	9	9	9	9	9	54	78	56	75	55	9	9	9	88	9	9	9	45	47	46	9	9	9	38	9	32	38	51	48	9
1671	152	1285567	309	309_ 152	9	21	9	9	9	9	9	9	9	9	9	9	9	86	73	98	9	42	9	49	43	9	9	9	9	42	36	9	45	9	48	9
1672	171	1446217	309	309_ 171	528	464	498	558	658	689	622	742	1149	840	1122	903	1205	1030	1167	1101	434	421	425	538	536	444	429	423	517	569	496	466	678	630	515	678
1673	215	1818233	309	309_ 215	9	9	9	9	9	9	22	9	99	46	83	75	159	243	78	217	9	9	9	9	9	9	9	9	9	9	9	9	33	45	9	35
1674	254	2148050	309	309_ 254	34	46	32	33	9	30	54	49	9	9	9	9	9	9	9	9	38	50	41	30	24	32	43	42	9	9	9	9	9	9	9	9
1675	393	3323367	309	309_ 393	9	24	9	9	45	37	37	38	9	9	28	9	9	9	9	9	9	9	9	23	31	9	9	9	9	9	9	9	27	31	9	9
1676	451	3813750	309	309_ 451	46	31	27	9	43	38	47	42	9	9	31	9	9	42	41	36	9	9	9	37	30	27	9	36	9	9	9	9	9	9	9	9
1677	2006	16963484	309	309_2006	42	39	45	53	34	59	45	50	43	9	57	9	56	45	49	53	55	45	51	9	55	56	43	57	51	45	59	47	52	52	58	47
1678	2030	17166401	309	309_2030	46	37	53	50	50	53	48	48	40	9	32	9	42	34	9	9	9	9	41	9	41	39	36	9	9	9	9	9	9	9	9	9
1679	2062	17436951	309	309_2062	130	109	148	162	138	153	149	173	111	99	95	99	118	95	92	97	93	81	83	109	121	95	112	81	72	62	72	58	87	89	73	76
1680	2108	17826134	309	309_2108	45	50	35	50	51	48	58	46	49	51	47	9	42	9	53	44	50	45	37	54	42	49	56	54	52	53	49	41	61	51	54	50
1681	96	811917	310	310_ 96	9	9	36	9	39	23	49	26	181	200	280	187	95	71	318	60	9	9	9	9	41	56	9	14	94	30	78	9	51	60	82	56
1682	114	964300	310	310_ 114	60	55	67	92	101	136	100	142	176	124	186	146	191	134	194	185	63	61	61	85	92	71	67	66	57	74	48	51	99	83	65	104
1683	172	1454667	310	310_ 172	261	258	280	329	361	411	370	409	649	499	663	544	683	578	667	597	242	235	229	323	302	252	259	241	304	327	306	268	388	359	280	413
1684	215	1818233	310	310_ 215	9	9	9	9	9	16	9	9	41	9	9	33	71	116	9	91	9	9	9	9	9	9	9	9	9	9	9	9	10	13	9	9
1685	318	2689167	310	310_ 318	9	9	9	9	9	11	9	9	9	9	9	9	9	9	9	9	9	9	9	9	13	15	9	11	37	50	42	55	29	31	43	30
1686	393	3323367	310	310_ 393	88	87	85	121	149	139	143	135	127	107	119	135	122	125	124	133	39	48	34	86	123	92	97	63	90	80	56	49	104	106	72	102
1687	556	4701684	310	310_ 556	24	9	9	9	67	21	44	43	42	81	40	51	44	67	31	46	25	9	27	34	19	9	9	24	31	17	31	9	36	43	29	26
1688	707	5978734	310	310_ 707	9	12	9	9	9	20	19	13	9	9	9	9	9	9	9	9	9	9	22	22	25	20	20	19	9	9	9	9	9	9	9	9
1689	883	7466866	310	310_ 883	29	30	24	24	28	29	33	34	24	9	30	9	29	24	30	9	24	9	18	9	14	16	22	28	9	12	10	9	9	9	9	9
1690	1741	14722500	310	310_1741	9	109	112	134	112	116	118	105	130	141	132	151	128	124	136	126	144	146	139	140	150	146	138	131	164	158	143	164	168	183	152	155
1691	1893	16007900	310	310_1893	431	1286	591	736	1095	1323	2316	791	334	573	910	947	905	681	567	918	1048	751	737	638	1069	612	647	530	619	1473	1354	1733	758	419	754	1166
1692	1911	16160084	310	310_1911	58	329	141	114	144	292	202	100	55	64	158	90	169	63	74	119	189	81	100	67	225	54	76	51	111	310	297	419	70	53	124	262
1693	2062	17436951	310	310_2062	24	23	31	36	30	33	33	40	25	9	9	26	9	9	9	9	9	9	24	21	28	24	25	17	9	15	13	9	17	20	9	9
1694	2107	17817684	310	310_2107	9	36	30	9	33	34	23	36	25	9	9	34	9	9	27	9	30	9	31	24	29	37	31	27	9	38	39	35	34	38	9	9
1695	102	862833	311	311_ 102	9	28	45	37	46	47	40	40	52	87	90	80	52	51	74	53	28	29	24	30	32	31	29	26	45	44	39	48	59	55	45	55
1696	113	955833	311	311_ 113	9	13	15	31	29	9	25	47	72	42	9	45	58	63	62	69	25	9	9	28	9	23	27	9	9	9	9	9	13	27	9	27
1697	125	1057300	311	311_ 125	9	9	20	28	9	9	35	42	27	28	9	9	9	9	28	9	27	9	9	36	9	9	35	9	23	9	9	9	26	9	9	9
1698	132	1116483	311	311_ 132	9	20	22	9	9	9	32	39	38	9	9	9	9	32	33	38	9	9	9	36	9	32	9	32	9	9	9	9	28	9	30	9
1699	136	1150300	311	311_ 136	9	9	25	9	9	9	9	35	9	33	9	9	9	34	9	40	9	9	9	33	9	9	9	9	9	9	9	26	9	37	9	28
1700	172	1454667	311	311_ 172	42	45	61	94	106	112	98	110	176	129	161	137	172	159	178	164	66	67	57	92	82	64	72	71	90	77	88	79	100	89	77	109
1701	215	1818233	311	311_ 215	9	15	14	9	9	27	12	18	40	23	9	29	46	75	33	67	9	29	28	26	24	9	9	19	9	9	9	9	9	18	9	9
1702	256	2164967	311	311_ 256	91	202	84	55	50	124	226	165	48	53	28	9	9	35	82	34	105	169	161	54	37	75	173	187	9	9	9	9	9	9	9	9
1703	392	3314917	311	311_ 392	9	17	9	9	31	22	24	23	9	9	9	30	9	27	9	9	9	9	9	21	23	9	9	17	9	9	9	9	21	19	9	9
1704	544	4600133	311	311_ 544	30	27	36	35	34	30	35	35	9	9	9	9	36	35	9	42	9	9	9	28	9	27	9	19	9	9	9	9	9	9	9	9
1705	1745	14756317	311	311_1745	9	21	27	9	27	26	9	24	34	33	9	38	33	34	33	28	30	37	33	33	31	33	9	27	38	38	35	37	37	42	35	36
1706	1842	15576616	311	311_1842	9	9	25	36	57	9	25	9	9	9	9	9	121	132	9	111	9	9	17	9	33	41	9	40	9	9	9	9	9	9	9	9
1707	1877	15872633	311	311_1877	9	50	53	9	108	50	112	51	9	43	9	9	9	155	9	106	9	9	43	31	9	23	9	54	9	9	9	9	9	9	9	9
1708	1893	16007900	311	311_1893	109	374	159	200	332	443	1046	239	125	196	274	263	316	260	185	307	330	224	214	186	326	179	177	145	171	501	432	609	220	97	221	364
1709	1907	16126266	311	311_1907	9	75	36	9	36	83	46	9	9	9	9	9	9	78	9	78	51	9	9	9	9	9	9	9	9	85	73	122	9	9	9	9
1710	1934	16354549	311	311_1934	9	9	9	9	9	9	9	9	9	9	9	9	9	25	9	23	23	19	23	20	9	24	9	24	9	9	9	9	9	9	9	9
1711	2041	17259399	311	311_2041	9	26	21	9	36	26	18	26	9	20	9	9	9	21	9	9	9	9	9	9	9	20	9	22	35	9	9	9	9	12	9	9
1712	2108	17826134	311	311_2108	9	30	37	37	9	31	41	35	44	40	52	37	56	57	39	46	36	43	37	40	29	30	38	44	35	41	32	39	48	40	37	9
1713	97	820367	312	312_ 97	9	13	9	9	9	9	9	18	47	52	85	48	9	22	77	9	9	9	9	9	9	9	9	9	9	9	9	9	9	12	9	9
1714	113	955833	312	312_ 113	15	22	13	9	9	20	17	20	25	9	9	9	9	27	9	9	9	9	25	24	9	9	22	26	18	10	9	9	15	9	9	9
1715	172	1454667	312	312_ 172	17	14	9	37	31	37	29	46	68	47	62	63	66	68	75	59	22	9	18	29	24	9	31	30	24	25	31	9	44	31	26	34
1716	215	1818233	312	312_ 215	62	48	47	48	55	53	38	64	54	42	67	33	61	95	54	65	54	40	49	40	28	40	41	40	19	21	21	9	26	18	9	9
1717	256	2164967	312	312_ 256	60	113	52	29	34	65	146	103	23	9	9	9	9	25	46	9	63	110	96	31	9	51	105	124	9	9	9	9	9	9	9	9
1718	392	3314917	312	312_ 392	13	16	16	9	34	29	25	28	9	9	9	30	9	31	27	9	9	9	9	9	9	9	9	10	17	15	9	9	19	23	9	9
1719	452	3822200	312	312_ 452	24	20	21	9	20	25	21	19	9	9	9	26	9	30	27	9	30	9	27	9	9	9	9	30	14	15	16	9	15	14	9	9
1720	1894	16016367	312	312_1894	15	63	27	55	87	102	274	46	9	29	61	71	63	48	36	58	70	42	56	42	91	40	32	28	39	136	111	181	49	24	45	96
1721	1932	16337633	312	312_1932	9	19	20	9	9	9	17	17	9	9	9	26	9	9	9	9	24	9	25	21	27	9	26	25	17	15	20	9	14	17	9	9
1722	2015	17039583	312	312_2015	15	42	30	9	43	49	40	30	9	9	38	24	9	22	9	9	32	9	22	9	32	9	9	12	27	40	50	46	20	14	24	36
1723	2031	17174850	312	312_2031	14	14	16	9	20	18	15	23	9	9	22	9	9	19	9	9	9	9	9	9	9	9	9	15	9	9	9	9	9	9	9	9
1724	2108	17826134	312	312_2108	33	44	42	37	32	34	31	32	41	29	35	42	39	39	32	38	34	28	38	36	42	38	28	42	39	37	43	42	42	35	41	39
1725	87	735533	313	313_ 87	242	163	217	233	328	323	251	313	268	367	331	340	241	230	329	223	171	150	130	204	259	207	185	172	258	262	223	221	275	259	202	256
1726	148	1251750	313	313_ 148	9	16	9	9	22	9	20	30	9	9	9	9	9	24	20	25	9	20	9	9	9	9	9	9	9	23	9	9	30	20	9	21
1727	255	2156517	313	313_ 255	9	38	19	9	9	25	51	38	9	9	9	9	9	9	24	9	9	39	40	9	9	9	37	50	9	9	9	9	9	9	9	9
1728	907	7669883	313	313_ 907	38	26	32	30	39	9	9	45	25	9	35	28	9	39	27	38	29	34	35	42	31	37	20	27	41	18	38	30	28	35	9	33
1729	1781	15060783	313	313_1781	9	9	9	9	9	9	9	9	9	9	9	9	9	9	9	9	9	9	9	9	9	227	9	9	307	268	411	9	342	372	416	357
1730	1792	15153784	313	313_1792	93	62	77	132	99	124	75	90	61	83	97	46	47	9	75	73	154	198	185	185	286	247	209	188	9	9	394	244	9	381	9	312
1731	1895	16024817	313	313_1895	9	71	67	86	121	98	130	80	81	51	58	41	45	42	39	46	39	71	76	77	88	89	70	82	92	83	72	89	77	40	57	64
1732	2109	17834583	313	313_2109	9	28	9	9	35	9	9	9	31	9	37	9	9	9	9	9	9	9	9	9	33	9	9	33	27	33	9	33	38	30	9	34
1733	2115	17885317	313	313_2115	9	38	32	31	9	33	29	32	9	9	9	33	9	28	43	35	33	44	40	29	9	35	34	9	9	9	37	9	41	44	42	9
1734	88	744083	314	314_ 88	66	48	63	72	107	112	77	102	91	115	112	103	72	76	103	65	43	39	35	59	79	58	46	49	77	88	81	78	101	78	68	84
1735	101	854383	314	314_ 101	33	9	9	9	41	40	32	9	77	9	100	78	43	9	80	9	9	9	9	9	43	9	9	9	68	68	74	94	70	66	71	54
1736	338	2858350	314	314_ 338	83	97	86	86	76	78	62	81	67	60	77	62	80	101	85	68	139	134	108	94	9	79	69	89	9	9	9	9	9	9	9	9
1737	498	4211216	314	314_ 498	9	58	35	9	36	26	9	9	9	9	9	9	9	9	9	9	56	57	48	47	9	45	9	47	9	9	9	9	9	9	9	9
1738	1791	15145333	314	314_1791	22	9	9	38	22	30	9	30	9	9	9	9	9	9	9	9	44	53	55	40	72	75	56	46	72	74	9	53	94	110	89	9
1739	2108	17826134	314	314_2108	119	115	124	130	131	130	137	117	129	128	139	128	142	127	135	126	136	122	131	126	115	120	131	140	129	143	147	122	132	131	134	142
1740	88	744083	315	315_ 88	95	62	71	90	127	122	98	119	107	142	123	135	90	93	123	78	64	58	46	83	92	72	76	73	99	106	97	86	107	97	83	92
1741	484	4092850	315	315_ 484	9	16	9	9	9	9	9	9	9	9	9	9	9	29	27	9	9	28	27	9	9	34	9	30	9	17	27	9	9	9	9	9
1742	575	4862517	315	315_ 575	67	66	65	65	48	59	44	53	9	21	9	9	9	18	9	9	80	73	62	57	49	62	53	69	9	9	9	9	9	9	9	9
1743	1840	15559700	315	315_1840	53	29	35	43	32	30	32	34	9	33	9	9	9	9	9	9	32	9	9	9	41	32	37	35	9	26	19	9	9	9	9	9
1744	1889	15974083	315	315_1889	53	44	48	58	48	34	48	54	46	44	43	9	44	30	41	40	9	37	41	36	35	43	41	48	9	42	34	33	27	9	34	33
1745	1911	16160084	315	315_1911	9	9	9	37	9	9	25	9	34	27	28	9	38	31	28	36	9	9	9	9	9	9	9	9	9	9	24	26	9	9	9	9
1746	2114	17876867	315	315_2114	43	36	44	62	50	46	53	51	45	58	48	46	55	58	56	62	54	51	60	48	50	61	65	55	50	55	63	47	61	51	55	51
1747	83	701717	316	316_ 83	29	9	22	9	36	28	9	30	29	40	36	41	27	26	45	9	20	9	9	24	33	35	9	22	31	38	9	30	34	34	28	33
1748	102	862833	316	316_ 102	9	9	9	9	9	9	9	9	9	9	37	34	28	31	34	9	9	9	9	9	9	14	9	9	9	23	9	35	24	25	9	9
1749	359	3035900	316	316_ 359	22	9	25	9	34	38	35	32	48	9	40	39	40	47	48	50	9	9	9	36	41	39	40	22	9	9	9	9	9	9	9	9
1750	485	4101300	316	316_ 485	22	9	9	9	9	9	9	9	24	9	9	9	28	42	27	32	28	9	9	28	26	22	9	19	9	9	9	9	9	9	9	9
1751	1117	9445567	316	316_1117	9	38	45	9	63	9	29	54	9	9	9	9	9	9	9	9	36	9	41	9	9	9	9	9	113	9	101	79	103	9	112	9
1752	1120	9470933	316	316_1120	39	9	9	9	9	48	9	9	181	201	202	195	174	181	234	170	9	48	9	56	57	48	37	51	9	102	9	9	95	118	102	115
1753	1134	9589300	316	316_1134	9	9	9	9	9	9	9	9	9	146	145	9	137	9	9	116	9	9	31	39	9	9	9	9	9	64	9	9	9	9	87	9
1754	1156	9775400	316	316_1156	21	9	25	9	9	9	9	26	9	112	112	9	100	9	9	86	9	9	9	36	9	9	9	9	9	57	9	9	74	76	63	9
1755	1224	10350417	316	316_1224	50	9	44	9	71	50	37	9	47	9	9	9	105	9	130	9	9	9	9	31	44	9	9	31	9	9	38	9	9	9	62	9
1756	1683	14231833	316	316_1683	9	9	9	9	29	9	9	9	23	9	9	9	9	9	9	9	31	9	9	29	9	9	9	25	9	28	9	22	9	19	9	9
1757	1841	15568167	316	316_1841	90	76	78	90	66	76	65	73	64	59	57	47	58	45	48	51	51	68	62	69	73	65	66	63	31	40	44	44	42	40	39	29
1758	1889	15974083	316	316_1889	106	102	79	113	71	95	91	105	87	76	65	73	72	66	61	70	68	82	69	77	86	69	74	61	44	67	64	73	68	67	67	47
1759	1909	16143183	316	316_1909	9	9	33	46	29	9	37	9	49	39	36	42	45	35	33	41	27	33	29	23	37	9	9	32	9	9	34	9	38	9	37	9
1760	2108	17826134	316	316_2108	46	48	50	49	51	51	39	54	48	54	51	47	49	42	50	51	58	58	47	48	43	45	46	42	46	54	51	53	49	53	49	48
1761	83	701717	317	317_ 83	18	9	27	9	29	34	9	29	9	30	9	33	29	9	24	23	9	9	9	9	25	9	9	24	9	36	28	27	32	29	27	30
1762	359	3035900	317	317_ 359	27	9	31	36	53	50	59	43	60	39	51	41	55	59	59	61	9	9	9	54	60	53	63	33	9	9	9	9	11	9	9	9
1763	485	4101300	317	317_ 485	9	9	9	9	27	32	9	9	9	9	9	9	33	32	9	34	9	9	9	9	30	9	9	29	9	9	9	9	31	29	9	9
1764	505	4270400	317	317_ 505	9	9	9	9	9	9	9	9	93	62	76	62	113	117	86	103	9	9	9	9	9	9	9	9	9	9	9	9	9	9	9	9
1765	552	4667767	317	317_ 552	9	9	9	9	9	20	9	9	9	29	48	36	84	117	45	81	9	9	9	9	9	9	9	9	9	9	9	9	9	9	9	9
1766	560	4735500	317	317_ 560	18	25	9	9	29	23	9	9	9	22	9	9	9	9	9	9	9	9	9	9	9	9	9	27	9	9	22	9	24	24	9	9
1767	572	4837150	317	317_ 572	46	52	42	46	52	57	50	46	9	9	9	9	9	9	9	9	9	43	38	39	43	9	39	38	9	9	9	9	9	9	9	9
1768	602	5090800	317	317_ 602	57	54	50	54	53	61	42	55	213	69	142	68	299	392	164	338	49	46	51	39	38	42	46	39	9	9	9	9	16	9	9	9
1769	622	5259883	317	317_ 622	55	36	41	43	39	47	34	54	9	21	9	9	9	9	9	9	30	34	30	35	32	9	31	27	9	9	9	9	9	9	9	9
1770	949	8025084	317	317_ 949	87	67	76	66	73	84	79	76	9	32	9	31	9	9	9	21	60	62	55	61	56	58	51	49	9	9	9	9	9	9	9	9
1771	1634	13817550	317	317_1634	55	36	39	50	51	57	59	48	9	36	9	36	9	9	30	36	39	45	43	48	52	50	53	39	9	9	9	9	9	9	9	9
1772	1680	14206467	317	317_1680	149	120	138	166	137	162	156	132	85	109	77	104	65	49	78	78	125	137	110	147	162	139	128	112	74	94	87	92	75	72	69	67
1773	1843	15585067	317	317_1843	212	184	205	264	180	196	194	217	179	174	142	148	165	121	160	144	159	171	189	186	202	176	183	163	77	117	123	119	102	95	105	88
1774	1875	15855717	317	317_1875	51	9	9	9	9	47	9	9	9	9	9	41	9	34	31	41	9	9	9	9	32	9	9	9	9	9	9	44	39	9	35	30
1775	1889	15974083	317	317_1889	209	162	192	245	141	169	156	182	148	146	127	140	147	111	131	146	126	128	129	123	145	125	131	118	79	115	119	121	104	107	101	94
1776	1912	16168550	317	317_1912	61	9	9	9	9	58	46	9	46	22	43	9	9	46	41	58	34	9	31	9	38	9	34	40	30	9	9	47	40	47	36	36
1777	2108	17826134	317	317_2108	26	9	9	9	9	39	32	9	9	33	9	9	9	34	9	31	9	9	9	9	31	9	31	9	9	9	9	35	38	25	9	9
1778	138	1167200	318	318_ 138	24	36	31	36	49	44	43	9	52	47	50	54	68	64	50	47	31	30	9	37	34	45	28	37	42	35	34	9	34	47	29	41
1779	190	1606850	318	318_ 190	9	9	19	9	29	30	28	26	9	9	9	9	9	9	9	9	9	9	9	23	9	28	9	21	9	22	27	9	24	27	24	20
1780	221	1869050	318	318_ 221	9	9	9	9	9	9	9	9	9	9	9	9	9	9	9	9	9	9	9	9	9	9	9	9	51	50	46	56	35	35	47	35
1781	367	3103533	318	318_ 367	9	9	16	9	26	9	23	9	54	9	49	31	65	56	53	49	9	9	9	22	9	26	28	18	9	9	9	9	9	9	9	9
1782	485	4101300	318	318_ 485	9	9	9	9	9	9	12	9	9	9	9	26	9	40	29	36	9	9	9	9	9	9	9	15	9	9	18	9	20	29	9	26
1783	1167	9868500	318	318_1167	74	49	90	42	121	9	138	9	9	9	9	9	9	9	9	9	9	9	9	9	50	9	9	9	9	9	44	9	101	107	9	139
1784	1175	9936133	318	318_1175	9	9	66	9	107	98	107	171	228	248	288	280	191	145	291	163	9	9	9	29	9	9	64	41	61	81	9	9	98	9	47	9
1785	1184	10012234	318	318_1184	9	9	68	9	97	9	108	143	195	217	234	9	170	9	279	163	9	9	9	9	9	9	9	9	9	9	9	9	79	89	9	93
1786	1188	10046050	318	318_1188	9	9	62	9	9	9	91	119	151	168	204	9	9	114	9	123	9	9	9	9	9	9	9	9	9	9	9	9	76	9	9	9
1787	1197	10122150	318	318_1197	9	9	9	9	77	9	87	113	150	159	184	173	132	9	204	122	9	9	9	9	9	9	9	9	9	9	9	9	9	9	9	96
1788	1202	10164416	318	318_1202	9	9	49	9	74	9	74	118	9	146	9	9	9	96	199	110	9	9	9	9	9	9	9	9	9	9	9	9	9	9	9	83
1789	1214	10265883	318	318_1214	9	9	60	9	74	9	90	115	138	162	177	181	106	104	178	116	9	9	9	9	9	9	9	9	9	9	9	9	71	70	29	87
1790	1680	14206467	318	318_1680	31	33	31	34	30	36	36	42	9	9	9	28	9	9	9	9	31	36	30	34	33	30	9	27	9	21	20	9	21	19	9	19
1791	1841	15568167	318	318_1841	57	41	49	61	43	49	49	57	45	43	36	36	43	32	39	35	38	45	45	43	54	45	44	36	9	23	28	28	25	21	26	23
1792	1889	15974083	318	318_1889	41	33	38	56	28	39	39	45	9	31	9	28	30	22	27	29	29	9	27	31	38	9	32	27	9	23	27	9	20	23	9	9
1793	2109	17834583	318	318_2109	28	37	25	9	30	35	38	38	40	35	39	39	36	34	36	33	25	31	37	36	9	34	9	35	33	39	39	9	46	40	29	45
1794	83	701717	319	319_ 83	62	69	61	66	9	9	58	9	9	9	9	9	9	9	9	9	79	87	82	72	56	64	75	68	54	48	52	60	44	49	62	54
1795	331	2799067	319	319_ 331	165	9	115	90	123	144	124	166	9	9	94	9	9	9	85	117	94	9	87	88	9	9	9	71	9	47	47	57	39	37	38	9
1796	338	2858350	319	319_ 338	255	299	251	277	251	254	228	262	215	191	235	187	235	299	254	226	380	351	357	290	221	268	250	274	9	9	29	9	9	9	9	9
1797	365	3086633	319	319_ 365	9	9	9	9	29	9	30	29	9	9	9	9	9	33	9	31	9	9	23	28	9	30	9	9	9	9	9	9	9	9	9	9
1798	459	3881483	319	319_ 459	270	136	208	159	235	296	216	235	9	9	9	9	9	9	9	9	319	289	283	397	359	363	332	318	9	160	97	137	9	9	88	9
1799	485	4101300	319	319_ 485	46	62	61	59	58	68	48	61	9	9	38	9	9	49	49	9	56	60	69	59	64	60	52	57	9	9	17	9	9	9	9	9
1800	573	4845600	319	319_ 573	357	261	345	286	325	319	309	340	230	242	254	260	244	246	253	252	306	301	300	300	304	297	290	278	222	242	231	230	216	227	237	236
1801	1174	9927683	319	319_1174	9	9	9	9	9	9	35	41	50	73	80	72	9	9	53	53	9	9	9	9	9	9	9	9	9	9	9	9	30	30	9	9
1802	1932	16337633	319	319_1932	9	27	9	9	29	9	37	34	9	43	45	47	9	54	49	41	43	41	42	48	42	55	44	49	9	34	44	9	39	33	38	9
1803	2108	17826134	319	319_2108	38	45	46	9	9	9	9	9	9	40	52	9	9	9	44	9	47	9	45	9	50	9	37	50	9	54	60	46	55	9	9	56
1804	2130	18012133	319	319_2130	49	9	9	52	46	9	58	52	9	9	53	9	49	57	56	59	57	9	52	55	9	62	57	58	56	9	61	46	66	59	49	9
1805	148	1251750	320	320_ 148	9	9	9	9	21	24	9	9	9	9	9	9	9	40	9	9	9	9	9	9	21	9	9	17	19	19	18	9	24	25	9	9
1806	215	1818233	320	320_ 215	9	9	9	9	9	9	9	9	43	36	47	41	64	67	42	57	9	9	9	9	9	9	9	9	9	21	13	9	22	20	9	9
1807	296	2503150	320	320_ 296	9	9	9	9	9	9	9	9	74	54	68	53	72	78	9	78	9	9	9	9	9	9	9	9	37	30	39	34	41	42	36	47
1808	338	2858350	320	320_ 338	44	45	40	46	44	48	40	40	55	44	57	37	58	71	59	62	68	63	65	52	39	51	36	52	9	9	12	9	9	9	9	9
1809	459	3881483	320	320_ 459	70	33	55	43	68	91	60	69	9	9	9	9	9	9	9	9	82	88	75	124	94	112	92	89	9	44	27	41	9	9	9	9
1810	486	4109750	320	320_ 486	22	28	9	27	28	34	32	32	38	9	9	9	9	43	9	35	31	38	28	9	39	41	27	34	31	20	23	30	30	37	9	9
1811	573	4845600	320	320_ 573	67	54	66	68	72	74	66	60	52	57	55	43	9	52	52	52	59	64	68	71	73	62	61	72	42	48	49	46	51	52	50	51
1812	1925	16278450	320	320_1925	34	38	9	39	36	9	44	9	9	65	52	59	54	9	53	43	9	9	54	9	9	55	9	60	9	9	9	53	9	9	52	9
1813	1933	16346100	320	320_1933	9	9	38	9	9	43	9	53	58	9	9	9	58	52	9	9	62	60	9	62	53	9	60	9	41	43	48	9	48	48	9	9
1814	2108	17826134	320	320_2108	23	32	37	25	23	26	29	29	9	9	9	9	9	32	9	9	29	9	29	9	29	9	9	29	28	29	40	33	37	46	33	9
1815	94	795000	321	321_ 94	1091	1000	1093	1182	1201	1245	1160	1203	1009	1277	1125	1176	977	985	1056	999	873	992	907	1034	1133	1074	1034	1057	1004	1001	929	873	1029	1036	905	1041
1816	138	1167200	321	321_ 138	9	9	22	9	9	21	9	23	9	9	9	39	9	35	9	9	9	9	9	9	9	9	9	17	18	9	9	9	16	9	9	9
1817	259	2190333	321	321_ 259	99	97	73	91	128	129	118	165	43	9	44	33	45	56	52	51	70	70	66	67	62	70	80	77	9	9	9	9	9	9	9	9
1818	278	2350967	321	321_ 278	83	115	82	87	91	108	70	73	76	59	79	61	66	80	83	59	98	88	88	92	71	77	69	87	9	9	9	9	9	9	9	9
1819	343	2900633	321	321_ 343	9	21	20	9	29	16	9	28	9	9	9	15	27	19	9	9	9	30	9	9	9	9	9	20	9	9	9	9	9	9	9	9
1820	559	4727050	321	321_ 559	9	14	16	9	24	24	9	19	9	9	9	26	9	21	9	9	9	20	9	9	9	9	9	21	26	9	22	25	24	25	9	9
1821	573	4845600	321	321_ 573	29	27	30	36	28	34	29	28	9	9	9	29	9	9	9	9	35	38	9	9	9	27	27	26	22	9	21	25	24	25	9	9
1822	838	7086400	321	321_ 838	9	12	24	9	66	23	40	21	9	9	9	9	9	9	9	9	42	19	33	40	9	9	9	26	9	9	9	9	9	9	9	9
1823	1807	15280600	321	321_1807	9	29	27	9	40	24	43	20	9	9	9	9	9	9	9	9	9	24	9	9	9	9	9	26	9	9	9	9	9	9	9	9
1824	1829	15466617	321	321_1829	28	23	25	9	49	28	39	35	9	9	9	9	9	9	9	9	9	28	9	9	9	9	21	23	9	9	9	9	9	9	9	9
1825	2013	17022667	321	321_2013	33	32	36	36	71	56	109	65	9	57	49	82	58	59	66	57	44	50	45	40	37	32	40	30	55	63	59	41	63	29	60	41
1826	2108	17826134	321	321_2108	37	35	41	42	34	53	47	51	49	9	51	52	33	50	49	9	45	51	48	50	51	41	48	43	49	40	49	52	50	49	43	45
1827	94	795000	322	322_ 94	239	201	225	287	284	299	287	287	256	301	189	284	235	233	162	245	198	215	204	239	262	257	243	218	239	232	145	209	225	246	199	235
1828	138	1167200	322	322_ 138	58	52	63	62	64	68	61	44	64	64	63	81	58	56	65	60	51	47	33	34	38	42	33	42	71	54	48	50	61	65	44	63
1829	259	2190333	322	322_ 259	9	16	13	20	26	27	9	31	9	9	9	9	28	9	33	9	9	9	9	9	9	9	9	14	9	9	9	9	9	9	9	9
1830	278	2350967	322	322_ 278	9	15	9	9	9	15	9	9	67	9	71	39	82	106	59	84	9	9	9	9	9	9	9	13	9	9	9	9	9	9	9	9
1831	345	2917533	322	322_ 345	24	29	28	33	35	40	32	36	50	48	57	59	55	65	59	54	34	25	9	28	24	9	30	27	9	9	19	9	17	21	9	9
1832	419	3543183	322	322_ 419	9	9	9	9	9	9	9	9	9	9	9	9	21	34	9	9	9	9	9	9	9	9	9	9	19	22	15	19	14	15	22	9
1833	461	3898383	322	322_ 461	29	37	32	38	51	34	41	41	79	55	69	35	95	104	85	89	42	59	51	46	38	41	49	42	44	36	35	46	43	36	32	51
1834	559	4727050	322	322_ 559	9	9	9	9	23	14	17	9	132	59	113	63	188	237	122	189	9	9	9	9	9	9	9	9	19	9	15	9	13	14	9	9
1835	576	4870966	322	322_ 576	9	19	13	19	19	27	18	18	140	70	138	72	243	277	142	242	24	18	9	27	9	9	18	19	19	9	13	9	15	17	9	9
1836	747	6316933	322	322_ 747	9	23	15	9	9	16	9	21	9	9	9	9	9	9	9	9	25	24	9	9	9	9	16	16	9	9	9	9	9	9	9	9
1837	889	7517600	322	322_ 889	20	34	17	9	78	32	27	46	46	55	41	59	49	74	24	42	9	13	9	22	25	23	18	22	35	23	24	21	31	30	26	26
1838	2109	17834583	322	322_2109	26	25	25	29	32	28	28	23	9	9	9	30	23	31	9	26	22	26	9	23	9	26	29	32	32	34	26	30	33	33	30	29
1839	94	795000	323	323_ 94	458	401	443	515	529	545	511	540	493	592	534	530	467	481	486	503	363	416	371	462	501	477	451	469	425	428	405	376	430	447	371	442
1840	107	905117	323	323_ 107	102	113	90	114	93	115	76	115	9	9	9	9	94	9	9	9	107	92	84	86	75	95	76	9	9	9	9	9	9	9	9	9
1841	139	1175667	323	323_ 139	124	72	144	128	145	155	126	110	159	156	171	193	170	180	170	162	112	93	73	79	87	98	77	103	139	113	92	98	134	115	95	142
1842	258	2181883	323	323_ 258	41	39	32	9	47	54	50	73	74	52	62	107	115	204	48	135	9	34	37	9	9	29	41	30	44	9	9	9	50	66	26	36
1843	498	4211216	323	323_ 498	9	59	37	9	44	9	46	41	9	9	9	9	9	9	9	9	64	73	69	61	54	64	54	57	9	9	9	9	9	9	9	9
1844	554	4684683	323	323_ 554	9	37	28	9	41	9	9	30	89	69	75	62	86	96	68	80	9	36	42	9	9	45	27	40	9	9	9	9	9	9	9	9
1845	572	4837150	323	323_ 572	432	342	457	404	513	568	493	539	168	150	152	174	179	198	143	193	432	418	427	455	450	505	441	450	76	115	84	71	78	86	105	75
1846	588	4972434	323	323_ 588	9	9	90	9	100	93	69	79	78	94	57	87	9	9	38	9	9	54	60	64	9	74	66	54	108	47	71	52	85	99	78	80
1847	868	7340050	323	323_ 868	67	91	54	84	70	83	60	81	84	70	81	67	109	117	94	103	108	107	93	87	77	84	77	80	33	52	9	57	9	21	22	9
1848	2107	17817684	323	323_2107	9	39	41	9	9	9	38	42	9	9	9	9	36	47	46	9	47	50	42	48	9	43	42	9	47	47	51	9	49	50	42	9
1849	92	778000	324	324_ 92	9	9	9	9	96	105	9	96	101	117	100	97	83	84	94	85	9	9	9	9	9	9	9	9	90	74	71	58	81	46	59	73
1850	96	811917	324	324_ 96	79	69	94	96	9	9	93	9	228	179	280	242	132	114	296	97	59	77	72	90	92	86	89	76	70	61	74	54	75	108	65	9
1851	138	1167200	324	324_ 138	25	16	29	28	36	35	38	9	38	35	32	44	50	42	34	46	24	19	9	36	20	9	9	30	25	28	22	23	30	9	20	34
1852	186	1573033	324	324_ 186	26	9	9	9	20	9	16	29	36	33	31	40	27	30	26	43	9	9	9	16	9	15	9	14	16	15	12	20	26	25	9	9
1853	268	2266417	324	324_ 268	9	19	9	9	16	9	25	26	35	23	9	31	42	80	30	69	14	14	9	9	9	13	17	20	14	9	9	9	18	21	16	9
1854	361	3052817	324	324_ 361	685	93	438	226	638	777	599	988	446	199	399	256	698	732	539	581	77	84	94	276	535	295	562	129	13	22	20	9	46	36	19	30
1855	463	3915300	324	324_ 463	9	14	13	20	24	9	18	19	34	22	39	24	47	38	35	9	16	19	27	21	20	17	22	24	21	9	16	25	25	18	22	9
1856	558	4718600	324	324_ 558	9	9	9	9	11	9	9	9	9	19	9	9	9	9	9	9	9	9	9	15	9	19	16	9	17	9	9	14	14	9	9	9
1857	572	4837150	324	324_ 572	97	79	99	96	122	139	125	141	46	44	31	43	44	66	34	59	107	95	98	115	118	121	104	106	20	28	21	23	20	28	24	9
1858	586	4955517	324	324_ 586	9	9	9	9	32	9	9	26	23	37	9	9	9	9	9	9	9	9	9	24	9	24	26	23	35	16	28	16	29	29	22	9
1859	867	7331600	324	324_ 867	9	14	9	9	9	9	9	9	9	9	9	9	9	19	9	9	13	14	9	15	9	12	9	13	9	9	9	14	9	9	9	9
1860	891	7534517	324	324_ 891	9	13	9	9	38	9	17	26	18	29	9	30	23	43	9	9	9	9	9	10	9	9	9	10	15	9	12	9	16	17	14	9
1861	1956	16540649	324	324_1956	9	9	9	9	20	9	50	15	9	9	9	22	9	9	9	9	13	9	9	18	9	10	12	9	14	16	15	14	13	9	15	9
1862	2030	17166401	324	324_2030	43	31	38	53	52	48	42	52	34	29	33	19	30	30	29	32	18	29	26	33	35	30	35	32	9	9	9	9	9	9	9	9
1863	2109	17834583	324	324_2109	24	25	21	9	26	9	27	28	26	28	35	31	9	29	22	9	30	29	30	25	34	24	25	30	29	29	31	28	30	31	23	28
1864	89	752550	325	325_ 89	9	9	9	9	9	9	9	9	108	102	102	58	9	92	92	101	9	9	9	9	9	9	9	9	79	73	9	68	72	72	62	75
1865	96	811917	325	325_ 96	108	102	110	103	93	99	117	90	9	61	76	78	40	39	74	9	64	77	70	107	93	104	107	84	60	49	9	9	9	60	9	9
1866	101	854383	325	325_ 101	9	51	9	57	59	63	9	65	9	9	9	9	9	9	37	9	40	39	46	51	9	9	46	52	56	9	9	53	67	64	9	9
1867	116	981200	325	325_ 116	81	51	53	76	96	88	65	110	9	103	119	126	130	133	122	140	64	59	54	68	9	9	57	64	62	64	9	63	65	69	9	9
1868	139	1175667	325	325_ 139	259	420	329	448	482	495	463	365	576	614	668	696	686	707	672	605	483	336	316	341	315	365	284	405	514	429	342	348	506	434	358	539
1869	185	1564583	325	325_ 185	64	9	30	9	43	49	9	99	184	89	148	136	213	227	158	203	9	9	9	9	9	9	9	9	33	28	9	33	39	40	9	37
1870	270	2283333	325	325_ 270	9	9	9	9	9	9	9	9	44	9	35	34	9	45	9	47	9	9	23	9	9	9	9	9	9	21	9	9	19	9	9	9
1871	360	3044350	325	325_ 360	131	9	68	50	133	167	123	203	98	9	87	46	143	181	101	103	9	9	9	58	109	52	107	9	9	9	9	9	9	9	9	9
1872	490	4143567	325	325_ 490	98	70	91	94	80	131	107	135	9	9	9	9	9	9	9	9	79	51	61	61	60	89	63	75	9	9	9	9	9	9	9	9
1873	562	4752417	325	325_ 562	9	9	65	9	9	9	9	95	9	9	89	77	100	116	84	114	9	9	9	9	9	9	9	9	34	37	40	53	9	45	9	9
1874	573	4845600	325	325_ 573	176	177	177	195	216	210	218	201	116	113	114	114	9	122	101	133	200	198	213	205	201	205	187	207	70	93	95	81	72	85	72	73
1875	582	4921700	325	325_ 582	162	129	154	152	138	172	133	172	9	9	9	52	9	9	9	9	155	159	147	163	151	177	158	142	37	9	9	9	9	9	43	46
1876	707	5978734	325	325_ 707	375	265	316	327	322	373	294	400	234	202	255	198	235	259	231	223	276	235	218	295	262	296	214	221	194	295	256	308	167	166	184	145
1877	865	7314683	325	325_ 865	9	41	27	39	36	45	33	38	9	9	37	25	50	48	44	42	48	44	44	43	9	36	38	41	9	9	9	9	9	9	9	9
1878	1158	9792316	325	325_1158	9	37	46	9	112	59	87	62	9	9	9	19	9	9	9	9	26	9	9	39	9	9	9	9	9	9	9	86	9	9	9	9
1879	2107	17817684	325	325_2107	9	41	38	9	9	43	44	9	9	9	51	41	9	49	50	53	38	43	29	44	9	49	42	9	50	48	60	46	50	42	41	49
1880	99	837383	326	326_ 99	50	40	48	47	71	53	46	65	79	78	92	99	29	34	91	9	9	50	37	47	61	56	9	52	70	79	68	71	72	53	70	69
1881	117	989667	326	326_ 117	17	13	19	9	18	22	18	30	27	26	27	9	32	34	33	34	9	25	9	29	9	9	9	9	18	11	15	9	16	14	9	9
1882	123	1040383	326	326_ 123	9	12	15	9	9	9	9	23	9	9	9	9	9	9	9	9	9	27	9	31	29	28	9	32	9	19	22	9	9	12	20	9
1883	139	1175667	326	326_ 139	24	43	36	60	65	67	61	49	93	99	99	104	88	105	87	100	71	52	43	52	45	52	9	60	64	58	51	51	77	58	56	83
1884	184	1556133	326	326_ 184	17	9	9	9	9	14	9	27	47	24	36	34	43	58	45	58	9	9	9	9	9	9	9	9	9	11	16	9	18	15	9	9
1885	255	2156517	326	326_ 255	20	35	20	9	9	23	46	36	9	9	9	9	9	18	9	9	9	41	37	9	9	23	38	38	9	9	9	9	9	9	9	9
1886	361	3052817	326	326_ 361	100	10	73	37	112	134	112	171	90	36	65	44	116	129	95	95	9	9	9	47	105	47	93	17	9	9	9	9	9	9	9	9
1887	436	3686917	326	326_ 436	22	15	9	9	23	23	21	26	38	29	35	29	28	37	39	48	9	9	9	9	9	9	9	9	21	25	22	28	17	25	9	9
1888	490	4143567	326	326_ 490	83	56	98	95	69	131	101	136	9	9	9	9	9	9	9	9	75	35	57	65	62	99	53	66	9	9	9	9	9	9	9	9
1889	496	4194300	326	326_ 496	9	40	39	9	9	48	9	43	31	35	38	35	27	28	33	28	9	9	9	9	9	9	9	9	37	36	33	41	34	34	9	32
1890	561	4743950	326	326_ 561	18	19	21	9	9	9	9	9	9	23	9	19	9	29	9	9	9	16	9	19	9	18	9	19	9	10	15	9	9	9	9	9
1891	573	4845600	326	326_ 573	40	27	37	47	51	53	42	56	9	24	9	30	9	25	23	9	48	44	40	48	50	50	39	42	9	17	16	9	19	18	9	9
1892	583	4930150	326	326_ 583	9	28	33	27	9	9	31	9	9	9	9	9	9	9	9	9	9	37	26	9	9	9	38	32	9	12	14	9	9	12	9	9
1893	707	5978734	326	326_ 707	86	59	74	95	94	100	83	108	57	53	61	51	61	64	55	59	79	64	58	79	80	93	65	61	44	75	58	66	33	46	48	37
1894	886	7492233	326	326_ 886	9	9	9	9	64	15	21	22	26	36	9	39	34	59	9	9	9	9	9	9	9	9	9	9	22	9	9	9	9	17	9	9
1895	986	8337900	326	326_ 986	9	9	9	9	51	17	20	26	9	24	9	26	9	33	9	9	9	9	9	9	9	9	9	9	9	9	9	9	9	11	9	9
1896	1746	14764767	326	326_1746	23	22	26	32	28	26	33	28	33	40	31	35	31	28	36	33	37	43	35	34	38	33	37	36	41	42	40	44	45	43	39	45
1897	2110	17843033	326	326_2110	24	9	33	9	29	30	30	29	29	27	9	29	9	40	30	31	26	28	33	29	31	9	31	33	30	30	29	29	30	36	9	31
1898	96	811917	327	327_ 96	42	71	54	56	55	64	51	54	77	74	88	79	73	90	79	69	49	122	135	98	90	91	97	110	46	58	41	39	41	52	36	55
1899	139	1175667	327	327_ 139	103	170	138	211	242	227	209	179	280	293	316	343	321	339	309	300	224	158	146	153	156	164	153	183	246	179	153	171	242	217	158	251
1900	197	1666033	327	327_ 197	134	9	9	136	122	129	131	152	95	98	83	120	94	84	100	105	139	9	123	141	9	131	137	125	143	115	109	107	138	137	113	148
1901	572	4837150	327	327_ 572	75	53	65	73	70	68	65	74	51	51	56	55	52	49	58	43	69	77	80	69	71	67	56	62	42	9	40	44	44	54	48	52
1902	2044	17284767	327	327_2044	44	47	43	40	47	42	47	37	9	47	49	56	60	53	62	44	45	44	46	52	39	45	44	40	56	53	51	60	59	48	47	45
1903	2108	17826134	327	327_2108	41	42	42	40	46	44	45	41	46	41	53	52	48	47	42	42	45	38	41	45	44	42	47	42	43	47	49	52	55	46	47	9
1904	139	1175667	328	328_ 139	9	25	19	42	42	35	33	31	55	52	49	63	71	59	53	59	32	9	22	28	25	26	19	39	45	25	31	28	39	44	30	48
1905	196	1657583	328	328_ 196	30	12	26	27	23	25	23	26	9	19	9	18	9	9	9	9	26	26	9	29	24	24	26	28	25	22	21	9	28	24	21	24
1906	220	1860600	328	328_ 220	31	23	28	32	28	33	19	26	43	29	49	30	58	63	47	49	9	27	20	27	9	9	28	24	9	20	21	9	15	15	9	9
1907	337	2849900	328	328_ 337	9	35	23	30	30	31	20	21	9	20	9	21	9	29	9	25	43	39	34	40	22	27	29	32	9	9	9	9	9	9	9	9
1908	454	3839200	328	328_ 454	88	69	95	104	92	88	93	86	66	77	83	77	71	68	82	73	88	83	78	87	88	83	81	87	92	99	98	92	88	87	94	95
1909	887	7500650	328	328_ 887	9	9	9	9	61	14	18	27	9	34	9	42	29	54	9	26	9	9	9	9	9	9	9	9	9	9	11	9	14	9	9	9
1910	989	8363267	328	328_ 989	9	9	9	9	44	14	18	21	9	19	9	26	19	28	9	9	9	9	9	9	9	9	9	9	9	9	9	9	11	9	9	9
1911	1738	14697133	328	328_1738	35	9	34	40	50	41	45	39	41	52	43	46	36	42	48	43	50	51	47	49	51	48	44	43	52	48	47	44	51	49	47	46
1912	1928	16303816	328	328_1928	9	29	18	24	26	19	22	26	9	35	39	46	9	9	46	36	42	44	41	46	33	41	38	39	22	9	40	39	31	32	30	9
1913	1935	16363001	328	328_1935	9	9	16	20	23	20	24	9	31	9	9	9	29	36	9	9	9	9	9	9	9	9	9	9	9	25	9	9	9	9	9	36
1914	2110	17843033	328	328_2110	9	21	23	21	9	9	9	9	9	32	29	25	27	26	34	40	9	9	25	32	33	28	19	41	35	23	25	28	32	29	25	33
1915	88	744083	329	329_ 88	685	679	697	716	663	680	737	690	132	288	208	238	89	81	224	70	739	704	665	726	731	734	720	741	574	555	577	486	528	549	577	570
1916	138	1167200	329	329_ 138	9	36	32	40	38	39	34	38	56	53	59	74	74	65	65	66	37	39	9	34	33	9	37	33	42	29	32	39	48	47	32	50
1917	1117	9445567	329	329_1117	9	30	25	9	26	9	25	28	9	26	33	28	9	9	9	9	9	9	9	27	9	9	9	9	9	9	9	18	22	20	9	9
1918	2109	17834583	329	329_2109	28	29	35	22	27	40	36	38	9	9	9	9	9	34	9	33	41	9	40	36	32	32	9	25	37	38	38	41	40	38	40	33
1919	88	744083	330	330_ 88	128	137	139	164	151	144	168	157	9	70	44	50	9	9	42	9	162	167	160	169	167	178	160	167	142	124	126	105	106	131	134	130
1920	117	989667	330	330_ 117	33	26	32	30	9	38	43	31	9	9	9	9	31	31	28	30	9	22	9	9	23	20	9	9	9	9	9	9	9	9	9	27
1921	173	1463117	330	330_ 173	44	23	34	27	29	32	42	57	9	9	34	40	33	52	41	43	9	16	9	9	9	15	9	9	9	9	9	9	9	19	9	27
1922	363	3069717	330	330_ 363	34	71	43	48	59	66	98	77	56	42	41	50	50	68	68	72	46	44	43	64	33	47	72	47	9	9	9	9	24	30	9	32
1923	454	3839200	330	330_ 454	340	480	356	484	473	478	510	475	468	506	487	492	461	420	487	455	497	499	505	513	528	508	505	503	525	541	542	531	557	565	559	542
1924	2114	17876867	330	330_2114	9	26	23	9	9	9	30	38	9	9	9	9	9	29	9	35	31	36	9	9	9	24	9	33	9	33	32	9	33	29	9	26
1925	88	744083	331	331_ 88	146	157	148	177	167	161	173	160	9	79	51	59	27	9	57	9	174	168	162	166	168	171	181	165	137	127	135	122	127	131	140	149
1926	454	3839200	331	331_ 454	56	77	62	96	88	88	110	98	95	93	89	96	86	84	91	82	99	96	109	98	99	96	111	97	102	113	109	103	111	114	108	115
1927	573	4845600	331	331_ 573	47	28	47	9	56	60	45	55	9	9	9	9	9	9	9	9	43	9	35	39	39	52	9	9	9	9	9	9	9	9	9	9
1928	672	5682717	331	331_ 672	9	25	19	9	9	9	22	9	9	9	9	9	39	34	32	9	9	9	27	9	9	9	9	9	9	9	18	9	9	9	9	9
1929	1794	15170683	331	331_1794	9	9	25	9	9	34	23	39	9	9	9	9	9	9	28	9	51	59	55	46	83	87	63	53	97	9	9	66	9	109	9	109
1930	2113	17868401	331	331_2113	9	9	9	48	49	9	46	46	9	9	9	9	47	51	9	43	45	48	9	31	54	54	9	58	44	47	9	47	54	49	9	9
1931	2129	18003683	331	331_2129	9	39	44	9	9	47	9	9	9	9	9	48	9	9	48	48	9	9	53	33	9	9	9	9	9	9	49	9	9	9	9	9
1932	95	803467	332	332_ 95	9	33	29	28	9	9	36	9	9	9	95	98	66	55	81	71	49	44	31	45	38	33	9	41	9	9	9	44	9	9	9	9
1933	113	955833	332	332_ 113	55	60	52	66	54	63	73	71	84	53	82	75	100	113	84	99	88	83	70	89	69	96	73	79	39	54	40	51	38	35	30	34
1934	192	1623767	332	332_ 192	9	9	9	29	33	43	9	51	9	9	49	9	9	9	9	9	9	9	9	9	9	28	9	9	9	35	32	9	9	9	34	39
1935	210	1775950	332	332_ 210	366	215	269	260	306	342	302	382	595	510	625	482	733	853	621	699	203	243	220	245	262	292	257	242	190	240	232	253	182	184	209	181
1936	255	2156517	332	332_ 255	77	126	81	53	49	92	160	123	44	54	32	9	9	37	70	46	93	134	125	48	26	65	131	157	9	9	9	9	9	9	9	9
1937	454	3839200	332	332_ 454	172	231	203	243	264	247	260	239	234	255	253	266	243	229	260	228	272	273	273	270	260	270	275	281	292	277	294	279	283	291	281	276
1938	1188	10046050	332	332_1188	9	9	9	9	37	9	9	9	9	9	9	9	31	9	9	9	9	38	9	51	9	28	9	40	9	9	9	18	45	28	24	9
1939	2108	17826134	332	332_2108	36	42	33	36	44	40	35	44	9	9	44	9	9	38	44	9	50	33	43	9	43	37	9	41	36	44	44	36	43	39	9	49
1940	88	744083	333	333_ 88	44	43	37	49	45	43	38	41	9	9	9	9	9	9	9	9	47	45	46	51	45	49	44	57	40	37	42	40	36	40	48	9
1941	210	1775950	333	333_ 210	62	50	54	52	63	81	69	84	137	117	148	98	174	201	139	166	47	48	9	9	48	64	69	50	31	41	46	38	36	42	36	9
1942	378	3196550	333	333_ 378	60	48	60	51	67	69	71	79	9	57	62	46	52	56	61	46	52	9	57	9	46	48	49	44	9	9	9	33	9	9	29	9
1943	454	3839200	333	333_ 454	9	49	42	58	59	56	61	60	9	55	65	57	46	56	59	9	65	64	66	68	60	61	65	65	69	72	61	52	56	64	60	9
1944	521	4405667	333	333_ 521	57	60	59	49	58	61	56	64	62	62	66	63	67	64	64	73	63	54	61	9	50	56	59	64	59	52	61	57	51	63	58	57
1945	1840	15559700	333	333_1840	9	34	33	41	9	32	30	33	9	9	9	9	9	22	31	9	9	9	9	9	37	9	24	29	9	9	9	9	9	9	22	9
1946	1890	15982533	333	333_1890	9	26	25	28	9	9	29	29	9	9	9	9	9	21	9	9	9	9	9	9	24	9	25	20	9	9	9	9	9	9	9	9
1947	2010	16997299	333	333_2010	9	27	28	27	9	9	23	27	9	9	9	9	9	26	33	9	9	9	9	9	23	9	28	29	30	9	27	9	24	9	29	9
1948	2108	17826134	333	333_2108	58	65	67	59	55	62	57	72	61	38	65	54	40	58	66	66	60	59	70	72	63	59	80	82	64	65	70	58	69	76	65	64
1949	139	1175667	334	334_ 139	9	9	9	9	9	30	9	9	9	9	22	36	9	41	23	39	9	9	9	9	9	9	9	9	9	9	24	9	9	32	9	26
1950	209	1767500	334	334_ 209	9	9	9	9	9	33	32	37	53	9	37	46	77	82	56	60	9	9	9	9	9	9	9	9	9	22	9	9	9	9	9	9
1951	255	2156517	334	334_ 255	9	28	9	9	9	29	45	32	9	9	9	9	9	9	21	9	9	9	34	9	9	23	42	45	9	9	9	9	9	9	9	9
1952	364	3078183	334	334_ 364	9	25	9	9	42	52	31	53	9	9	41	44	60	65	40	52	9	9	43	35	9	45	9	41	9	30	9	9	9	31	9	9
1953	458	3873017	334	334_ 458	92	91	95	100	134	144	124	141	9	9	61	9	61	58	50	9	163	154	159	176	180	179	162	165	64	108	94	99	9	69	102	9
1954	484	4092850	334	334_ 484	57	49	65	64	52	62	52	59	9	9	21	9	9	9	35	9	56	63	55	60	49	49	51	44	9	9	9	9	9	9	9	9
1955	2110	17843033	334	334_2110	9	44	39	9	40	39	37	37	9	37	40	36	9	45	38	9	41	38	34	37	9	38	47	42	37	51	46	9	46	47	32	38
1956	92	778000	335	335_ 92	116	110	98	57	70	45	71	96	9	9	9	9	39	32	9	9	169	139	133	146	82	119	87	147	9	9	9	9	9	9	9	9
1957	140	1184117	335	335_ 140	9	9	25	9	37	39	30	43	73	9	57	69	73	81	55	91	9	9	9	9	9	31	9	26	27	25	29	9	41	44	9	55
1958	338	2858350	335	335_ 338	170	216	173	172	224	223	173	191	205	192	243	190	226	260	239	209	249	245	242	200	174	187	178	208	9	32	27	9	9	9	9	9
1959	458	3873017	335	335_ 458	9	9	9	9	9	25	9	28	9	9	9	9	9	9	9	9	29	9	9	9	39	33	37	34	9	20	24	9	9	9	9	9
1960	485	4101300	335	335_ 485	41	35	39	46	9	34	9	44	9	9	9	9	9	9	9	9	40	9	9	9	34	9	9	30	9	9	9	9	9	9	9	9
1961	572	4837150	335	335_ 572	33	43	51	9	43	42	31	38	9	9	9	24	9	9	9	9	45	41	9	9	32	9	39	36	9	9	9	9	9	9	9	9
1962	600	5073884	335	335_ 600	60	53	54	60	9	64	43	68	9	9	9	9	42	47	9	9	69	60	57	9	43	61	44	45	9	9	9	9	9	9	9	9
1963	622	5259883	335	335_ 622	92	74	82	68	69	88	58	93	9	9	9	37	9	9	9	9	65	56	60	57	56	50	49	49	9	9	14	9	9	9	9	9
1964	949	8025084	335	335_ 949	92	65	81	69	84	91	59	82	9	9	9	37	9	9	9	9	62	63	59	63	55	57	56	51	9	21	9	9	9	9	9	9
1965	1662	14054283	335	335_1662	9	9	9	9	9	9	9	9	118	9	110	9	93	9	107	93	9	9	9	9	83	80	9	9	74	9	9	69	9	89	9	92
1966	1872	15830350	335	335_1872	94	114	69	9	195	54	131	37	9	9	9	9	9	9	10	9	67	69	68	9	9	9	9	70	9	9	9	9	9	9	9	9
1967	1890	15982533	335	335_1890	9	9	9	9	9	9	9	9	9	9	39	9	38	42	10	9	9	9	9	9	75	9	69	9	64	9	34	9	49	9	26	39
1968	1898	16050184	335	335_1898	33	75	63	58	9	52	9	56	62	9	9	9	9	9	10	9	36	9	65	55	9	43	9	9	9	9	9	9	9	9	23	9
1969	1938	16388367	335	335_1938	92	98	75	96	76	79	96	75	55	89	55	70	46	49	80	63	121	109	110	103	117	121	119	120	61	74	79	78	62	64	74	66
1970	2009	16988850	335	335_2009	539	488	478	481	476	508	511	498	480	520	522	481	498	456	485	489	523	530	495	526	552	535	496	507	490	497	538	514	455	505	507	455
1971	2020	17081850	335	335_2020	176	9	188	266	216	213	9	9	9	9	9	9	9	9	10	9	9	203	216	9	232	9	215	9	9	9	151	140	98	9	9	9
1972	2027	17141033	335	335_2027	254	202	218	9	9	231	237	276	197	170	9	9	134	9	161	9	9	9	258	224	278	241	234	246	9	9	9	9	9	9	9	9
1973	2033	17191767	335	335_2033	208	9	9	282	217	9	219	239	9	9	147	163	164	9	9	9	230	213	9	9	217	236	227	9	130	136	152	173	124	126	145	9
1974	2048	17318583	335	335_2048	9	9	121	164	123	9	143	9	83	9	9	9	9	9	9	9	9	116	123	9	9	122	95	116	61	9	64	81	9	48	9	9
1975	2063	17445499	335	335_2063	180	9	216	245	9	9	219	9	9	137	9	9	152	9	9	9	9	111	9	9	200	145	9	9	9	9	9	9	9	9	9	105
1976	2070	17504683	335	335_2070	436	393	434	561	472	527	454	484	453	421	379	395	376	318	370	377	373	368	375	439	483	437	448	398	378	367	447	451	347	332	401	354
1977	2108	17826134	335	335_2108	245	240	250	286	266	264	290	286	204	193	185	193	180	172	171	183	237	253	247	254	280	227	250	264	158	169	173	214	166	168	177	163
1978	93	786467	336	336_ 93	9	32	9	38	21	9	34	9	9	9	9	9	9	9	9	9	39	43	38	9	9	44	9	42	9	9	9	9	9	9	9	9
1979	139	1175667	336	336_ 139	9	9	9	22	9	9	29	9	47	44	51	51	63	76	9	64	9	9	9	9	9	9	9	9	26	9	9	9	22	9	9	9
1980	256	2164967	336	336_ 256	84	73	80	40	41	72	148	103	32	33	9	9	9	32	57	44	72	122	115	9	9	64	116	134	9	9	9	9	9	9	9	9
1981	337	2849900	336	336_ 337	9	9	9	9	30	36	9	9	47	35	38	9	42	45	43	38	9	39	50	9	9	9	9	9	9	9	9	9	9	9	9	9
1982	395	3340283	336	336_ 395	9	9	9	9	9	9	9	9	54	61	62	9	56	58	42	65	9	9	9	9	9	9	9	9	9	9	9	9	20	9	9	9
1983	459	3881483	336	336_ 459	49	51	41	40	63	61	61	65	23	9	9	49	9	38	9	9	69	79	72	87	89	89	81	86	32	9	40	52	40	38	45	9
1984	984	8321000	336	336_ 984	42	9	9	9	287	65	82	132	83	116	64	132	100	205	36	84	9	9	9	9	9	9	9	9	41	9	9	9	37	49	9	9
1985	1770	14967684	336	336_1770	9	9	9	26	48	30	35	9	9	9	9	43	9	9	9	9	9	35	9	9	9	9	9	9	33	9	9	35	21	27	9	9
1986	1911	16160084	336	336_1911	97	81	68	150	266	158	368	158	44	150	103	250	133	187	150	176	131	159	143	132	109	126	140	96	118	141	143	156	200	93	117	115
1987	1947	16464466	336	336_1947	9	9	9	29	28	9	44	9	28	9	25	9	9	28	9	9	9	36	31	9	9	9	9	9	9	9	9	9	9	9	9	9
1988	2008	16980400	336	336_2008	130	9	9	134	133	9	137	9	137	9	139	136	137	125	133	137	136	9	132	146	151	149	130	139	138	134	140	137	121	133	137	125
1989	2069	17496233	336	336_2069	94	93	102	145	115	130	108	121	129	116	99	112	99	83	97	96	91	93	91	115	131	121	115	108	109	100	113	114	93	98	104	87
1990	2108	17826134	336	336_2108	94	70	103	92	96	108	117	116	89	89	85	89	80	88	78	88	91	97	100	110	104	103	92	106	90	101	111	92	95	89	95	79
1991	95	803467	337	337_ 95	1349	1401	1401	1491	1052	1107	1404	1133	284	533	360	399	211	200	333	230	1258	1563	1591	1549	1315	1534	1637	1607	993	933	1000	866	890	923	1042	997
1992	110	930467	337	337_ 110	88	89	101	83	82	98	91	84	9	37	44	9	9	9	9	22	123	106	109	93	78	87	88	106	9	25	9	32	9	9	9	9
1993	146	1234850	337	337_ 146	9	9	9	9	38	46	9	50	98	60	91	57	102	99	79	116	30	9	27	9	9	9	9	31	9	33	30	30	36	47	9	62
1994	255	2156517	337	337_ 255	132	116	135	83	79	133	220	165	62	67	46	9	9	53	104	59	130	186	200	88	51	99	188	202	9	9	9	9	9	9	9	9
1995	485	4101300	337	337_ 485	89	153	100	141	114	130	96	122	39	33	9	9	9	48	9	47	139	143	136	128	113	119	111	112	9	9	9	9	9	9	9	9
1996	562	4752417	337	337_ 562	33	9	9	37	9	31	26	43	155	171	171	187	159	170	120	93	9	9	28	9	30	27	9	9	9	24	9	9	19	9	9	9
1997	707	5978734	337	337_ 707	179	148	154	188	159	183	150	205	130	141	160	131	151	143	143	157	153	125	127	147	134	160	125	129	111	175	165	180	106	108	118	94
1998	1180	9978416	337	337_1180	9	9	9	9	9	9	9	63	204	131	9	9	183	9	209	9	245	9	156	289	9	9	9	214	78	9	9	9	292	9	9	9
1999	1186	10029150	337	337_1186	89	160	9	177	196	141	9	9	9	9	9	204	9	9	9	164	235	197	9	9	181	279	29	9	9	9	100	177	9	178	182	125
[truncated: 12,947 more rows]
