# Supplementary material for: MS/MS spectral tag-based annotation of non-targeted profile of plant secondary metabolites
Source: Plant J. 2008 Nov 11;57(3):555–77. doi: 10.1111/j.1365-313X.2008.03705.x (PMC2667644; doi:10.1111/j.1365-313X.2008.03705.x)
Supplement: Supplementary file 6 [file tpj0057-0555-SD6.csv]

Peak Nr	Ret(umin)	Scan Nr	Mass	Annotation	Compound	MMST	KNApSAcK	MassBank	Literature	deconvolution	cl_1	cl_2	cl_3	cl_4	cl_5	cl_6	cl_7	cl_8	fl_1	fl_2	fl_3	fl_4	fl_5	fl_6	fl_7	fl_8	rl_1	rl_2	rl_3	rl_4	rl_5	rl_6	rl_7	rl_8	st_1	st_2	st_3	st_4	st_5	st_6	st_7	st_8
21	0.854	101	104							26, 105, 0.17, 0, 0.99:	0.357332323	0.326185102	0.34107946	0.358069164	0.384486794	0.387919897	0.374916833	0.45701198	0.803545052	0.475140187	0.58632287	0.540827953	0.918687057	0.977385972	0.624536694	1.042921687	0.34887218	0.348496241	0.339748335	0.359179019	0.371823617	0.359380898	0.369328834	0.354009077	0.364485981	0.381603251	0.367934983	0.370545455	0.399702823	0.399055919	0.367489864	0.403100775
96	0.854	101	120								0.054566124	0.027088036	0.044227886	0.033501441	0.039117352	0.036498708	0.0415835	0.044749824	0.059453471	0.036261682	0.033632287	0.040638055	0.056322268	0.049444232	0.043365456	0.069653614	0.021428571	0.003759398	0.003330866	0.032307108	0.026158445	0.02416006	0.025496813	0.020423601	0.023883697	0.01957887	0.018101219	0.003272727	0.023402675	0.030137981	0.020641356	0.031376892
147	0.854	101	130		1,1-Dimethylbiguanide hydrochloride_CAS: 1115-70-4	ATH01p02445, ATH01p03862, ATH02p00016, ATH02p00338	C5H8N1O3(3):Pyroglutamic acid,	Lys(4),N-Acetylglutamate(4),D-Gln(4),L-Gln(4),1-Amino-1-cyclopentanecarboxylate(4),L-5-Oxoproline(2)(4),Pipecolate(3),D-5-Oxoproline(3),Glu-Glu(3),L-Glu(2),L-5-Oxoproline(2),b-Ala-Lys(2),Octylamine(1),D-Glu(1),	L-saccharopine(3),Ne-acetyl-L-lysine(3),L-pipecolic acid(3),L-glutamic acid(3),pyro-glutamic acid(3),"L-lysine, HCl"(3),L-glutamine(2),g-carboxyglutamic acid(2),		0.174687382	0.130925508	0.163043478	0.145533141	0.167168171	0.166343669	0.152361943	0.207188161	0.443500739	0.266915888	0.312032885	0.306494493	0.505781425	0.5622844	0.369903632	0.552710843	0.104135338	0.094736842	0.0980755	0.131889016	0.121449925	0.100792752	0.113610799	0.102118003	0.125302873	0.128925009	0.140376801	0.124727273	0.14858841	0.164124909	0.130114265	0.134736065
487	0.854	101	184			ATH02p00660		Phosphorylcholine(1),			0.003410383	0.018434913	0.003373313	0.003242075	0.029087262	0.036498708	0.023619428	0.039816772	0.086779911	0.037757009	0.003363229	0.053171288	0.003356956	0.003449598	0.074499629	0.003388554	0.003383459	0.003383459	0.003330866	0.029266439	0.033258595	0.035485089	0.029246344	0.024583964	0.031152648	0.036941263	0.0350942	0.031636364	0.041604755	0.039578794	0.045337265	0.03949797
778	0.854	101	215			ATH01p04922					0.003410383	0.003386005	0.003373313	0.003242075	0.003009027	0.002906977	0.002994012	0.011275546	0.102658789	0.061682243	0.094917788	0.06342575	0.155538978	0.16903028	0.098591549	0.142319277	0.003383459	0.003383459	0.003330866	0.003420753	0.003363229	0.003397508	0.003374578	0.003403933	0.003115265	0.018840044	0.019209457	0.022909091	0.028231798	0.023965142	0.022484335	0.023255814
1200	0.854	101	249								0.039787798	0.038374718	0.029610195	0.035302594	0.02741558	0.031330749	0.027611444	0.039464412	0.020679468	0.003364486	0.003363229	0.003418154	0.003356956	0.003449598	0.003335804	0.021084337	0.051879699	0.038345865	0.042561066	0.035347777	0.026158445	0.026047565	0.02999625	0.030635401	0.003115265	0.003324714	0.003324714	0.003272727	0.013744428	0.003267974	0.003317361	0.003322259
1359	0.854	101	270			ATH01p05663					0.025388405	0.015425132	0.029235382	0.026657061	0.028752925	0.023901809	0.025615436	0.031360113	0.034711965	0.032523364	0.043348281	0.039878466	0.035061544	0.032196244	0.040400297	0.026731928	0.003383459	0.003383459	0.012953368	0.01368301	0.022795217	0.01585504	0.021747282	0.015885023	0.021460713	0.027705948	0.022903583	0.023272727	0.029346211	0.023602033	0.022484335	0.029162052
1735	0.854	101	314								0.012504737	0.003386005	0.003373313	0.003242075	0.01370779	0.012919897	0.010645376	0.003171247	0.028434269	0.003364486	0.037369208	0.029624003	0.016038791	0.003449598	0.029651594	0.003388554	0.003383459	0.003383459	0.003330866	0.003420753	0.016068759	0.003397508	0.003374578	0.003403933	0.023537556	0.025120059	0.027336535	0.034181818	0.026002972	0.023965142	0.026170291	0.019933555
2106	0.854	101	349								0.003410383	0.003386005	0.003373313	0.003242075	0.003009027	0.002906977	0.002994012	0.003171247	0.02437223	0.018317757	0.025784753	0.023547284	0.028347631	0.02759678	0.028539659	0.027108434	0.003383459	0.003383459	0.003330866	0.003420753	0.003363229	0.003397508	0.003374578	0.003403933	0.003115265	0.011451792	0.009974141	0.013090909	0.003343239	0.003267974	0.003317361	0.003322259
6920	0.854	101	818			ATH02p05179					0.020462296	0.031978932	0.019490255	0.003242075	0.029755934	0.028100775	0.027944112	0.027131783	0.003323486	0.003364486	0.050074738	0.054690467	0.003356956	0.03602913	0.003335804	0.040286145	0.035714286	0.021428571	0.029237602	0.003420753	0.031390135	0.026425066	0.022497188	0.021558245	0.038421599	0.041004802	0.046176579	0.049818182	0.050148588	0.051924473	0.045337265	0.048357327
260	0.862	102	148			ATH01p02444, ATH01p03861, ATH02p00015		L-Glu(3),N-Acetylglutamate(3),L-Gln(3),Glu-Glu(3),D-Glu(3),	L-pipecolic acid(3),pyro-glutamic acid(3),L-glutamic acid(1),		0.097764305	0.103461249	0.115067466	0.103746398	0.117352056	0.113049096	0.118429807	0.134601832	0.22562777	0.152897196	0.159192825	0.165210786	0.230883999	0.270985052	0.166790215	0.238704819	0.086842105	0.044736842	0.055144338	0.076016724	0.097907324	0.106455266	0.074990626	0.073751891	0.107303565	0.093830809	0.093461396	0.099272727	0.100297177	0.10929557	0.089937339	0.108896272
767	0.862	102	214								0.02690413	0.010158014	0.02886057	0.015850144	0.038114343	0.030361757	0.029607452	0.041226216	0.04985229	0.019439252	0.034005979	0.026965439	0.057814248	0.058643158	0.031134173	0.067394578	0.003383459	0.003383459	0.003330866	0.011022425	0.016442451	0.003397508	0.008998875	0.003403933	0.003115265	0.003324714	0.003694126	0.003272727	0.006686478	0.007988381	0.003317361	0.003322259
811	0.862	102	219			ATH02p00970					0.113300493	0.0331076	0.041229385	0.060518732	0.088933467	0.089470284	0.059214904	0.114164905	0.157680945	0.093084112	0.0377429	0.194454994	0.116001492	0.127251821	0.04892513	0.166415663	0.066165414	0.056390977	0.06180607	0.111744584	0.131165919	0.058512646	0.078365204	0.050680787	0.022845275	0.024011821	0.017731806	0.022909091	0.040861813	0.045025418	0.003317361	0.074566261
1695	0.862	102	311								0.003410383	0.010534236	0.016866567	0.01332853	0.015379472	0.015180879	0.01330672	0.014094433	0.019202363	0.032523364	0.033632287	0.030383593	0.019395748	0.019547719	0.027427724	0.019954819	0.010526316	0.010902256	0.008882309	0.011402509	0.011958146	0.011702529	0.010873641	0.009833585	0.015576324	0.016254156	0.014407093	0.017454545	0.02191679	0.019970951	0.016586804	0.020302695
5656	0.862	102	721								0.003410383	0.003386005	0.003373313	0.003242075	0.003009027	0.002906977	0.02328676	0.003171247	0.062038405	0.027663551	0.037369208	0.018609951	0.064155166	0.075507857	0.050037064	0.05685241	0.003383459	0.003383459	0.003330866	0.003420753	0.003363229	0.003397508	0.003374578	0.003403933	0.003115265	0.010343554	0.008496491	0.009818182	0.011515602	0.011982571	0.003317361	0.003322259
3056	0.879	104	455			ATH01p01032, ATH02p02931, ATH02p03155		Verapamil(1),Methotrexate(1),Ribostamycin(1),		3065, 456, 0.022, 0, 0.985:	0.262978401	0.073739654	0.165292354	0.141930836	0.231360749	0.305232558	0.24417831	0.390768147	0.061669129	0.053084112	0.071001495	0.066084314	0.045878404	0.064775776	0.069681245	0.06626506	0.120300752	0.085714286	0.146188009	0.174458381	0.180866966	0.140430351	0.178102737	0.183055976	0.027345102	0.024381234	0.022164758	0.032	0.03268945	0.035221496	0.030224843	0.034330011
5639	0.879	104	720								0.003410383	0.003386005	0.003373313	0.003242075	0.003009027	0.002906977	0.002994012	0.003171247	0.044313146	0.031775701	0.042227205	0.038359286	0.047370384	0.048294366	0.042994811	0.05496988	0.003383459	0.003383459	0.003330866	0.010642341	0.003363229	0.003397508	0.003374578	0.003403933	0.028037383	0.028444773	0.03361655	0.048727273	0.033060921	0.035947712	0.028381865	0.003322259
204	0.888	105	138	Trigonelline_0	Trigonelline hydrochloride_CAS: 6138-41-6;CAS: 535-83-1: Pyridine-2-aldoxime methochloride_CAS: 51-15-0	ATH02p00017, ATH02p00339		Trigonelline(2),			0.003410383	0.003386005	0.003373313	0.003242075	0.008692745	0.012273902	0.002994012	0.02572234	0.231905465	0.118878505	0.18161435	0.1492594	0.296531145	0.333077808	0.182357302	0.28689759	0.003383459	0.003383459	0.003330866	0.003420753	0.003363229	0.003397508	0.003374578	0.003403933	0.003115265	0.003324714	0.003324714	0.003272727	0.003343239	0.017792302	0.003317361	0.018456995
2137	0.888	105	353			ATH02p02174, ATH02p02435	C19H13O7(1):Daphnoretin, 12a-Hydroxydolineone, BM 2419-2;BM 24,				0.124289504	0.110233258	0.104197901	0.121757925	0.115011702	0.128875969	0.091483699	0.145877378	0.090472674	0.046728972	0.069133034	0.054310672	0.090637822	0.112303565	0.083765752	0.09939759	0.07443609	0.085338346	0.072908956	0.101102242	0.085949178	0.084560211	0.087739033	0.078290469	0.003115265	0.032877724	0.020687107	0.038909091	0.013744428	0.014524328	0.003317361	0.003322259
1840	0.905	107	323								0.038651004	0.042513168	0.033733133	0.041066282	0.03109328	0.037144703	0.025282768	0.040521494	0.003323486	0.003364486	0.003363229	0.003418154	0.035061544	0.003449598	0.003335804	0.003388554	0.040225564	0.034586466	0.031088083	0.032687191	0.028026906	0.03586259	0.028496438	0.003403933	0.003115265	0.003324714	0.003324714	0.003272727	0.003343239	0.003267974	0.003317361	0.003322259
3312	0.913	108	482								0.070481243	0.056433409	0.062968516	0.050432277	0.055834169	0.056524548	0.054557552	0.059548978	0.06351551	0.097943925	0.072869955	0.090391189	0.031704588	0.025297049	0.044477391	0.029743976	0.048120301	0.044736842	0.050703183	0.060433295	0.054932735	0.037372593	0.048368954	0.037821483	0.086881274	0.084964906	0.092353158	0.069090909	0.078008915	0.08496732	0.074456321	0.091177556
4151	0.913	108	583								0.018567639	0.019187359	0.003373313	0.003242075	0.017719826	0.01744186	0.002994012	0.003171247	0.020679468	0.003364486	0.003363229	0.003418154	0.020141738	0.021080874	0.003335804	0.003388554	0.003383459	0.003383459	0.003330866	0.003420753	0.003363229	0.003397508	0.019497563	0.003782148	0.026306681	0.025858884	0.031400074	0.020727273	0.034918276	0.030137981	0.021378548	0.021040975
4423	0.913	108	608								0.003410383	0.004890895	0.003373313	0.003242075	0.0036777	0.002906977	0.002994012	0.003171247	0.045420975	0.023925234	0.035500747	0.024306874	0.046624394	0.058643158	0.051890289	0.053087349	0.003383459	0.003383459	0.003700962	0.003420753	0.003363229	0.003397508	0.003374578	0.003403933	0.004499827	0.003324714	0.003324714	0.003272727	0.003343239	0.003267974	0.003317361	0.003322259
4515	0.913	108	615			ATH01p02707, ATH01p02923				4544, 617, 0.017, 0, 0.855:	0.03751421	0.014296464	0.038605697	0.030619597	0.046138415	0.041666667	0.036926148	0.03453136	0.029911374	0.087476636	0.081464873	0.073680213	0.031704588	0.027980069	0.055967383	0.028237952	0.003383459	0.003383459	0.003330866	0.016723679	0.031390135	0.023027558	0.003374578	0.016263238	0.097957771	0.086073144	0.113040266	0.085090909	0.110326895	0.117283951	0.091043126	0.108527132
4819	0.913	108	644			ATH02p04400					0.02690413	0.013920241	0.015367316	0.01945245	0.003009027	0.024547804	0.024284764	0.003171247	0.003323486	0.003364486	0.003363229	0.003418154	0.003356956	0.015714833	0.003335804	0.003388554	0.040225564	0.044736842	0.047742413	0.050931205	0.03064275	0.043035108	0.031871016	0.067700454	0.014884043	0.033985962	0.023642409	0.039636364	0.017087667	0.015613653	0.015481017	0.012550757
4829	0.913	108	645								0.003410383	0.004890895	0.003373313	0.003242075	0.006686727	0.004521964	0.002994012	0.004933051	0.116322009	0.066542056	0.136397608	0.104823395	0.169712794	0.208125719	0.115270571	0.141566265	0.006766917	0.005263158	0.007031828	0.005321171	0.003363229	0.003775009	0.004124484	0.003403933	0.003115265	0.003324714	0.003324714	0.003272727	0.003343239	0.003267974	0.003317361	0.003322259
5586	0.913	108	716			ATH02p04790				5610, 718, 0.011, 0, 0.862:	0.014778325	0.003386005	0.020614693	0.003242075	0.020728853	0.010658915	0.022621424	0.014094433	0.003323486	0.038878505	0.029521674	0.003418154	0.003356956	0.003449598	0.02335063	0.003388554	0.007518797	0.003383459	0.003330866	0.003420753	0.003363229	0.016987542	0.01312336	0.014372163	0.057459328	0.039896564	0.057628371	0.050545455	0.061292719	0.06063907	0.046074456	0.063861203
10045	0.913	108	1097								0.003410383	0.003386005	0.003373313	0.003242075	0.010698763	0.002906977	0.008649368	0.012684989	0.024741507	0.020560748	0.027653214	0.02088872	0.030212607	0.026063626	0.028539659	0.02748494	0.003383459	0.003383459	0.003330866	0.003420753	0.003363229	0.008682522	0.003374578	0.003403933	0.003115265	0.003324714	0.009235316	0.003272727	0.011144131	0.003267974	0.008846296	0.003322259
10242	0.913	108	1120								0.003410383	0.005643341	0.003373313	0.003242075	0.010364427	0.009689922	0.009314704	0.01303735	0.03323486	0.024672897	0.038863976	0.029244208	0.04848937	0.049060943	0.037064492	0.040286145	0.003383459	0.003383459	0.003330866	0.003420753	0.010089686	0.00792752	0.008623922	0.006429652	0.012461059	0.003324714	0.003324714	0.011272727	0.012630015	0.015250545	0.003317361	0.014765596
1310	0.922	109	263			ATH01p05458, ATH01p05664, ATH02p01262, ATH02p01557	C5H13O8P2(1):(E)-4-Hydroxy-3-methylbut-2-enyl diphosphate;1-Hyd,			1323, 264, 0.024, 1, 0.922: 1329, 265, 0.027, 2, 0.943:	0.087533156	0.043265613	0.097826087	0.092579251	0.162487462	0.233204134	0.171324019	0.263213531	0.270679468	0.260934579	0.294469357	0.348651728	0.250652742	0.253737064	0.246478873	0.302334337	0.177443609	0.166917293	0.136935603	0.210566325	0.249252616	0.255568139	0.262842145	0.192133132	0.18172378	0.187661618	0.18507573	0.150909091	0.317236256	0.309005084	0.24917066	0.366555925
2240	0.922	109	365			ATH01p00005					0.079954528	0.09255079	0.063343328	0.066282421	0.060514878	0.063307494	0.058549568	0.075405215	0.052437223	0.070280374	0.048953662	0.067223699	0.041775457	0.044461479	0.043736101	0.032379518	0.113909774	0.098120301	0.085862324	0.070315469	0.054559043	0.057380143	0.058492688	0.069213313	0.040844583	0.060214259	0.042851866	0.042545455	0.03640416	0.039941903	0.037228161	0.049464747
2376	0.922	109	381			ATH01p00266, ATH01p00269, ATH01p00540, ATH01p00542				2396, 382, 0.285, 0, 0.894: 2411, 383, 0.188, 0, 0.938: 2429, 384, 0.055, 0, 0.813:	1.087912088	0.925507901	0.920164918	0.83537464	0.828485456	0.860788114	0.812042582	0.879844961	1.159527326	1.242990654	1.059790732	1.31864793	0.875046624	0.914909927	0.882876205	0.831701807	1.017293233	0.881954887	0.823464101	0.913340935	0.840433483	0.785201963	0.832770904	0.731845688	0.9871928	1.056520133	1.084595493	0.902181818	1.015601783	0.978576616	0.905639513	1.096345515
3466	0.922	109	500			ATH01p01263, ATH01p01491				3475, 501, 0.02, 2, 0.828: 3489, 502, 0.034, 0, 0.967:	0.106479727	0.03724605	0.085457271	0.07240634	0.108993648	0.117248062	0.107784431	0.118393235	0.123707533	0.176448598	0.167787743	0.167489556	0.097351734	0.06362591	0.153446998	0.057228916	0.031578947	0.033834586	0.030717987	0.05777271	0.089686099	0.070215176	0.068616423	0.051815431	0.163032191	0.151828593	0.169190986	0.191272727	0.161961367	0.181190995	0.145595282	0.174234035
3849	0.922	109	543			ATH01p01735, ATH01p01977	C30H23O10(1):Isochamaejasmin, Chamaejasmin, Neochamaejasmin B, ,			3865, 544, 0.035, 0, 0.9: 3876, 545, 0.048, 1, 0.946:	0.362637363	0.135063958	0.128185907	0.219740634	0.183550652	0.236757106	0.189620758	0.24136716	0.035819793	0.047476636	0.03064275	0.070262058	0.003356956	0.003449598	0.003335804	0.02748494	0.462781955	0.472932331	0.487046632	0.571645762	0.346038864	0.480936202	0.321709786	0.720499244	0.129110419	0.270779461	0.185445142	0.361454545	0.120356612	0.093681917	0.13896056	0.095238095
7385	0.922	109	856								0.031451307	0.009781791	0.016491754	0.015129683	0.028418589	0.024870801	0.018962076	0.031007752	0.065731167	0.065420561	0.053064275	0.078617547	0.034688549	0.034112687	0.051890289	0.035768072	0.003383459	0.010150376	0.003330866	0.003420753	0.013452915	0.003397508	0.01312336	0.010590015	0.003115265	0.026967122	0.003324714	0.028	0.033060921	0.033769063	0.003317361	0.034699151
7546	0.922	109	871								0.003410383	0.003386005	0.008995502	0.003242075	0.003009027	0.016472868	0.002994012	0.020436927	0.048375185	0.043364486	0.050822123	0.045955184	0.044386423	0.044078191	0.050778354	0.046686747	0.003383459	0.003383459	0.003330866	0.003420753	0.003363229	0.003397508	0.003374578	0.003403933	0.01315334	0.003324714	0.003324714	0.003272727	0.01820208	0.003267974	0.003317361	0.003322259
9828	0.922	109	1073								0.003410383	0.003386005	0.010494753	0.007564841	0.015045135	0.002906977	0.012974052	0.018322763	0.025110783	0.022056075	0.02877429	0.024306874	0.030212607	0.030279801	0.031134173	0.030120482	0.003383459	0.003383459	0.003330866	0.003420753	0.003363229	0.003397508	0.011623547	0.003403933	0.003115265	0.003324714	0.009974141	0.003272727	0.013001486	0.011619463	0.003317361	0.003322259
9920	0.922	109	1083								0.010231148	0.009029345	0.003373313	0.003242075	0.003009027	0.002906977	0.009314704	0.012332629	0.030649926	0.023551402	0.036621824	0.024306874	0.039164491	0.041011882	0.038547072	0.03689759	0.009022556	0.003383459	0.008512213	0.003420753	0.003363229	0.003397508	0.008248969	0.008320726	0.003115265	0.011821204	0.003324714	0.003272727	0.011144131	0.012345679	0.003317361	0.003322259
10055	0.922	109	1098								0.003410383	0.003386005	0.007121439	0.003242075	0.003009027	0.013888889	0.01164338	0.017618041	0.031388479	0.02728972	0.032511211	0.029244208	0.026855651	0.029896512	0.029280949	0.027108434	0.003383459	0.009022556	0.003330866	0.003420753	0.003363229	0.003397508	0.003374578	0.003403933	0.012461059	0.010343554	0.012190617	0.011272727	0.003343239	0.014524328	0.003317361	0.003322259
12156	0.922	109	1430								0.010231148	0.003386005	0.003373313	0.003242075	0.003009027	0.002906977	0.002994012	0.003171247	0.029542097	0.026168224	0.029521674	0.026965439	0.02536367	0.031812955	0.032246108	0.027108434	0.003383459	0.003383459	0.003330866	0.003420753	0.003363229	0.003397508	0.003374578	0.003403933	0.003115265	0.003324714	0.003324714	0.003272727	0.003343239	0.003267974	0.003317361	0.003322259
265	0.93	110	149								0.006441834	0.013544018	0.006746627	0.006123919	0.015045135	0.009689922	0.010312708	0.003171247	0.034342688	0.020934579	0.025411061	0.021268515	0.039164491	0.044461479	0.025945145	0.042168675	0.007142857	0.006766917	0.006291636	0.012542759	0.005979073	0.00792752	0.006749156	0.006807867	0.01315334	0.004063539	0.006649427	0.016	0.018573551	0.005446623	0.014006635	0.016242156
1186	0.93	110	247			ATH01p05223					0.003410383	0.003386005	0.003373313	0.003242075	0.017051153	0.029715762	0.015635396	0.034883721	0.021418021	0.020186916	0.020553064	0.0224079	0.019768743	0.029513223	0.019644181	0.028237952	0.016541353	0.021052632	0.017024426	0.018624097	0.022047833	0.037750094	0.028121485	0.026475038	0.011422638	0.01403768	0.003324714	0.003272727	0.022288262	0.024691358	0.013638039	0.027316353
1992	0.93	110	337								0.033345964	0.033483822	0.037856072	0.029899135	0.02741558	0.031653747	0.030272788	0.029598309	0.003323486	0.013831776	0.016442451	0.003418154	0.003356956	0.003449598	0.003335804	0.008283133	0.046240602	0.039849624	0.040340489	0.035347777	0.029147982	0.032842582	0.032995876	0.040090772	0.003115265	0.009235316	0.003324714	0.011636364	0.003343239	0.003267974	0.003317361	0.003322259
3127	0.93	110	462			ATH01p01033, ATH01p01265, ATH02p03157					0.09662751	0.003386005	0.003373313	0.003242075	0.070210632	0.002906977	0.060212908	0.095842142	0.114475628	0.094579439	0.085575486	0.102164831	0.090264827	0.091222691	0.084877687	0.093373494	0.003383459	0.003383459	0.003330866	0.003420753	0.003363229	0.051340128	0.003374578	0.003403933	0.003115265	0.003324714	0.003324714	0.003272727	0.003343239	0.003267974	0.003317361	0.003322259
3448	0.93	110	498								0.036756347	0.003386005	0.027736132	0.027377522	0.047475761	0.041020672	0.034597472	0.045454545	0.03323486	0.050093458	0.045216741	0.04405621	0.033942559	0.032579532	0.04744255	0.024096386	0.003383459	0.011278195	0.009252406	0.01786393	0.03064275	0.022272556	0.022122235	0.012481089	0.034267913	0.04211304	0.034724788	0.039636364	0.04346211	0.041394336	0.035016587	0.043189369
3585	0.93	110	514			ATH01p01492, ATH01p01734, ATH02p03382, ATH02p03594				3597, 515, 0.127, 0, 0.952: 3607, 516, 0.195, 0, 0.996: 3614, 517, 0.06, 1, 0.968: 3624, 518, 0.036, 1, 0.982:	0.486547935	0.103085026	0.382683658	0.30943804	0.564694082	0.54618863	0.427145709	0.558139535	0.666174298	1.022056075	1.001494768	0.973794151	0.601641179	0.547719433	0.846553002	0.513930723	0.044360902	0.063909774	0.064026647	0.18282022	0.359491779	0.228388071	0.224596925	0.127836611	0.742125303	0.656815663	0.785001847	0.747272727	0.895245171	0.903413217	0.653151493	0.874123293
4881	0.93	110	650			ATH02p04401					0.021220159	0.010158014	0.019865067	0.015850144	0.026746907	0.020671835	0.020958084	0.020436927	0.038035451	0.048971963	0.057922272	0.046714774	0.036553525	0.026446915	0.054484804	0.023343373	0.003383459	0.003383459	0.003330866	0.003420753	0.015695067	0.003397508	0.003374578	0.003403933	0.034960194	0.031769487	0.039157739	0.047272727	0.040861813	0.035584604	0.0339108	0.03839055
8761	0.93	110	975								0.020841228	0.003386005	0.011244378	0.003242075	0.025743898	0.029069767	0.002994012	0.035588443	0.048005908	0.057943925	0.068011958	0.058868211	0.050727341	0.043311614	0.061897702	0.040286145	0.003383459	0.006390977	0.003330866	0.008741923	0.013826607	0.011702529	0.003374578	0.007942511	0.027345102	0.026228297	0.02659771	0.028	0.034546805	0.037400145	0.020272761	0.031007752
8934	0.93	110	989			ATH01p04458				8953, 990, 0.023, 0, 0.978: 8966, 991, 0.036, 0, 0.994: 8982, 992, 0.021, 1, 0.966:	0.037135279	0.006395786	0.019490255	0.0129683	0.047810097	0.045865633	0.029274784	0.051092319	0.117060561	0.156261682	0.187219731	0.164830991	0.104065647	0.100038329	0.153817643	0.095256024	0.003383459	0.008646617	0.007031828	0.003420753	0.019058296	0.003397508	0.003374578	0.009833585	0.049498096	0.04211304	0.051717769	0.043272727	0.072065379	0.081336238	0.03980833	0.068660022
12137	0.93	110	1426								0.015536188	0.003386005	0.003373313	0.003242075	0.003009027	0.002906977	0.002994012	0.025017618	0.031388479	0.02953271	0.03064275	0.034561337	0.03618053	0.033729398	0.044477391	0.033509036	0.003383459	0.003383459	0.003330866	0.003420753	0.007100149	0.003397508	0.003374578	0.006051437	0.003115265	0.008865903	0.003324714	0.008	0.003343239	0.010893246	0.003317361	0.003322259
174	0.938	111	133							182, 134, 0.02, 1, 0.977:	0.003410383	0.003386005	0.003373313	0.003242075	0.008692745	0.002906977	0.002994012	0.003171247	0.183161004	0.076635514	0.137144993	0.084694265	0.218948154	0.224223841	0.156041512	0.215361446	0.004511278	0.003383459	0.003330866	0.003420753	0.003363229	0.013212533	0.003374578	0.005673222	0.003115265	0.005910602	0.006280015	0.003272727	0.012630015	0.016702977	0.003317361	0.012550757
1025	0.938	111	234			ATH01p05226, ATH01p05460					0.02690413	0.003386005	0.003373313	0.003242075	0.023403544	0.025193798	0.002994012	0.032769556	0.044682422	0.045607477	0.053064275	0.049753133	0.045505408	0.043311614	0.044106746	0.040662651	0.006390977	0.003383459	0.003330866	0.003420753	0.003363229	0.003397508	0.003374578	0.003403933	0.003115265	0.022164758	0.003324714	0.003272727	0.003343239	0.003267974	0.003317361	0.003322259
1201	0.938	111	249								0.003410383	0.003386005	0.003373313	0.003242075	0.003009027	0.002906977	0.002994012	0.00422833	0.003323486	0.020560748	0.01980568	0.024306874	0.020141738	0.019164431	0.016679021	0.003388554	0.003383459	0.003383459	0.003330866	0.003420753	0.003363229	0.003397508	0.003374578	0.003403933	0.025268259	0.023272996	0.026228297	0.030181818	0.030832095	0.026143791	0.020272761	0.025101513
2087	0.938	111	346								0.040924593	0.043265613	0.05922039	0.050432277	0.044132397	0.041666667	0.048902196	0.031712474	0.026587888	0.063925234	0.054932735	0.053551082	0.003356956	0.003449598	0.040400297	0.003388554	0.030075188	0.034586466	0.03330866	0.046750285	0.054932735	0.041525104	0.046494188	0.036308623	0.059882312	0.065016624	0.055411895	0.049090909	0.085809807	0.065722585	0.065978621	0.091546696
2516	0.938	111	396			ATH01p00267, ATH01p00541, ATH02p02436, ATH02p02695	C13H18N1O9S2(2):n-Phenyl glucosinolate,			2525, 397, 0.063, 0, 0.962: 2541, 398, 0.068, 0, 0.941:	0.500568397	0.083145222	0.003373313	0.247478386	0.465396189	0.474160207	0.002994012	0.635306554	0.827548006	0.838130841	0.923393124	0.876186859	0.796717643	0.823303948	0.88176427	0.771084337	0.003383459	0.003383459	0.003330866	0.003420753	0.003363229	0.185730464	0.170978628	0.003403933	0.003115265	0.003324714	0.003324714	0.003272727	0.003343239	0.003267974	0.003317361	0.003322259
2654	0.938	111	410								0.016672982	0.003386005	0.011994003	0.012608069	0.016382481	0.020671835	0.012308716	0.022551092	0.032865583	0.036261682	0.044095665	0.04101785	0.036553525	0.034495975	0.04670126	0.030120482	0.003383459	0.003383459	0.003330866	0.003420753	0.011210762	0.003397508	0.003374578	0.003403933	0.018345448	0.016623569	0.02105652	0.022181818	0.019687964	0.023602033	0.016218209	0.023255814
3250	0.938	111	476			ATH01p01264, ATH01p01493, ATH02p03156, ATH02p03383				3261, 477, 0.039, 2, 0.958: 3271, 478, 0.055, 0, 0.998:	0.354679803	0.077501881	0.003373313	0.003242075	0.308592444	0.002906977	0.002994012	0.438336857	0.664327917	0.613457944	0.673019432	0.654766426	0.634464752	0.656190111	0.658636027	0.623493976	0.003383459	0.003383459	0.003330866	0.003420753	0.003363229	0.003397508	0.003374578	0.003403933	0.003115265	0.003324714	0.003324714	0.003272727	0.003343239	0.003267974	0.003317361	0.003322259
5238	0.938	111	685								0.018946571	0.003386005	0.003373313	0.003242075	0.017051153	0.002906977	0.00665336	0.026779422	0.035450517	0.026542056	0.032884903	0.04101785	0.021633719	0.024147183	0.037805782	0.02936747	0.003383459	0.004135338	0.004071058	0.003420753	0.003363229	0.003397508	0.003374578	0.005673222	0.003115265	0.00701884	0.003324714	0.003272727	0.010401189	0.003267974	0.003317361	0.003322259
8443	0.938	111	953								0.041682455	0.008653123	0.003373313	0.003242075	0.039117352	0.002906977	0.002994012	0.072586328	0.062038405	0.062429907	0.075112108	0.070262058	0.056695263	0.056343427	0.074499629	0.053840361	0.003383459	0.003383459	0.003330866	0.003420753	0.003363229	0.003397508	0.009373828	0.003403933	0.003115265	0.003324714	0.003324714	0.003272727	0.003343239	0.003267974	0.003317361	0.064968623
9960	0.938	111	1087								0.012504737	0.006395786	0.01011994	0.003242075	0.015379472	0.014534884	0.012308716	0.020436927	0.031757755	0.02953271	0.039985052	0.024306874	0.043640433	0.040628593	0.035211268	0.03689759	0.003383459	0.003383459	0.003330866	0.003420753	0.003363229	0.009815025	0.009373828	0.007564297	0.003115265	0.010712966	0.012929442	0.003272727	0.013744428	0.01416122	0.003317361	0.012919897
3458	0.947	112	499								0.026525199	0.036869827	0.021364318	0.025936599	0.025409562	0.023901809	0.020958084	0.031360113	0.028064993	0.034766355	0.032884903	0.028864413	0.029093622	0.042545036	0.028910304	0.035768072	0.045112782	0.02406015	0.024056255	0.020904599	0.021674141	0.021895055	0.018747657	0.02118003	0.018345448	0.016623569	0.016254156	0.016	0.016344725	0.016339869	0.01437523	0.020302695
3634	0.947	112	519			ATH02p03381					0.003410383	0.003386005	0.003373313	0.003242075	0.016382481	0.002906977	0.011976048	0.017618041	0.035819793	0.031401869	0.033258595	0.032662362	0.032823573	0.02759678	0.031134173	0.025978916	0.003383459	0.003383459	0.003330866	0.003420753	0.003363229	0.003397508	0.010873641	0.006807867	0.017653167	0.013298855	0.018840044	0.020363636	0.019687964	0.019970951	0.003317361	0.003322259
6402	0.947	112	783			ATH01p03504, ATH02p05180				6420, 784, 0.026, 1, 0.988: 6435, 785, 0.028, 0, 0.987:	0.055323986	0.012791573	0.038230885	0.038184438	0.06486125	0.065891473	0.047571524	0.079985906	0.192762186	0.152523364	0.227952167	0.169008735	0.192838493	0.150249138	0.226834692	0.165662651	0.003383459	0.003383459	0.003330866	0.021284683	0.038490284	0.026425066	0.022122235	0.003403933	0.044305988	0.045437754	0.045068341	0.042545455	0.075780089	0.068990559	0.042757095	0.080103359
317	0.955	113	162								0.003410383	0.003386005	0.003373313	0.003242075	0.007689736	0.002906977	0.002994012	0.003171247	0.026957164	0.021682243	0.033258595	0.01936954	0.033196568	0.040628593	0.028910304	0.030496988	0.006390977	0.003383459	0.003330866	0.003420753	0.003363229	0.010947527	0.003374578	0.003403933	0.003115265	0.003324714	0.008127078	0.003272727	0.003343239	0.003267974	0.003317361	0.003322259
422	0.955	113	177			ATH01p04925	C6H9O6(1):L-Ascorbic acid;L-Ascorbate,				0.06707086	0.032731377	0.003373313	0.04574928	0.034102307	0.042312661	0.037924152	0.044045102	0.025480059	0.02317757	0.024289985	0.04101785	0.038418501	0.035262553	0.032246108	0.032003012	0.003383459	0.003383459	0.017024426	0.036488027	0.041853513	0.003397508	0.042369704	0.017019667	0.02596054	0.024011821	0.01957887	0.010181818	0.048291233	0.031953522	0.020272761	0.003322259
1397	0.955	113	277			ATH01p05665, ATH01p05943, ATH02p01263, ATH02p01558					0.038272073	0.028592927	0.046851574	0.048991354	0.070210632	0.10497416	0.072188955	0.114869626	0.128508124	0.134579439	0.139013453	0.162172427	0.120477434	0.127251821	0.111934766	0.149472892	0.087218045	0.094360902	0.068467802	0.113264918	0.125560538	0.120422801	0.131608549	0.101739788	0.082035306	0.086442556	0.081640192	0.072	0.15230312	0.145969499	0.113158865	0.185677372
1647	0.955	113	308			ATH01p05942, ATH01p05945, ATH01p06233, ATH02p01556, ATH02p01559, ATH02p01867, ATH02p01870	C14H14N1O7(3):Lycoricidinol;Narciclasine,C10H18N3O6S1(2):L-Glutathione,		glutathione (reduced from)(4),	1666, 309, 0.067, 0, 0.98: 1682, 310, 0.037, 1, 0.967:	0.327396741	0.237772761	0.29047976	0.319164265	0.313273153	0.339147287	0.288423154	0.39675828	0.52732644	0.41682243	0.534753363	0.473984049	0.538977993	0.479494059	0.524462565	0.516189759	0.212406015	0.204135338	0.193190229	0.281641961	0.293721973	0.234805587	0.238845144	0.207639939	0.219799238	0.256002955	0.211304027	0.196727273	0.315007429	0.287581699	0.233689642	0.335179033
1933	0.955	113	332								0.020841228	0.022573363	0.019490255	0.023775216	0.018054162	0.020348837	0.024284764	0.025017618	0.031019202	0.019813084	0.03064275	0.028484618	0.037299515	0.043311614	0.031134173	0.037274096	0.033082707	0.031203008	0.025906736	0.033827442	0.025784753	0.036240091	0.027371579	0.029878971	0.013499481	0.019948282	0.014776505	0.018545455	0.014115899	0.012708787	0.01105787	0.012550757
3916	0.955	113	553							3921, 554, 0.027, 3, 0.989: 3930, 555, 0.057, 2, 0.964: 3939, 556, 0.018, 2, 0.964: 3945, 557, 0.042, 2, 0.913: 3954, 558, 0.012, 2, 0.93:	0.030314513	0.003386005	0.022113943	0.016930836	0.033433634	0.041666667	0.030272788	0.108174771	0.511816839	0.143925234	0.221599402	0.175465249	0.290563223	0.394403986	0.259451446	0.368975904	0.003383459	0.003383459	0.003330866	0.003420753	0.003363229	0.003397508	0.003374578	0.003403933	0.003115265	0.003324714	0.003324714	0.003272727	0.003343239	0.003267974	0.003317361	0.003322259
4599	0.955	113	622							4610, 623, 0.014, 3, 0.925:	0.017051914	0.005643341	0.011994003	0.003242075	0.015379472	0.015503876	0.002994012	0.018322763	0.087149188	0.044485981	0.061659193	0.053930877	0.104811637	0.125335378	0.088584136	0.108057229	0.005263158	0.014285714	0.003330866	0.003420753	0.003363229	0.025292563	0.003374578	0.016641452	0.003115265	0.003324714	0.003324714	0.003272727	0.011515602	0.003267974	0.003317361	0.003322259
2570	0.964	114	400								0.011746874	0.003386005	0.003373313	0.003242075	0.016382481	0.002906977	0.01330672	0.020436927	0.025480059	0.028411215	0.033632287	0.025446259	0.023125699	0.02491376	0.033728688	0.025978916	0.003383459	0.003383459	0.003330866	0.003420753	0.003363229	0.003397508	0.003374578	0.003403933	0.020768432	0.01403768	0.020317695	0.018545455	0.023774146	0.026870007	0.0169554	0.003691399
1389	0.972	115	276								0.014399394	0.003386005	0.003373313	0.003242075	0.017051153	0.016149871	0.01164338	0.023960536	0.041358936	0.029158879	0.029521674	0.034941132	0.045132413	0.050210809	0.038176427	0.03689759	0.003383459	0.003383459	0.003330866	0.003420753	0.010089686	0.003397508	0.003374578	0.003403933	0.003115265	0.003324714	0.01256003	0.003272727	0.013372957	0.012345679	0.003317361	0.014027316
2309	0.972	115	372								0.012883668	0.003386005	0.003373313	0.003242075	0.003009027	0.002906977	0.002994012	0.016913319	0.035081241	0.023925234	0.026158445	0.02164831	0.039164491	0.035645841	0.027798369	0.036144578	0.003383459	0.003383459	0.003330866	0.008741923	0.008221226	0.003397508	0.003374578	0.003403933	0.003115265	0.003324714	0.003324714	0.009090909	0.013372957	0.01016703	0.003317361	0.003322259
2555	0.972	115	399								0.003410383	0.003386005	0.016866567	0.014409222	0.023403544	0.037144703	0.02661344	0.042635659	0.050960118	0.057943925	0.064648729	0.059248006	0.060052219	0.003449598	0.064862861	0.003388554	0.003383459	0.003383459	0.012213175	0.016723679	0.026158445	0.012457531	0.017622797	0.016263238	0.037037037	0.027705948	0.042851866	0.036727273	0.046062407	0.047567175	0.025064504	0.049095607
3109	0.972	115	460			ATH01p01030				3115, 461, 0.02, 0, 0.926:	0.088291019	0.043641836	0.060344828	0.069164265	0.084252758	0.081718346	0.066866267	0.115574348	0.116322009	0.118504673	0.113976084	0.112419294	0.114509511	0.136450747	0.109710897	0.103539157	0.036466165	0.032330827	0.024426351	0.043709616	0.048206278	0.068705172	0.035995501	0.031770045	0.037037037	0.044698929	0.039157739	0.036	0.043833581	0.05265069	0.036859565	0.041712809
3393	0.972	115	490			ATH02p03158					0.003410383	0.003386005	0.034482759	0.028097983	0.038783016	0.051033592	0.040252828	0.003171247	0.003323486	0.123364486	0.143497758	0.131029244	0.003356956	0.003449598	0.003335804	0.003388554	0.003383459	0.013157895	0.003330866	0.022805017	0.026532138	0.022650057	0.003374578	0.003403933	0.042575286	0.043590691	0.044698929	0.044727273	0.04717682	0.051561365	0.033173609	0.056478405
3399	0.972	115	491								0.003410383	0.003386005	0.003373313	0.003242075	0.01003009	0.016149871	0.002994012	0.018322763	0.060930576	0.036635514	0.040732436	0.043676415	0.057814248	0.056726715	0.041882876	0.061370482	0.003383459	0.003383459	0.003330866	0.003420753	0.003363229	0.003397508	0.003374578	0.003403933	0.008999654	0.003694126	0.014776505	0.014909091	0.013001486	0.003267974	0.003317361	0.003322259
5020	0.972	115	664			ATH02p04402, ATH02p04597	C21H28N7O14P2(1):NAD;Nicotinamide adenine dinucleotide,			5035, 665, 0.03, 0, 0.906: 5048, 666, 0.017, 1, 0.876: 5054, 667, 0.009, 0, 0.81:	0.021220159	0.015801354	0.028110945	0.025936599	0.030758943	0.029392765	0.028609448	0.032769556	0.052437223	0.039626168	0.05568012	0.046334979	0.049608355	0.057876581	0.054114159	0.060993976	0.016917293	0.018045113	0.017394523	0.030406689	0.02690583	0.025670064	0.028871391	0.020423601	0.031498789	0.030661249	0.029922423	0.029818182	0.043090639	0.041757444	0.028013269	0.045773348
5938	0.972	115	745			ATH02p04984				5955, 746, 0.026, 0, 0.991:	0.062523683	0.003386005	0.031109445	0.036743516	0.07221665	0.074289406	0.041250832	0.107117689	0.235598227	0.118504673	0.200298954	0.143942271	0.258112645	0.213875048	0.213491475	0.242093373	0.003383459	0.003383459	0.003330866	0.003420753	0.030269058	0.021140053	0.003374578	0.003403933	0.031152648	0.032138899	0.037680089	0.037818182	0.057206538	0.057371097	0.029856248	0.064230343
8228	0.972	115	935			ATH01p04313, ATH02p05408					0.062902615	0.007148232	0.03898051	0.03962536	0.08960214	0.081718346	0.054224884	0.117688513	0.003323486	0.115514019	0.128550075	0.112799088	0.003356956	0.003449598	0.111934766	0.003388554	0.003383459	0.009022556	0.007031828	0.01786393	0.03961136	0.027180068	0.017622797	0.016263238	0.03911388	0.039896564	0.040265977	0.029818182	0.052377415	0.06063907	0.025801696	0.050941307
8415	0.972	115	951								0.074649488	0.010158014	0.003373313	0.003242075	0.003009027	0.063307494	0.002994012	0.115574348	0.092319055	0.102056075	0.114349776	0.103684011	0.091756807	0.088156382	0.118606375	0.085843373	0.003383459	0.003383459	0.008142117	0.003420753	0.003363229	0.016232541	0.003374578	0.003403933	0.003115265	0.003324714	0.003324714	0.003272727	0.003343239	0.003267974	0.003317361	0.073089701
8546	0.972	115	959								0.003410383	0.006019564	0.003373313	0.016570605	0.020060181	0.023255814	0.020625416	0.02572234	0.003323486	0.02953271	0.022795217	0.003418154	0.003356956	0.003449598	0.003335804	0.018448795	0.007894737	0.003383459	0.003330866	0.014063094	0.019431988	0.016232541	0.0119985	0.003403933	0.021114573	0.030291836	0.028814185	0.029818182	0.028603269	0.027959332	0.021009952	0.030269472
27	0.981	116	105								0.003410383	0.003386005	0.003373313	0.003242075	0.003009027	0.002906977	0.002994012	0.003171247	0.076070901	0.052336449	0.071748879	0.068363084	0.096978739	0.118052894	0.072646405	0.117846386	0.003383459	0.003383459	0.003330866	0.003420753	0.003363229	0.003397508	0.003374578	0.003403933	0.003115265	0.003324714	0.003324714	0.003272727	0.003343239	0.003267974	0.003317361	0.003322259
132	0.981	116	128								0.015915119	0.003386005	0.013118441	0.003242075	0.016382481	0.015826873	0.009314704	0.029598309	0.045790251	0.029158879	0.031016442	0.031143183	0.044386423	0.0471445	0.039659007	0.050451807	0.003383459	0.003383459	0.003330866	0.003420753	0.003363229	0.003397508	0.003374578	0.003403933	0.003115265	0.011451792	0.012190617	0.017090909	0.017830609	0.017066086	0.008109104	0.014396456
165	0.981	116	132								0.022356953	0.003386005	0.014242879	0.003242075	0.022066199	0.023578811	0.0166334	0.04298802	0.063884786	0.034392523	0.044843049	0.049753133	0.063782171	0.070141817	0.061897702	0.075677711	0.003383459	0.003383459	0.003330866	0.003420753	0.003363229	0.011325028	0.003374578	0.003403933	0.003115265	0.016254156	0.015884743	0.020363636	0.019316493	0.018881627	0.016218209	0.003322259
462	0.981	116	182								0.003410383	0.009029345	0.020614693	0.015850144	0.031427616	0.028423773	0.020958084	0.040873855	0.055391433	0.041869159	0.049701046	0.046334979	0.048862365	0.060176313	0.052260934	0.058358434	0.008270677	0.006766917	0.004441155	0.014823261	0.023168909	0.016232541	0.017622797	0.012102874	0.026306681	0.024750646	0.027705948	0.032727273	0.024517088	0.026870007	0.02285293	0.027316353
602	0.981	116	196	4-methylsulfinyl-n-butylglucosinolate[fragement]_1		ATH01p04622, ATH02p00659, ATH02p00662, ATH02p00971, ATH02p00974				607, 197, 0.054, 0, 0.985: 616, 198, 0.05, 0, 0.987:	0.367563471	0.069601204	0.227511244	0.206051873	0.378134403	0.36627907	0.249833666	0.511627907	0.637370753	0.524859813	0.580343797	0.577288264	0.635210742	0.664239172	0.593031875	0.647966867	0.038345865	0.053759398	0.047002221	0.130748765	0.241405082	0.154397886	0.136857893	0.096066566	0.257182416	0.252678242	0.295160694	0.295272727	0.330609212	0.341684822	0.241061555	0.30749354
1161	0.981	116	244			ATH02p00972, ATH02p01264			L-pipecolic acid(2),pyro-glutamic acid(2),		0.017051914	0.009029345	0.021364318	0.019092219	0.04112337	0.045865633	0.01996008	0.038407329	0.089734121	0.065794393	0.08632287	0.083934675	0.144722119	0.003449598	0.084136397	0.003388554	0.013533835	0.018796992	0.018504811	0.028886355	0.059790732	0.038505096	0.034120735	0.026853253	0.031498789	0.030291836	0.031400074	0.022181818	0.073922734	0.061365287	0.040176926	0.054632706
1867	0.981	116	325			ATH01p05946, ATH01p06235, ATH02p02176					0.030693444	0.019187359	0.019865067	0.027377522	0.032096289	0.028423773	0.02162342	0.03875969	0.003323486	0.038504673	0.044469357	0.047854159	0.04848937	0.050977386	0.045218681	0.052710843	0.02406015	0.022180451	0.019985196	0.025845686	0.003363229	0.003397508	0.021372328	0.024205749	0.021460713	0.023642409	0.003324714	0.022909091	0.024145617	0.025054466	0.003317361	0.003322259
2199	0.981	116	358	4-methylsulfinyl-n-butylglucosinolate[fragement]_1		ATH01p00006, ATH01p00268, ATH02p02175, ATH02p02178, ATH02p02438	C20H12N3O4(2):BE 13793C,			2207, 359, 0.082, 1, 0.996: 2212, 360, 0.065, 0, 0.996: 2218, 361, 0.013, 1, 0.941:	0.373247442	0.060571859	0.211769115	0.195605187	0.419257773	0.395671835	0.255489022	0.621916843	0.94239291	0.69046729	0.81651719	0.756551462	0.937336815	1.018014565	0.889918458	0.962725904	0.031203008	0.036466165	0.041080681	0.105663246	0.223841555	0.140430351	0.116610424	0.079425113	0.250605746	0.248984115	0.297007758	0.312363636	0.339524517	0.363108206	0.234058238	0.322628276
2517	0.981	116	396			ATH01p00267, ATH01p00541, ATH02p02436, ATH02p02439, ATH02p02695, ATH02p02698	C13H18N1O9S2(3):n-Phenyl glucosinolate,			2526, 397, 0.068, 0, 0.996:	0.003410383	0.088788563	0.37143928	0.342579251	0.537612839	0.524870801	0.407518297	0.599365751	0.003323486	0.003364486	0.003363229	0.003418154	0.003356956	0.003449598	0.003335804	0.003388554	0.054135338	0.086090226	0.067357513	0.20904599	0.396487294	0.260475651	0.229096363	0.15279879	0.614053306	0.613963798	0.654229775	0.644727273	0.718796434	0.720406681	0.578326576	0.684016242
2542	0.981	116	398								0.003410383	0.015425132	0.071964018	0.077089337	0.132062855	0.133074935	0.096141051	0.003171247	0.003323486	0.220934579	0.003363229	0.003418154	0.003356956	0.003449598	0.003335804	0.003388554	0.003383459	0.018421053	0.003330866	0.047510452	0.087070254	0.057380143	0.053993251	0.035552194	0.152301835	0.156261544	0.173254525	0.170909091	0.188707281	0.201888163	0.144489495	0.184200812
2901	0.981	116	438			ATH01p00799, ATH02p02933	C12H24N1O10S3(1):4-Methylsulfinylbutyl glucosinolate;Glucoraphanin,				0.04281925	0.003386005	0.020614693	0.018371758	0.045135406	0.042635659	0.023619428	0.075052854	0.094165436	0.079626168	0.084080717	0.083934675	0.101454681	0.106937524	0.085989622	0.100903614	0.006766917	0.003383459	0.003330866	0.00836184	0.021300448	0.003397508	0.003374578	0.003403933	0.018691589	0.020317695	0.02659771	0.027272727	0.034546805	0.032679739	0.019535569	0.028423773
3128	0.981	116	462			ATH01p01033, ATH01p01265, ATH02p03157					0.003410383	0.042136945	0.064842579	0.064841499	0.080575059	0.073966408	0.072521623	0.096899225	0.003323486	0.003364486	0.080717489	0.003418154	0.003356956	0.003449598	0.003335804	0.003388554	0.058646617	0.057142857	0.055514434	0.072595971	0.065396114	0.061910155	0.059992501	0.051437216	0.060228453	0.069449575	0.062430735	0.065090909	0.060549777	0.066085694	0.058975304	0.073827981
3227	0.981	116	473							3240, 475, 0.026, 0, 0.978:	0.003410383	0.003386005	0.003373313	0.003242075	0.012370445	0.013242894	0.011310712	0.040873855	0.202732644	0.06317757	0.076606876	0.073680213	0.12234241	0.167497125	0.104521868	0.158509036	0.003383459	0.003383459	0.003330866	0.003420753	0.003363229	0.003397508	0.003374578	0.003403933	0.003115265	0.003324714	0.003324714	0.003272727	0.003343239	0.003267974	0.003317361	0.003322259
3251	0.981	116	476			ATH01p01264, ATH01p01493, ATH02p03156, ATH02p03159, ATH02p03383				3262, 477, 0.041, 0, 0.91:	0.003410383	0.094055681	0.264992504	0.226585014	0.368104313	0.367248062	0.28243513	0.427766032	0.003323486	0.003364486	0.003363229	0.003418154	0.003356956	0.003449598	0.003335804	0.003388554	0.055639098	0.068045113	0.068097705	0.147472444	0.245889387	0.172517931	0.158230221	0.117624811	0.374870197	0.376800887	0.404876247	0.399272727	0.451708767	0.457153232	0.33726502	0.442229605
3272	0.981	116	478								0.088291019	0.003386005	0.068590705	0.060518732	0.107321966	0.105620155	0.077844311	0.112755462	0.003323486	0.150654206	0.003363229	0.003418154	0.003356956	0.003449598	0.003335804	0.003388554	0.003383459	0.017293233	0.015914138	0.036868111	0.072496263	0.04416761	0.03712036	0.029122542	0.106265144	0.100110824	0.118581455	0.112	0.12332838	0.128540305	0.091780317	0.120339609
3850	0.981	116	543			ATH01p01735, ATH01p01977	C30H23O10(1):Isochamaejasmin, Chamaejasmin, Neochamaejasmin B, ,				0.003410383	0.091045899	0.003373313	0.15814121	0.003009027	0.002906977	0.002994012	0.003171247	0.003323486	0.003364486	0.036621824	0.058108621	0.028720627	0.003449598	0.003335804	0.003388554	0.360902256	0.39962406	0.410436714	0.48004561	0.261958146	0.398640997	0.27184102	0.583963691	0.003115265	0.23420761	0.152567418	0.262909091	0.092496285	0.003267974	0.003317361	0.003322259
4027	0.981	116	568			ATH02p03798, ATH02p03995					0.003410383	0.003386005	0.003373313	0.003242075	0.003009027	0.002906977	0.002994012	0.003171247	0.31351551	0.071028037	0.24103139	0.075958982	0.440507273	0.606362591	0.292438844	0.424698795	0.003383459	0.003383459	0.003330866	0.003420753	0.003363229	0.003397508	0.003374578	0.003403933	0.003115265	0.003324714	0.003324714	0.003272727	0.003343239	0.003267974	0.003317361	0.003322259
4052	0.981	116	571							4067, 573, 0.022, 3, 0.919:	0.030314513	0.003386005	0.02023988	0.016210375	0.036108325	0.039728682	0.022954092	0.052149401	0.163220089	0.100560748	0.150597907	0.108621344	0.206266319	0.195093906	0.164566345	0.201430723	0.003383459	0.003383459	0.003330866	0.003420753	0.019058296	0.015100038	0.003374578	0.003403933	0.021114573	0.021795345	0.025858884	0.031272727	0.031946508	0.036310821	0.019904165	0.035068291
4184	0.981	116	585			ATH01p02217, ATH02p03993, ATH02p04192	C28H25O14(1):Quercetin 3-(6''-p-hydroxybenzoylgalactoside), Myr,			4198, 586, 0.047, 0, 0.863: 4209, 587, 0.036, 0, 0.988:	0.102311482	0.003386005	0.062218891	0.055475504	0.165830826	0.176356589	0.087491683	0.286116984	0.439807976	0.310654206	0.389387145	0.360805165	0.44535621	0.467995401	0.393995552	0.477409639	0.003383459	0.003759398	0.003330866	0.003420753	0.04857997	0.030955077	0.020997375	0.003403933	0.093457944	0.090136683	0.121906169	0.125090909	0.141530461	0.167029775	0.07371913	0.136212625
5452	0.981	116	704			ATH02p04987					0.015536188	0.006019564	0.012368816	0.015850144	0.023403544	0.020994832	0.02162342	0.034178999	0.031757755	0.029158879	0.029521674	0.032662362	0.037299515	0.003449598	0.031134173	0.003388554	0.003383459	0.003383459	0.013323464	0.015963512	0.029521674	0.022272556	0.01912261	0.003403933	0.021114573	0.020687107	0.024750646	0.027272727	0.028603269	0.022875817	0.023221526	0.025839793
6587	0.981	116	795								0.028040925	0.005643341	0.010869565	0.014048991	0.043798061	0.041020672	0.019627412	0.076814658	0.064623338	0.051962617	0.056801196	0.066084314	0.070496084	0.069758528	0.07227576	0.07003012	0.003383459	0.003383459	0.003330866	0.003420753	0.017189836	0.011325028	0.003374578	0.01172466	0.018345448	0.016254156	0.020687107	0.025818182	0.027117385	0.033042847	0.016218209	0.025101513
6708	0.981	116	802			ATH01p03687, ATH02p05181				6725, 803, 0.041, 0, 0.967: 6741, 804, 0.04, 0, 0.951:	0.10193255	0.02896915	0.058845577	0.069524496	0.086927449	0.09496124	0.065868263	0.148696265	0.13774003	0.135700935	0.140508221	0.156095708	0.141738157	0.170563434	0.106004448	0.134036145	0.032706767	0.026315789	0.018134715	0.051691372	0.052690583	0.04794262	0.040494938	0.030257186	0.025614399	0.039157739	0.027705948	0.003272727	0.035661218	0.035221496	0.0169554	0.041712809
6903	0.981	116	817								0.003410383	0.003386005	0.003373313	0.003242075	0.012704781	0.002906977	0.013639388	0.003171247	0.003323486	0.003364486	0.003363229	0.003418154	0.003356956	0.003449598	0.003335804	0.003388554	0.003383459	0.003383459	0.009252406	0.003420753	0.010463378	0.003397508	0.003374578	0.003403933	0.028037383	0.023642409	0.02807536	0.024363636	0.031203566	0.033405955	0.024695909	0.032484312
6921	0.981	116	818			ATH02p05179, ATH02p05182					0.150814703	0.051918736	0.091829085	0.103386167	0.084587095	0.095284238	0.091151031	0.164552502	0.058345643	0.087476636	0.069133034	0.080896316	0.046624394	0.05251054	0.051890289	0.047816265	0.066165414	0.061278195	0.055144338	0.091220068	0.078101644	0.077765194	0.077615298	0.063918306	0.043613707	0.046915405	0.049501293	0.030909091	0.044576523	0.052287582	0.033173609	0.057954965
6937	0.981	116	819								0.057218643	0.02069225	0.035232384	0.041066282	0.043129388	0.043281654	0.035928144	0.065539112	0.003323486	0.047102804	0.041106129	0.045195594	0.003356956	0.003449598	0.035952557	0.003388554	0.02556391	0.02481203	0.0196151	0.036868111	0.029147982	0.034730087	0.027746532	0.02269289	0.023191416	0.027336535	0.025120059	0.026545455	0.029346211	0.030864198	0.022115739	0.025470653
6949	0.981	116	820								0.043577113	0.018058691	0.028485757	0.034221902	0.034102307	0.035529716	0.030272788	0.051092319	0.003323486	0.032897196	0.003363229	0.003418154	0.003356956	0.003449598	0.003335804	0.003388554	0.021052632	0.018796992	0.021465581	0.030786773	0.031016442	0.030955077	0.026246719	0.022314675	0.003115265	0.020317695	0.021425933	0.003272727	0.003343239	0.022149601	0.0169554	0.021410114
7104	0.981	116	833								0.035240621	0.003386005	0.020989505	0.022694524	0.046138415	0.048126615	0.032601464	0.072233968	0.003323486	0.087102804	0.072122571	0.085453855	0.003356956	0.003449598	0.078947368	0.003388554	0.003383459	0.003383459	0.003330866	0.015583428	0.026532138	0.015100038	0.01312336	0.012859304	0.034267913	0.031030661	0.041374215	0.039636364	0.047919762	0.056281772	0.029487652	0.045404208
7120	0.981	116	834							7132, 835, 0.03, 0, 0.955:	0.070102311	0.007900677	0.037481259	0.048631124	0.061852223	0.069767442	0.052228876	0.083157153	0.111890694	0.084485981	0.067638266	0.099126472	0.079074972	0.078957455	0.058932543	0.082454819	0.018796992	0.018421053	0.014433753	0.03990878	0.050074738	0.031710079	0.032620922	0.018154312	0.049498096	0.051348356	0.056520133	0.042909091	0.069093611	0.061365287	0.040176926	0.066445183
7201	0.981	116	840								0.015915119	0.007524454	0.003373313	0.022694524	0.003009027	0.029715762	0.025615436	0.037702607	0.003323486	0.003364486	0.003363229	0.003418154	0.025736665	0.003449598	0.003335804	0.003388554	0.003383459	0.012030075	0.013323464	0.021284683	0.027279522	0.021895055	0.021372328	0.017776097	0.025268259	0.032138899	0.029553011	0.026545455	0.031203566	0.028685548	0.022484335	0.03728313
7957	0.981	116	913								0.058355438	0.003386005	0.034482759	0.030259366	0.076897359	0.074935401	0.045908184	0.135658915	0.084564254	0.108037383	0.107623318	0.101405241	0.003356956	0.003449598	0.097850259	0.083207831	0.003383459	0.003383459	0.003330866	0.017483846	0.032884903	0.02000755	0.016497938	0.014372163	0.043613707	0.041374215	0.05467307	0.045454545	0.063893016	0.072621641	0.0423885	0.060538944
8259	0.981	116	937								0.049640015	0.011286682	0.034857571	0.036743516	0.064192578	0.064276486	0.048569528	0.089147287	0.003323486	0.085981308	0.08819133	0.003418154	0.003356956	0.003449598	0.003335804	0.003388554	0.007894737	0.003383459	0.003330866	0.02204485	0.035874439	0.025292563	0.025496813	0.020045386	0.03876774	0.036941263	0.039896564	0.036363636	0.049777117	0.054103123	0.031699226	0.046142488
8476	0.981	116	955			ATH02p05477				8512, 957, 0.032, 0, 0.81:	0.035619553	0.0082769	0.028485757	0.043948127	0.06218656	0.06621447	0.048569528	0.072938689	0.063146233	0.079252336	0.076980568	0.082795291	0.003356956	0.003449598	0.063750927	0.003388554	0.009398496	0.003383459	0.003330866	0.022805017	0.049327354	0.031710079	0.026246719	0.015506808	0.068881966	0.06871075	0.077576653	0.076	0.080609212	0.084241104	0.056026539	0.080472499
8527	0.981	116	958								0.012504737	0.003386005	0.010869565	0.015850144	0.020394517	0.020671835	0.01996008	0.022551092	0.003323486	0.025420561	0.003363229	0.003418154	0.003356956	0.003449598	0.003335804	0.003388554	0.003383459	0.007894737	0.008512213	0.010262258	0.018310912	0.013590034	0.013498313	0.009833585	0.024575978	0.024011821	0.025489472	0.025090909	0.029717682	0.029048656	0.022115739	0.023624954
8660	0.981	116	967							8676, 968, 0.021, 0, 0.803:	0.040924593	0.005643341	0.024737631	0.031700288	0.055165496	0.057170543	0.038922156	0.05602537	0.075332349	0.095327103	0.091180867	0.095708318	0.003356956	0.072441548	0.095255745	0.003388554	0.003383459	0.003383459	0.010732791	0.020904599	0.035127055	0.021140053	0.017247844	0.013237519	0.053997923	0.048023642	0.05467307	0.048	0.067607727	0.063543936	0.043125691	0.066076043
8762	0.981	116	975								0.013641531	0.003386005	0.013868066	0.015129683	0.022734871	0.02745478	0.01996008	0.003171247	0.003323486	0.003364486	0.003363229	0.003418154	0.003356956	0.003449598	0.003335804	0.003388554	0.003383459	0.008270677	0.007401925	0.011402509	0.016442451	0.013967535	0.011623547	0.007942511	0.032883351	0.035463613	0.034724788	0.033818182	0.038261516	0.039941903	0.029487652	0.035806571
9910	0.981	116	1082								0.003410383	0.003386005	0.005622189	0.003242075	0.012704781	0.01001292	0.0083167	0.015151515	0.030649926	0.023551402	0.035874439	0.031143183	0.039537486	0.044461479	0.032987398	0.03689759	0.006766917	0.003383459	0.003330866	0.009882174	0.003363229	0.003397508	0.003374578	0.003403933	0.010730357	0.003324714	0.010712966	0.015636364	0.01448737	0.014524328	0.011426465	0.012550757
10085	0.981	116	1101								0.01061008	0.006019564	0.009745127	0.003242075	0.015713808	0.017118863	0.013972056	0.020084567	0.043574594	0.028411215	0.040732436	0.038359286	0.049608355	0.051360675	0.044106746	0.053840361	0.007518797	0.003383459	0.009252406	0.012922843	0.012705531	0.010947527	0.009748781	0.0102118	0.014191762	0.016992981	0.015515331	0.003272727	0.019316493	0.017429194	0.015481017	0.023255814
81	0.989	117	116							89, 118, 0.066, 2, 0.803:	0.10723759	0.036493604	0.091829085	0.057276657	0.096288867	0.118217054	0.121423819	0.198026779	0.507016248	0.21046729	0.233557549	0.281428029	0.342036554	0.38213875	0.296886583	0.37123494	0.046616541	0.02406015	0.043671355	0.038388445	0.043348281	0.05209513	0.046494188	0.040847201	0.029075805	0.032138899	0.022534171	0.020727273	0.045690936	0.003267974	0.004054552	0.035806571
3283	0.989	117	479								0.025009473	0.026335591	0.019865067	0.023414986	0.03109328	0.025516796	0.01996008	0.033474278	0.044682422	0.043364486	0.045964126	0.045575389	0.043640433	0.042161748	0.047071905	0.036521084	0.029699248	0.023684211	0.0196151	0.020524515	0.018684604	0.021140053	0.015373078	0.016263238	0.02596054	0.022903583	0.027336535	0.022909091	0.026745914	0.030501089	0.019166974	0.027685493
4468	0.989	117	612								0.003410383	0.003386005	0.003373313	0.003242075	0.017051153	0.002906977	0.002994012	0.024665257	0.13774003	0.100560748	0.157698057	0.061526776	0.179410668	0.165580682	0.156412157	0.127635542	0.003383459	0.003383459	0.003330866	0.003420753	0.003363229	0.003397508	0.003374578	0.003403933	0.003115265	0.010343554	0.003324714	0.003272727	0.003343239	0.003267974	0.003317361	0.003322259
5198	0.989	117	681							5217, 683, 0.023, 0, 0.86:	0.003410383	0.003386005	0.003373313	0.003242075	0.020394517	0.021640827	0.002994012	0.02572234	0.064254062	0.04	0.059790732	0.049373338	0.108914584	0.092755845	0.061156412	0.082831325	0.003383459	0.003383459	0.003330866	0.003420753	0.019058296	0.003397508	0.003374578	0.003403933	0.003115265	0.009974141	0.015515331	0.014909091	0.027117385	0.029048656	0.012900848	0.017349575
7142	0.989	117	836			ATH02p05318, ATH02p05321				7160, 837, 0.048, 0, 0.993: 7171, 838, 0.075, 0, 0.996: 7188, 839, 0.035, 1, 0.986:	0.083364911	0.022197141	0.0505997	0.097262248	0.122032765	0.130490956	0.105788423	0.161028894	0.297636632	0.208598131	0.178251121	0.261678694	0.236478926	0.261019548	0.146034099	0.257153614	0.032330827	0.037969925	0.032938564	0.07981756	0.127055306	0.08418271	0.080614923	0.048411498	0.102803738	0.108607314	0.118950868	0.103636364	0.123699851	0.114015977	0.091411721	0.137320044
8182	0.989	117	931			ATH02p05409				8202, 933, 0.029, 1, 0.978:	0.023493748	0.004890895	0.017241379	0.023414986	0.058174524	0.054586563	0.03493014	0.084566596	0.073116691	0.065794393	0.065396114	0.068742879	0.068631108	0.066308931	0.076723499	0.077560241	0.010902256	0.003383459	0.003330866	0.003420753	0.031016442	0.018875047	0.0119985	0.003403933	0.029768086	0.030661249	0.035833025	0.037090909	0.042347697	0.053376906	0.033542204	0.043558509
8692	0.989	117	969			ATH02p05476, ATH02p05479					0.068586586	0.007900677	0.052848576	0.07889049	0.160815781	0.162790698	0.108117099	0.183932347	0.172082718	0.231028037	0.003363229	0.228636536	0.156657963	0.14411652	0.189399555	0.157756024	0.009022556	0.011278195	0.009252406	0.037248195	0.100896861	0.050207626	0.042369704	0.022314675	0.163032191	0.164019209	0.190616919	0.177454545	0.221396731	0.225853304	0.154810173	0.198966408
8707	0.989	117	970							8731, 972, 0.041, 1, 0.932: 8751, 974, 0.021, 2, 0.845:	0.028040925	0.003386005	0.016491754	0.034582133	0.06218656	0.059431525	0.0415835	0.068357999	0.067577548	0.091588785	0.087443946	0.084694265	0.003356956	0.059793024	0.079318013	0.06626506	0.009398496	0.007142857	0.007401925	0.016723679	0.041853513	0.024915062	0.019872516	0.014750378	0.069574247	0.062800148	0.069080163	0.065090909	0.083580981	0.084241104	0.059712495	0.080472499
8720	0.989	117	971							8742, 973, 0.038, 0, 0.948:	0.050397878	0.007148232	0.037481259	0.063400576	0.125710465	0.123385013	0.086826347	0.139534884	0.113367799	0.169345794	0.138639761	0.173946069	0.003356956	0.003449598	0.003335804	0.113328313	0.008270677	0.008646617	0.008512213	0.025085519	0.079596413	0.041147603	0.034870641	0.018154312	0.139840775	0.126339121	0.14444034	0.133818182	0.171619614	0.183732752	0.120899373	0.159468439
1594	0.998	118	302								0.003410383	0.003386005	0.003373313	0.003242075	0.014042126	0.002906977	0.010645376	0.017970402	0.050221566	0.02953271	0.048206278	0.039118876	0.056695263	0.061709467	0.04595997	0.059487952	0.011278195	0.003383459	0.009252406	0.003420753	0.003363229	0.009060023	0.008998875	0.007186082	0.007961232	0.009974141	0.011082379	0.003272727	0.01448737	0.017066086	0.003317361	0.003322259
8494	0.998	118	956								0.012125805	0.005643341	0.014617691	0.019092219	0.026412571	0.029069767	0.022288756	0.031360113	0.003323486	0.02953271	0.029521674	0.003418154	0.003356956	0.003449598	0.028169014	0.003388554	0.008646617	0.009022556	0.008142117	0.003420753	0.022421525	0.003397508	0.015373078	0.013237519	0.028037383	0.024750646	0.030661249	0.033454545	0.03268945	0.035947712	0.023958717	0.029531192
3406	1.006	119	492								0.036756347	0.003386005	0.029985007	0.038544669	0.048144433	0.054263566	0.037258816	0.068005638	0.049113737	0.043364486	0.04671151	0.047094569	0.051846326	0.053660406	0.043365456	0.057981928	0.003383459	0.003383459	0.003330866	0.019764348	0.043721973	0.028690072	0.026996625	0.014372163	0.040498442	0.0350942	0.037310676	0.035636364	0.047548291	0.046114742	0.036122374	0.045035068
3416	1.006	119	494			ATH01p01266, ATH01p01494, ATH02p03384, ATH02p03595, ATH02p03598					0.046987495	0.003386005	0.039730135	0.076368876	0.098629221	0.093346253	0.075848303	0.136715997	0.111521418	0.104299065	0.115844544	0.10672237	0.120477434	0.122269069	0.128984433	0.129141566	0.003383459	0.02443609	0.003330866	0.04827062	0.087817638	0.065685164	0.06111736	0.036686838	0.091381101	0.084595493	0.091983746	0.095636364	0.102897474	0.108569354	0.089568743	0.105574013
3430	1.015	120	496								0.024630542	0.003386005	0.016866567	0.037824207	0.05483116	0.053940568	0.042248836	0.071176885	0.018463811	0.054205607	0.003363229	0.058108621	0.003356956	0.018397854	0.065604151	0.02371988	0.003383459	0.003383459	0.003330866	0.024705435	0.045216741	0.031332578	0.031871016	0.018910741	0.050536518	0.044329516	0.047284817	0.048727273	0.056835067	0.055192447	0.047548839	0.051679587
3442	1.015	120	497								0.01061008	0.003386005	0.003373313	0.016930836	0.019057172	0.020348837	0.019294744	0.022903453	0.038774003	0.029906542	0.029147982	0.036460311	0.029466617	0.044078191	0.028169014	0.038027108	0.003383459	0.003759398	0.013323464	0.003420753	0.026158445	0.019252548	0.01799775	0.003403933	0.019037729	0.016992981	0.021425933	0.021818182	0.020059435	0.020697168	0.018061187	0.021779254
963	1.023	121	231			ATH01p05224, ATH01p05459		4,4'-Methylene bis(o-chloroaniline)(2),Ciprofloxacin(2),			0.056460781	0.05944319	0.067466267	0.051512968	0.059511869	0.051679587	0.05156354	0.003171247	0.028064993	0.051588785	0.045964126	0.04177744	0.035061544	0.036412419	0.003335804	0.024849398	0.046616541	0.043609023	0.037379719	0.049030787	0.043721973	0.042280106	0.039370079	0.044629349	0.037037037	0.04913188	0.045807167	0.042909091	0.045690936	0.043209877	0.042019904	0.033960871
3412	1.023	121	493								0.003410383	0.003386005	0.003373313	0.003242075	0.017719826	0.013565891	0.002994012	0.023608175	0.023633678	0.021308411	0.026532138	0.02316749	0.020514733	0.022997317	0.028910304	0.024849398	0.003383459	0.003383459	0.003330866	0.003420753	0.003363229	0.003397508	0.003374578	0.003403933	0.003115265	0.003324714	0.010712966	0.003272727	0.003343239	0.003267974	0.003317361	0.003322259
137	1.031	122	129								0.003789314	0.019187359	0.003373313	0.003242075	0.019725844	0.019056848	0.020292748	0.028893587	0.035081241	0.029158879	0.047832586	0.033801747	0.044013428	0.053660406	0.047813195	0.045557229	0.003383459	0.003383459	0.003330866	0.003420753	0.004484305	0.003397508	0.018372703	0.003403933	0.003115265	0.003324714	0.003324714	0.003272727	0.004086181	0.003267974	0.017323996	0.003322259
5251	1.04	123	686			ATH02p04598, ATH02p04793					0.003410383	0.003386005	0.003373313	0.003242075	0.003009027	0.002906977	0.002994012	0.003171247	0.044313146	0.045607477	0.067638266	0.051652108	0.079447967	0.080490609	0.055596738	0.063253012	0.003383459	0.004135338	0.003330866	0.003420753	0.003363229	0.003397508	0.003749531	0.003782148	0.003115265	0.003324714	0.003324714	0.003272727	0.003343239	0.003267974	0.003317361	0.003322259
3763	1.065	126	533			ATH01p01978, ATH02p03596, ATH02p03799, ATH02p03801					0.025388405	0.003386005	0.017991004	0.003242075	0.003009027	0.029715762	0.002994012	0.003171247	0.08788774	0.065794393	0.061659193	0.094948728	0.06229019	0.074357992	0.04966642	0.064006024	0.003383459	0.003383459	0.003700962	0.003420753	0.003363229	0.003397508	0.003374578	0.003403933	0.031498789	0.003324714	0.030661249	0.022909091	0.036775632	0.033769063	0.003317361	0.041712809
1398	1.074	127	277			ATH01p05665, ATH01p05943, ATH02p01263, ATH02p01558					0.003410383	0.003386005	0.003373313	0.003242075	0.003009027	0.031653747	0.002994012	0.003171247	0.070531758	0.05682243	0.063527653	0.08355488	0.058933234	0.072441548	0.053372869	0.070406627	0.003383459	0.003383459	0.003330866	0.003420753	0.003363229	0.003397508	0.003374578	0.003403933	0.003115265	0.003324714	0.003324714	0.003272727	0.003343239	0.003267974	0.047917435	0.003322259
3777	1.116	132	535								0.003410383	0.003386005	0.003373313	0.003242075	0.014710799	0.014857881	0.002994012	0.018322763	0.046528804	0.033271028	0.023542601	0.04329662	0.031331593	0.034112687	0.018902891	0.032379518	0.003383459	0.003383459	0.003330866	0.003420753	0.013826607	0.003397508	0.016872891	0.017397882	0.003115265	0.003324714	0.015515331	0.014909091	0.003343239	0.003267974	0.012532252	0.003322259
5277	1.124	133	688								0.003410383	0.003386005	0.004122939	0.003242075	0.006018054	0.00872093	0.004324684	0.003171247	0.02732644	0.026168224	0.038490284	0.031522978	0.045132413	0.052893829	0.035211268	0.042545181	0.003383459	0.003759398	0.004071058	0.00418092	0.003363229	0.003397508	0.004124484	0.006429652	0.003115265	0.003324714	0.003324714	0.003272727	0.003343239	0.003267974	0.003317361	0.003322259
991	1.167	138	232			ATH01p05229, ATH01p05462, ATH02p00973, ATH02p00976, ATH02p01266					0.052671466	0.069977427	0.063718141	0.094020173	0.088599131	0.076873385	0.091483699	0.081395349	0.085302806	0.100560748	0.096038864	0.103304216	0.095113764	0.090072825	0.098962194	0.094126506	0.108270677	0.094736842	0.089933383	0.103762828	0.099775785	0.094752737	0.094113236	0.104387292	0.092073382	0.096416697	0.095677872	0.093818182	0.096953938	0.09513435	0.092517508	0.102251753
1084	1.167	138	237								0.028419856	0.039879609	0.031109445	0.052233429	0.050150451	0.046834625	0.047238856	0.04298802	0.048005908	0.057570093	0.057174888	0.056969237	0.054457292	0.052893829	0.059673832	0.054593373	0.056390977	0.054511278	0.054034049	0.05359179	0.056801196	0.056247641	0.058117735	0.066944024	0.050536518	0.053564832	0.053195419	0.054545455	0.056463596	0.053740015	0.054183561	0.056478405
1828	1.167	138	322								0.021978022	0.019563582	0.023613193	0.022334294	0.021397526	0.021963824	0.020292748	0.015503876	0.023633678	0.023925234	0.023542601	0.030763388	0.021633719	0.021464163	0.02409192	0.022590361	0.019172932	0.017669173	0.012213175	0.012922843	0.014200299	0.01585504	0.012373453	0.015885023	0.024575978	0.019948282	0.017731806	0.018181818	0.022659733	0.023602033	0.016218209	0.023255814
953	1.175	139	230								0.042061387	0.027088036	0.044602699	0.050072046	0.045135406	0.042958656	0.049567532	0.044397463	0.045051699	0.047102804	0.042600897	0.044815799	0.045132413	0.05251054	0.051519644	0.048945783	0.053007519	0.047744361	0.040340489	0.046750285	0.045964126	0.044922612	0.043494563	0.046520424	0.046036691	0.050240118	0.044698929	0.046181818	0.053120357	0.0486565	0.046443052	0.050203027
1027	1.175	139	234			ATH01p05226					0.028040925	0.034236268	0.027361319	0.045028818	0.040454697	0.038436693	0.046906188	0.038407329	0.039512555	0.045233645	0.045216741	0.044436005	0.003356956	0.042545036	0.036323202	0.03878012	0.051503759	0.044736842	0.045521836	0.041429114	0.048953662	0.047565119	0.040494938	0.049167927	0.046728972	0.044698929	0.044698929	0.045818182	0.047548291	0.049019608	0.03980833	0.050572167
1417	1.175	139	278								0.038651004	0.034988713	0.038605697	0.035662824	0.040789034	0.02874677	0.03659348	0.027484144	0.040251108	0.04635514	0.041479821	0.042916825	0.046251399	0.042928325	0.04595997	0.041792169	0.036842105	0.027067669	0.027387121	0.031166857	0.022421525	0.029067573	0.026996625	0.030635401	0.036344756	0.029922423	0.029183598	0.028727273	0.03640416	0.038126362	0.026170291	0.044665928
1841	1.175	139	323								0.046987495	0.027088036	0.053973013	0.04610951	0.04847877	0.050064599	0.041916168	0.03875969	0.058714919	0.058317757	0.063901345	0.073300418	0.063409176	0.068991951	0.063009637	0.060993976	0.042105263	0.034962406	0.027017024	0.030026606	0.032511211	0.036995092	0.028871391	0.038956127	0.048113534	0.041743628	0.033985962	0.035636364	0.049777117	0.041757444	0.035016587	0.052417866
1868	1.175	139	325			ATH01p05946, ATH01p06238, ATH02p01871, ATH02p02179				1883, 326, 0.023, 0, 0.938: 1899, 327, 0.079, 0, 0.987: 1904, 328, 0.013, 0, 0.916: 1916, 329, 0.015, 1, 0.876:	0.098143236	0.158013544	0.123313343	0.161383285	0.161150117	0.159883721	0.154025283	0.128611698	0.212703102	0.22953271	0.249626308	0.264337258	0.255874674	0.270985052	0.249073388	0.227786145	0.181578947	0.126315789	0.116950407	0.129608514	0.117713004	0.137787844	0.106486689	0.153177005	0.177916234	0.15847802	0.126339121	0.126545455	0.187964339	0.157588962	0.131957243	0.198966408
1312	1.184	140	263			ATH01p05461, ATH01p05464, ATH01p05667, ATH02p01265, ATH02p01560	C5H13O8P2(2):(E)-4-Hydroxy-3-methylbut-2-enyl diphosphate;1-Hyd,	Z-Gly-Pro(2),			0.003410383	0.0165538	0.003373313	0.003242075	0.003009027	0.002906977	0.03992016	0.06448203	0.101920236	0.085607477	0.093423019	0.112799088	0.095113764	0.108470678	0.083024463	0.111069277	0.044736842	0.003383459	0.003330866	0.003420753	0.063527653	0.003397508	0.003374578	0.003403933	0.003115265	0.003324714	0.003324714	0.003272727	0.085438336	0.003267974	0.003317361	0.108157992
2528	1.184	140	397			ATH01p00272, ATH01p00544					0.015915119	0.009029345	0.014992504	0.003242075	0.003009027	0.04877261	0.02827678	0.052501762	0.122968981	0.080373832	0.102017937	0.114318268	0.121596419	0.143733231	0.099703484	0.16001506	0.030075188	0.003383459	0.022205774	0.003420753	0.041853513	0.003397508	0.003374578	0.003403933	0.003115265	0.032508312	0.032508312	0.025090909	0.055720654	0.056281772	0.003317361	0.072351421
1116	1.201	142	239								0.003410383	0.016930023	0.012743628	0.017291066	0.018722835	0.019702842	0.018629408	0.015151515	0.018463811	0.020934579	0.019431988	0.023927079	0.022006714	0.022614028	0.021497405	0.023343373	0.022932331	0.023684211	0.024796447	0.020144432	0.024663677	0.021140053	0.021372328	0.026475038	0.023883697	0.025858884	0.021425933	0.023636364	0.021173848	0.023602033	0.021747143	0.021779254
1993	1.234	146	337								0.003410383	0.003386005	0.003373313	0.003242075	0.012704781	0.014857881	0.002994012	0.017618041	0.036189069	0.022429907	0.034005979	0.02164831	0.038045505	0.037945573	0.029280949	0.043674699	0.011278195	0.003383459	0.009992598	0.003420753	0.003363229	0.003397508	0.003374578	0.01172466	0.003115265	0.012190617	0.011082379	0.010909091	0.013372957	0.017066086	0.003317361	0.022886674
2258	1.234	146	367			ATH01p00270					0.034103827	0.015425132	0.031109445	0.037103746	0.034436643	0.037790698	0.030605456	0.034883721	0.026587888	0.028037383	0.020553064	0.04405621	0.024244685	0.026830203	0.022238695	0.031626506	0.016917293	0.016541353	0.003330866	0.02204485	0.030269058	0.015477539	0.022122235	0.017019667	0.031844929	0.025489472	0.022903583	0.013090909	0.041976226	0.037400145	0.020272761	0.040974529
423	1.243	147	177			ATH01p04625, ATH01p04929	C6H9O6(2):L-Ascorbic acid;L-Ascorbate,	Nw-Acetylhistamine(1),Histamine(1),			0.112921561	0.044394281	0.082833583	0.073487032	0.06486125	0.091408269	0.060212908	0.084566596	0.034342688	0.024299065	0.003363229	0.081655906	0.016411787	0.003449598	0.003335804	0.032756024	0.032706767	0.030827068	0.018874907	0.053211707	0.072869955	0.033975085	0.059992501	0.018532526	0.055728626	0.042851866	0.034724788	0.013454545	0.091753343	0.074437182	0.045705861	0.081949059
1371	1.243	147	272								0.031830239	0.022573363	0.030734633	0.038184438	0.036442661	0.039082687	0.038589488	0.040521494	0.024002954	0.017196262	0.003363229	0.025066464	0.003356956	0.018781142	0.011119348	0.018448795	0.02593985	0.037969925	0.029977794	0.045229951	0.03064275	0.033975085	0.042369704	0.036686838	0.022152994	0.023642409	0.031400074	0.020727273	0.033060921	0.031953522	0.021378548	0.025101513
1165	1.302	154	244			ATH02p00975, ATH02p00978, ATH02p01267					0.008336491	0.011286682	0.009745127	0.012247839	0.003009027	0.002906977	0.013972056	0.003171247	0.003323486	0.003364486	0.003363229	0.003418154	0.003356956	0.003449598	0.003335804	0.003388554	0.018421053	0.015413534	0.014433753	0.018624097	0.021674141	0.015100038	0.003374578	0.013615734	0.021460713	0.020687107	0.021425933	0.018909091	0.024888559	0.024691358	0.022115739	0.024363234
90	1.31	155	118							93, 119, 0.011, 0, 0.969:	0.102311482	0.098194131	0.087331334	0.075648415	0.091608158	0.089793282	0.062208916	0.083157153	0.196824225	0.149158879	0.188340807	0.156475503	0.228646028	0.264085857	0.226093403	0.214231928	0.103759398	0.095112782	0.085492228	0.078677309	0.079970105	0.163457909	0.094488189	0.120272315	0.083766009	0.085703731	0.099002586	0.097818182	0.100297177	0.117283951	0.095097678	0.112218531
463	1.31	155	182	3-methylsulfinyl-n-propylglucosinolate[fragement]_1							0.033724896	0.007900677	0.019490255	0.003242075	0.027749916	0.025839793	0.019627412	0.040521494	0.082348597	0.041869159	0.060538117	0.054690467	0.091010817	0.10808739	0.070422535	0.098644578	0.003383459	0.005639098	0.003330866	0.010642341	0.016442451	0.003397508	0.0119985	0.0102118	0.023537556	0.020687107	0.025120059	0.028363636	0.021545319	0.026506899	0.016218209	0.023994094
2077	1.31	155	344	3-methylsulfinyl-n-propylglucosinolate[fragement]_1							0.027283062	0.003386005	0.017616192	0.003242075	0.022734871	0.021640827	0.015635396	0.031007752	0.083456425	0.045233645	0.060164425	0.053930877	0.089145841	0.108853967	0.07079318	0.092996988	0.003383459	0.003383459	0.003330866	0.003420753	0.003363229	0.003397508	0.003749531	0.003403933	0.01938387	0.018101219	0.003324714	0.003272727	0.022659733	0.027233115	0.003317361	0.023994094
2101	1.31	155	348			ATH02p02181, ATH02p02442					0.073512694	0.04552295	0.06934033	0.045389049	0.106653293	0.062338501	0.080838323	0.097956307	0.102289513	0.063551402	0.078475336	0.08431447	0.095486759	0.122652357	0.088954781	0.083960843	0.040225564	0.032330827	0.003330866	0.064234132	0.053437967	0.003397508	0.035995501	0.03214826	0.024229837	0.003324714	0.02105652	0.026909091	0.003343239	0.029774873	0.028013269	0.032853451
2184	1.31	155	356			ATH01p00009		Val(1),2-Amino-2-methylbutanoate(1),Norvaline(1),	L-valine(1),		0.003410383	0.003386005	0.003373313	0.003242075	0.016716817	0.002906977	0.002994012	0.0260747	0.064623338	0.037009346	0.046337818	0.026585644	0.071242074	0.085090073	0.061156412	0.074171687	0.019924812	0.003383459	0.003330866	0.003420753	0.003363229	0.025670064	0.01799775	0.003403933	0.012114919	0.013298855	0.019948282	0.003272727	0.018573551	0.003267974	0.014743826	0.022517534
2397	1.31	155	382			ATH01p00546					0.003410383	0.003386005	0.003373313	0.003242075	0.003009027	0.002906977	0.002994012	0.003171247	0.031757755	0.028037383	0.031016442	0.028484618	0.029839612	0.03871215	0.031134173	0.02936747	0.003383459	0.003383459	0.003330866	0.003420753	0.003363229	0.003397508	0.003374578	0.003403933	0.003115265	0.003324714	0.003324714	0.014909091	0.003343239	0.003267974	0.003317361	0.003322259
3273	1.31	155	478								0.03486169	0.003386005	0.022863568	0.015129683	0.032096289	0.032299742	0.02328676	0.042283298	0.054283604	0.043738318	0.044095665	0.047474364	0.050727341	0.063242622	0.050407709	0.063629518	0.003383459	0.003383459	0.003330866	0.003420753	0.025411061	0.015477539	0.003374578	0.013237519	0.033575632	0.031400074	0.032508312	0.04	0.027488856	0.034858388	0.003317361	0.031376892
3293	1.31	155	480	3-methylsulfinyl-n-propylglucosinolate_1	3-(Methylsulfinyl)propylglucosinolate_CAS: 554-88-1	ATH02p03162, ATH02p03388				3314, 482, 0.05, 0, 0.977:	0.058734369	0.022949586	0.040104948	0.058717579	0.091608158	0.090762274	0.074184963	0.118040874	0.158050222	0.127850467	0.145366218	0.140524117	0.151436031	0.149865849	0.156041512	0.147966867	0.003383459	0.028947368	0.021095485	0.047510452	0.069506726	0.053227633	0.05624297	0.043494705	0.092765663	0.096047285	0.102696712	0.114909091	0.092124814	0.101670298	0.083302617	0.091915836
5453	1.31	155	704			ATH02p04798, ATH02p04990				5484, 706, 0.015, 1, 0.979:	0.010231148	0.003386005	0.003373313	0.003242075	0.017719826	0.016149871	0.014304724	0.037350247	0.080132939	0.046728972	0.054185351	0.067983289	0.078328982	0.089689536	0.061527057	0.111445783	0.003383459	0.003383459	0.003330866	0.003420753	0.015695067	0.003397508	0.003374578	0.003403933	0.003115265	0.013298855	0.003324714	0.003272727	0.017087667	0.021786492	0.003317361	0.003322259
115	1.319	156	124								0.003410383	0.003386005	0.004497751	0.003242075	0.008358409	0.015503876	0.005322688	0.014094433	0.037296898	0.015700935	0.023916293	0.024306874	0.042148452	0.050210809	0.025945145	0.039533133	0.003383459	0.003383459	0.003330866	0.003420753	0.003363229	0.007172518	0.007124109	0.003403933	0.021460713	0.019209457	0.01957887	0.018545455	0.024517088	0.022875817	0.019535569	0.022886674
5113	1.319	156	672								0.003410383	0.004514673	0.003373313	0.003242075	0.003009027	0.002906977	0.007651364	0.009513742	0.025480059	0.022056075	0.028400598	0.025066464	0.033942559	0.037178996	0.02483321	0.029743976	0.003383459	0.003383459	0.003330866	0.003420753	0.003363229	0.003397508	0.003374578	0.003403933	0.003115265	0.003324714	0.003324714	0.003272727	0.003343239	0.009440813	0.003317361	0.003322259
5252	1.319	156	686			ATH01p03144, ATH02p04602, ATH02p04799					0.003410383	0.003386005	0.003373313	0.003242075	0.013039117	0.017764858	0.002994012	0.02572234	0.051329394	0.029158879	0.03961136	0.040258261	0.053711302	0.056726715	0.044106746	0.07003012	0.003383459	0.004135338	0.003330866	0.003420753	0.003363229	0.003397508	0.003749531	0.003782148	0.003115265	0.008496491	0.011451792	0.003272727	0.014858841	0.015976761	0.003317361	0.003322259
5613	1.319	156	718			ATH02p04989				5628, 719, 0.011, 0, 0.968: 5641, 720, 0.021, 0, 0.985:	0.003410383	0.003386005	0.003373313	0.003242075	0.013373454	0.029392765	0.0166334	0.050739958	0.146233383	0.057570093	0.08819133	0.095328523	0.135024245	0.141050211	0.104151223	0.163027108	0.003383459	0.003383459	0.003330866	0.003420753	0.022795217	0.015477539	0.003374578	0.003403933	0.016268605	0.017731806	0.015145918	0.003272727	0.026374443	0.03449528	0.003317361	0.03875969
1402	1.327	157	277			ATH02p01268			L-pipecolic acid(1),L-glutamine(1),pyro-glutamic acid(1),		0.003410383	0.003386005	0.003373313	0.003242075	0.02741558	0.041666667	0.030272788	0.003171247	0.081979321	0.059065421	0.077727952	0.079756931	0.066766132	0.076657723	0.061156412	0.089608434	0.031954887	0.035338346	0.003330866	0.041809198	0.051569507	0.003397508	0.050993626	0.036686838	0.003115265	0.029553011	0.037680089	0.034181818	0.062778603	0.067901235	0.054183561	0.07825766
2045	1.327	157	341								0.003410383	0.003386005	0.003373313	0.003242075	0.003009027	0.002906977	0.011976048	0.014446794	0.025480059	0.019813084	0.021300448	0.02088872	0.020514733	0.02223074	0.02335063	0.03313253	0.003383459	0.016917293	0.003330866	0.003420753	0.003363229	0.003397508	0.014998125	0.020045386	0.003115265	0.003324714	0.003324714	0.003272727	0.019316493	0.01815541	0.015112422	0.018456995
269	1.403	166	150			ATH01p02453, ATH01p04628, ATH02p00024	C8H8N1O2(2):Gentianadine,C5H12N1O2S1(1):L-Methionine,	Metaraminol(1),			0.043956044	0.039879609	0.04910045	0.042507205	0.043463725	0.045542636	0.04823686	0.050739958	0.09084195	0.091214953	0.106875934	0.082795291	0.116001492	0.138750479	0.109340252	0.113704819	0.027819549	0.027443609	0.027757217	0.029266439	0.023916293	0.021140053	0.005249344	0.019288956	0.03219107	0.04063539	0.033985962	0.043636364	0.039375929	0.036673929	0.027644674	0.033591731
175	1.412	167	133								0.027283062	0.023325809	0.025862069	0.023054755	0.022734871	0.022932817	0.022288756	0.02572234	0.003323486	0.048971963	0.003363229	0.050132928	0.003356956	0.082790341	0.064492216	0.067018072	0.015413534	0.013909774	0.016284234	0.016723679	0.015695067	0.01208003	0.012373453	0.013237519	0.019037729	0.021425933	0.01957887	0.021090909	0.020430906	0.019607843	0.013638039	0.018826135
318	1.446	171	162								0.003410383	0.013544018	0.013118441	0.014048991	0.016382481	0.013565891	0.016300732	0.003171247	0.032865583	0.023925234	0.029521674	0.030383593	0.027601641	0.031046378	0.034099333	0.030120482	0.013909774	0.003383459	0.003330866	0.017483846	0.012331839	0.011702529	0.003374578	0.012481089	0.013845621	0.003324714	0.011451792	0.011636364	0.017830609	0.014887436	0.015112422	0.022148394
1013	1.446	171	233			ATH02p00979					0.029935582	0.024454477	0.031484258	0.022334294	0.029087262	0.02745478	0.021956088	0.028893587	0.052806499	0.038130841	0.051569507	0.046334979	0.058560239	0.051743963	0.052260934	0.051581325	0.021804511	0.019548872	0.0196151	0.022805017	0.021300448	0.020762552	0.020997375	0.023071104	0.021460713	0.026228297	0.025489472	0.022181818	0.030832095	0.029048656	0.023958717	0.029531192
1649	1.446	171	308	Glutathione(reduced form)_0		ATH01p05951, ATH01p06241, ATH02p01565, ATH02p01876	C10H18N3O6S1(2):L-Glutathione,C14H14N1O7(1):Lycoricidinol;Narciclasine,		glutathione (reduced from)(1),	1672, 309, 0.246, 0, 0.971: 1683, 310, 0.141, 1, 0.963: 1700, 311, 0.037, 1, 0.9:	0.829480864	0.775771257	0.811844078	0.751801153	0.758274824	0.75	0.720226214	0.835799859	1.088257016	0.965233645	1.089686099	1.011393847	1.117120477	1.085473361	1.095997035	1.09186747	0.652631579	0.613157895	0.598815692	0.749904979	0.731689088	0.647414119	0.651668541	0.61913767	0.678089304	0.755818249	0.698559291	0.652	0.838038633	0.771604938	0.704017693	0.850129199
2035	1.446	171	340			ATH02p02183, ATH02p02443					0.038651004	0.021444695	0.038605697	0.031700288	0.036108325	0.003552972	0.035262808	0.041578576	0.074593796	0.056448598	0.073617339	0.06266616	0.068631108	0.062476044	0.077094144	0.064759036	0.027819549	0.028195489	0.025166543	0.038008362	0.031763827	0.027180068	0.027746532	0.023449319	0.024575978	0.038788327	0.029183598	0.031636364	0.044205052	0.034858388	0.028013269	0.03986711
439	1.454	172	179			ATH02p00346, ATH02p00667	C9H7O4(1):5,7-Dihydroxychromone, Daphnetin, Esculetin,				0.08033346	0.06358164	0.080209895	0.06592219	0.069207623	0.071382429	0.065868263	0.08174771	0.132570162	0.095327103	0.134155456	0.120015192	0.13614323	0.127635109	0.140474426	0.140060241	0.053383459	0.04924812	0.049222798	0.070695553	0.065769806	0.052850132	0.052493438	0.052950076	0.055728626	0.06316956	0.053934245	0.056727273	0.083580981	0.070079884	0.057132326	0.083794758
3058	1.463	173	455			ATH01p01040					0.003410383	0.003386005	0.003373313	0.003242075	0.003009027	0.002906977	0.002994012	0.003171247	0.049113737	0.039626168	0.04857997	0.054310672	0.07459903	0.095055577	0.042253521	0.079066265	0.003383459	0.003383459	0.003330866	0.003420753	0.003363229	0.003397508	0.003374578	0.003403933	0.003115265	0.003324714	0.009235316	0.003272727	0.003343239	0.01416122	0.003317361	0.012181617
5021	1.471	174	664							5036, 665, 0.015, 1, 0.978:	0.031451307	0.010158014	0.013868066	0.003242075	0.015379472	0.018410853	0.01164338	0.033121917	0.058714919	0.038130841	0.045964126	0.044436005	0.078328982	0.084706784	0.07153447	0.102033133	0.003383459	0.003383459	0.003330866	0.015963512	0.003363229	0.013967535	0.010123735	0.003403933	0.012461059	0.014407093	0.016992981	0.017818182	0.023402675	0.023238925	0.011426465	0.021040975
5939	1.471	174	745			ATH02p04992					0.003410383	0.003386005	0.007496252	0.003242075	0.013039117	0.015180879	0.002994012	0.027836505	0.10745938	0.043738318	0.078849028	0.06342575	0.151063036	0.159831353	0.127872498	0.158509036	0.003383459	0.003383459	0.003330866	0.003420753	0.003363229	0.003397508	0.003374578	0.003403933	0.003115265	0.003324714	0.009974141	0.003272727	0.01448737	0.003267974	0.003317361	0.003322259
1516	1.48	175	290			ATH01p05673, ATH01p05952, ATH02p01563, ATH02p01874, ATH02p01877				1535, 292, 0.035, 1, 0.807:	0.046987495	0.103461249	0.071214393	0.090417867	0.090939485	0.080426357	0.084165003	0.055320648	0.081979321	0.107663551	0.112107623	0.1044436	0.106303618	0.093905711	0.102297999	0.085466867	0.087218045	0.042481203	0.049222798	0.04827062	0.040358744	0.036995092	0.028871391	0.051437216	0.063689858	0.075360177	0.069449575	0.081090909	0.070208024	0.067901235	0.064135643	0.059800664
3315	1.48	175	482								0.085259568	0.037622272	0.051724138	0.038544669	0.06486125	0.072028424	0.05322688	0.095842142	0.081610044	0.061682243	0.079596413	0.055450057	0.057814248	0.050594097	0.074499629	0.059111446	0.003383459	0.018421053	0.015914138	0.036488027	0.003363229	0.029445074	0.022122235	0.02118003	0.017999308	0.025489472	0.022903583	0.003272727	0.034918276	0.003267974	0.020641356	0.003322259
1569	1.488	176	295								0.003410383	0.030474041	0.023988006	0.031700288	0.033433634	0.026808786	0.027278776	0.003171247	0.003323486	0.042616822	0.003363229	0.038359286	0.027228646	0.003449598	0.027057079	0.03313253	0.031578947	0.017669173	0.019245004	0.003420753	0.016442451	0.015100038	0.003374578	0.02118003	0.021114573	0.028444773	0.021795345	0.033454545	0.02191679	0.02432825	0.020641356	0.019195275
209	1.496	177	139								0.003410383	0.0331076	0.035607196	0.003242075	0.020728853	0.023578811	0.002994012	0.012684989	0.032865583	0.044485981	0.051943199	0.041397645	0.065647147	0.075124569	0.042624166	0.047439759	0.018796992	0.010150376	0.003330866	0.003420753	0.003363229	0.008682522	0.003374578	0.003403933	0.003115265	0.015884743	0.003324714	0.016727273	0.013001486	0.003267974	0.003317361	0.012181617
1493	1.496	177	288								0.025009473	0.022197141	0.02886057	0.025936599	0.028752925	0.029069767	0.027611444	0.003171247	0.026957164	0.036261682	0.034753363	0.028104823	0.033196568	0.030663089	0.025945145	0.024472892	0.02481203	0.015413534	0.01665433	0.014063094	0.010463378	0.003397508	0.003374578	0.015128593	0.014884043	0.021425933	0.018101219	0.025090909	0.021173848	0.02033406	0.003317361	0.003322259
2501	1.505	178	394								0.03220917	0.043265613	0.055472264	0.031340058	0.040454697	0.043281654	0.025948104	0.003171247	0.063146233	0.082990654	0.09529148	0.078997341	0.100708691	0.086239939	0.07301705	0.069277108	0.019924812	0.003383459	0.003330866	0.003420753	0.003363229	0.003397508	0.003374578	0.003403933	0.003115265	0.018470632	0.01403768	0.030545455	0.018945022	0.019970951	0.013269443	0.003322259
2902	1.505	178	438							2911, 439, 0.027, 2, 0.956:	0.042440318	0.049285177	0.066716642	0.037824207	0.050819124	0.050064599	0.028609448	0.033121917	0.085672083	0.097570093	0.125560538	0.104063806	0.14696009	0.165197394	0.104892513	0.128388554	0.026315789	0.007894737	0.003330866	0.003420753	0.003363229	0.003397508	0.003374578	0.003403933	0.015922465	0.025120059	0.022903583	0.04	0.02191679	0.025780683	0.012900848	0.003322259
2932	1.505	178	441							2941, 442, 0.022, 2, 0.988: 2950, 443, 0.052, 0, 0.997: 2960, 444, 0.028, 1, 0.947: 2967, 445, 0.013, 2, 0.978:	0.066312997	0.193002257	0.126686657	0.094380403	0.123704447	0.149870801	0.080172987	0.043340381	0.190177253	0.328224299	0.387144993	0.309912647	0.398358821	0.417784592	0.275759822	0.289156627	0.069172932	0.003383459	0.014433753	0.003420753	0.003363229	0.003397508	0.003374578	0.013993949	0.031498789	0.052826007	0.035463613	0.087272727	0.052005944	0.045388526	0.025064504	0.023624954
139	1.522	180	129			ATH02p00025					0.027661993	0.049285177	0.047601199	0.032060519	0.032430625	0.034883721	0.02661344	0.020084567	0.06351551	0.064299065	0.100149477	0.074439803	0.108168594	0.126868532	0.078206079	0.103915663	0.02481203	0.018421053	0.018504811	0.003420753	0.004484305	0.003397508	0.003374578	0.003403933	0.003115265	0.016992981	0.026967122	0.029818182	0.004086181	0.019970951	0.003317361	0.003322259
5218	1.53	181	683							5229, 684, 0.035, 0, 0.997: 5239, 685, 0.019, 0, 0.989:	0.065555135	0.003386005	0.030734633	0.017651297	0.045135406	0.041343669	0.01829674	0.048273432	0.126292467	0.120747664	0.162556054	0.139764527	0.197314435	0.204676121	0.144922165	0.169051205	0.003383459	0.003383459	0.003330866	0.003420753	0.003363229	0.003397508	0.003374578	0.003403933	0.01315334	0.003324714	0.017362394	0.024727273	0.026374443	0.029411765	0.0084777	0.018826135
5253	1.53	181	686			ATH02p04605, ATH02p04802				5265, 687, 0.044, 0, 0.998: 5278, 688, 0.099, 1, 0.999: 5285, 689, 0.039, 3, 0.991: 5296, 690, 0.033, 2, 0.992: 5307, 691, 0.017, 4, 0.974: 5320, 692, 0.012, 2, 0.969:	0.111784767	0.026711813	0.073088456	0.056916427	0.136074891	0.15503876	0.066200931	0.121212121	0.403249631	0.417196262	0.5377429	0.46638815	0.636329728	0.641625144	0.468495182	0.529743976	0.003383459	0.004135338	0.003330866	0.014823261	0.003363229	0.016987542	0.003749531	0.009833585	0.039806161	0.044329516	0.049501293	0.085090909	0.079494799	0.073710966	0.031699226	0.057216685
2223	1.539	182	362			ATH01p00276, ATH02p02186, ATH02p02446					0.029177719	0.034612491	0.045727136	0.033861671	0.035773989	0.044896641	0.027944112	0.020789288	0.039143279	0.038878505	0.03961136	0.044815799	0.039537486	0.047911077	0.031504818	0.045933735	0.030451128	0.016165414	0.015914138	0.012542759	0.003363229	0.003397508	0.010873641	0.003403933	0.010730357	0.019948282	0.011821204	0.016363636	0.020059435	0.021060276	0.014743826	0.019195275
2975	1.547	183	446							2981, 447, 0.01, 2, 0.904:	0.013262599	0.003386005	0.003373313	0.003242075	0.014042126	0.016795866	0.009314704	0.009513742	0.037666174	0.03364486	0.045590433	0.040638055	0.04848937	0.048294366	0.034469978	0.044427711	0.003383459	0.003383459	0.003330866	0.003420753	0.003363229	0.003397508	0.003374578	0.003403933	0.003115265	0.003324714	0.003324714	0.003272727	0.003343239	0.003267974	0.003317361	0.003322259
246	1.556	184	146			ATH01p02454, ATH02p00026	C9H8N1O1(2):Indole-3-carboxaldehyde;1H-Indole-3-carboxaldehyde,C6H12N1O1S1(1):5-Methylsufinylpentyl nitrile,				0.053050398	0.003386005	0.003373313	0.030619597	0.003009027	0.039082687	0.031270792	0.061310782	0.102289513	0.087102804	0.096412556	0.091910368	0.101827676	0.117286317	0.09562639	0.106551205	0.006390977	0.017669173	0.004071058	0.006461422	0.035874439	0.03586259	0.01912261	0.080937973	0.008307373	0.003324714	0.004063539	0.043636364	0.102897474	0.038126362	0.00589753	0.003691399
1543	1.556	184	293								0.023493748	0.014296464	0.017616192	0.025936599	0.028418589	0.031330749	0.025615436	0.044749824	0.036189069	0.04	0.040358744	0.042157235	0.031331593	0.039478727	0.034840623	0.040286145	0.003383459	0.003383459	0.003330866	0.013302927	0.017563528	0.012835032	0.0119985	0.008698941	0.025268259	0.027336535	0.029183598	0.028	0.033060921	0.037037037	0.024695909	0.03765227
3182	1.556	184	468			ATH02p03165					0.028040925	0.003386005	0.013493253	0.003242075	0.018388499	0.023901809	0.002994012	0.03875969	0.036927622	0.036261682	0.035874439	0.039498671	0.043267438	0.038328862	0.041141586	0.040286145	0.003383459	0.003383459	0.003330866	0.003420753	0.011210762	0.003397508	0.0119985	0.003403933	0.015230183	0.018840044	0.017362394	0.017090909	0.019687964	0.019607843	0.012532252	0.019195275
5485	1.556	184	706			ATH02p04801, ATH02p04993					0.014399394	0.003386005	0.007121439	0.003242075	0.019057172	0.016795866	0.010978044	0.028188865	0.028434269	0.031775701	0.028026906	0.028104823	0.028720627	0.03334611	0.033728688	0.034262048	0.003383459	0.003383459	0.003330866	0.003420753	0.003363229	0.003397508	0.003374578	0.003403933	0.014191762	0.013668267	0.015515331	0.021454545	0.019687964	0.02033406	0.003317361	0.020302695
6226	1.556	184	769								0.00795756	0.003386005	0.003373313	0.003242075	0.003009027	0.007428941	0.005988024	0.016560958	0.025110783	0.022429907	0.022047833	0.023547284	0.026855651	0.029896512	0.02260934	0.027861446	0.003383459	0.003383459	0.003330866	0.003420753	0.003363229	0.003397508	0.003374578	0.003403933	0.003115265	0.003324714	0.003324714	0.003272727	0.009658247	0.007625272	0.003317361	0.007751938
6588	1.556	184	795			ATH02p05186					0.018567639	0.003386005	0.003373313	0.003242075	0.014710799	0.011627907	0.002994012	0.041930937	0.20901034	0.080373832	0.140508221	0.114698063	0.301753077	0.364507474	0.199777613	0.306099398	0.003383459	0.003383459	0.003330866	0.003420753	0.003363229	0.003397508	0.003374578	0.003403933	0.003115265	0.008865903	0.010712966	0.011272727	0.017459138	0.013435004	0.003317361	0.003322259
9678	1.556	184	1059								0.012504737	0.003386005	0.003373313	0.003242075	0.013039117	0.012596899	0.005988024	0.02572234	0.032127031	0.02728972	0.029895366	0.030003798	0.026855651	0.029513223	0.028910304	0.028237952	0.003383459	0.003383459	0.003330866	0.003420753	0.003363229	0.003397508	0.003374578	0.003403933	0.00623053	0.005910602	0.009235316	0.009454545	0.013372957	0.014887436	0.004423148	0.011443337
133	1.564	185	128								0.022735885	0.003386005	0.007121439	0.003242075	0.011367436	0.011627907	0.002994012	0.029950669	0.060930576	0.035140187	0.045964126	0.045195594	0.071615069	0.084323496	0.056338028	0.080195783	0.003383459	0.003383459	0.003330866	0.003420753	0.003363229	0.003397508	0.003374578	0.003403933	0.003115265	0.006280015	0.00701884	0.009090909	0.010401189	0.012345679	0.003317361	0.008859358
603	1.564	185	196	4-methylsulfinyl-n-butylglucosinolate[fragement]_1		ATH01p04630, ATH02p00668, ATH02p00980				608, 197, 0.065, 0, 0.978: 617, 198, 0.058, 0, 0.987:	0.416445623	0.041008277	0.159670165	0.113472622	0.257104647	0.27002584	0.149700599	0.485905567	0.793205318	0.565233645	0.708146487	0.698822636	0.901902275	0.966270602	0.766493699	0.928463855	0.020676692	0.02406015	0.021835677	0.068034968	0.101644245	0.08380521	0.058492688	0.040090772	0.162686051	0.166235685	0.183228666	0.197454545	0.25	0.263979666	0.133800221	0.233296419
1391	1.564	185	276			ATH02p01271					0.012883668	0.003386005	0.003373313	0.003242075	0.008692745	0.009689922	0.002994012	0.017970402	0.031388479	0.019065421	0.026158445	0.029624003	0.038791496	0.047527788	0.034469978	0.03689759	0.003383459	0.003383459	0.003330866	0.003420753	0.003363229	0.003397508	0.003374578	0.003403933	0.003115265	0.004063539	0.003324714	0.003272727	0.005572065	0.008714597	0.003317361	0.009228498
1869	1.564	185	325			ATH02p02184	C14H17N2O3S2(1):Pyochelin;Pyochelin I;Pyocheline, A26771A,C18H13O6(1):Sterigmatocystin, Neobanol,				0.02425161	0.003386005	0.011244378	0.003242075	0.014376463	0.015826873	0.002994012	0.034883721	0.067946824	0.033271028	0.055306428	0.051652108	0.079447967	0.087006516	0.058561898	0.076430723	0.003383459	0.003383459	0.003330866	0.003420753	0.003363229	0.003397508	0.003374578	0.003403933	0.011422638	0.010343554	0.003324714	0.012	0.01448737	0.014524328	0.003317361	0.013658176
2200	1.564	185	358	4-methylsulfinyl-n-butylglucosinolate[fragement]_1		ATH01p00011, ATH01p00278, ATH02p02185	C20H12N3O4(1):BE 13793C,	Tyrosine methyl ester(1),Glucosaminate(1),		2208, 359, 0.066, 0, 0.996: 2213, 360, 0.054, 0, 0.993: 2219, 361, 0.012, 1, 0.967:	0.343311861	0.02896915	0.114692654	0.081772334	0.197258442	0.211886305	0.109780439	0.437632135	0.834564254	0.532336449	0.703662182	0.674895556	0.981350242	1.057110004	0.804670126	0.988328313	0.011278195	0.015789474	0.003330866	0.047130369	0.0754858	0.057757644	0.038245219	0.026475038	0.124264451	0.113779091	0.143332102	0.158909091	0.18833581	0.198620189	0.105418356	0.177925434
2518	1.564	185	396			ATH01p00275, ATH02p02445				2530, 397, 0.015, 0, 0.922:	0.117089807	0.003386005	0.041604198	0.025576369	0.069876296	0.068475452	0.035595476	0.115574348	0.179837518	0.169345794	0.182735426	0.183440942	0.153674002	0.164047528	0.151593773	0.16001506	0.003383459	0.003383459	0.003330866	0.015203345	0.026158445	0.003397508	0.003374578	0.003403933	0.053305642	0.04765423	0.052826007	0.065090909	0.096953938	0.096949891	0.0423885	0.088962717
3130	1.564	185	462								0.039029936	0.003386005	0.020614693	0.013688761	0.026412571	0.026808786	0.017631404	0.051444679	0.029172821	0.031028037	0.028026906	0.031522978	0.02536367	0.02491376	0.023721275	0.028990964	0.003383459	0.003383459	0.003330866	0.003420753	0.003363229	0.01208003	0.003374578	0.003403933	0.0128072	0.003324714	0.016992981	0.014909091	0.018573551	0.015250545	0.012163656	0.018087855
3154	1.564	185	465							3173, 467, 0.008, 1, 0.829:	0.017809776	0.003386005	0.003373313	0.003242075	0.014710799	0.002906977	0.002994012	0.020084567	0.023633678	0.019439252	0.021674141	0.025446259	0.022379709	0.026446915	0.02335063	0.024849398	0.003383459	0.003383459	0.003330866	0.003420753	0.003363229	0.003397508	0.003374578	0.003403933	0.011422638	0.011451792	0.012929442	0.013454545	0.003343239	0.003267974	0.003317361	0.003322259
3252	1.564	185	476			ATH01p01272, ATH01p01501					0.090185676	0.027088036	0.048350825	0.040706052	0.053159478	0.050710594	0.045242848	0.085271318	0.078655835	0.077009346	0.074364723	0.078617547	0.063409176	0.063242622	0.066716086	0.059111446	0.020300752	0.018796992	0.017024426	0.034207526	0.037369208	0.036995092	0.028121485	0.029878971	0.041190723	0.03361655	0.035463613	0.038909091	0.049405646	0.049382716	0.032067822	0.052048726
3764	1.564	185	533			ATH02p03603, ATH02p03805					0.018188708	0.003386005	0.01161919	0.003242075	0.019725844	0.018410853	0.012308716	0.028893587	0.028803545	0.027663551	0.034005979	0.034561337	0.026855651	0.02223074	0.0255745	0.026731928	0.003383459	0.003383459	0.003700962	0.003420753	0.003363229	0.003397508	0.003374578	0.003403933	0.015922465	0.003324714	0.018101219	0.016727273	0.025631501	0.024691358	0.003317361	0.019933555
4941	1.564	185	656								0.003410383	0.003386005	0.003373313	0.003242075	0.015713808	0.015180879	0.002994012	0.026779422	0.028064993	0.026168224	0.026158445	0.026205849	0.021633719	0.025680337	0.028910304	0.021837349	0.003383459	0.003383459	0.003330866	0.003420753	0.003363229	0.003397508	0.003374578	0.003403933	0.003115265	0.003324714	0.003324714	0.012727273	0.016716196	0.016702977	0.003317361	0.003322259
5784	1.564	185	732			ATH02p04994				5803, 734, 0.03, 1, 0.994:	0.021599091	0.003386005	0.013868066	0.014048991	0.039451688	0.05620155	0.028609448	0.087033122	0.105243722	0.066542056	0.076980568	0.10520319	0.100335696	0.118436182	0.083024463	0.135165663	0.003383459	0.003383459	0.003330866	0.020144432	0.026158445	0.026425066	0.015373078	0.011346445	0.021460713	0.027336535	0.026228297	0.023636364	0.060921248	0.061728395	0.028750461	0.066814323
8136	1.564	185	928							8155, 929, 0.032, 1, 0.998: 8173, 930, 0.025, 0, 0.995:	0.051913604	0.003386005	0.010869565	0.007564841	0.030090271	0.030361757	0.011310712	0.090204369	0.150295421	0.094579439	0.121449925	0.112419294	0.142111153	0.147566117	0.138250556	0.151731928	0.003383459	0.003383459	0.003330866	0.003420753	0.003363229	0.003397508	0.003374578	0.003403933	0.012461059	0.012190617	0.021425933	0.019272727	0.028231798	0.030137981	0.011795061	0.023255814
8183	1.564	185	931							8192, 932, 0.047, 0, 0.999: 8203, 933, 0.093, 0, 0.999: 8215, 934, 0.034, 1, 0.997: 8229, 935, 0.036, 1, 0.998: 8246, 936, 0.015, 0, 0.995: 8260, 937, 0.014, 1, 0.983:	0.089806745	0.003386005	0.014992504	0.012608069	0.078234704	0.083979328	0.0249501	0.225863284	0.411004431	0.274018692	0.357249626	0.356247626	0.455427079	0.481793791	0.404744255	0.466114458	0.003383459	0.003383459	0.003330866	0.003420753	0.015321375	0.008682522	0.003374578	0.003403933	0.033575632	0.02807536	0.042482453	0.048	0.07243685	0.0708061	0.020641356	0.058324105
9645	1.564	185	1056								0.01061008	0.003386005	0.003373313	0.003242075	0.01003009	0.009043928	0.004657352	0.022551092	0.023264402	0.020186916	0.023168909	0.022028105	0.020514733	0.021080874	0.024462565	0.021460843	0.003383459	0.003383459	0.003330866	0.003420753	0.003363229	0.003397508	0.003374578	0.003403933	0.003115265	0.006280015	0.007757665	0.008727273	0.010029718	0.009803922	0.003317361	0.008121078
166	1.573	186	132								0.025767336	0.003386005	0.003373313	0.003242075	0.003009027	0.015503876	0.0083167	0.035940803	0.082717873	0.043738318	0.060538117	0.053171288	0.094367773	0.104254504	0.07005189	0.105421687	0.003383459	0.003383459	0.003330866	0.003420753	0.003363229	0.003397508	0.003374578	0.003403933	0.003115265	0.003324714	0.009974141	0.003272727	0.003343239	0.015613653	0.003317361	0.003322259
2665	1.573	186	411			ATH01p00549, ATH01p00550, ATH01p00803, ATH01p00804, ATH02p02705, ATH02p02708, ATH02p02942				2674, 412, 0.029, 2, 0.948:	0.113679424	0.022949586	0.074962519	0.068443804	0.09963223	0.101421189	0.083499667	0.141649049	0.123338257	0.106542056	0.112481315	0.121154577	0.102946662	0.10808739	0.101186064	0.117093373	0.038345865	0.037593985	0.03034789	0.067654884	0.086696562	0.076632692	0.065616798	0.052950076	0.089996539	0.091614333	0.09678611	0.089454545	0.113670134	0.106753813	0.085145595	0.127722407
3110	1.573	186	460			ATH01p01038					0.069344449	0.003386005	0.032983508	0.037103746	0.045804079	0.050064599	0.032601464	0.093727977	0.029911374	0.032149533	0.03064275	0.027725028	0.020141738	0.020314297	0.02483321	0.025225904	0.009022556	0.008646617	0.008142117	0.003420753	0.026158445	0.021140053	0.016872891	0.01096823	0.003115265	0.003324714	0.013668267	0.011272727	0.003343239	0.020697168	0.012163656	0.003322259
3407	1.573	186	492								0.152330428	0.02069225	0.096701649	0.092939481	0.1407556	0.136950904	0.107451763	0.18957012	0.003323486	0.151401869	0.138266069	0.158374478	0.003356956	0.003449598	0.141215715	0.157379518	0.016917293	0.003383459	0.019245004	0.059673128	0.090059791	0.0800302	0.059617548	0.042360061	0.119072343	0.119320281	0.12486147	0.120363636	0.145245171	0.144517066	0.10504976	0.140642303
3413	1.573	186	493								0.04016673	0.003386005	0.022113943	0.025576369	0.045469743	0.040374677	0.031936128	0.055320648	0.043205318	0.042242991	0.044469357	0.049373338	0.03767251	0.034495975	0.043365456	0.050828313	0.003383459	0.003383459	0.003330866	0.017483846	0.024289985	0.021140053	0.003374578	0.01172466	0.031152648	0.031400074	0.034355375	0.029090909	0.045690936	0.040305011	0.030224843	0.04023625
3417	1.573	186	494	4-methylsulfinyl-n-butylglucosinolate_1	4-(Methylsulfinyl)butylglucosinolate_CAS: 21414-41-5	ATH01p01271, ATH01p01502, ATH02p03393, ATH02p03604				3426, 495, 0.089, 1, 0.99: 3431, 496, 0.211, 0, 0.997: 3443, 497, 0.052, 2, 0.986: 3449, 498, 0.059, 2, 0.993:	0.275862069	0.085778781	0.203148426	0.28926513	0.423604146	0.429909561	0.356287425	0.553558844	0.545051699	0.54953271	0.544095665	0.563235853	0.513241328	0.540436949	0.544106746	0.549698795	0.060150376	0.085714286	0.069948187	0.229190422	0.319506726	0.265383163	0.211848519	0.151664145	0.393561786	0.400812708	0.417066864	0.415272727	0.484769688	0.492737836	0.367121268	0.469176818
4772	1.573	186	639			ATH02p04202, ATH02p04409				4785, 640, 0.015, 2, 0.946: 4796, 641, 0.023, 0, 0.97:	0.037893141	0.003386005	0.018365817	0.022334294	0.05850886	0.056847545	0.034264804	0.076814658	0.063884786	0.063551402	0.071001495	0.068742879	0.066020142	0.065542353	0.061156412	0.059864458	0.007894737	0.006390977	0.009992598	0.00836184	0.029521674	0.02000755	0.003374578	0.007564297	0.037729318	0.045068341	0.048023642	0.050909091	0.055349183	0.059549746	0.039071139	0.053894426
7318	1.573	186	851							7330, 852, 0.016, 0, 0.988: 7341, 853, 0.031, 1, 0.996: 7355, 854, 0.012, 2, 0.992: 7372, 855, 0.011, 3, 0.987:	0.028040925	0.003386005	0.006371814	0.009726225	0.033099298	0.029715762	0.013639388	0.075757576	0.125923191	0.09046729	0.118834081	0.099126472	0.142111153	0.15523189	0.124907339	0.167921687	0.003383459	0.003383459	0.003330866	0.003420753	0.008221226	0.003397508	0.003374578	0.003403933	0.01315334	0.013668267	0.014776505	0.023272727	0.030089153	0.027596224	0.003317361	0.023994094
7585	1.573	186	875								0.003410383	0.003386005	0.003373313	0.003242075	0.003009027	0.008397933	0.002994012	0.011627907	0.057976366	0.021308411	0.038863976	0.032282567	0.08690787	0.105787658	0.062638992	0.085843373	0.003383459	0.003383459	0.003330866	0.003420753	0.003363229	0.003397508	0.003374578	0.003403933	0.003115265	0.003324714	0.004432952	0.003272727	0.006315007	0.006899056	0.003317361	0.003322259
8378	1.573	186	948								0.02690413	0.003386005	0.007871064	0.003242075	0.02741558	0.029069767	0.012641384	0.046159267	0.03028065	0.026915888	0.027279522	0.031902773	0.023498695	0.023380606	0.0255745	0.027861446	0.003383459	0.003383459	0.003330866	0.003420753	0.005605381	0.003397508	0.003374578	0.003403933	0.011768778	0.012929442	0.014776505	0.012	0.023774146	0.030137981	0.0084777	0.021040975
8567	1.573	186	960							8579, 961, 0.009, 1, 0.984:	0.003410383	0.003386005	0.003373313	0.003242075	0.012370445	0.010658915	0.007318696	0.023608175	0.023633678	0.026542056	0.026532138	0.026585644	0.024990675	0.023763894	0.030763529	0.022213855	0.003383459	0.003383459	0.003330866	0.003420753	0.003363229	0.003397508	0.003374578	0.003403933	0.003115265	0.003324714	0.007757665	0.009090909	0.012630015	0.012708787	0.003317361	0.009597638
12129	1.573	186	1424								0.011367942	0.003386005	0.003373313	0.003242075	0.018388499	0.019056848	0.007984032	0.038054968	0.039512555	0.036635514	0.036248132	0.034941132	0.045132413	0.041778459	0.040400297	0.044804217	0.003383459	0.003383459	0.003330866	0.003420753	0.003363229	0.003397508	0.003374578	0.003403933	0.003115265	0.005910602	0.008496491	0.010909091	0.015601783	0.015250545	0.003317361	0.015134736
12139	1.573	186	1426							12144, 1427, 0.01, 1, 0.989: 12149, 1428, 0.011, 1, 0.979:	0.01061008	0.003386005	0.003373313	0.003242075	0.017051153	0.019056848	0.007651364	0.039816772	0.042836041	0.036261682	0.041479821	0.037979491	0.041029467	0.046761211	0.046330615	0.047816265	0.003383459	0.003383459	0.003330866	0.003420753	0.003363229	0.003397508	0.003374578	0.003403933	0.003115265	0.007388253	0.008496491	0.010909091	0.016344725	0.015613653	0.003317361	0.013658176
428	1.581	187	178								0.027661993	0.01241535	0.025862069	0.033861671	0.043798061	0.04005168	0.038922156	0.051092319	0.048005908	0.048971963	0.047458894	0.048993543	0.044759418	0.042928325	0.046330615	0.044427711	0.003383459	0.012406015	0.011843079	0.033447358	0.039237668	0.037372593	0.02999625	0.021558245	0.039460021	0.04765423	0.045437754	0.003272727	0.003343239	0.049745824	0.044600074	0.003322259
1227	1.581	187	252							1249, 254, 0.018, 1, 0.96:	0.030314513	0.006772009	0.01874063	0.021974063	0.041792043	0.040374677	0.029607452	0.054615927	0.053914328	0.049719626	0.049327354	0.048233954	0.046251399	0.048677654	0.044106746	0.050828313	0.005263158	0.003383459	0.003330866	0.020144432	0.025411061	0.021140053	0.019497563	0.012859304	0.036344756	0.0350942	0.036941263	0.033818182	0.044205052	0.046840959	0.033542204	0.044665928
2679	1.581	187	413								0.021220159	0.003386005	0.003373313	0.003242075	0.003009027	0.026485788	0.02162342	0.032417195	0.003323486	0.003364486	0.003363229	0.003418154	0.003356956	0.003449598	0.003335804	0.003388554	0.022556391	0.003383459	0.003330866	0.021664766	0.024289985	0.023782559	0.024746907	0.019288956	0.023537556	0.023642409	0.023272996	0.020363636	0.030460624	0.027233115	0.024327313	0.032853451
2689	1.581	187	414			ATH02p02706				2709, 416, 0.029, 1, 0.976:	0.049261084	0.012039127	0.034107946	0.044308357	0.065864259	0.066537468	0.051896208	0.097956307	0.101181684	0.100934579	0.097533632	0.104823395	0.081685938	0.096588731	0.099703484	0.105798193	0.015789474	0.017669173	0.014433753	0.033067275	0.060164425	0.043035108	0.037870266	0.026475038	0.05849775	0.065016624	0.061322497	0.068363636	0.081723626	0.084241104	0.060081091	0.080841639
5972	1.581	187	747								0.003410383	0.003386005	0.003373313	0.003242075	0.003009027	0.012273902	0.002994012	0.019027484	0.034342688	0.019065421	0.024663677	0.022028105	0.041775457	0.053660406	0.035211268	0.046310241	0.003383459	0.003383459	0.003330866	0.003420753	0.008221226	0.003397508	0.003374578	0.003403933	0.003115265	0.010712966	0.003324714	0.013090909	0.015601783	0.013435004	0.003317361	0.011443337
8693	1.581	187	969							8708, 970, 0.025, 1, 0.993: 8721, 971, 0.054, 0, 0.998: 8732, 972, 0.021, 1, 0.993:	0.085259568	0.003386005	0.035607196	0.025216138	0.10330993	0.107881137	0.047238856	0.132135307	0.114106352	0.114766355	0.111360239	0.127990885	0.077582991	0.086623227	0.078576723	0.091114458	0.003383459	0.003383459	0.003330866	0.007221589	0.021674141	0.013590034	0.003374578	0.004916793	0.083073728	0.060953085	0.079054304	0.087272727	0.153789004	0.15795207	0.050129008	0.146179402
9656	1.581	187	1057							9668, 1058, 0.01, 2, 0.987:	0.010231148	0.003386005	0.003748126	0.003242075	0.010364427	0.01001292	0.006320692	0.024312896	0.025110783	0.025046729	0.024663677	0.025446259	0.021260724	0.025297049	0.026686434	0.027861446	0.003383459	0.003383459	0.003330866	0.003420753	0.003363229	0.003397508	0.003374578	0.003403933	0.003115265	0.004802364	0.009974141	0.007272727	0.012258544	0.011619463	0.004423148	0.010335917
933	1.598	189	229			ATH02p00982, ATH02p01273					0.003410383	0.048532731	0.003373313	0.067363112	0.003009027	0.054263566	0.055555556	0.003171247	0.003323486	0.003364486	0.003363229	0.003418154	0.003356956	0.003449598	0.003335804	0.003388554	0.083458647	0.081578947	0.0784604	0.080197643	0.065396114	0.080785202	0.079115111	0.078290469	0.003115265	0.063538973	0.003324714	0.003272727	0.003343239	0.003267974	0.054920752	0.003322259
5823	1.606	190	736								0.003410383	0.003386005	0.003373313	0.003242075	0.003009027	0.014534884	0.008649368	0.026779422	0.025849335	0.019065421	0.019431988	0.025826054	0.026482656	0.027980069	0.020014826	0.03313253	0.003383459	0.003383459	0.003330866	0.003420753	0.003363229	0.003397508	0.003374578	0.003403933	0.003115265	0.008865903	0.012190617	0.010545455	0.015973254	0.018881627	0.003317361	0.015134736
6603	1.615	191	796							6625, 797, 0.021, 3, 0.995:	0.003410383	0.003386005	0.004872564	0.003242075	0.003009027	0.007751938	0.002994012	0.016560958	0.069054653	0.032149533	0.048206278	0.042157235	0.100708691	0.123802223	0.07227576	0.096009036	0.003383459	0.003383459	0.003330866	0.003420753	0.003363229	0.003397508	0.003374578	0.003403933	0.005884389	0.003324714	0.003324714	0.003272727	0.003343239	0.009440813	0.00589753	0.003322259
782	1.649	195	215								0.019325502	0.003386005	0.003373313	0.003242075	0.003009027	0.002906977	0.002994012	0.02572234	0.023264402	0.025046729	0.023168909	0.025446259	0.021260724	0.028746646	0.025203855	0.028237952	0.003383459	0.003383459	0.003330866	0.030406689	0.022421525	0.028690072	0.025496813	0.003403933	0.003115265	0.003324714	0.015515331	0.025818182	0.024517088	0.026143791	0.021009952	0.024732374
1237	1.666	197	253								0.024630542	0.020316027	0.024362819	0.029538905	0.026412571	0.028100775	0.027611444	0.033121917	0.028064993	0.02317757	0.026158445	0.025446259	0.023125699	0.025297049	0.023721275	0.022966867	0.031203008	0.032330827	0.031088083	0.032687191	0.02877429	0.033597584	0.031871016	0.031013616	0.028729664	0.028444773	0.025489472	0.027636364	0.031946508	0.029048656	0.028381865	0.034699151
1900	1.666	197	327			ATH02p01879, ATH02p02187					0.050776809	0.003386005	0.003373313	0.048991354	0.040789034	0.041666667	0.043579508	0.053558844	0.035081241	0.036635514	0.031016442	0.045575389	0.035061544	0.032196244	0.037064492	0.039533133	0.052255639	0.003383459	0.045521836	0.05359179	0.003363229	0.049452624	0.051368579	0.047276853	0.049498096	0.042482453	0.040265977	0.038909091	0.051263001	0.049745824	0.041651309	0.054632706
771	1.674	198	214			ATH01p04935, ATH01p05233, ATH02p00669, ATH02p00672, ATH02p00981, ATH02p00984					0.112921561	0.133182844	0.107196402	0.169668588	0.153126045	0.151808786	0.155355955	0.180761099	0.166912851	0.174953271	0.168908819	0.188758071	0.162998881	0.1717133	0.174203113	0.176581325	0.206390977	0.203383459	0.20984456	0.21740783	0.193572496	0.226500566	0.206599175	0.212934947	0.003115265	0.003324714	0.166605098	0.173090909	0.19205052	0.186637618	0.173239956	0.003322259
1259	1.674	198	255			ATH01p05468, ATH01p05674, ATH02p01272, ATH02p01275, ATH02p01566, ATH02p01569					0.120121258	0.143717081	0.116191904	0.175072046	0.160481444	0.002906977	0.163672655	0.003171247	0.162850812	0.171588785	0.165919283	0.186859096	0.150690041	0.157531621	0.170496664	0.173192771	0.206766917	0.209022556	0.214285714	0.219308248	0.195440957	0.226500566	0.202099738	0.212556732	0.003115265	0.184336904	0.169929812	0.174545455	0.192793462	0.189905592	0.175082934	0.208933186
374	1.682	199	170		Pyridoxine_CAS: 65-23-6;CAS: 58-56-0(Hydrochloride)	ATH02p00350, ATH02p00671					0.022356953	0.003386005	0.022113943	0.033861671	0.030424607	0.03003876	0.028942116	0.034178999	0.032865583	0.032523364	0.028400598	0.033801747	0.028347631	0.029896512	0.026315789	0.003388554	0.040977444	0.003383459	0.003330866	0.003420753	0.032137519	0.041147603	0.032995876	0.035930408	0.030460367	0.031400074	0.02659771	0.026545455	0.036775632	0.036673929	0.022115739	0.03986711
790	1.682	199	216			ATH01p04939, ATH01p05236					0.003410383	0.003386005	0.055097451	0.088256484	0.072550986	0.074612403	0.080505655	0.089499648	0.076809453	0.080373832	0.083333333	0.096088112	0.077955987	0.072824837	0.085989622	0.083960843	0.003383459	0.003383459	0.003330866	0.105283162	0.091554559	0.110230276	0.092988376	0.003403933	0.081343025	0.08274843	0.083487255	0.082181818	0.003343239	0.088961511	0.078879469	0.096714655
881	1.682	199	225			ATH02p00983, ATH02p01274					0.016672982	0.021444695	0.019490255	0.02629683	0.023403544	0.022286822	0.022621424	0.029245948	0.020679468	0.023551402	0.022795217	0.024686669	0.026482656	0.023763894	0.025203855	0.027108434	0.029699248	0.029323308	0.027387121	0.029266439	0.03064275	0.030200076	0.028121485	0.031770045	0.025268259	0.025120059	0.024381234	0.024	0.024888559	0.02432825	0.024327313	0.028792913
934	1.682	199	229			ATH02p00982, ATH02p01273					0.079575597	0.048532731	0.076461769	0.074207493	0.064192578	0.060400517	0.062208916	0.074348132	0.058714919	0.066542056	0.062406577	0.066464109	0.06079821	0.058643158	0.058932543	0.062123494	0.080827068	0.078571429	0.0784604	0.085518814	0.003363229	0.003397508	0.073865767	0.077155825	0.066805123	0.072404876	0.069080163	0.066545455	0.076894502	0.069716776	0.064135643	0.073458841
1267	1.682	199	256								0.022356953	0.003386005	0.023238381	0.030979827	0.029755934	0.032945736	0.029274784	0.036997886	0.040251108	0.03588785	0.030269058	0.042916825	0.041402462	0.037945573	0.030392884	0.044804217	0.039849624	0.003383459	0.003330866	0.044849867	0.034379671	0.038505096	0.038245219	0.038199697	0.034960194	0.036202438	0.036571851	0.039636364	0.037890045	0.039941903	0.033173609	0.043189369
1275	1.682	199	257			ATH01p05677					0.115574081	0.095936795	0.107571214	0.139409222	0.127382146	0.123062016	0.131736527	0.143410853	0.129246677	0.127850467	0.121076233	0.140144322	0.107049608	0.120352626	0.123424759	0.125	0.158646617	0.160902256	0.154700222	0.16495629	0.146860987	0.163457909	0.155605549	0.165279879	0.138110073	0.14444034	0.132619136	0.137818182	0.15230312	0.143427741	0.139697752	0.15319306
1406	1.682	199	277								0.003410383	0.027840482	0.028485757	0.021253602	0.034102307	0.043604651	0.002994012	0.003171247	0.095642541	0.060934579	0.079596413	0.092290163	0.074226035	0.090456113	0.065233506	0.09375	0.020300752	0.003383459	0.01665433	0.02622577	0.029521674	0.003397508	0.03112111	0.026475038	0.003115265	0.014407093	0.024011821	0.003272727	0.046805349	0.049019608	0.0339108	0.062015504
1284	1.699	201	258			ATH01p05467					0.003410383	0.02069225	0.021364318	0.03278098	0.029755934	0.025516796	0.026946108	0.03030303	0.02437223	0.025794393	0.022795217	0.028864413	0.027228646	0.004216175	0.02335063	0.023343373	0.003383459	0.035338346	0.03330866	0.035347777	0.030269058	0.036995092	0.003374578	0.03366112	0.029768086	0.029183598	0.031030661	0.026181818	0.02897474	0.029774873	0.029487652	0.032853451
1650	1.708	202	308			ATH01p05954, ATH01p06244, ATH02p01568, ATH02p01880	C10H18N3O6S1(2):L-Glutathione,C14H14N1O7(1):Lycoricidinol;Narciclasine,		glutathione (reduced from)(1),		0.04016673	0.050790068	0.047976012	0.051512968	0.041792043	0.04748062	0.03659348	0.039816772	0.066100443	0.003364486	0.062406577	0.044436005	0.003356956	0.003449598	0.003335804	0.05685241	0.031954887	0.003383459	0.003330866	0.003420753	0.003363229	0.003397508	0.003374578	0.02269289	0.033575632	0.036941263	0.028814185	0.003272727	0.03640416	0.037037037	0.030593439	0.043189369
1297	1.716	203	261								0.020083365	0.017682468	0.019865067	0.016210375	0.018054162	0.024224806	0.002994012	0.03030303	0.041728213	0.028037383	0.029147982	0.040258261	0.041029467	0.046761211	0.032987398	0.055722892	0.022556391	0.016165414	0.014433753	0.003420753	0.01793722	0.021140053	0.024371954	0.003403933	0.003115265	0.016992981	0.014776505	0.003272727	0.003343239	0.023602033	0.012900848	0.025470653
1360	1.759	208	270								0.016672982	0.009029345	0.015367316	0.012608069	0.014710799	0.020671835	0.013639388	0.016560958	0.003323486	0.003364486	0.003363229	0.003418154	0.016784782	0.017631276	0.003335804	0.003388554	0.034586466	0.046616541	0.043671355	0.050551121	0.055306428	0.055492639	0.043869516	0.046142209	0.020076151	0.026228297	0.022903583	0.020363636	0.015973254	0.015250545	0.023958717	0.012550757
1935	1.775	210	332			ATH01p00013, ATH01p06245, ATH02p01881, ATH02p02188				1941, 333, 0.026, 0, 0.971:	0.138688897	0.080887886	0.100824588	0.093659942	0.102306921	0.110465116	0.100465735	0.134601832	0.21971935	0.190654206	0.233557549	0.183061147	0.273405446	0.32694519	0.230170497	0.263177711	0.076315789	0.091353383	0.08142117	0.093120487	0.097907324	0.110230276	0.096362955	0.091527988	0.065766701	0.088659032	0.085703731	0.092	0.067607727	0.06681191	0.077036491	0.066814323
2680	1.775	210	413							2697, 415, 0.016, 2, 0.972: 2718, 417, 0.009, 5, 0.956:	0.003410383	0.016177577	0.003373313	0.022334294	0.003009027	0.022932817	0.002994012	0.003171247	0.091580502	0.040747664	0.068759342	0.071401443	0.087280865	0.098121886	0.067457376	0.107680723	0.003383459	0.003383459	0.003330866	0.003420753	0.003363229	0.003397508	0.003374578	0.003403933	0.003115265	0.003324714	0.003324714	0.003272727	0.024517088	0.024691358	0.003317361	0.034699151
406	1.801	213	174								0.009852217	0.016177577	0.003373313	0.021613833	0.015379472	0.017118863	0.016300732	0.024312896	0.079763663	0.064299065	0.076980568	0.077478162	0.07310705	0.080490609	0.077835434	0.086972892	0.015037594	0.003383459	0.009252406	0.014443177	0.00896861	0.003397508	0.008248969	0.0102118	0.048113534	0.044698929	0.025489472	0.003272727	0.054977712	0.058097313	0.037965352	0.065337763
1544	1.801	213	293							1570, 295, 0.02, 2, 0.991:	0.003410383	0.003386005	0.007496252	0.003242075	0.008692745	0.010658915	0.002994012	0.003171247	0.121861152	0.082242991	0.118834081	0.113178883	0.111898545	0.121119203	0.116382506	0.143825301	0.003383459	0.003383459	0.003330866	0.003420753	0.003363229	0.003397508	0.003374578	0.003403933	0.050536518	0.04063539	0.01256003	0.003272727	0.079123328	0.073710966	0.020641356	0.096345515
1476	1.818	215	286								0.003410383	0.003386005	0.003373313	0.003242075	0.003009027	0.002906977	0.002994012	0.003171247	0.049483013	0.027663551	0.039985052	0.034941132	0.038418501	0.048677654	0.034469978	0.05496988	0.003383459	0.003383459	0.003330866	0.003420753	0.003363229	0.003397508	0.003374578	0.003403933	0.013845621	0.003324714	0.003324714	0.003272727	0.019687964	0.021423384	0.003317361	0.027685493
2259	1.818	215	367			ATH02p02448					0.003410383	0.007900677	0.003373313	0.003242075	0.003009027	0.007428941	0.002994012	0.008104299	0.032865583	0.027663551	0.044469357	0.041397645	0.049608355	0.051360675	0.038176427	0.042921687	0.003383459	0.003383459	0.003330866	0.003420753	0.003363229	0.003397508	0.003374578	0.003403933	0.011422638	0.011082379	0.006649427	0.003272727	0.014858841	0.016339869	0.003317361	0.015873016
2629	1.818	215	408			ATH02p02709, ATH02p02945				2636, 409, 0.013, 0, 0.932:	0.003410383	0.003386005	0.003373313	0.003242075	0.003009027	0.002906977	0.002994012	0.003171247	0.148818316	0.075514019	0.137892377	0.118875807	0.126818351	0.140283634	0.114158636	0.169427711	0.003383459	0.003383459	0.003330866	0.003420753	0.003363229	0.003397508	0.003374578	0.003403933	0.038421599	0.027705948	0.006649427	0.003272727	0.065007429	0.058097313	0.014006635	0.099667774
3340	1.818	215	484			ATH02p03171, ATH02p03396	C15H22N3O15(1):Karakin,	Oxidized glutathione(2),			0.003410383	0.003386005	0.003373313	0.003242075	0.003009027	0.002906977	0.002994012	0.003171247	0.074593796	0.024299065	0.052690583	0.049373338	0.151063036	0.236489076	0.057079318	0.202560241	0.003383459	0.003383459	0.003330866	0.003420753	0.003363229	0.003397508	0.003374578	0.003403933	0.003115265	0.003324714	0.003324714	0.003272727	0.010401189	0.003267974	0.003317361	0.013289037
4484	1.818	215	613	Glutathione (oxidized form)_0	Glutathione (oxidized form)_CAS: 27025-41-8	ATH02p04203, ATH02p04412	C28H37O15(1):Durantoside III,				0.003410383	0.003386005	0.003373313	0.003242075	0.003009027	0.004521964	0.009314704	0.013742072	0.136262925	0.031401869	0.092675635	0.064565135	0.373741141	0.726331928	0.101186064	0.506024096	0.005639098	0.003383459	0.00592154	0.004941087	0.003736921	0.004907512	0.003374578	0.003403933	0.003115265	0.003324714	0.003324714	0.003272727	0.003343239	0.003267974	0.003317361	0.003322259
2738	1.826	216	419							2750, 421, 0.011, 0, 0.941:	0.004168246	0.003386005	0.003373313	0.003242075	0.004680709	0.002906977	0.002994012	0.003171247	0.033604136	0.021308411	0.029521674	0.025066464	0.034315554	0.041778459	0.030392884	0.036521084	0.003383459	0.003383459	0.003330866	0.003420753	0.003363229	0.003397508	0.003374578	0.003403933	0.003115265	0.011082379	0.003324714	0.003272727	0.01820208	0.017429194	0.003317361	0.020302695
9	1.835	217	101								0.033345964	0.041008277	0.031109445	0.036023055	0.03744567	0.039082687	0.042248836	0.045102185	0.131093058	0.108037383	0.128550075	0.133687809	0.131294293	0.139517056	0.126760563	0.157379518	0.026691729	0.029699248	0.011843079	0.014443177	0.004110613	0.009060023	0.004874391	0.004538578	0.080650744	0.073513114	0.049501293	0.023636364	0.106240713	0.098765432	0.068927387	0.104835733
192	1.835	217	136								0.017051914	0.003386005	0.011244378	0.009726225	0.003009027	0.00872093	0.010645376	0.003171247	0.029172821	0.02728972	0.032884903	0.02164831	0.031331593	0.03871215	0.034099333	0.026355422	0.014661654	0.003383459	0.011472983	0.003420753	0.003363229	0.07587769	0.022497188	0.023449319	0.003115265	0.003324714	0.003324714	0.003272727	0.02191679	0.019970951	0.018798378	0.019195275
339	1.835	217	165								0.02690413	0.013167795	0.024362819	0.015489914	0.019725844	0.023578811	0.012641384	0.02149401	0.060192024	0.048598131	0.054932735	0.04329662	0.070123088	0.076274435	0.065604151	0.053840361	0.027067669	0.032330827	0.0196151	0.015963512	0.026158445	0.137787844	0.035620547	0.04311649	0.020422291	0.021795345	0.028814185	0.023636364	0.033432392	0.035221496	0.034279396	0.03949797
465	1.835	217	182	Tyrosine_1		ATH01p04635, ATH01p04938		Tyr(2),			0.061386889	0.039503386	0.052098951	0.034582133	0.044132397	0.043927649	0.031270792	0.051444679	0.136262925	0.105420561	0.127428999	0.105582985	0.145095114	0.164430816	0.136397331	0.120481928	0.057142857	0.068421053	0.040340489	0.038768529	0.056801196	0.26387316	0.072740907	0.094553707	0.048113534	0.049501293	0.062061322	0.052	0.071693908	0.065722585	0.086619978	0.086009598
395	1.843	218	172			ATH02p00353, ATH02p00674					0.02955665	0.038374718	0.029610195	0.045028818	0.036442661	0.046834625	0.03825682	0.054968288	0.172451994	0.142429907	0.1745142	0.179263198	0.17232376	0.1717133	0.174573758	0.202560241	0.031578947	0.028571429	0.021465581	0.037628278	0.023916293	0.020762552	0.022872141	0.028366112	0.112149533	0.101588474	0.058367196	0.036	0.138187221	0.133986928	0.087725765	0.158361019
791	1.843	218	216			ATH01p04939, ATH01p05236, ATH02p00675, ATH02p00987				797, 217, 0.018, 1, 0.981: 804, 218, 0.087, 0, 0.991: 815, 219, 0.02, 0, 0.985: 824, 220, 0.014, 3, 0.977: 841, 221, 0.015, 3, 0.97:	0.003410383	0.077125658	0.059595202	0.086815562	0.074891341	0.088501292	0.077844311	0.10782241	0.301698671	0.266542056	0.311285501	0.2985188	0.289817232	0.298965121	0.28613788	0.329442771	0.066917293	0.054887218	0.044041451	0.072215887	0.053811659	0.047187618	0.045744282	0.05484115	0.199723088	0.186922793	0.107129664	0.073090909	0.244799406	0.241466957	0.155178769	0.27021041
1135	1.843	218	241			ATH01p05238, ATH02p00986, ATH02p01277	C17H21O1(1):Dehydrofalcarinone,	Anserine(1),			0.022356953	0.0165538	0.017616192	0.003242075	0.017051153	0.020994832	0.016300732	0.02149401	0.043574594	0.031028037	0.048953662	0.036460311	0.048862365	0.06937524	0.044106746	0.058358434	0.003383459	0.003383459	0.003330866	0.003420753	0.003363229	0.018875047	0.003374578	0.013237519	0.003115265	0.009974141	0.013298855	0.009454545	0.010401189	0.010530138	0.003317361	0.011812477
1517	1.843	218	290			ATH01p05958, ATH02p01570, ATH02p01882				1524, 291, 0.015, 0, 0.961:	0.015915119	0.003386005	0.003373313	0.015129683	0.003009027	0.015826873	0.002994012	0.019379845	0.113367799	0.077757009	0.102765321	0.096847702	0.0999627	0.105787658	0.095997035	0.112951807	0.003383459	0.003383459	0.003330866	0.003420753	0.003363229	0.003397508	0.003374578	0.003403933	0.053651783	0.051348356	0.01957887	0.003272727	0.080980684	0.068264343	0.0339108	0.090070137
1635	1.843	218	307			ATH01p05957, ATH01p06247, ATH02p01571, ATH02p01883	C15H15O7(2):Leucocyanidin, (+)-Gallocatechin;(+)-Gallocatechol,C18H11O5(1):3',4'-Methylenedioxyfurano[2'',3'':6,7]aurone, Neo,		L-pipecolic acid(1),pyro-glutamic acid(1),		0.027283062	0.022197141	0.031109445	0.003242075	0.03744567	0.042958656	0.032934132	0.067653277	0.336410635	0.109158879	0.233931241	0.218382074	0.551659828	0.791107704	0.255003706	0.706325301	0.003383459	0.003383459	0.003330866	0.003420753	0.025784753	0.003397508	0.003374578	0.003403933	0.022845275	0.003324714	0.003324714	0.024363636	0.042719168	0.050108932	0.019166974	0.049095607
526	1.86	220	190								0.003410383	0.003386005	0.006746627	0.007204611	0.006352391	0.007428941	0.006320692	0.005990134	0.025480059	0.020560748	0.026158445	0.02316749	0.023125699	0.025297049	0.024462565	0.027108434	0.003383459	0.003383459	0.003330866	0.003420753	0.003363229	0.003397508	0.003374578	0.003403933	0.016614746	0.015515331	0.008865903	0.005090909	0.023774146	0.021423384	0.012900848	0.024732374
167	1.902	225	132			ATH01p02461, ATH01p03875, ATH01p03878, ATH02p00032, ATH02p00354	C6H14N1O2(1):beta-Alaninebetaine, L-isoleucine, L-Leucine,	Ile(3),Leu(2),N-Acetylleucine(2),Hydroxyproline(2),cis-4-Hydroxyproline(2),Gly-Leu(2),Norleucine(2),	L-leucine(1),L-allo-isoleucine(1),	177, 133, 0.028, 0, 0.964:	0.157256537	0.131301731	0.144677661	0.123559078	0.126713474	0.125645995	0.125415835	0.142706131	0.265509601	0.255327103	0.265695067	0.217242689	0.310331966	0.32694519	0.309859155	0.266566265	0.157142857	0.146616541	0.131754256	0.129988597	0.134155456	0.264628162	0.172853393	0.182677761	0.104880582	0.148873291	0.169929812	0.138545455	0.164190193	0.176833696	0.185035017	0.170542636
99	1.911	226	121	[Tyramine-NH3]_0		ATH02p00031		Tyramine(1),p-Aminobenzoate(1),		103, 122, 0.01, 1, 0.983:	0.003410383	0.003386005	0.003373313	0.003242075	0.006686727	0.002906977	0.002994012	0.00845666	0.207163959	0.128224299	0.170029895	0.167109761	0.210369265	0.234189345	0.173091179	0.237951807	0.003383459	0.003383459	0.003330866	0.003420753	0.008594918	0.003397508	0.003374578	0.003403933	0.008653513	0.014407093	0.003324714	0.003272727	0.038261516	0.028685548	0.003317361	0.048726467
205	1.919	227	138	Tyramine_0	Tyramine_CAS: 51-67-2						0.003410383	0.003386005	0.003373313	0.003242075	0.003009027	0.002906977	0.002994012	0.003171247	0.056868538	0.034018692	0.047832586	0.048613749	0.059679224	0.070141817	0.047071905	0.069653614	0.003383459	0.003383459	0.003330866	0.003420753	0.003363229	0.003397508	0.003374578	0.003403933	0.003115265	0.003324714	0.003324714	0.003272727	0.003343239	0.014524328	0.003317361	0.003322259
1350	1.928	228	268	Adenosine_0	Adenosine_CAS: 58-61-7: Adenosine_CAS: 58-61-7	ATH01p05470, ATH01p05473, ATH01p05679, ATH02p01278, ATH02p01281, ATH02p01572	C9H18N1O8(2):Miserotoxin,C10H14N5O4(2):Adenosine,C13H18N1O3S1(1):U 68204,	Adenosine(1),			0.064797272	0.034988713	0.052098951	0.037103746	0.07856904	0.05878553	0.072521623	0.097956307	0.134416544	0.072523364	0.099402093	0.062286365	0.106676613	0.149099272	0.120830245	0.082454819	0.04924812	0.033082707	0.020725389	0.045610034	0.02877429	0.017742544	0.029246344	0.029500756	0.01938387	0.003324714	0.018840044	0.052727273	0.022659733	0.019607843	0.019166974	0.025470653
3547	1.928	228	509							3560, 511, 0.01, 1, 0.957:	0.003410383	0.003386005	0.003373313	0.003242075	0.003009027	0.015180879	0.012641384	0.003171247	0.055760709	0.039252336	0.04857997	0.036840106	0.069750093	0.076657723	0.052631579	0.070406627	0.003383459	0.003383459	0.003330866	0.003420753	0.003363229	0.003397508	0.003374578	0.003403933	0.003115265	0.012190617	0.015884743	0.013818182	0.018573551	0.003267974	0.003317361	0.003322259
1339	1.936	229	266								0.003410383	0.003386005	0.003373313	0.003242075	0.003009027	0.002906977	0.002994012	0.013742072	0.028803545	0.022056075	0.029147982	0.021268515	0.030958598	0.034112687	0.025203855	0.028990964	0.003383459	0.003383459	0.003330866	0.003420753	0.003363229	0.003397508	0.003374578	0.003403933	0.003115265	0.011082379	0.003324714	0.010545455	0.011144131	0.014887436	0.003317361	0.003322259
2811	1.936	229	428			ATH01p01042, ATH02p02711, ATH02p02947	C10H15N5O10P1S1(2):Adenosine 5'-phosphosulfate,				0.003410383	0.003386005	0.003373313	0.003242075	0.01370779	0.011627907	0.002994012	0.019027484	0.045790251	0.036635514	0.045590433	0.037979491	0.052592316	0.05825987	0.044848036	0.05496988	0.003383459	0.003383459	0.003330866	0.003420753	0.003363229	0.003397508	0.003374578	0.003403933	0.003115265	0.003324714	0.015884743	0.016	0.018945022	0.018881627	0.003317361	0.003322259
2780	1.953	231	425								0.018567639	0.003386005	0.011994003	0.003242075	0.015045135	0.013565891	0.002994012	0.019027484	0.038774003	0.022429907	0.031390135	0.025826054	0.038791496	0.045228057	0.034840623	0.038027108	0.003383459	0.003383459	0.003330866	0.003420753	0.003363229	0.003397508	0.003374578	0.003403933	0.003115265	0.012929442	0.003324714	0.016363636	0.017459138	0.017429194	0.012163656	0.003322259
301	1.962	232	160			ATH01p03877	C10H10N1O1(1):Indole-3-acetaldehyde, Echinopsine,				0.021220159	0.003386005	0.013868066	0.003242075	0.018722835	0.019379845	0.002994012	0.003171247	0.068685377	0.048598131	0.071748879	0.051272313	0.089891831	0.09697202	0.075240919	0.081701807	0.003383459	0.003383459	0.003330866	0.003420753	0.003363229	0.003397508	0.003374578	0.003403933	0.003115265	0.003324714	0.017362394	0.003272727	0.003343239	0.022149601	0.017323996	0.020671835
552	1.962	232	192			ATH01p04941	C7H14N1O1S2(1):Raphanusanin,C6H10N1O6(1):o-Oxalylhomoserine,				0.015157257	0.006019564	0.010869565	0.011167147	0.020060181	0.01873385	0.002994012	0.026427061	0.050221566	0.045233645	0.052316891	0.040638055	0.047370384	0.054426984	0.047813195	0.051204819	0.003383459	0.005263158	0.003330866	0.006841505	0.014200299	0.009437524	0.007874016	0.006051437	0.014537902	0.02105652	0.018470632	0.022545455	0.021173848	0.022149601	0.017323996	0.015503876
727	1.962	232	210	5-methylsulfinyl-n-pentylglucosinolate[fragement]_1							0.029935582	0.003386005	0.01874063	0.013688761	0.021731862	0.021963824	0.015968064	0.031007752	0.078655835	0.053831776	0.075112108	0.054310672	0.096978739	0.111920276	0.069681245	0.09186747	0.003383459	0.003383459	0.003330866	0.006841505	0.008594918	0.00792752	0.003374578	0.007186082	0.015922465	0.020317695	0.020317695	0.019636364	0.021545319	0.02432825	0.015112422	0.019933555
2310	1.962	232	372	5-methylsulfinyl-n-pentylglucosinolate[fragement]_1		ATH01p00015			2a-acetoxy-2'b-deacetyl austrospicatine(1),		0.020462296	0.003386005	0.015367316	0.003242075	0.016382481	0.013888889	0.002994012	0.020789288	0.071639586	0.045607477	0.05941704	0.046714774	0.098097725	0.119586048	0.064862861	0.082078313	0.003383459	0.003383459	0.003330866	0.003420753	0.003363229	0.003397508	0.003374578	0.003403933	0.0128072	0.014776505	0.003324714	0.015636364	0.014858841	0.016702977	0.003317361	0.014027316
3530	1.962	232	506								0.018567639	0.003386005	0.011244378	0.003242075	0.018054162	0.002906977	0.002994012	0.023960536	0.043205318	0.037757009	0.044469357	0.036460311	0.051846326	0.055193561	0.038547072	0.045933735	0.003383459	0.003383459	0.003330866	0.003420753	0.003363229	0.003397508	0.003374578	0.003403933	0.01315334	0.003324714	0.003324714	0.003272727	0.017459138	0.021423384	0.003317361	0.014765596
3541	1.962	232	508	5-methylsulfinyl-n-pentylglucosinolate_1		ATH01p01504, ATH01p01741, ATH01p01743, ATH02p03397, ATH02p03610	C10H16N5O13P2S1(1):3'-phosphoadenosine 5'-phosphosulfate;PAPS,	Loperamide(1),Albendazole(1),N6-Methyl-2'-deoxyadenosine(1),		3554, 510, 0.047, 0, 0.995:	0.042440318	0.0165538	0.028485757	0.042146974	0.066198596	0.061692506	0.04823686	0.089852008	0.21971935	0.156261682	0.196188341	0.161792632	0.229392018	0.258336527	0.197183099	0.228539157	0.003383459	0.014285714	0.003330866	0.026985937	0.038116592	0.032842582	0.02512186	0.021558245	0.060574593	0.060214259	0.070927226	0.065818182	0.077637444	0.083514887	0.060818282	0.072720561
168	1.978	234	132			ATH01p02461, ATH01p03878, ATH02p00032, ATH02p00035, ATH02p00354		Ile(3),Leu(2),N-Acetylleucine(2),Hydroxyproline(2),cis-4-Hydroxyproline(2),Gly-Leu(2),Norleucine(2),5-Aminolevulinate(1),		178, 133, 0.034, 1, 0.974:	0.137173172	0.147479308	0.113943028	0.132564841	0.121698429	0.118540052	0.110113107	0.131782946	0.322747415	0.282616822	0.313901345	0.263197873	0.361432301	0.391337677	0.366938473	0.321159639	0.15075188	0.183082707	0.146928201	0.12390726	0.15284006	0.3201208	0.202099738	0.233358548	0.1426099	0.161802734	0.203915774	0.185090909	0.207652303	0.212418301	0.241798747	0.232927279
1138	2.012	238	241			ATH01p05238	C17H21O1(1):Dehydrofalcarinone,	Anserine(1),			0.013641531	0.003386005	0.003373313	0.003242075	0.003009027	0.002906977	0.009647372	0.011980268	0.026957164	0.020186916	0.032884903	0.023927079	0.032450578	0.040628593	0.027057079	0.032379518	0.003383459	0.003383459	0.003330866	0.003420753	0.003363229	0.007172518	0.003374578	0.008320726	0.00623053	0.003324714	0.003324714	0.003272727	0.007800892	0.007262164	0.003317361	0.003322259
213	2.021	239	140		6-Hydroxynicotinate_CAS: 5006-66-6						0.003789314	0.003386005	0.004497751	0.003242075	0.028418589	0.031330749	0.02162342	0.029598309	0.0605613	0.028037383	0.050822123	0.039118876	0.052219321	0.053660406	0.030022239	0.052710843	0.003383459	0.003383459	0.003330866	0.003420753	0.038490284	0.005662514	0.004874391	0.02269289	0.028037383	0.034724788	0.005910602	0.031272727	0.053491828	0.047204067	0.026170291	0.035806571
938	2.097	248	229								0.013262599	0.003386005	0.003373313	0.012608069	0.01003009	0.009043928	0.002994012	0.01303735	0.025110783	0.018317757	0.029147982	0.018609951	0.028720627	0.035262553	0.0255745	0.02560241	0.003383459	0.003383459	0.008882309	0.011402509	0.003363229	0.003397508	0.008623922	0.007942511	0.003115265	0.003324714	0.004063539	0.003272727	0.005200594	0.003267974	0.003317361	0.003322259
443	2.114	250	180			ATH01p04945		Aniline(2)(1),Aniline(1),			0.052671466	0.039503386	0.039355322	0.039985591	0.043798061	0.036498708	0.032934132	0.041226216	0.094903988	0.074392523	0.111733931	0.074819597	0.120850429	0.145266386	0.091549296	0.101656627	0.041353383	0.036466165	0.033678756	0.034587609	0.034379671	0.036617592	0.030371204	0.031770045	0.028729664	0.042851866	0.039157739	0.044363636	0.036775632	0.029411765	0.035016587	0.030269472
2056	2.122	251	342			ATH01p00016, ATH01p06254, ATH02p02197, ATH02p02456					0.051155741	0.050413845	0.034482759	0.036383285	0.03744567	0.046511628	0.072854291	0.075052854	0.083825702	0.068785047	0.093423019	0.071401443	0.106303618	0.126485243	0.097479615	0.092243976	0.053759398	0.081954887	0.070318283	0.042189282	0.034379671	0.05209513	0.081739783	0.085476551	0.026652821	0.0350942	0.033247137	0.037454545	0.024145617	0.02432825	0.022484335	0.021779254
1289	2.139	253	259			ATH02p01280					0.028798787	0.022197141	0.029610195	0.027737752	0.024072217	0.025516796	0.026946108	0.025017618	0.021048744	0.020934579	0.019058296	0.003418154	0.003356956	0.021847451	0.003335804	0.025978916	0.028195489	0.028947368	0.032938564	0.026605853	0.023916293	0.031332578	0.028121485	0.003403933	0.003115265	0.003324714	0.003324714	0.003272727	0.003343239	0.003267974	0.003317361	0.003322259
376	2.148	254	170			ATH01p03880, ATH01p04639					0.027661993	0.044394281	0.03185907	0.030979827	0.025743898	0.036821705	0.045242848	0.045806906	0.029172821	0.030654206	0.022421525	0.014432207	0.01156285	0.027980069	0.040400297	0.027861446	0.05	0.052255639	0.056624722	0.036868111	0.026158445	0.041525104	0.057367829	0.058623298	0.003115265	0.003324714	0.003324714	0.003272727	0.003343239	0.003267974	0.003317361	0.003322259
59	2.156	255	112								0.15005684	0.196388262	0.154797601	0.125720461	0.114008693	0.149547804	0.195276114	0.183579986	0.132570162	0.133084112	0.107249626	0.082035701	0.080193957	0.115753162	0.161971831	0.125753012	0.170676692	0.192481203	0.193560326	0.131128848	0.101270553	0.146470366	0.198350206	0.208396369	0.017999308	0.016992981	0.014776505	0.003272727	0.011887073	0.014887436	0.0254331	0.019564415
226	2.156	255	142			ATH01p02463, ATH01p02466, ATH01p03879, ATH01p03882, ATH02p00036, ATH02p00358	C1H5N1O5P1(1):Carbamoyl phosphate,			229, 143, 0.161, 0, 0.873:	0.630162941	0.94469526	0.63005997	0.462896254	0.456703444	0.661821705	1.058549568	0.914376321	0.442762186	0.48	0.396860987	0.329661983	0.35770235	0.439248754	0.623054114	0.454819277	0.69962406	0.92406015	0.873797187	0.489927784	0.396487294	0.580596451	0.927634046	1.041225416	0.094496366	0.092353158	0.075360177	0.038181818	0.060921248	0.08496732	0.121267969	0.102990033
238	2.156	255	144								0.0723759	0.003386005	0.007496252	0.054034582	0.110330993	0.126937984	0.119760479	0.100775194	0.051698671	0.082990654	0.040358744	0.062286365	0.03618053	0.096205443	0.106375093	0.122740964	0.084586466	0.115037594	0.109918579	0.090459901	0.004110613	0.077010193	0.125609299	0.138048411	0.003115265	0.003324714	0.003324714	0.003272727	0.003343239	0.005083515	0.003317361	0.003322259
618	2.156	255	198			ATH02p00991				634, 200, 0.016, 0, 0.988:	0.023872679	0.033483822	0.025487256	0.036383285	0.035105316	0.036821705	0.045575516	0.046511628	0.04098966	0.040747664	0.033632287	0.023927079	0.025736665	0.03602913	0.050778354	0.044427711	0.053759398	0.055639098	0.058105107	0.043709616	0.036995516	0.053227633	0.058117735	0.056732224	0.003115265	0.003324714	0.003324714	0.003272727	0.003343239	0.005083515	0.005528935	0.003322259
1117	2.156	255	239								0.112921561	0.118886381	0.101574213	0.03926513	0.035439652	0.073643411	0.149700599	0.121564482	0.026218612	0.030654206	0.003363229	0.009874668	0.003356956	0.025297049	0.056708673	0.02936747	0.077819549	0.130827068	0.123242043	0.036868111	0.021300448	0.054737637	0.131233596	0.146369138	0.003115265	0.003324714	0.003324714	0.003272727	0.003343239	0.003267974	0.003317361	0.003322259
1127	2.156	255	240			ATH01p05241, ATH01p05474					0.094353922	0.15462754	0.08808096	0.056556196	0.045804079	0.087209302	0.176646707	0.144820296	0.042836041	0.043364486	0.027279522	0.003418154	0.009697874	0.034879264	0.081541883	0.034262048	0.107894737	0.173684211	0.157290896	0.052831623	0.034005979	0.076632692	0.165354331	0.186838124	0.003115265	0.003324714	0.003324714	0.003272727	0.003343239	0.003267974	0.003317361	0.003322259
1183	2.156	255	246							1194, 248, 0.036, 0, 0.987:	0.090564608	0.129044394	0.096701649	0.130763689	0.118689402	0.137919897	0.149367931	0.165609584	0.135524372	0.142429907	0.117339312	0.083175085	0.080939948	0.126485243	0.172349889	0.138554217	0.187218045	0.194360902	0.194670614	0.15963512	0.120328849	0.182710457	0.193475816	0.194780635	0.012461059	0.013298855	0.009974141	0.003272727	0.006686478	0.010530138	0.017692591	0.018087855
1994	2.156	255	337								0.050018947	0.043641836	0.0505997	0.029899135	0.026412571	0.042958656	0.073186959	0.058139535	0.022895126	0.025046729	0.017189836	0.003418154	0.003356956	0.020314297	0.038547072	0.022213855	0.04887218	0.069924812	0.074019245	0.033447358	0.019058296	0.037372593	0.070491189	0.076399395	0.003115265	0.003324714	0.003324714	0.003272727	0.003343239	0.003267974	0.003317361	0.003322259
2020	2.156	255	339			ATH01p00017, ATH01p06252, ATH02p01887, ATH02p02195				2036, 340, 0.037, 1, 0.973: 2047, 341, 0.164, 0, 0.997: 2066, 343, 0.043, 0, 0.991:	0.32436529	0.579759217	0.329835082	0.279178674	0.236375794	0.402777778	0.625748503	0.56448203	0.263293944	0.267663551	0.171898356	0.088112419	0.092502797	0.226140284	0.422535211	0.253012048	0.497744361	0.672180451	0.630643967	0.301406309	0.190209268	0.42015855	0.694413198	0.731089259	0.003115265	0.003324714	0.003324714	0.003272727	0.003343239	0.003267974	0.003317361	0.003322259
2331	2.156	255	375			ATH01p00285				2345, 377, 0.02, 1, 0.973:	0.052292535	0.062076749	0.050224888	0.039985591	0.033099298	0.045865633	0.064204923	0.056377731	0.033973412	0.032149533	0.024663677	0.003418154	0.016038791	0.02759678	0.040029652	0.032003012	0.052255639	0.068421053	0.063656551	0.037628278	0.03064275	0.046810117	0.06824147	0.073373676	0.003115265	0.003324714	0.003324714	0.003272727	0.003343239	0.003267974	0.003317361	0.003322259
2351	2.156	255	378			ATH01p00284					0.058734369	0.085402558	0.052473763	0.041066282	0.032764962	0.057816537	0.097804391	0.089147287	0.035819793	0.033271028	0.023916293	0.009874668	0.003356956	0.028746646	0.058561898	0.028614458	0.068421053	0.095488722	0.090303479	0.037628278	0.020926756	0.054360136	0.095613048	0.105521936	0.003115265	0.003324714	0.003324714	0.003272727	0.003343239	0.003267974	0.003317361	0.003322259
2444	2.156	255	385			ATH01p00287, ATH02p02454				2451, 386, 0.027, 0, 0.982: 2458, 387, 0.102, 0, 0.998: 2468, 389, 0.023, 0, 0.96:	0.184160667	0.329571106	0.204647676	0.201008646	0.168505517	0.270671835	0.415169661	0.381606765	0.180576071	0.185794393	0.12406577	0.063805545	0.069750093	0.16059793	0.274277242	0.169427711	0.343609023	0.451879699	0.427091044	0.215507412	0.134155456	0.287655719	0.46231721	0.474281392	0.003115265	0.003324714	0.003324714	0.003272727	0.003343239	0.003267974	0.003317361	0.003322259
2594	2.156	255	402			ATH01p00555, ATH01p00806				2610, 404, 0.029, 0, 0.986:	0.070481243	0.16440933	0.079085457	0.048991354	0.051822133	0.057170543	0.110445775	0.071176885	0.025110783	0.051962617	0.031390135	0.022028105	0.003356956	0.003449598	0.052260934	0.003388554	0.102255639	0.129699248	0.133604737	0.07145572	0.049327354	0.084937712	0.130108736	0.139939486	0.003115265	0.003324714	0.003324714	0.003272727	0.003343239	0.003267974	0.003317361	0.003322259
3294	2.156	255	480			ATH01p01277, ATH01p01506					0.032588102	0.066967645	0.034107946	0.023775216	0.019057172	0.04005168	0.081170991	0.063424947	0.021048744	0.019439252	0.013452915	0.003418154	0.003356956	0.003449598	0.035952557	0.018825301	0.04924812	0.073308271	0.069207994	0.026605853	0.003363229	0.035485089	0.081739783	0.094175492	0.003115265	0.003324714	0.003324714	0.003272727	0.004457652	0.003267974	0.003317361	0.003322259
123	2.164	256	125			ATH01p02464					0.069344449	0.10082769	0.073088456	0.051152738	0.046807088	0.064599483	0.104457751	0.089147287	0.055022157	0.054205607	0.040732436	0.028484618	0.029839612	0.054043695	0.075982209	0.050451807	0.084586466	0.102255639	0.100296077	0.062333713	0.044095665	0.070592676	0.11023622	0.1198941	0.003115265	0.003324714	0.003324714	0.003272727	0.003343239	0.003267974	0.007740509	0.003322259
331	2.164	256	164			ATH01p04640					0.049640015	0.065086531	0.051349325	0.034582133	0.029755934	0.0374677	0.057551564	0.050387597	0.029172821	0.029158879	0.027279522	0.02088872	0.018649758	0.02759678	0.034469978	0.026355422	0.042105263	0.054887218	0.05292376	0.032307108	0.032511211	0.040392601	0.05511811	0.060136157	0.003115265	0.003324714	0.003324714	0.003272727	0.003343239	0.003267974	0.003317361	0.003322259
1139	2.164	256	241							1149, 242, 0.048, 1, 0.965:	0.079575597	0.112114372	0.083583208	0.071325648	0.060849214	0.089147287	0.142381903	0.131078224	0.066469719	0.06728972	0.049701046	0.036460311	0.041402462	0.062476044	0.093031875	0.06626506	0.111278195	0.144360902	0.138786084	0.073736222	0.057174888	0.093997735	0.150356205	0.166414523	0.007961232	0.003324714	0.003324714	0.003272727	0.006315007	0.005809731	0.007003317	0.003322259
1418	2.164	256	278								0.018567639	0.027840482	0.02173913	0.020533141	0.02106319	0.026485788	0.031270792	0.030655391	0.019940916	0.020934579	0.014947683	0.013292822	0.003356956	0.018014565	0.0255745	0.019578313	0.033082707	0.039097744	0.035529238	0.022424933	0.014947683	0.030200076	0.040119985	0.038577912	0.003115265	0.003324714	0.003324714	0.003272727	0.003343239	0.003267974	0.003317361	0.003322259
1459	2.164	256	283			ATH01p05682					0.028419856	0.045899172	0.033733133	0.022334294	0.021731862	0.031330749	0.047571524	0.040169133	0.02437223	0.022803738	0.021300448	0.003418154	0.003356956	0.021464163	0.030022239	0.021084337	0.034586466	0.043609023	0.043671355	0.02622577	0.003363229	0.029822575	0.044244469	0.049924357	0.003115265	0.003324714	0.003324714	0.003272727	0.003343239	0.003267974	0.003317361	0.003322259
1470	2.164	256	285		Xanthosine_CAS: 5968-90-1;CAS: 146-80-5	ATH01p05963, ATH02p01576					0.03220917	0.044770504	0.034107946	0.038544669	0.032096289	0.042312661	0.046906188	0.053911205	0.036927622	0.039252336	0.032137519	0.022787695	0.026482656	0.036795707	0.046330615	0.037274096	0.05037594	0.057518797	0.056254626	0.039148613	0.02877429	0.046055115	0.059242595	0.060514372	0.003115265	0.003324714	0.003324714	0.003272727	0.003343239	0.003267974	0.003317361	0.005537099
1545	2.164	256	293								0.064039409	0.107975922	0.05922039	0.048991354	0.037780007	0.07881137	0.131403859	0.115574348	0.044682422	0.047102804	0.02877429	0.003418154	0.016411787	0.042161748	0.078947368	0.046310241	0.098496241	0.135714286	0.132124352	0.053211707	0.031016442	0.073990185	0.143982002	0.160363086	0.003115265	0.003324714	0.003324714	0.003272727	0.003343239	0.003267974	0.003317361	0.003322259
2318	2.164	256	373								0.058734369	0.041760722	0.063718141	0.036023055	0.029421598	0.042312661	0.054557552	0.04721635	0.028064993	0.027663551	0.023916293	0.018230156	0.021633719	0.025680337	0.032987398	0.02936747	0.042481203	0.04924812	0.047002221	0.030406689	0.027279522	0.038882597	0.052118485	0.051815431	0.003115265	0.003324714	0.003324714	0.003272727	0.003343239	0.003267974	0.003317361	0.003322259
2398	2.164	256	382			ATH02p02713, ATH02p02716				2412, 383, 0.081, 0, 0.995: 2430, 384, 0.029, 1, 0.978:	0.187192118	0.178705794	0.196401799	0.11815562	0.096957539	0.166989664	0.25249501	0.233262861	0.089364845	0.091962617	0.057922272	0.029244208	0.028720627	0.073974703	0.14306894	0.083584337	0.181203008	0.253759398	0.240562546	0.109464082	0.065396114	0.151000378	0.254593176	0.284795764	0.003115265	0.003324714	0.003324714	0.003272727	0.003343239	0.003267974	0.003317361	0.003322259
1485	2.173	257	287							1508, 289, 0.029, 2, 0.965:	0.053429329	0.045146727	0.052848576	0.047910663	0.045135406	0.049741602	0.057218896	0.062367865	0.045790251	0.048598131	0.041479821	0.029624003	0.029839612	0.046761211	0.053002224	0.042168675	0.063909774	0.065789474	0.065136936	0.053211707	0.043721973	0.058512646	0.06711661	0.071860817	0.003115265	0.003324714	0.003324714	0.003272727	0.003343239	0.006899056	0.01105787	0.003322259
1817	2.19	259	321			ATH01p06255		Daunorubicin(1),			0.03751421	0.036493604	0.027361319	0.03278098	0.042795052	0.041666667	0.039254824	0.058139535	0.015878877	0.003364486	0.016442451	0.012533232	0.016784782	0.021464163	0.019273536	0.019201807	0.026315789	0.026315789	0.024426351	0.025465602	0.023168909	0.026425066	0.02999625	0.029122542	0.003115265	0.003324714	0.003324714	0.003272727	0.003343239	0.003267974	0.003317361	0.003322259
1250	2.198	260	254								0.035998484	0.033483822	0.029235382	0.043227666	0.027749916	0.027777778	0.016300732	0.025017618	0.013293944	0.015700935	0.003363229	0.015571591	0.003356956	0.01379839	0.003335804	0.011295181	0.054511278	0.034962406	0.037379719	0.048650703	0.035874439	0.036617592	0.018372703	0.028744327	0.024922118	0.039896564	0.027705948	0.039636364	0.014115899	0.003267974	0.021747143	0.003322259
430	2.249	266	178			ATH01p04642	C11H16N1O1(1):Valerianine,	Xanthurenate(1),			0.006062903	0.003386005	0.003373313	0.003242075	0.008358409	0.007428941	0.00499002	0.003171247	0.041728213	0.046728972	0.032137519	0.039118876	0.034688549	0.042928325	0.040770941	0.02371988	0.003383459	0.003383459	0.003330866	0.003420753	0.003363229	0.003397508	0.003374578	0.003403933	0.005884389	0.005910602	0.003324714	0.003272727	0.004086181	0.006535948	0.003317361	0.003322259
3804	2.249	266	538			ATH01p01744, ATH01p01988, ATH02p03613, ATH02p03811	C30H20N1O9(1):(+)-Dynemicin A;BU 3420T;Dynemicin A,			3813, 539, 0.036, 0, 0.998:	0.003410383	0.005643341	0.003373313	0.003242075	0.003009027	0.002906977	0.002994012	0.003171247	0.405096012	0.242616822	0.264573991	0.134067603	0.320402835	0.569566884	0.57079318	0.911521084	0.003383459	0.003383459	0.003330866	0.003420753	0.003363229	0.003397508	0.003374578	0.003403933	0.037037037	0.057628371	0.051348356	0.016727273	0.066121842	0.094045025	0.169553999	0.233665559
1478	2.266	268	286			ATH01p05685, ATH02p01889	C17H20N1O3(1):Narwedine, Erysonine, Morphine, Piperine, Apohyosc,				0.020841228	0.003386005	0.003373313	0.003242075	0.011367436	0.002906977	0.002994012	0.003171247	0.050221566	0.034392523	0.040732436	0.037219901	0.055203282	0.086623227	0.075611564	0.080195783	0.02406015	0.026691729	0.003330866	0.003420753	0.003363229	0.02793507	0.003374578	0.03214826	0.0128072	0.003324714	0.015884743	0.016363636	0.018945022	0.021786492	0.026538887	0.021040975
247	2.283	270	146			ATH02p00037, ATH02p00040, ATH02p00359, ATH02p00362		4-Hydroxyquinoline(2),			0.054187192	0.003386005	0.052848576	0.003962536	0.08960214	0.066537468	0.066533599	0.097603946	0.170236337	0.181682243	0.173766816	0.163311812	0.154046997	0.229589881	0.137879911	0.13253012	0.006390977	0.071428571	0.004071058	0.074116306	0.090433483	0.070970177	0.058492688	0.005673222	0.095880928	0.067971925	0.104174363	0.092727273	0.110698366	0.141975309	0.109104313	0.105204873
2604	2.283	270	403			ATH02p02951					0.003410383	0.003386005	0.003373313	0.003242075	0.003009027	0.002906977	0.002994012	0.003171247	0.041728213	0.024672897	0.03961136	0.033042157	0.038791496	0.050594097	0.028910304	0.039156627	0.003383459	0.003383459	0.003330866	0.003420753	0.003363229	0.003397508	0.003374578	0.003403933	0.003115265	0.003324714	0.003324714	0.003272727	0.003343239	0.011982571	0.003317361	0.003322259
2933	2.291	271	441			ATH02p03177					0.003410383	0.003386005	0.003373313	0.003242075	0.003009027	0.002906977	0.002994012	0.003171247	0.037296898	0.023551402	0.033632287	0.028864413	0.038418501	0.050977386	0.032246108	0.039156627	0.003383459	0.003383459	0.003330866	0.003420753	0.003363229	0.003397508	0.003374578	0.003403933	0.008307373	0.003324714	0.003324714	0.003272727	0.003343239	0.003267974	0.003317361	0.003322259
3822	2.3	272	540								0.003410383	0.003386005	0.003373313	0.003242075	0.003009027	0.002906977	0.002994012	0.003171247	0.0683161	0.041869159	0.048953662	0.02088872	0.057814248	0.098888463	0.101556709	0.165662651	0.003383459	0.003383459	0.003330866	0.003420753	0.003363229	0.003397508	0.003374578	0.003403933	0.003115265	0.017731806	0.010343554	0.003272727	0.003343239	0.017066086	0.033173609	0.03839055
1195	2.308	273	248			ATH01p05245, ATH01p05478, ATH02p00993, ATH02p01284				1210, 250, 0.016, 1, 0.989:	0.003410383	0.003386005	0.008245877	0.003242075	0.029755934	0.02002584	0.022621424	0.031712474	0.046528804	0.066915888	0.048953662	0.072161033	0.050727341	0.067075508	0.034099333	0.048569277	0.003383459	0.003383459	0.003330866	0.012922843	0.020926756	0.003397508	0.008623922	0.008698941	0.037037037	0.024381234	0.038788327	0.034545455	0.042347697	0.055555556	0.051603391	0.03912883
5055	2.317	274	667			ATH02p04608					0.003410383	0.003386005	0.003373313	0.003242075	0.003009027	0.002906977	0.002994012	0.003171247	0.028434269	0.019813084	0.023916293	0.026205849	0.043640433	0.070525105	0.02260934	0.044051205	0.003383459	0.003383459	0.003330866	0.003420753	0.003363229	0.003397508	0.003374578	0.003403933	0.003115265	0.003324714	0.003324714	0.003272727	0.003343239	0.003267974	0.003317361	0.003322259
252	2.325	275	147								0.003410383	0.003386005	0.003373313	0.003242075	0.003009027	0.002906977	0.007318696	0.014799154	0.05760709	0.050093458	0.057922272	0.055070262	0.064528161	0.065542353	0.050037064	0.042921687	0.003383459	0.013157895	0.003330866	0.00418092	0.003363229	0.003397508	0.003374578	0.004160363	0.018345448	0.011082379	0.003324714	0.016363636	0.015973254	0.020697168	0.005160339	0.020671835
407	2.325	275	174			ATH02p00681					0.003410383	0.003386005	0.003373313	0.003242075	0.011701772	0.002906977	0.005655356	0.013389711	0.043205318	0.037009346	0.035127055	0.045955184	0.051846326	0.068225374	0.033358043	0.049322289	0.003383459	0.003383459	0.003330866	0.003420753	0.003363229	0.003397508	0.003374578	0.003403933	0.003115265	0.003324714	0.007757665	0.003272727	0.007800892	0.019970951	0.011426465	0.003322259
876	2.325	275	224	6-methylsulfinyl-n-hexylglucosinolate[fragement]_1							0.003410383	0.003386005	0.003373313	0.003242075	0.008024072	0.009366925	0.002994012	0.009866103	0.037666174	0.022056075	0.029147982	0.025826054	0.050354345	0.056726715	0.037435137	0.056099398	0.003383459	0.003383459	0.00592154	0.003420753	0.003363229	0.003397508	0.003374578	0.003403933	0.003115265	0.003324714	0.003324714	0.003272727	0.003343239	0.003267974	0.003317361	0.003322259
3669	2.325	275	522	6-methylsulfinyl-n-hexylglucosinolate_1		ATH01p01508, ATH01p01746, ATH02p03614, ATH02p03812				3683, 524, 0.016, 0, 0.986:	0.003410383	0.003386005	0.003373313	0.003242075	0.014710799	0.020671835	0.008982036	0.027836505	0.096011817	0.05682243	0.076606876	0.059248006	0.118985453	0.139133768	0.090066716	0.131777108	0.003383459	0.003383459	0.003330866	0.003420753	0.003363229	0.003397508	0.003374578	0.003403933	0.003115265	0.003324714	0.003324714	0.003272727	0.003343239	0.003267974	0.003317361	0.013658176
444	2.334	276	180								0.014399394	0.015048909	0.012368816	0.014769452	0.020728853	0.015503876	0.017964072	0.021141649	0.036558346	0.036635514	0.035127055	0.032662362	0.03618053	0.045611345	0.025945145	0.033885542	0.052631579	0.047368421	0.052183568	0.060433295	0.047832586	0.047187618	0.051743532	0.051815431	0.019037729	0.019948282	0.023272996	0.023636364	0.026002972	0.027233115	0.022484335	0.024732374
671	2.334	276	206								0.00795756	0.003386005	0.004122939	0.003242075	0.007021063	0.011627907	0.00499002	0.015151515	0.036558346	0.021308411	0.02690583	0.029624003	0.036553525	0.045228057	0.032616753	0.043298193	0.003383459	0.003383459	0.003330866	0.003420753	0.003363229	0.003397508	0.003374578	0.003403933	0.003115265	0.003324714	0.00554119	0.003272727	0.007429421	0.006899056	0.003317361	0.007751938
894	2.334	276	226			ATH01p05244, ATH01p05477, ATH02p00994, ATH02p01285	C10H12N1O5(2):4-Amino-4-deoxychorismic acid,			908, 227, 0.036, 0, 0.991:	0.11254263	0.159518435	0.126686657	0.117435159	0.126379137	0.109819121	0.111111111	0.102184637	0.168759232	0.102056075	0.158071749	0.103304216	0.201044386	0.203909544	0.133432172	0.176581325	0.376315789	0.361654135	0.365284974	0.411250475	0.306427504	0.347678369	0.372703412	0.383131619	0.098650052	0.135574437	0.12338382	0.141090909	0.111441308	0.083514887	0.10504976	0.105204873
2912	2.334	276	439			ATH01p00808, ATH02p02950, ATH02p03176	C22H15O10(1):NSC 670123;Polyozellin,C18H19N2O7S2(1):Epicorazine C,				0.003410383	0.003386005	0.003373313	0.003242075	0.003009027	0.002906977	0.002994012	0.00880902	0.089734121	0.054953271	0.083333333	0.065324725	0.101454681	0.119586048	0.073387695	0.091490964	0.003383459	0.003383459	0.003330866	0.003420753	0.003363229	0.003397508	0.003374578	0.003403933	0.017653167	0.018101219	0.018840044	0.022181818	0.017830609	0.023602033	0.014743826	0.017349575
704	2.342	277	209								0.021599091	0.029721595	0.022113943	0.023775216	0.025075226	0.021963824	0.021290752	0.01726568	0.034342688	0.020934579	0.025411061	0.021268515	0.039537486	0.037562284	0.025203855	0.03313253	0.096240602	0.086090226	0.088452998	0.104142911	0.069880419	0.089467724	0.096362955	0.091906203	0.018691589	0.029922423	0.022903583	0.028	0.022659733	0.014524328	0.016586804	0.020671835
728	2.35	278	210			ATH01p04947					0.029177719	0.020316027	0.023613193	0.021613833	0.035105316	0.026162791	0.021956088	0.029598309	0.114106352	0.063925234	0.101270553	0.074439803	0.130175308	0.1245688	0.09562639	0.115210843	0.080075188	0.078195489	0.0784604	0.095020905	0.065396114	0.063420159	0.085864267	0.091527988	0.049844237	0.062061322	0.060214259	0.064	0.058320951	0.039941903	0.053446369	0.047249908
1818	2.35	278	321			ATH01p06255		Daunorubicin(1),			0.031451307	0.043265613	0.030734633	0.031340058	0.030424607	0.034883721	0.02328676	0.02572234	0.028064993	0.022056075	0.029521674	0.02316749	0.02461768	0.030663089	0.030763529	0.022213855	0.036842105	0.033082707	0.032568468	0.034967693	0.026532138	0.029067573	0.025871766	0.03290469	0.003115265	0.003324714	0.003324714	0.003272727	0.003343239	0.003267974	0.003317361	0.003322259
1618	2.359	279	305			ATH01p05966	C10H17N4O7(1):Vicine,C16H17O6(1):beta-Cotonefuran, 6-Methoxy-alpha-pyrufuran, 3,4,4,				0.030314513	0.031978932	0.03035982	0.030259366	0.020728853	0.026162791	0.021290752	0.028188865	0.023264402	0.015700935	0.020179372	0.003418154	0.020887728	0.025297049	0.021497405	0.019578313	0.037218045	0.028947368	0.028127313	0.023945268	0.020926756	0.025670064	0.024371954	0.025340393	0.003115265	0.003324714	0.003324714	0.003272727	0.003343239	0.003267974	0.003317361	0.003322259
2171	2.393	283	355			ATH01p00021, ATH01p00288					0.014020462	0.023702032	0.003373313	0.024135447	0.019057172	0.021963824	0.016300732	0.019379845	0.003323486	0.003364486	0.003363229	0.003418154	0.013800821	0.016864699	0.003335804	0.010542169	0.028195489	0.027443609	0.029607698	0.026605853	0.023168909	0.02793507	0.023247094	0.023449319	0.003115265	0.003324714	0.003324714	0.003272727	0.003343239	0.003267974	0.003317361	0.003322259
97	2.486	294	120			ATH01p02470, ATH02p00041		Phe(2),Bestatin(2),N-Acetylphenylalanine(2),allo-threonine(1),4-Amino-3-hydroxybutyrate(1),Homoserine(1),Thr(1),a-Methylserine(1),		100, 121, 0.041, 0, 0.984:	0.137931034	0.107975922	0.118815592	0.120317003	0.132062855	0.142118863	0.144710579	0.165609584	0.352289513	0.318504673	0.338938714	0.272312951	0.377471093	0.371789958	0.383617494	0.287274096	0.138345865	0.15	0.115099926	0.135689852	0.151345291	0.334843337	0.199475066	0.202723147	0.160609207	0.210565201	0.164019209	0.168727273	0.197251114	0.168845316	0.183192038	0.213362865
350	2.486	294	166	Phenylalanine_1		ATH01p03885, ATH01p04646, ATH02p00363, ATH02p00684, ATH02p00687	C9H12N1O2(1):L-Phenylalanine,	Phe(4),N-Acetylphenylalanine(4),Bestatin(1),		354, 167, 0.084, 0, 0.984:	0.230011368	0.199774266	0.210644678	0.20389049	0.220996322	0.235788114	0.236194278	0.276250881	0.485228951	0.465420561	0.480568012	0.40220281	0.514733308	0.518589498	0.542253521	0.421310241	0.22593985	0.251879699	0.193190229	0.215507412	0.245515695	0.476406191	0.295463067	0.329046899	0.260297681	0.33099372	0.26228297	0.278545455	0.316864785	0.272694263	0.289716181	0.331118494
604	2.494	295	196								0.028798787	0.003386005	0.022863568	0.003242075	0.025075226	0.029069767	0.018629408	0.026779422	0.003323486	0.003364486	0.003363229	0.003418154	0.003356956	0.003449598	0.003335804	0.009036145	0.031203008	0.028947368	0.028127313	0.026605853	0.034753363	0.024537561	0.025871766	0.027987897	0.003115265	0.003324714	0.003324714	0.003272727	0.003343239	0.003267974	0.003317361	0.003322259
609	2.494	295	197		1,3-Dimethylurate_CAS: 944-73-0	ATH02p00996					0.003410383	0.003386005	0.003373313	0.003242075	0.006352391	0.006136951	0.005322688	0.003171247	0.025110783	0.028037383	0.023542601	0.028484618	0.010070869	0.009582215	0.021497405	0.016566265	0.006390977	0.003383459	0.003330866	0.003420753	0.003363229	0.003397508	0.003374578	0.007564297	0.101073036	0.090875508	0.09678611	0.107272727	0.092124814	0.102033406	0.092886104	0.102620893
1128	2.494	295	240			ATH01p05247, ATH01p05480, ATH02p00997, ATH02p01288				1140, 241, 0.062, 0, 0.986: 1150, 242, 0.017, 0, 0.954:	0.503220917	0.311136193	0.454272864	0.374279539	0.461384152	0.495478036	0.400532269	0.472868217	0.081240768	0.066168224	0.092301943	0.049373338	0.097351734	0.09697202	0.091549296	0.084713855	0.529323308	0.50037594	0.482235381	0.508931965	0.547832586	0.491128728	0.507311586	0.471633888	0.032883351	0.055042482	0.042851866	0.044	0.043833581	0.034858388	0.038333948	0.035068291
3347	2.494	295	485			ATH02p03400		Buformin(1),Oleandomycin(1),			0.010989011	0.003386005	0.003373313	0.003242075	0.007021063	0.002906977	0.002994012	0.003171247	0.053545052	0.03364486	0.05568012	0.028484618	0.072734054	0.062092756	0.052631579	0.03125	0.003383459	0.003383459	0.003330866	0.003420753	0.003363229	0.003397508	0.003374578	0.003403933	0.003115265	0.003324714	0.003324714	0.003272727	0.003343239	0.003267974	0.003317361	0.003322259
2282	2.503	296	369								0.003410383	0.003762227	0.003373313	0.003242075	0.003009027	0.002906977	0.002994012	0.003171247	0.050590842	0.024672897	0.042227205	0.025066464	0.051846326	0.072824837	0.042994811	0.053087349	0.003383459	0.003383459	0.003330866	0.003420753	0.003363229	0.003397508	0.003374578	0.003403933	0.011422638	0.009604728	0.01256003	0.008727273	0.015230312	0.017066086	0.012163656	0.015503876
2445	2.503	296	385			ATH02p02460, ATH02p02719				2452, 386, 0.031, 0, 0.995: 2459, 387, 0.013, 0, 0.923:	0.003410383	0.003386005	0.003373313	0.003242075	0.003009027	0.01130491	0.002994012	0.003171247	0.345273264	0.234018692	0.304185351	0.25522218	0.352480418	0.405519356	0.297257228	0.373870482	0.003759398	0.003759398	0.003330866	0.003420753	0.003363229	0.003397508	0.003374578	0.003403933	0.156801661	0.140007388	0.164019209	0.118181818	0.194279346	0.177923021	0.161444895	0.186415652
3626	2.503	296	518			ATH02p03399				3636, 519, 0.029, 0, 0.996: 3646, 520, 0.015, 0, 0.993:	0.003410383	0.003386005	0.003373313	0.003242075	0.003009027	0.002906977	0.002994012	0.003171247	0.098227474	0.070280374	0.090059791	0.081276111	0.089145841	0.095822154	0.083395107	0.09375	0.003383459	0.003383459	0.003330866	0.003420753	0.003363229	0.003397508	0.003374578	0.003403933	0.059536172	0.050978943	0.060953085	0.046545455	0.073922734	0.064633261	0.063398452	0.070505722
3660	2.503	296	521			ATH02p03617, ATH02p03814				3670, 522, 0.028, 0, 0.991: 3677, 523, 0.058, 0, 0.999: 3692, 525, 0.018, 0, 0.987:	0.003410383	0.003386005	0.003373313	0.003242075	0.003009027	0.002906977	0.002994012	0.003171247	0.266986706	0.20635514	0.252242152	0.225977972	0.269675494	0.29359908	0.244996294	0.294427711	0.003383459	0.003383459	0.003330866	0.003420753	0.003363229	0.007550019	0.003374578	0.003403933	0.150224991	0.133727373	0.161063908	0.121454545	0.1846211	0.168119099	0.173239956	0.181247693
248	2.511	297	146			ATH01p03887, ATH02p00040, ATH02p00362		4-Hydroxyquinoline(2),			0.003410383	0.003386005	0.003373313	0.003962536	0.003343363	0.004521964	0.00665336	0.003875969	0.177621861	0.136074766	0.006726457	0.130269654	0.150690041	0.176312764	0.147887324	0.00376506	0.006390977	0.004887218	0.004071058	0.006461422	0.006726457	0.006417516	0.005249344	0.005673222	0.100034614	0.106760251	0.121536757	0.089818182	0.113298663	0.11546841	0.119424991	0.11554079
870	2.511	297	223			ATH02p00995, ATH02p01286	C11H11O5(1):o-Succinylbenzoic acid;OSB, Leptodactylone, Sphagn,C8H15O5S1(1):2-(3'-Methylthio)propylmalic acid,			877, 224, 0.011, 0, 0.9:	0.003410383	0.003386005	0.003373313	0.003242075	0.003009027	0.002906977	0.002994012	0.003171247	0.205686854	0.139439252	0.188340807	0.150398785	0.207758299	0.243388271	0.174944403	0.225150602	0.003383459	0.003383459	0.003330866	0.003420753	0.003363229	0.003397508	0.003374578	0.003403933	0.094842506	0.081640192	0.093091984	0.071636364	0.110698366	0.104575163	0.096203465	0.108527132
2272	2.511	297	368			ATH02p02199, ATH02p02458					0.003410383	0.003386005	0.003373313	0.003242075	0.003009027	0.002906977	0.002994012	0.003171247	0.032865583	0.023551402	0.02690583	0.023927079	0.032077583	0.037178996	0.026686434	0.033885542	0.003383459	0.003383459	0.003330866	0.003420753	0.003363229	0.003397508	0.003374578	0.003403933	0.014884043	0.013298855	0.017362394	0.010909091	0.01820208	0.017066086	0.016218209	0.003322259
3778	2.511	297	535			ATH02p03618, ATH02p03815				3794, 537, 0.018, 1, 0.945:	0.003410383	0.003386005	0.003373313	0.003242075	0.003009027	0.006782946	0.002994012	0.003171247	0.048005908	0.04411215	0.046337818	0.042916825	0.044759418	0.045611345	0.043736101	0.049698795	0.003383459	0.003383459	0.003330866	0.003420753	0.003363229	0.003397508	0.003374578	0.003403933	0.031152648	0.034724788	0.035833025	0.033818182	0.036775632	0.036673929	0.036122374	0.03691399
1340	2.57	304	266								0.003410383	0.003386005	0.003373313	0.003242075	0.003009027	0.002906977	0.002994012	0.003171247	0.045420975	0.031401869	0.046337818	0.034561337	0.045878404	0.054810272	0.039288362	0.053840361	0.003383459	0.003383459	0.003330866	0.003420753	0.003363229	0.003397508	0.003374578	0.003403933	0.023537556	0.024011821	0.023272996	0.028363636	0.019316493	0.031953522	0.020641356	0.026208933
2845	2.57	304	433			ATH01p00812, ATH02p03179, ATH02p03181				2866, 435, 0.023, 0, 0.986:	0.003410383	0.009029345	0.003373313	0.003242075	0.023069208	0.011627907	0.01164338	0.015151515	0.09379616	0.079252336	0.097533632	0.08355488	0.095486759	0.112303565	0.088213491	0.105798193	0.003383459	0.010902256	0.003330866	0.003420753	0.016068759	0.003397508	0.003374578	0.0102118	0.044998269	0.04063539	0.048393055	0.054909091	0.045690936	0.057734205	0.037965352	0.047249908
310	2.587	306	161								0.003410383	0.003386005	0.003373313	0.003242075	0.003009027	0.002906977	0.002994012	0.003171247	0.042836041	0.025046729	0.045590433	0.027725028	0.077582991	0.070908394	0.083024463	0.063629518	0.003383459	0.003383459	0.003330866	0.003420753	0.003363229	0.003397508	0.003374578	0.003403933	0.003115265	0.01256003	0.009235316	0.003272727	0.013372957	0.013435004	0.003317361	0.014765596
584	2.587	306	194			ATH02p00998					0.009094354	0.009405568	0.01011994	0.010446686	0.007021063	0.009366925	0.006986028	0.014446794	0.026587888	0.018691589	0.028026906	0.025066464	0.045132413	0.037945573	0.045589325	0.036521084	0.006766917	0.006766917	0.007031828	0.008741923	0.008221226	0.006417516	0.007874016	0.006429652	0.0128072	0.014776505	0.013298855	0.013818182	0.016716196	0.014887436	0.013638039	0.015503876
2431	2.587	306	384			ATH01p00291, ATH01p00561					0.100037893	0.091045899	0.094452774	0.084654179	0.077900368	0.089793282	0.072188955	0.089147287	0.147710487	0.105046729	0.136397608	0.093049753	0.161879896	0.218474511	0.158265382	0.134036145	0.088721805	0.09924812	0.086972613	0.068795135	0.070627803	0.085315213	0.073490814	0.083207262	0.030114226	0.044329516	0.041004802	0.046181818	0.032317979	0.031953522	0.027644674	0.031746032
432	2.596	307	178			ATH01p04951, ATH02p00686					0.008715423	0.008653123	0.010494753	0.007564841	0.009027081	0.002906977	0.002994012	0.014446794	0.078286558	0.04635514	0.089312407	0.056969237	0.150690041	0.119586048	0.140474426	0.120858434	0.003383459	0.004887218	0.003330866	0.003420753	0.003363229	0.003397508	0.003374578	0.003403933	0.020076151	0.023642409	0.021795345	0.020363636	0.027117385	0.022512709	0.018798378	0.026578073
825	2.638	312	220	Pantothenate_0	trans-Zeatin_CAS: 1637-39-4: Sodium D-pantothenate_CAS: 867-81-2;CAS: 79-83-4: D-Pantothenic acid hemicalcium salt_CAS: 137-08-6;CAS: 79-83-4	ATH01p05252, ATH02p00999, ATH02p01290		Pantothenate(2),		843, 221, 0.016, 1, 0.984:	0.077302008	0.051542513	0.059970015	0.046829971	0.066867268	0.065245478	0.052894212	0.079281184	0.226735598	0.169345794	0.207399103	0.179263198	0.249533756	0.279417401	0.212008895	0.240210843	0.058270677	0.052631579	0.048112509	0.052831623	0.058669656	0.057380143	0.056617923	0.05332829	0.064035999	0.076837828	0.072774289	0.074181818	0.087295691	0.076615832	0.072981939	0.073827981
2846	2.663	315	433			ATH01p00812, ATH02p03181					0.023114816	0.011662904	0.017616192	0.003242075	0.026746907	0.029392765	0.020292748	0.038407329	0.08493353	0.045607477	0.058295964	0.069882264	0.087280865	0.106170947	0.050778354	0.103162651	0.003383459	0.003383459	0.003330866	0.003420753	0.003363229	0.003397508	0.003374578	0.003403933	0.015922465	0.017362394	0.015515331	0.003272727	0.026002972	0.025780683	0.003317361	0.030269472
292	2.697	319	158								0.003410383	0.003386005	0.003373313	0.003242075	0.003009027	0.002906977	0.002994012	0.003171247	0.025110783	0.019813084	0.027653214	0.02164831	0.032450578	0.030663089	0.02409192	0.022213855	0.003383459	0.003383459	0.003330866	0.003420753	0.003363229	0.003397508	0.003374578	0.003403933	0.003115265	0.003324714	0.003324714	0.003272727	0.012630015	0.009077705	0.003317361	0.003322259
673	2.697	319	206			ATH01p05250	C10H8N1O4(1):6-Hydroxykynurenic acid,	Xanthurenate(1),			0.052671466	0.04552295	0.047976012	0.042507205	0.03477098	0.037790698	0.03992016	0.039464412	0.003323486	0.014953271	0.015321375	0.012913027	0.003356956	0.012648524	0.003335804	0.010542169	0.048120301	0.042481203	0.040340489	0.043709616	0.034005979	0.038505096	0.034870641	0.036308623	0.015922465	0.026228297	0.022903583	0.028	0.015230312	0.017066086	0.020641356	0.016242156
3212	2.706	320	471			ATH01p01048, ATH02p03182, ATH02p03402	C23H19O11(1):3,5,7-Tris(acetyloxy)-2-[4-(acetyloxy)-3-hydroxyph,C24H27N2O4S2(1):Melithiazol F;Melithiazole F,				0.003410383	0.003386005	0.003373313	0.003242075	0.027749916	0.002906977	0.002994012	0.010570825	0.049113737	0.025046729	0.021674141	0.044436005	0.07459903	0.181295516	0.018902891	0.115963855	0.003383459	0.003383459	0.003330866	0.012162676	0.003363229	0.003397508	0.003374578	0.003403933	0.026306681	0.016992981	0.018101219	0.023636364	0.023774146	0.029048656	0.017692591	0.026947213
8230	2.773	328	935								0.003410383	0.003386005	0.003373313	0.003242075	0.003009027	0.002906977	0.002994012	0.003171247	0.04985229	0.018317757	0.032884903	0.023547284	0.06229019	0.08585665	0.045589325	0.072289157	0.003383459	0.003383459	0.003330866	0.003420753	0.003363229	0.003397508	0.003374578	0.003403933	0.003115265	0.003324714	0.003324714	0.003272727	0.003343239	0.003267974	0.003317361	0.003322259
9240	2.773	328	1015							9260, 1017, 0.021, 0, 0.998:	0.003410383	0.003386005	0.003373313	0.003242075	0.003009027	0.004521964	0.002994012	0.00880902	0.107090103	0.032897196	0.058669656	0.053171288	0.138754196	0.189344576	0.087101557	0.148343373	0.003383459	0.003383459	0.003330866	0.003420753	0.003363229	0.003397508	0.003374578	0.003403933	0.003115265	0.003324714	0.003324714	0.003272727	0.003343239	0.003267974	0.003317361	0.003322259
7308	2.782	329	850							7331, 852, 0.011, 0, 0.996:	0.003410383	0.003386005	0.003373313	0.003242075	0.003009027	0.002906977	0.002994012	0.003171247	0.04689808	0.026915888	0.041479821	0.028484618	0.051100336	0.054426984	0.04670126	0.047063253	0.003383459	0.003383459	0.003330866	0.003420753	0.003363229	0.003397508	0.003374578	0.003403933	0.003115265	0.003324714	0.003324714	0.003272727	0.003343239	0.003267974	0.003317361	0.003322259
7787	2.782	329	896			ATH02p05413				7800, 897, 0.009, 0, 0.993: 7811, 898, 0.012, 0, 0.996:	0.003410383	0.003386005	0.003373313	0.003242075	0.003009027	0.002906977	0.002994012	0.008104299	0.069793205	0.041495327	0.059043348	0.052031903	0.066393137	0.090072825	0.058561898	0.068524096	0.003383459	0.003383459	0.003330866	0.003420753	0.003363229	0.003397508	0.003374578	0.003403933	0.003115265	0.003324714	0.003324714	0.003272727	0.003343239	0.003267974	0.003317361	0.003322259
1561	2.79	330	294			ATH02p01586, ATH02p01897				1579, 296, 0.028, 0, 0.984:	0.028419856	0.003386005	0.016491754	0.020172911	0.033099298	0.043281654	0.026946108	0.051444679	0.1211226	0.093457944	0.105007474	0.10824155	0.127564342	0.137983902	0.110822832	0.13064759	0.003383459	0.003383459	0.003330866	0.003420753	0.017563528	0.003397508	0.003374578	0.009455371	0.01973001	0.015515331	0.003324714	0.003272727	0.027860327	0.026870007	0.016218209	0.029900332
2262	2.79	330	367			ATH02p02464				2273, 368, 0.009, 1, 0.98:	0.012125805	0.003386005	0.003373313	0.003242075	0.009361418	0.010335917	0.002994012	0.010923185	0.063146233	0.030654206	0.042600897	0.037219901	0.07459903	0.101571483	0.047813195	0.080195783	0.003383459	0.003383459	0.003330866	0.003420753	0.003363229	0.003397508	0.003374578	0.003403933	0.003115265	0.003324714	0.003324714	0.003272727	0.003343239	0.003267974	0.003317361	0.003322259
5687	2.79	330	723			ATH02p04806, ATH02p05000				5707, 725, 0.013, 2, 0.995:	0.009473285	0.003386005	0.003373313	0.003242075	0.011701772	0.016472868	0.002994012	0.0260747	0.071639586	0.053084112	0.063527653	0.060007596	0.068631108	0.060176313	0.076352854	0.067771084	0.003383459	0.003383459	0.003330866	0.003420753	0.003363229	0.003397508	0.003374578	0.003403933	0.003115265	0.003324714	0.003324714	0.003272727	0.003343239	0.003267974	0.003317361	0.003322259
515	2.799	331	188			ATH02p00368, ATH02p00689				518, 189, 0.018, 0, 0.986:	0.087533156	0.003386005	0.043853073	0.032420749	0.067870277	0.082687339	0.05156354	0.105355884	0.286927622	0.188037383	0.228325859	0.216862894	0.333457665	0.389037946	0.273906597	0.352409639	0.003383459	0.003759398	0.003330866	0.003420753	0.023168909	0.003397508	0.003374578	0.003403933	0.023883697	0.003324714	0.003694126	0.003272727	0.046062407	0.051198257	0.003317361	0.055740126
554	2.799	331	192			ATH01p04650, ATH01p04954, ATH02p00690, ATH02p01002				568, 193, 0.021, 0, 0.992: 585, 194, 0.011, 1, 0.991:	0.071996969	0.023702032	0.047601199	0.037463977	0.117352056	0.06879845	0.057551564	0.093375617	0.302067947	0.344672897	0.274663677	0.328522598	0.264453562	0.324262169	0.271682728	0.21686747	0.028195489	0.031954887	0.024426351	0.051311288	0.060911809	0.03208758	0.035620547	0.029878971	0.070958809	0.04913188	0.036571851	0.041818182	0.059435364	0.073347858	0.043494287	0.050941307
826	2.799	331	220		cis-Zeatin_CAS: 32771-64-5	ATH01p05252, ATH02p01293				844, 221, 0.01, 0, 0.977:	0.055702918	0.01241535	0.032983508	0.03314121	0.062855232	0.071705426	0.049567532	0.097603946	0.153988183	0.136448598	0.148355755	0.1492594	0.161879896	0.167880414	0.159747961	0.170180723	0.007894737	0.010902256	0.003330866	0.01368301	0.034005979	0.016987542	0.017247844	0.013237519	0.030114226	0.024750646	0.020687107	0.023272727	0.052377415	0.054103123	0.028013269	0.057585825
1102	2.799	331	238	7-methylsulfinyl-n-heptylglucosinolate[fragement]_1		ATH02p01000, ATH02p01292				1119, 239, 0.024, 0, 0.992: 1129, 240, 0.019, 0, 0.986:	0.097385373	0.013920241	0.046101949	0.035662824	0.07221665	0.077842377	0.052561544	0.113460183	0.398818316	0.225794393	0.303064275	0.279149259	0.466616934	0.585281717	0.370274277	0.484563253	0.008646617	0.003383459	0.003330866	0.012162676	0.025037369	0.014722537	0.017247844	0.011346445	0.03253721	0.02105652	0.019948282	0.018545455	0.050148588	0.048293391	0.026170291	0.051679587
2572	2.799	331	400	7-methylsulfinyl-n-heptylglucosinolate[fragement]_1		ATH01p00563, ATH01p00566, ATH01p00815, ATH02p02722, ATH02p02959	C20H22N3O6(4):Antibiotic 2088A;Pelagiomicin A,	Cloquintocet-mexyl(1),Ketamine(1),		2595, 402, 0.019, 1, 0.989:	0.081849185	0.011286682	0.039730135	0.027737752	0.062520896	0.069767442	0.03659348	0.102536998	0.418020679	0.197757009	0.284753363	0.271933156	0.495337561	0.628593331	0.367309118	0.499246988	0.003383459	0.003383459	0.003330866	0.003420753	0.018310912	0.003397508	0.003374578	0.003403933	0.025614399	0.015884743	0.014776505	0.016727273	0.040118871	0.041031227	0.017323996	0.03986711
3044	2.799	331	453							3048, 454, 0.01, 0, 0.934:	0.04016673	0.003386005	0.019490255	0.017651297	0.028418589	0.032299742	0.02162342	0.04721635	0.093426883	0.070654206	0.081091181	0.080516521	0.095486759	0.097355309	0.088954781	0.094879518	0.003383459	0.003383459	0.003330866	0.003420753	0.003363229	0.003397508	0.003374578	0.003403933	0.017653167	0.011821204	0.010343554	0.003272727	0.021173848	0.02432825	0.012163656	0.023255814
3067	2.799	331	456			ATH02p03183				3091, 458, 0.018, 1, 0.988:	0.018946571	0.003386005	0.003373313	0.003242075	0.029421598	0.033591731	0.01829674	0.04298802	0.113367799	0.083738318	0.099775785	0.093809343	0.124207385	0.129551552	0.117123795	0.125376506	0.003383459	0.003383459	0.003330866	0.003420753	0.012331839	0.003397508	0.003374578	0.003403933	0.017307027	0.008865903	0.003324714	0.003272727	0.022659733	0.024691358	0.003317361	0.022517534
3771	2.799	331	534							3779, 535, 0.013, 3, 0.977:	0.046229632	0.003386005	0.027361319	0.021613833	0.04112337	0.049418605	0.030605456	0.058491896	0.135893648	0.096074766	0.118086697	0.116217243	0.142857143	0.153698735	0.139362491	0.14871988	0.003383459	0.003383459	0.003330866	0.003420753	0.015321375	0.003397508	0.003374578	0.003403933	0.021114573	0.01403768	0.012190617	0.003272727	0.026374443	0.026143791	0.003317361	0.029900332
3785	2.799	331	536	7-methylsulfinyl-n-heptylglucosinolate_1		ATH01p01747, ATH01p01991, ATH02p03619, ATH02p03621, ATH02p03816, ATH02p03819		Simeconazole(1),Triadimefon(1),		3795, 537, 0.042, 1, 0.997: 3805, 538, 0.097, 0, 0.998: 3815, 539, 0.025, 1, 0.993: 3823, 540, 0.026, 3, 0.992:	0.09928003	0.023325809	0.057721139	0.072766571	0.132731528	0.154715762	0.100465735	0.212121212	0.486706056	0.37046729	0.435724963	0.44853779	0.512495338	0.538137217	0.489621942	0.536521084	0.015037594	0.003383459	0.003330866	0.027366021	0.061285501	0.033597584	0.034495688	0.025718608	0.067151263	0.051348356	0.044329516	0.036363636	0.114041605	0.115105301	0.055657943	0.104097453
377	2.807	332	170								0.008715423	0.003386005	0.004122939	0.003242075	0.005683718	0.007428941	0.005322688	0.010923185	0.046528804	0.022429907	0.032137519	0.027345234	0.053711302	0.076274435	0.041512231	0.058358434	0.003383459	0.003383459	0.003330866	0.003420753	0.003363229	0.003397508	0.003374578	0.003403933	0.003115265	0.003324714	0.003324714	0.003272727	0.005200594	0.005446623	0.003317361	0.003322259
2585	2.849	337	401								0.003410383	0.003386005	0.003373313	0.003242075	0.014042126	0.013242894	0.002994012	0.019027484	0.098966027	0.040747664	0.068011958	0.06190657	0.116374487	0.154465312	0.084136397	0.125753012	0.003383459	0.003383459	0.009622502	0.003420753	0.003363229	0.003397508	0.003374578	0.003403933	0.003115265	0.003324714	0.003324714	0.003272727	0.003343239	0.003267974	0.003317361	0.003322259
3102	2.849	337	459			ATH02p02960, ATH02p03184					0.003410383	0.003386005	0.003373313	0.003242075	0.003009027	0.002906977	0.002994012	0.009866103	0.044682422	0.02728972	0.037369208	0.022028105	0.041029467	0.054810272	0.050778354	0.040286145	0.003383459	0.003383459	0.003330866	0.003420753	0.003363229	0.003397508	0.003374578	0.003403933	0.003115265	0.003324714	0.003324714	0.003272727	0.003343239	0.003267974	0.003317361	0.003322259
185	2.858	338	135								0.034103827	0.045146727	0.034107946	0.041426513	0.02741558	0.02745478	0.026280772	0.032417195	0.032496307	0.024299065	0.031390135	0.02164831	0.029839612	0.041778459	0.031134173	0.028237952	0.061654135	0.057894737	0.057364915	0.041049031	0.029521674	0.038505096	0.029621297	0.036686838	0.003115265	0.003324714	0.003324714	0.003272727	0.00371471	0.003267974	0.003317361	0.003322259
538	2.858	338	191								0.025388405	0.043265613	0.029610195	0.03962536	0.028418589	0.033268734	0.027944112	0.035588443	0.020310192	0.021682243	0.026532138	0.024306874	0.022379709	0.029896512	0.025945145	0.02371988	0.068796992	0.061654135	0.071058475	0.049030787	0.034379671	0.049830125	0.041244844	0.047655068	0.003115265	0.003324714	0.003324714	0.003272727	0.003343239	0.003267974	0.003317361	0.003322259
1736	2.858	338	314			ATH01p05976					0.031451307	0.036493604	0.032233883	0.030979827	0.025409562	0.025193798	0.020625416	0.028541226	0.024741507	0.022429907	0.02877429	0.023547284	0.029839612	0.03871215	0.031504818	0.02560241	0.052255639	0.05037594	0.039970392	0.03572786	0.003363229	0.029822575	0.025871766	0.03366112	0.003115265	0.003324714	0.003324714	0.003272727	0.003343239	0.003267974	0.003317361	0.003322259
1796	2.858	338	319			ATH01p06262					0.09662751	0.112490594	0.094077961	0.099783862	0.083918422	0.082041344	0.075848303	0.092318534	0.079394387	0.071401869	0.087817638	0.071021648	0.08765386	0.114603296	0.09414381	0.085090361	0.142857143	0.131954887	0.132124352	0.110224249	0.082585949	0.101170253	0.093738283	0.103630862	0.003115265	0.003324714	0.010712966	0.003272727	0.003343239	0.003267974	0.003317361	0.003322259
1958	2.858	338	335			ATH01p00027, ATH01p06263	C17H19O7(2):Byakangelicin, Mesquitol-4beta-ol 3,8-dimethyl eth,C20H17N1O4(2):Fagaridine,				0.06441834	0.081264108	0.064842579	0.061959654	0.074891341	0.072028424	0.057551564	0.067300916	0.075701625	0.071775701	0.090807175	0.072161033	0.084296904	0.09965504	0.088584136	0.078689759	0.093609023	0.092105263	0.089563286	0.076016724	0.065022422	0.070592676	0.066741657	0.078668684	0.003115265	0.011821204	0.009974141	0.003272727	0.003343239	0.003267974	0.003317361	0.003322259
2115	2.858	338	350								0.04281925	0.041760722	0.051349325	0.04610951	0.032764962	0.035529716	0.02827678	0.035940803	0.020310192	0.003364486	0.003363229	0.018989746	0.026482656	0.027980069	0.026315789	0.018072289	0.081578947	0.077443609	0.074759437	0.052451539	0.031016442	0.044922612	0.039370079	0.048789713	0.003115265	0.003324714	0.003324714	0.003272727	0.003343239	0.003267974	0.003317361	0.003322259
2138	2.858	338	353			ATH02p02205				2173, 355, 0.022, 1, 0.931:	0.048503221	0.100451467	0.058845577	0.079610951	0.058174524	0.059754522	0.053892216	0.067653277	0.044682422	0.040747664	0.043721973	0.038359286	0.041402462	0.054426984	0.045589325	0.041415663	0.171428571	0.151879699	0.158771281	0.104903079	0.071748879	0.096262741	0.079490064	0.102874433	0.003115265	0.003324714	0.003324714	0.003272727	0.003343239	0.003267974	0.003317361	0.003322259
4046	2.866	339	570			ATH01p02228					0.003410383	0.003386005	0.003373313	0.003242075	0.003009027	0.002906977	0.002994012	0.003171247	0.031757755	0.033271028	0.022795217	0.026965439	0.022006714	0.039095439	0.041141586	0.057228916	0.003383459	0.003383459	0.003330866	0.003420753	0.003363229	0.003397508	0.003374578	0.003403933	0.003115265	0.003324714	0.003324714	0.003272727	0.003343239	0.03231663	0.044600074	0.041343669
2125	2.909	344	351			ATH01p00028, ATH02p02466		Octopine(1),			0.003410383	0.003386005	0.003373313	0.003242075	0.003009027	0.013242894	0.002994012	0.003171247	0.04985229	0.039252336	0.045216741	0.044815799	0.057441253	0.067842085	0.039659007	0.047439759	0.003383459	0.003383459	0.003330866	0.003420753	0.003363229	0.003397508	0.003374578	0.003403933	0.003115265	0.003324714	0.003324714	0.003272727	0.003343239	0.003267974	0.003317361	0.003322259
293	2.917	345	158								0.018188708	0.024078254	0.018365817	0.021974063	0.02373788	0.023578811	0.025948104	0.027484144	0.050590842	0.045233645	0.051195815	0.048613749	0.055203282	0.057876581	0.04818384	0.05496988	0.02518797	0.022932331	0.022945966	0.026985937	0.025411061	0.023782559	0.026246719	0.025340393	0.003115265	0.003324714	0.013668267	0.015272727	0.01448737	0.013435004	0.003317361	0.014396456
762	2.917	345	213								0.021220159	0.003386005	0.017241379	0.0129683	0.003009027	0.013888889	0.012641384	0.017618041	0.034342688	0.026542056	0.029895366	0.033801747	0.037299515	0.042545036	0.030392884	0.035391566	0.011278195	0.009398496	0.009252406	0.009882174	0.01083707	0.010947527	0.003374578	0.01172466	0.003115265	0.003324714	0.003324714	0.003272727	0.003343239	0.003267974	0.003317361	0.003322259
1177	2.917	345	245								0.021220159	0.009405568	0.019115442	0.018731988	0.017719826	0.018087855	0.017631404	0.020789288	0.036558346	0.030280374	0.034379671	0.033421952	0.037299515	0.044844768	0.034099333	0.039533133	0.017669173	0.015037594	0.015173945	0.015203345	0.014573991	0.003397508	0.017622797	0.016263238	0.003115265	0.003324714	0.003324714	0.003272727	0.003343239	0.010893246	0.003317361	0.003322259
1189	2.917	345	247			ATH01p05253, ATH01p05485, ATH02p01003, ATH02p01294	C15H19O3(1):2Z-8-Epixanthatin, Achillin, Ambrosin, Aromaticin,,			1202, 249, 0.031, 0, 0.968:	0.054187192	0.05944319	0.048350825	0.05943804	0.055834169	0.066860465	0.060545576	0.070472163	0.138478582	0.127102804	0.142750374	0.138245348	0.164863857	0.180528938	0.146775389	0.157003012	0.058646617	0.056766917	0.055514434	0.065754466	0.063153961	0.063042658	0.064866892	0.071104387	0.029075805	0.0350942	0.032877724	0.032	0.03640416	0.033769063	0.034279396	0.032853451
1471	2.917	345	285								0.028419856	0.016177577	0.025862069	0.003242075	0.020394517	0.024224806	0.019627412	0.025369979	0.035450517	0.035140187	0.036248132	0.036460311	0.041029467	0.041011882	0.034469978	0.03878012	0.021428571	0.019172932	0.017394523	0.020144432	0.018310912	0.019630049	0.020247469	0.019667171	0.003115265	0.014407093	0.012929442	0.013090909	0.003343239	0.011256354	0.003317361	0.011443337
1479	2.917	345	286								0.032588102	0.023702032	0.031109445	0.029178674	0.032096289	0.033268734	0.02994012	0.031712474	0.056499261	0.055700935	0.066143498	0.058868211	0.065274151	0.072441548	0.056338028	0.059111446	0.026691729	0.02443609	0.026276832	0.028126188	0.028026906	0.026425066	0.028871391	0.026853253	0.003115265	0.003324714	0.014776505	0.017090909	0.013744428	0.003267974	0.003317361	0.016242156
1496	2.917	345	288			ATH01p05693, ATH01p05973, ATH02p01589, ATH02p01900				1509, 289, 0.009, 1, 0.928: 1518, 290, 0.041, 0, 0.979:	0.061007958	0.079759217	0.056596702	0.075288184	0.073219659	0.080749354	0.069860279	0.084214235	0.155096012	0.146915888	0.159566517	0.154196734	0.168593808	0.184745113	0.151593773	0.165286145	0.081203008	0.072556391	0.069948187	0.07981756	0.074364723	0.078142695	0.075740532	0.084341906	0.035652475	0.043221278	0.046545992	0.041818182	0.040118871	0.044662309	0.042757095	0.042820229
2826	2.917	345	430								0.016294051	0.003386005	0.003373313	0.011887608	0.010698763	0.002906977	0.002994012	0.015151515	0.042466765	0.035514019	0.044095665	0.035320927	0.053338307	0.062092756	0.035211268	0.046310241	0.003383459	0.010902256	0.009622502	0.011022425	0.003363229	0.003397508	0.012373453	0.010590015	0.003115265	0.003324714	0.003324714	0.003272727	0.003343239	0.003267974	0.003317361	0.003322259
2856	2.917	345	434							2867, 435, 0.017, 0, 0.975:	0.030314513	0.014672686	0.026236882	0.015850144	0.019725844	0.020671835	0.016966068	0.025369979	0.067208272	0.051962617	0.068011958	0.06418534	0.077209996	0.102338061	0.063009637	0.071912651	0.003383459	0.003383459	0.015173945	0.003420753	0.016816143	0.003397508	0.016122985	0.015506808	0.003115265	0.003324714	0.003324714	0.003272727	0.003343239	0.003267974	0.003317361	0.003322259
2893	2.917	345	437			ATH01p00817				2903, 438, 0.015, 1, 0.988: 2913, 439, 0.034, 0, 0.994: 2922, 440, 0.009, 1, 0.986:	0.045850701	0.040632054	0.043103448	0.030619597	0.040120361	0.049418605	0.035928144	0.055320648	0.210487445	0.16	0.212630792	0.190657045	0.271167475	0.360674588	0.19273536	0.251129518	0.030451128	0.028947368	0.028867506	0.03154694	0.030269058	0.030955077	0.02999625	0.036308623	0.003115265	0.003324714	0.003324714	0.003272727	0.003343239	0.003267974	0.003317361	0.003322259
1584	2.976	352	298	5'-Deoxy-5'-Methylthioadenosine_0	5'-Deoxy-5'-Methylthioadenosine_CAS: 2457-80-9	ATH01p05695, ATH01p05975					0.003410383	0.003386005	0.003373313	0.003242075	0.003009027	0.002906977	0.002994012	0.003171247	0.029542097	0.021682243	0.029147982	0.026205849	0.042894442	0.04982752	0.037805782	0.055346386	0.003383459	0.003383459	0.003330866	0.003420753	0.003363229	0.003397508	0.003374578	0.003403933	0.003115265	0.003324714	0.003324714	0.003272727	0.003343239	0.003267974	0.003317361	0.013289037
3348	3.01	356	485			ATH01p01289, ATH01p01514, ATH02p03187, ATH02p03407	C21H25O13(2):Diospyrin,			3353, 486, 0.056, 1, 0.997: 3360, 487, 0.047, 0, 0.993:	0.051913604	0.012791573	0.038605697	0.003242075	0.243062521	0.064599483	0.083832335	0.119450317	0.473781388	0.337196262	0.265321375	0.472844664	0.602014174	1.225373706	0.241289844	0.782756024	0.038345865	0.02593985	0.040340489	0.090459901	0.075859492	0.021895055	0.026621672	0.034795764	0.255451713	0.201329885	0.168821574	0.244	0.235884101	0.254175744	0.174345743	0.210409745
3615	3.027	358	517			ATH01p01751					0.019325502	0.003386005	0.016491754	0.003242075	0.026746907	0.025193798	0.025282768	0.027484144	0.030649926	0.019813084	0.025784753	0.022028105	0.032450578	0.036795707	0.028910304	0.038403614	0.003383459	0.003383459	0.003330866	0.020904599	0.026532138	0.021895055	0.029246344	0.012859304	0.003115265	0.003324714	0.003324714	0.003272727	0.003343239	0.003267974	0.003317361	0.003322259
2508	3.035	359	395			ATH01p00297, ATH01p00568					0.082228117	0.019187359	0.077211394	0.054394813	0.080240722	0.077842377	0.078176979	0.085623679	0.079763663	0.048971963	0.074364723	0.057349032	0.079074972	0.083556918	0.083024463	0.079066265	0.028571429	0.031578947	0.029607698	0.066514633	0.085949178	0.070215176	0.086989126	0.040847201	0.003115265	0.00554119	0.003324714	0.003272727	0.013372957	0.012708787	0.003317361	0.003322259
6284	3.035	359	773								0.003410383	0.003386005	0.003373313	0.003242075	0.003009027	0.010658915	0.00998004	0.012684989	0.067946824	0.026915888	0.069133034	0.022028105	0.089518836	0.121119203	0.071905115	0.088855422	0.003383459	0.003383459	0.003330866	0.003420753	0.003363229	0.003397508	0.003374578	0.003403933	0.003115265	0.003324714	0.003324714	0.003272727	0.003343239	0.003267974	0.003317361	0.003322259
2544	3.044	360	398			ATH02p02467, ATH02p02725				2573, 400, 0.016, 0, 0.962:	0.02955665	0.014296464	0.027361319	0.035662824	0.045135406	0.043927649	0.045908184	0.048273432	0.055760709	0.041869159	0.054185351	0.052411698	0.062663185	0.059793024	0.064862861	0.062123494	0.018796992	0.021804511	0.022205774	0.049030787	0.05941704	0.04794262	0.066366704	0.030257186	0.003115265	0.003324714	0.003324714	0.003272727	0.011887073	0.003267974	0.003317361	0.003322259
3253	3.044	360	476								0.089806745	0.018811136	0.075337331	0.050792507	0.07856904	0.083333333	0.079174983	0.087737844	0.069793205	0.041121495	0.06838565	0.049753133	0.080939948	0.080107321	0.076723499	0.078689759	0.027067669	0.02406015	0.02553664	0.058532877	0.082585949	0.062665157	0.082864642	0.03366112	0.003115265	0.003324714	0.007388253	0.003272727	0.015230312	0.003267974	0.003317361	0.003322259
3275	3.044	360	478	4-methylthio-n-butylglucosinolate_1		ATH01p01287, ATH01p01290, ATH01p01515, ATH02p03188, ATH02p03406				3284, 479, 0.084, 1, 0.996: 3295, 480, 0.224, 0, 0.998: 3307, 481, 0.054, 3, 0.994: 3318, 482, 0.061, 1, 0.995: 3332, 483, 0.016, 0, 0.968: 3342, 484, 0.015, 0, 0.953:	0.363016294	0.200902935	0.365817091	0.408501441	0.537947175	0.529715762	0.537258816	0.548273432	0.603397341	0.428785047	0.579596413	0.486137486	0.653487505	0.648524339	0.631208302	0.643072289	0.230827068	0.24924812	0.252775722	0.527175979	0.642750374	0.530388826	0.656542932	0.333963691	0.031844929	0.058367196	0.043960103	0.003272727	0.119985141	0.119099492	0.067084408	0.088224437
319	3.052	361	162			ATH02p00693					0.141720349	0.023702032	0.100449775	0.056556196	0.122367101	0.141472868	0.112774451	0.183579986	0.10155096	0.054953271	0.093423019	0.064565135	0.153674002	0.159064776	0.120830245	0.135542169	0.02406015	0.027819549	0.027017024	0.073356138	0.119581465	0.074745187	0.121484814	0.036686838	0.003115265	0.003324714	0.003324714	0.003272727	0.003343239	0.003267974	0.003317361	0.003322259
446	3.052	361	180	4-methylthio-n-butylglucosinolate[fragement]_1							0.316028799	0.0331076	0.172413793	0.07204611	0.198595787	0.260335917	0.180971391	0.404157858	0.148818316	0.067663551	0.135650224	0.078997341	0.251025737	0.295132235	0.173461824	0.201054217	0.028571429	0.031578947	0.030717987	0.093880654	0.176756353	0.087202718	0.185226847	0.045007564	0.003115265	0.003324714	0.003324714	0.003272727	0.016344725	0.012708787	0.003317361	0.009597638
1854	3.052	361	324			ATH01p05977, ATH02p01901					0.259568018	0.034988713	0.164167916	0.081412104	0.213306586	0.250968992	0.19926813	0.348132488	0.164697194	0.074392523	0.149103139	0.097227497	0.260350615	0.280567267	0.199777613	0.21875	0.028947368	0.031578947	0.034789045	0.104903079	0.199925262	0.111362778	0.21072366	0.048789713	0.004499827	0.008127078	0.007388253	0.003272727	0.017087667	0.013071895	0.007003317	0.011074197
2057	3.052	361	342	4-methylthio-n-butylglucosinolate[fragement]_1		ATH01p00029, ATH01p06265, ATH02p02207	C17H16N3O5(2):Pelagiomicin C,				0.365289883	0.032355154	0.187781109	0.079610951	0.217318623	0.296834625	0.194943446	0.456659619	0.163220089	0.066542056	0.137892377	0.080516521	0.262588586	0.320812572	0.185322461	0.216114458	0.029323308	0.030075188	0.029607698	0.091220068	0.189461883	0.093997735	0.191976003	0.043494705	0.003115265	0.003324714	0.003324714	0.003272727	0.003343239	0.014887436	0.003317361	0.003322259
3242	3.052	361	475			ATH01p01056		Gramine(1),Isoquinoline(1),Quinoline(1),		3264, 477, 0.018, 1, 0.978:	0.044334975	0.003386005	0.033358321	0.021613833	0.040120361	0.03875969	0.03825682	0.04756871	0.034342688	0.023551402	0.032511211	0.027345234	0.039537486	0.040628593	0.034840623	0.035391566	0.003383459	0.003383459	0.011102887	0.026605853	0.038863976	0.028690072	0.042369704	0.013993949	0.003115265	0.003324714	0.003324714	0.003272727	0.003343239	0.003267974	0.003317361	0.003322259
1212	3.069	363	250			ATH01p05488, ATH01p05696, ATH02p01006, ATH02p01296, ATH02p01591	C14H20N1O3(1):Ruspolinone,				0.013262599	0.010534236	0.014992504	0.011887608	0.02106319	0.021317829	0.020625416	0.023960536	0.042836041	0.019065421	0.028026906	0.022028105	0.06079821	0.082407053	0.047071905	0.068524096	0.007518797	0.003383459	0.003330866	0.007981756	0.003363229	0.009437524	0.010498688	0.009455371	0.005192108	0.005171777	0.003324714	0.003272727	0.010029718	0.010530138	0.003317361	0.003322259
6709	3.078	364	802							6727, 803, 0.027, 0, 0.993: 6742, 804, 0.048, 0, 0.995:	0.121258052	0.042136945	0.089955022	0.079610951	0.163490471	0.166666667	0.124417831	0.236081748	0.144387001	0.055327103	0.118460389	0.067983289	0.192465498	0.229589881	0.114529281	0.178087349	0.019548872	0.018796992	0.0196151	0.065374382	0.115844544	0.063042658	0.101987252	0.032526475	0.003115265	0.003324714	0.003324714	0.003272727	0.008172363	0.003267974	0.003317361	0.003322259
2378	3.095	366	381			ATH01p00298, ATH01p00301, ATH01p00569, ATH01p00572, ATH02p02470, ATH02p02726	C15H25O11(2):Avicennioside, Paulownioside, Scabrosidol,			2413, 383, 0.016, 2, 0.825:	0.020462296	0.035741159	0.020614693	0.034942363	0.036776998	0.032622739	0.033599468	0.043340381	0.060930576	0.045981308	0.062406577	0.049373338	0.074972025	0.083556918	0.062268347	0.086596386	0.043609023	0.039097744	0.037749815	0.036868111	0.035127055	0.036617592	0.034870641	0.040468986	0.024229837	0.034724788	0.003324714	0.027636364	0.034918276	0.028685548	0.031699226	0.032484312
2195	3.103	367	357								0.003410383	0.003386005	0.003373313	0.003242075	0.003009027	0.002906977	0.002994012	0.003171247	0.033973412	0.023551402	0.036621824	0.01936954	0.03767251	0.050210809	0.036693847	0.03501506	0.003383459	0.003383459	0.003330866	0.003420753	0.003363229	0.003397508	0.003374578	0.003403933	0.003115265	0.003324714	0.003324714	0.003272727	0.003343239	0.003267974	0.003317361	0.003322259
283	3.137	371	154								0.015157257	0.019563582	0.014992504	0.021974063	0.018054162	0.019056848	0.0166334	0.020084567	0.019940916	0.020186916	0.020926756	0.019749335	0.019768743	0.022614028	0.019644181	0.021837349	0.02593985	0.023308271	0.024796447	0.032687191	0.024289985	0.021140053	0.02512186	0.023449319	0.015922465	0.020317695	0.016254156	0.022181818	0.013744428	0.011982571	0.018061187	0.017718715
516	3.137	371	188	[Trp-NH3]+_1		ATH01p04655, ATH01p04960, ATH02p00374, ATH02p00695	C11H10N1O2(2):Indole-3-acrylic acid;2-Propenoic acid,	Trp(2),		519, 189, 0.083, 0, 0.985: 529, 190, 0.018, 0, 0.958:	0.129215612	0.109480813	0.113568216	0.110230548	0.125041792	0.126937984	0.103459747	0.133192389	0.567208272	0.457570093	0.607623318	0.391188758	0.644162626	0.66768877	0.590437361	0.574171687	0.182706767	0.177443609	0.139896373	0.134929685	0.158819133	0.480558701	0.185226847	0.225037821	0.146417445	0.200221648	0.216106391	0.215636364	0.197994056	0.19644154	0.234426834	0.219269103
2037	3.137	371	340			ATH02p01903					0.023872679	0.019939804	0.026236882	0.025216138	0.023069208	0.005490956	0.018962076	0.021846371	0.021787297	0.022056075	0.024663677	0.023547284	0.005594927	0.023380606	0.020756116	0.020707831	0.034210526	0.029699248	0.025906736	0.038008362	0.030269058	0.028690072	0.023247094	0.029500756	0.003115265	0.003324714	0.020687107	0.021090909	0.016716196	0.014887436	0.003317361	0.021410114
2432	3.137	371	384			ATH02p02469, ATH02p02727					0.015915119	0.024454477	0.003748126	0.003242075	0.023069208	0.021317829	0.022954092	0.027484144	0.023633678	0.029158879	0.029147982	0.003797949	0.021633719	0.032579532	0.027057079	0.026355422	0.031578947	0.029323308	0.032198372	0.038388445	0.034379671	0.028312571	0.028121485	0.03366112	0.003115265	0.029183598	0.023642409	0.027272727	0.003343239	0.003267974	0.003317361	0.018826135
2469	3.137	371	389								0.021220159	0.024078254	0.003373313	0.028458213	0.025409562	0.025516796	0.022621424	0.027484144	0.028434269	0.025794393	0.02690583	0.030003798	0.031331593	0.03602913	0.027427724	0.032379518	0.038345865	0.033834586	0.03034789	0.041049031	0.031763827	0.028690072	0.032245969	0.034039334	0.01938387	0.027705948	0.023642409	0.027636364	0.020802377	0.003267974	0.021009952	0.023255814
2782	3.137	371	425			ATH01p01054	C18H17O10S1(1):Mikanin 3-O-sulfate , Quercetin 7,3',4'-trimethyl ,				0.018567639	0.032355154	0.017616192	0.03278098	0.026746907	0.024870801	0.023952096	0.029245948	0.028803545	0.026542056	0.036248132	0.033421952	0.030212607	0.027980069	0.027057079	0.034638554	0.042105263	0.038345865	0.034789045	0.04941087	0.040732436	0.035107588	0.03712036	0.040468986	0.021806854	0.032138899	0.02659771	0.031272727	0.02191679	0.019970951	0.023590122	0.026578073
666	3.145	372	205	Tryptophan_1		ATH01p04959, ATH01p05257, ATH02p01007	C11H13N2O2(2):L-Tryptophan, Vasicinol, 11-Oxocytisine,C7H13N2O5(1):Trehalamine,C12H13O3(1):3-Butylidene-7-hydroxyphthalide,C9H17O3S1(1):2-Oxo-8-methylthiooctanoic acid;8-Methylthio-2-oct,	Trp(3),		675, 206, 0.047, 0, 0.994:	0.082228117	0.065462754	0.070089955	0.065201729	0.07856904	0.078165375	0.062541583	0.084918957	0.456794682	0.334205607	0.495889387	0.268135207	0.517344275	0.541970103	0.463306153	0.46121988	0.104887218	0.106390977	0.07253886	0.086659065	0.101644245	0.362400906	0.110611174	0.135779123	0.089304258	0.130033247	0.129294422	0.128727273	0.125185736	0.108932462	0.148175452	0.134366925
556	3.154	373	192								0.006441834	0.004514673	0.007496252	0.009365994	0.007021063	0.008074935	0.002994012	0.003171247	0.028803545	0.02317757	0.032884903	0.023547284	0.028347631	0.029129935	0.030392884	0.028237952	0.010150376	0.009398496	0.008142117	0.010262258	0.008594918	0.020762552	0.010873641	0.013615734	0.015230183	0.017731806	0.01957887	0.02	0.019687964	0.020697168	0.018061187	0.019195275
705	3.154	373	209								0.003410383	0.006019564	0.008245877	0.003242075	0.008024072	0.00872093	0.002994012	0.008104299	0.032865583	0.031401869	0.031390135	0.027345234	0.029093622	0.034879264	0.031875463	0.032003012	0.003383459	0.003383459	0.008512213	0.003420753	0.003363229	0.021517554	0.010123735	0.014750378	0.016960886	0.01957887	0.021795345	0.022181818	0.019316493	0.021786492	0.023221526	0.022886674
2681	3.154	373	413			ATH01p00570, ATH02p02963	C22H21O8(1):Picropodophyllone, Podophyllotoxone, 4beta-(2,4-Di,				0.039787798	0.025959368	0.028485757	0.025576369	0.03109328	0.02745478	0.022954092	0.039464412	0.067946824	0.055700935	0.067638266	0.059627801	0.067512122	0.081640475	0.057079318	0.065135542	0.027067669	0.027067669	0.025906736	0.028126188	0.02690583	0.02416006	0.02512186	0.023827534	0.017653167	0.02807536	0.022164758	0.027636364	0.019316493	0.017429194	0.003317361	0.019564415
1637	3.171	375	307			ATH01p06268	C16H23N2O4(1):Antibiotic KO 7888B;Phthoxazolin B, Antibiotic KO ,				0.036756347	0.028592927	0.025862069	0.028097983	0.025743898	0.028100775	0.023619428	0.035588443	0.078286558	0.050841121	0.066143498	0.051272313	0.077955987	0.095822154	0.075611564	0.075677711	0.023684211	0.022556391	0.023316062	0.022805017	0.020926756	0.023782559	0.018372703	0.024583964	0.003115265	0.02105652	0.018840044	0.021454545	0.017087667	0.015250545	0.014743826	0.014396456
2968	3.205	379	445			ATH01p00821, ATH01p01055, ATH02p02964					0.003410383	0.003386005	0.003373313	0.003242075	0.003009027	0.002906977	0.002994012	0.003171247	0.080871492	0.014953271	0.045964126	0.034181542	0.052592316	0.051743963	0.062638992	0.081701807	0.003383459	0.003383459	0.003330866	0.003420753	0.003363229	0.003397508	0.003374578	0.003403933	0.030460367	0.037680089	0.020317695	0.026909091	0.098068351	0.110021786	0.038702543	0.11554079
1408	3.23	382	277			ATH01p05697, ATH01p05978					0.003410383	0.003386005	0.003373313	0.003242075	0.003009027	0.002906977	0.002994012	0.003171247	0.003323486	0.003364486	0.003363229	0.003418154	0.003356956	0.009582215	0.003335804	0.003388554	0.083458647	0.089849624	0.126572909	0.050931205	0.025321375	0.039260098	0.019872891	0.082072617	0.003115265	0.009974141	0.003324714	0.003272727	0.003343239	0.011256354	0.003317361	0.008859358
530	3.314	392	190		Kynurenate_CAS: 492-27-3						0.010231148	0.007524454	0.007496252	0.007564841	0.013039117	0.010658915	0.00998004	0.014799154	0.026587888	0.023551402	0.024663677	0.030383593	0.027228646	0.032196244	0.027057079	0.03125	0.005263158	0.003383459	0.003330866	0.007981756	0.003363229	0.008305021	0.003374578	0.004538578	0.014537902	0.010343554	0.011082379	0.009090909	0.017459138	0.017429194	0.010320678	0.017349575
1035	3.314	392	234			ATH01p05261, ATH01p05492, ATH02p01011, ATH02p01300	C10H20N1O1S2(2):(R)-8-Methylsulfinyloctyl isothiocyanate,				0.093217128	0.099699022	0.09970015	0.123919308	0.12704781	0.114664083	0.124085163	0.12085976	0.11816839	0.098691589	0.109118087	0.133308014	0.120850429	0.123418934	0.108969607	0.123870482	0.043984962	0.053383459	0.028127313	0.085518814	0.128176383	0.086825217	0.094488189	0.063161876	0.094496366	0.077946066	0.055411895	0.053090909	0.096210996	0.102396514	0.075193513	0.103728313
1052	3.314	392	235								0.02425161	0.024078254	0.026611694	0.036023055	0.036776998	0.033914729	0.03493014	0.035236082	0.035450517	0.032149533	0.032511211	0.003418154	0.032077583	0.038328862	0.033358043	0.032379518	0.012406015	0.015789474	0.007772021	0.022805017	0.0377429	0.023782559	0.022497188	0.018532526	0.022499135	0.024750646	0.014407093	0.014181818	0.024888559	0.028685548	0.022115739	0.028792913
1073	3.314	392	236								0.017051914	0.022949586	0.023238381	0.029538905	0.028418589	0.026808786	0.027944112	0.030655391	0.026957164	0.02317757	0.025784753	0.029244208	0.030585602	0.032196244	0.025945145	0.02560241	0.003383459	0.003383459	0.003330866	0.003420753	0.003363229	0.003397508	0.003374578	0.003403933	0.017999308	0.003324714	0.003324714	0.003272727	0.021173848	0.024691358	0.013638039	0.023255814
2520	3.314	392	396								0.003410383	0.003386005	0.003373313	0.013688761	0.019391508	0.022286822	0.014637392	0.022551092	0.03323486	0.02953271	0.028026906	0.031522978	0.040656471	0.036795707	0.029651594	0.03689759	0.003383459	0.003383459	0.003330866	0.003420753	0.003363229	0.003397508	0.003374578	0.003403933	0.003115265	0.003324714	0.003324714	0.003272727	0.003343239	0.003267974	0.003317361	0.003322259
3477	3.314	392	501								0.003410383	0.003386005	0.003373313	0.003242075	0.003009027	0.002906977	0.002994012	0.003171247	0.067946824	0.026915888	0.037369208	0.044436005	0.076464006	0.094289	0.039659007	0.071159639	0.003383459	0.003383459	0.003330866	0.003420753	0.003363229	0.003397508	0.003374578	0.003403933	0.003115265	0.003324714	0.003324714	0.003272727	0.003343239	0.003267974	0.003317361	0.003322259
3895	3.314	392	548								0.114816218	0.069224981	0.124437781	0.127161383	0.141424273	0.116602067	0.128077179	0.128611698	0.090103397	0.102803738	0.097533632	0.10824155	0.093994778	0.088156382	0.09414381	0.08810241	0.04887218	0.04887218	0.031828275	0.084758647	0.111733931	0.080407701	0.083239595	0.065431165	0.086881274	0.072774289	0.059106021	0.052363636	0.102526003	0.095497458	0.065978621	0.104097453
3903	3.314	392	550	8-methylsulfinyl-n-octylglucosinolate_1		ATH01p02001, ATH01p02230, ATH01p02233, ATH02p03821, ATH02p04007, ATH02p04010				3907, 551, 0.064, 0, 0.915: 3911, 552, 0.149, 0, 0.971: 3917, 553, 0.042, 0, 0.955: 3922, 554, 0.042, 0, 0.941:	0.206896552	0.268999248	0.230884558	0.35518732	0.364092277	0.351744186	0.358283433	0.344256519	0.350073855	0.313271028	0.233557549	0.384732245	0.332711675	0.241855117	0.328391401	0.320406627	0.127067669	0.138345865	0.074759437	0.236792094	0.360239163	0.241600604	0.247469066	0.181543116	0.239875389	0.205393424	0.154045068	0.141090909	0.284175334	0.295933188	0.197198673	0.289405685
193	3.323	393	136								0.016672982	0.003386005	0.003373313	0.003242075	0.003009027	0.002906977	0.002994012	0.019027484	0.034342688	0.02728972	0.032884903	0.038359286	0.045878404	0.056343427	0.032987398	0.048192771	0.003383459	0.003383459	0.003330866	0.003420753	0.003363229	0.003397508	0.003374578	0.003403933	0.003115265	0.003324714	0.003324714	0.003272727	0.003343239	0.003267974	0.003317361	0.003322259
206	3.323	393	138			ATH02p00055					0.031830239	0.003386005	0.003373313	0.003242075	0.020728853	0.017118863	0.002994012	0.033826638	0.070531758	0.048598131	0.067638266	0.065324725	0.082431928	0.103487926	0.058932543	0.092243976	0.003383459	0.003383459	0.003330866	0.003420753	0.003363229	0.003397508	0.003374578	0.003403933	0.003115265	0.003324714	0.003324714	0.003272727	0.003343239	0.003267974	0.003317361	0.003322259
490	3.323	393	184							498, 185, 0.028, 0, 0.963: 505, 186, 0.012, 1, 0.934:	0.110269041	0.019939804	0.063343328	0.046469741	0.090605149	0.090439276	0.057551564	0.136011276	0.238921713	0.182056075	0.2122571	0.227876946	0.27228646	0.310847068	0.216456635	0.269954819	0.003383459	0.003383459	0.003330866	0.01786393	0.035500747	0.020385051	0.003374578	0.003403933	0.003115265	0.003324714	0.003324714	0.003272727	0.035661218	0.03231663	0.017323996	0.032853451
805	3.323	393	218								0.026146268	0.02896915	0.024737631	0.032420749	0.036776998	0.033591731	0.031270792	0.038407329	0.035081241	0.03364486	0.032511211	0.038739081	0.038418501	0.038328862	0.035952557	0.035768072	0.011278195	0.013533835	0.003330866	0.021664766	0.032511211	0.023405059	0.021747282	0.018910741	0.023191416	0.019209457	0.01403768	0.011636364	0.027117385	0.027233115	0.016586804	0.027316353
1230	3.323	393	252	8-methylsulfinyl-n-octylglucosinolate[fragement]_1		ATH01p05491, ATH01p05699, ATH02p01299, ATH02p01302, ATH02p01595	C10H14N5O3(1):Cordycepin, Oxetanocin;Oxetanocin A,			1238, 253, 0.247, 0, 0.979: 1251, 254, 0.159, 0, 0.987: 1261, 255, 0.04, 0, 0.984: 1269, 256, 0.012, 1, 0.905:	0.876847291	0.279909707	0.657046477	0.55259366	0.776328987	0.830426357	0.583499667	1.012684989	1.435376662	1.181682243	1.33632287	1.325104444	1.50690041	1.665772327	1.320978503	1.553840361	0.116165414	0.12556391	0.067357513	0.271759787	0.418908819	0.265383163	0.268091489	0.187972769	0.245413638	0.202807536	0.15847802	0.131272727	0.410104012	0.391793755	0.203833395	0.418235511
1653	3.323	393	308			ATH01p05980, ATH01p06271, ATH02p01596, ATH02p01906				1686, 310, 0.036, 0, 0.985:	0.063660477	0.062452972	0.061094453	0.08573487	0.095620194	0.086886305	0.091816367	0.096546864	0.08788774	0.082616822	0.082212257	0.10672237	0.089891831	0.091989268	0.086360267	0.091490964	0.028947368	0.037969925	0.021095485	0.060813379	0.083333333	0.056625142	0.061492313	0.048033283	0.059190031	0.052826007	0.03361655	0.034181818	0.069465082	0.072984749	0.051603391	0.071244001
2380	3.323	393	381			ATH01p00301, ATH01p00572, ATH02p02473, ATH02p02729	C15H25O11(2):Avicennioside, Paulownioside, Scabrosidol,			2400, 382, 0.046, 0, 0.992: 2414, 383, 0.023, 1, 0.984:	0.20917014	0.03724605	0.125937031	0.101585014	0.180541625	0.189922481	0.112109115	0.247357294	0.44534712	0.340934579	0.403587444	0.398784656	0.503170459	0.532004599	0.402149741	0.50188253	0.003383459	0.003383459	0.003330866	0.038008362	0.065769806	0.03586259	0.03712036	0.027231467	0.037729318	0.026967122	0.003324714	0.003272727	0.066121842	0.059912854	0.028750461	0.066076043
2690	3.323	393	414	8-methylsulfinyl-n-octylglucosinolate[fragement]_1		ATH01p00573, ATH01p00825, ATH02p02728, ATH02p02966	C17H24N3O9(2):SB 219383,C22H24N1O7(2):alpha-Narcotine, Synerazol,			2698, 415, 0.294, 0, 0.984: 2711, 416, 0.197, 0, 0.984: 2719, 417, 0.052, 0, 0.982: 2728, 418, 0.022, 0, 0.951: 2740, 419, 0.01, 0, 0.931:	1.195149678	0.275018811	0.811094453	0.634365994	0.970578402	1.07622739	0.712242182	1.315715292	1.877031019	1.574579439	1.770179372	1.756931257	1.946661693	2.06362591	1.767605634	1.973268072	0.10112782	0.117669173	0.051813472	0.25313569	0.448430493	0.255568139	0.25384327	0.169440242	0.242298373	0.192833395	0.144809752	0.118181818	0.437592868	0.427378359	0.18134906	0.449981543
2881	3.323	393	436			ATH01p01058					0.025767336	0.003386005	0.017616192	0.003242075	0.02106319	0.020994832	0.020958084	0.023608175	0.021787297	0.020186916	0.022047833	0.026205849	0.023125699	0.026063626	0.021497405	0.021837349	0.003383459	0.003383459	0.003330866	0.003420753	0.003363229	0.008305021	0.009748781	0.003403933	0.003115265	0.003324714	0.003324714	0.003272727	0.003343239	0.003267974	0.003317361	0.003322259
3174	3.323	393	467			ATH02p03191					0.066312997	0.036493604	0.065967016	0.068804035	0.071547977	0.067183463	0.068529607	0.06906272	0.057976366	0.07364486	0.051195815	0.088872009	0.056695263	0.055576849	0.051148999	0.050075301	0.022932331	0.029323308	0.003330866	0.042569365	0.063153961	0.043035108	0.043869516	0.035173979	0.046728972	0.040265977	0.026967122	0.025818182	0.052377415	0.057734205	0.041651309	0.050572167
3205	3.323	393	470			ATH01p01057, ATH01p01292, ATH02p03192, ATH02p03410	C16H24N1O11S2(1):3,4-dimethoxybenzyl glucosinolate, 2-(4-Methoxyphe,			3222, 472, 0.029, 0, 0.952:	0.052292535	0.05116629	0.049475262	0.069884726	0.080909395	0.072351421	0.070192947	0.07751938	0.08493353	0.071028037	0.077727952	0.090770984	0.075718016	0.083940207	0.083395107	0.075677711	0.02556391	0.030451128	0.014433753	0.050551121	0.073243647	0.045300113	0.04911886	0.03214826	0.041536864	0.039157739	0.027336535	0.028	0.052748886	0.055555556	0.036122374	0.059062385
3609	3.323	393	516								0.020462296	0.003386005	0.014242879	0.003242075	0.019725844	0.01744186	0.013639388	0.018322763	0.027695716	0.026915888	0.025037369	0.022028105	0.026482656	0.027980069	0.031504818	0.024472892	0.003383459	0.003383459	0.003330866	0.003420753	0.013826607	0.003397508	0.003374578	0.003403933	0.003115265	0.003324714	0.003324714	0.003272727	0.013372957	0.003267974	0.003317361	0.003322259
3940	3.323	393	556								0.029177719	0.010534236	0.017616192	0.019092219	0.032096289	0.03003876	0.02328676	0.031007752	0.031388479	0.025046729	0.02877429	0.036460311	0.033942559	0.032962821	0.028539659	0.028614458	0.003383459	0.003383459	0.003330866	0.011402509	0.014200299	0.003397508	0.003374578	0.003403933	0.003115265	0.011082379	0.003324714	0.003272727	0.013001486	0.015976761	0.003317361	0.003322259
3962	3.323	393	559			ATH02p04008	C30H23O11(1):(+)-Androyol, (-)-Androyol, GB1, GB2a, Jeediflavan,			3989, 561, 0.01, 2, 0.974:	0.018188708	0.003386005	0.010869565	0.01332853	0.025743898	0.02745478	0.017964072	0.032064834	0.046159527	0.035514019	0.048206278	0.049753133	0.055576278	0.053277118	0.041512231	0.049698795	0.003383459	0.003383459	0.003330866	0.003420753	0.003363229	0.003397508	0.003374578	0.003403933	0.003115265	0.003324714	0.003324714	0.003272727	0.003343239	0.003267974	0.003317361	0.003322259
4094	3.323	393	576								0.013641531	0.003386005	0.003373313	0.003242075	0.012704781	0.002906977	0.002994012	0.017970402	0.055760709	0.039626168	0.053064275	0.039118876	0.076091011	0.080107321	0.055967383	0.070783133	0.003383459	0.003383459	0.003330866	0.003420753	0.003363229	0.003397508	0.003374578	0.003403933	0.003115265	0.003324714	0.003324714	0.003272727	0.003343239	0.003267974	0.003317361	0.003322259
5349	3.323	393	695			ATH02p04612					0.017051914	0.003386005	0.008245877	0.003242075	0.003009027	0.015503876	0.002994012	0.021846371	0.036927622	0.026168224	0.034005979	0.036840106	0.042521447	0.046377923	0.034099333	0.039909639	0.003383459	0.003383459	0.003330866	0.003420753	0.003363229	0.003397508	0.003374578	0.003403933	0.003115265	0.003324714	0.003324714	0.003272727	0.003343239	0.003267974	0.003317361	0.003322259
5658	3.323	393	721							5688, 723, 0.013, 0, 0.986:	0.019704433	0.003386005	0.014617691	0.018011527	0.031427616	0.031007752	0.020292748	0.039112051	0.058714919	0.040373832	0.054559043	0.054690467	0.065274151	0.063242622	0.053372869	0.065135542	0.003383459	0.003383459	0.003330866	0.003420753	0.003363229	0.003397508	0.003374578	0.003403933	0.003115265	0.003324714	0.003324714	0.003272727	0.003343239	0.01016703	0.003317361	0.003322259
5941	3.323	393	745								0.021978022	0.003386005	0.003373313	0.003242075	0.018054162	0.020994832	0.002994012	0.029598309	0.085672083	0.042242991	0.059790732	0.069502469	0.09772473	0.129934841	0.061527057	0.103162651	0.003383459	0.003383459	0.003330866	0.003420753	0.003363229	0.003397508	0.003374578	0.003403933	0.003115265	0.003324714	0.003324714	0.003272727	0.003343239	0.004720407	0.003317361	0.003322259
6640	3.323	393	798			ATH02p05190				6655, 799, 0.015, 0, 0.992: 6673, 800, 0.012, 0, 0.985:	0.056460781	0.003386005	0.032983508	0.030619597	0.064192578	0.060723514	0.041250832	0.078224101	0.092319055	0.065046729	0.079970105	0.099886062	0.088399851	0.098121886	0.078206079	0.08998494	0.003383459	0.003383459	0.003330866	0.003420753	0.018684604	0.003397508	0.003374578	0.003403933	0.003115265	0.003324714	0.003324714	0.003272727	0.014858841	0.015250545	0.003317361	0.003322259
6692	3.323	393	801			ATH01p03693				6710, 802, 0.012, 0, 0.98: 6728, 803, 0.019, 0, 0.995:	0.032588102	0.008653123	0.01874063	0.023775216	0.043798061	0.043927649	0.031936128	0.054968288	0.077917282	0.055327103	0.072122571	0.08431447	0.083923909	0.086623227	0.068198666	0.080195783	0.009774436	0.003383459	0.007401925	0.003420753	0.003363229	0.003397508	0.003374578	0.003403933	0.003115265	0.003324714	0.003324714	0.003272727	0.003343239	0.01016703	0.003317361	0.003322259
7904	3.323	393	907			ATH01p04316, ATH02p05414		Gramine(1),Isoquinoline(1),Quinoline(1),		7914, 908, 0.144, 0, 0.999: 7922, 909, 0.124, 0, 0.999: 7930, 910, 0.05, 0, 0.999: 7941, 911, 0.027, 0, 0.998: 7948, 912, 0.013, 2, 0.989:	0.345206518	0.013544018	0.122188906	0.069524496	0.232698094	0.322674419	0.101131071	0.475687104	1.298744461	0.629158879	0.887892377	1.037599696	1.447967176	1.775392871	0.949962936	1.347138554	0.003383459	0.003383459	0.003330866	0.003420753	0.033632287	0.011702529	0.013498313	0.003403933	0.0128072	0.003324714	0.003324714	0.003272727	0.027860327	0.031590414	0.003317361	0.033591731
8568	3.323	393	960								0.018188708	0.003386005	0.008995502	0.003242075	0.016382481	0.018410853	0.009647372	0.019027484	0.02732644	0.020186916	0.020553064	0.028864413	0.025736665	0.028363358	0.02186805	0.024472892	0.003383459	0.003383459	0.003330866	0.003420753	0.003363229	0.003397508	0.003374578	0.003403933	0.003115265	0.003324714	0.003324714	0.003272727	0.005200594	0.005083515	0.003317361	0.003322259
8606	3.323	393	963			ATH02p05485				8619, 964, 0.023, 0, 0.996: 8634, 965, 0.039, 0, 0.997: 8649, 966, 0.017, 0, 0.993: 8662, 967, 0.015, 0, 0.989:	0.059492232	0.01241535	0.035232384	0.034942363	0.083918422	0.084302326	0.047904192	0.106060606	0.156573117	0.101682243	0.124813154	0.156095708	0.161133905	0.1717133	0.134914752	0.161144578	0.003383459	0.003383459	0.003330866	0.003420753	0.027279522	0.003397508	0.010498688	0.006051437	0.010384216	0.005910602	0.003324714	0.003272727	0.017087667	0.019607843	0.003317361	0.017349575
8908	3.323	393	987							8921, 988, 0.034, 0, 0.998: 8937, 989, 0.033, 0, 0.998: 8955, 990, 0.015, 0, 0.995: 8968, 991, 0.012, 1, 0.977:	0.076544146	0.00413845	0.031109445	0.021253602	0.050150451	0.07751938	0.027611444	0.114164905	0.26661743	0.145046729	0.191704036	0.226357767	0.305110034	0.358758145	0.203854707	0.284638554	0.003383459	0.003383459	0.003330866	0.003420753	0.009715994	0.003397508	0.003374578	0.003403933	0.003115265	0.004063539	0.003324714	0.003272727	0.008172363	0.009077705	0.003317361	0.011443337
9438	3.323	393	1035								0.012883668	0.003386005	0.01011994	0.003242075	0.011367436	0.015503876	0.007318696	0.017618041	0.028064993	0.020186916	0.022421525	0.030763388	0.02536367	0.029896512	0.024462565	0.025978916	0.003383459	0.003383459	0.003330866	0.003420753	0.003363229	0.003397508	0.003374578	0.003403933	0.003115265	0.003324714	0.003324714	0.003272727	0.004086181	0.003267974	0.003317361	0.003322259
9449	3.323	393	1036							9457, 1037, 0.01, 0, 0.992:	0.015157257	0.003386005	0.007871064	0.00684438	0.015713808	0.015180879	0.0083167	0.017970402	0.029542097	0.022056075	0.024289985	0.028484618	0.028347631	0.031429667	0.026315789	0.030873494	0.003383459	0.003383459	0.003330866	0.003420753	0.005231689	0.003397508	0.003374578	0.003403933	0.003115265	0.003324714	0.003324714	0.003272727	0.005572065	0.005083515	0.003317361	0.003322259
9484	3.323	393	1040								0.033724896	0.003386005	0.021364318	0.017291066	0.032096289	0.034237726	0.01996008	0.044397463	0.050960118	0.03588785	0.036248132	0.054690467	0.046251399	0.052893829	0.042253521	0.045933735	0.003383459	0.003383459	0.003330866	0.003420753	0.011210762	0.003397508	0.005624297	0.003403933	0.004499827	0.003324714	0.003324714	0.003272727	0.007057949	0.009803922	0.00589753	0.009597638
9491	3.323	393	1041							9502, 1042, 0.017, 0, 0.991:	0.042061387	0.004514673	0.027361319	0.020533141	0.045469743	0.043604651	0.025948104	0.059196617	0.058345643	0.05046729	0.052316891	0.073300418	0.063782171	0.063242622	0.053372869	0.056475904	0.003383459	0.003383459	0.003330866	0.003420753	0.01083707	0.003397508	0.007499063	0.003403933	0.005884389	0.003324714	0.003324714	0.003272727	0.006686478	0.013435004	0.003317361	0.009966777
9511	3.323	393	1043							9522, 1044, 0.047, 0, 0.999: 9531, 1045, 0.081, 0, 0.998: 9547, 1046, 0.036, 0, 0.997: 9557, 1047, 0.031, 0, 0.997: 9564, 1048, 0.015, 0, 0.993: 9571, 1049, 0.012, 0, 0.974:	0.120500189	0.017682468	0.072713643	0.077089337	0.170845871	0.186369509	0.105123087	0.221634954	0.302067947	0.205607477	0.238789238	0.325864033	0.292055203	0.326178612	0.253891772	0.278614458	0.003759398	0.003383459	0.003330866	0.015203345	0.044469357	0.009815025	0.01912261	0.008698941	0.016268605	0.009974141	0.00554119	0.003272727	0.034918276	0.038126362	0.009583487	0.03986711
12635	3.323	393	1536							12642, 1537, 0.014, 0, 0.99: 12649, 1538, 0.019, 0, 0.995: 12656, 1539, 0.012, 0, 0.988: 12662, 1540, 0.011, 0, 0.984:	0.015915119	0.003386005	0.003373313	0.003242075	0.018388499	0.021963824	0.002994012	0.031712474	0.070162482	0.032523364	0.044469357	0.067603494	0.074226035	0.08317363	0.053002224	0.067394578	0.003383459	0.003383459	0.003330866	0.003420753	0.003363229	0.003397508	0.003374578	0.003403933	0.003115265	0.003324714	0.003324714	0.003272727	0.003343239	0.003267974	0.003317361	0.003322259
12964	3.323	393	1594								0.008715423	0.003386005	0.005622189	0.003242075	0.01738549	0.019702842	0.008982036	0.022903453	0.028064993	0.020560748	0.026532138	0.032662362	0.032077583	0.028363358	0.030022239	0.030873494	0.003383459	0.003383459	0.003330866	0.003420753	0.003363229	0.003397508	0.003374578	0.003403933	0.003115265	0.003324714	0.003324714	0.003272727	0.003343239	0.003267974	0.003317361	0.003322259
644	3.331	394	202			ATH01p04962, ATH02p00698, ATH02p00701, ATH02p01010, ATH02p01013				651, 203, 0.111, 0, 0.968: 657, 204, 0.051, 0, 0.965:	0.486926866	0.186982694	0.398050975	0.370317003	0.469073888	0.473191214	0.379241517	0.547921071	0.635893648	0.569719626	0.603886398	0.632738321	0.650503543	0.675354542	0.603409933	0.649472892	0.082706767	0.097744361	0.041820873	0.193082478	0.304559043	0.190637977	0.19047619	0.131240545	0.176877812	0.153306243	0.104913188	0.095636364	0.281203566	0.276325345	0.150387025	0.284237726
3420	3.331	394	494			ATH01p01293				3427, 495, 0.011, 0, 0.966: 3433, 496, 0.01, 1, 0.959:	0.062144752	0.003386005	0.035232384	0.023414986	0.044466734	0.061369509	0.026946108	0.074700493	0.155465288	0.121495327	0.15470852	0.123053551	0.180902648	0.20505941	0.153446998	0.1875	0.003383459	0.003383459	0.003330866	0.003420753	0.003363229	0.003397508	0.003374578	0.003403933	0.003115265	0.003324714	0.003324714	0.003272727	0.01448737	0.003267974	0.003685957	0.003322259
3852	3.331	394	543								0.024630542	0.003386005	0.003373313	0.01981268	0.023403544	0.02745478	0.019294744	0.032064834	0.073485968	0.061682243	0.071748879	0.051272313	0.081312943	0.090072825	0.065233506	0.085843373	0.003383459	0.003759398	0.003330866	0.003420753	0.003363229	0.003397508	0.003374578	0.003403933	0.003115265	0.003324714	0.003324714	0.003272727	0.015973254	0.003267974	0.003317361	0.003322259
4612	3.331	394	623			ATH02p04207, ATH02p04419	C28H31O16(1):Luteolin 3'-methyl ether 7-glucuronide-4'-rhamnosi,			4624, 624, 0.013, 0, 0.985:	0.033724896	0.003386005	0.017991004	0.003242075	0.024406553	0.031330749	0.015302728	0.03875969	0.132939439	0.106168224	0.13303438	0.075579187	0.162998881	0.16059793	0.1204596	0.163403614	0.003383459	0.003383459	0.003330866	0.003420753	0.003363229	0.003397508	0.003374578	0.003403933	0.003115265	0.003324714	0.003324714	0.003272727	0.013372957	0.003267974	0.003317361	0.012181617
5553	3.331	394	712			ATH02p04809, ATH02p05003					0.020083365	0.011286682	0.017241379	0.028097983	0.032430625	0.029715762	0.026946108	0.035236082	0.039143279	0.035514019	0.045964126	0.037219901	0.04998135	0.041778459	0.037064492	0.044804217	0.003383459	0.003383459	0.003330866	0.020144432	0.025411061	0.01585504	0.015373078	0.003403933	0.013845621	0.011082379	0.008496491	0.003272727	0.020802377	0.025054466	0.003317361	0.025470653
7451	3.331	394	862			ATH01p04155				7463, 863, 0.056, 0, 0.998: 7476, 864, 0.041, 0, 0.999: 7486, 865, 0.017, 1, 0.992: 7498, 866, 0.011, 0, 0.974:	0.104964002	0.013167795	0.051349325	0.04610951	0.067535941	0.085917313	0.0499002	0.11205074	0.428360414	0.337943925	0.434603886	0.223699202	0.503170459	0.525488693	0.398813936	0.528990964	0.010150376	0.010526316	0.003330866	0.019764348	0.032511211	0.021517554	0.023247094	0.017019667	0.017653167	0.01403768	0.013298855	0.007636364	0.040118871	0.041031227	0.018061187	0.042451089
12070	3.331	394	1411								0.006441834	0.003386005	0.003373313	0.003242075	0.003009027	0.007751938	0.002994012	0.011627907	0.028803545	0.025794393	0.02690583	0.01936954	0.033569564	0.034112687	0.027798369	0.036144578	0.003383459	0.003383459	0.003330866	0.003420753	0.003363229	0.003397508	0.003374578	0.003403933	0.003115265	0.003324714	0.003324714	0.003272727	0.003343239	0.003267974	0.003317361	0.003322259
12403	3.331	394	1491							12406, 1492, 0.009, 0, 0.988: 12411, 1493, 0.012, 0, 0.988: 12417, 1494, 0.008, 0, 0.976:	0.003410383	0.003386005	0.003373313	0.003242075	0.009361418	0.011950904	0.002994012	0.01726568	0.039512555	0.035140187	0.037369208	0.029624003	0.038791496	0.037178996	0.036693847	0.041792169	0.003383459	0.003383459	0.003330866	0.003420753	0.003363229	0.003397508	0.003374578	0.003403933	0.003115265	0.003324714	0.003324714	0.003272727	0.003343239	0.003267974	0.003317361	0.003322259
3451	3.34	395	498								0.003410383	0.003386005	0.003373313	0.003242075	0.003009027	0.015826873	0.00998004	0.019027484	0.101920236	0.100186916	0.115470852	0.042157235	0.102946662	0.119969337	0.101556709	0.112575301	0.003383459	0.003383459	0.003330866	0.003420753	0.00896861	0.003397508	0.003374578	0.003403933	0.003115265	0.003324714	0.003324714	0.003272727	0.003343239	0.018518519	0.010320678	0.003322259
6079	3.34	395	756								0.011367942	0.003386005	0.003373313	0.003242075	0.016716817	0.016472868	0.0166334	0.017970402	0.025110783	0.026168224	0.024663677	0.023927079	0.021260724	0.02491376	0.02335063	0.024096386	0.003383459	0.003383459	0.003330866	0.003420753	0.003363229	0.003397508	0.003749531	0.006429652	0.003115265	0.003324714	0.003324714	0.003272727	0.012630015	0.012345679	0.003317361	0.014396456
8010	3.34	395	918			ATH01p04317				8039, 920, 0.014, 0, 0.981:	0.017051914	0.007524454	0.012743628	0.018731988	0.019391508	0.022286822	0.017964072	0.026427061	0.04394387	0.04635514	0.052316891	0.04101785	0.050727341	0.044844768	0.047071905	0.046686747	0.003383459	0.003383459	0.003330866	0.013302927	0.016816143	0.01208003	0.015748031	0.008320726	0.003115265	0.006280015	0.00554119	0.005818182	0.017830609	0.017066086	0.003317361	0.017718715
8320	3.34	395	942								0.008715423	0.003386005	0.005622189	0.003242075	0.008358409	0.009689922	0.00665336	0.010923185	0.02732644	0.025794393	0.032511211	0.01936954	0.034315554	0.034879264	0.027427724	0.034638554	0.003383459	0.003383459	0.003330866	0.003420753	0.003363229	0.003397508	0.003374578	0.003403933	0.003115265	0.003324714	0.003324714	0.003272727	0.007800892	0.007262164	0.003317361	0.003322259
9064	3.34	395	998			ATH01p04463				9074, 999, 0.027, 0, 0.996: 9085, 1000, 0.045, 0, 0.997: 9095, 1001, 0.02, 1, 0.991: 9107, 1002, 0.019, 1, 0.992:	0.048882152	0.016930023	0.032608696	0.053314121	0.059846205	0.073320413	0.0499002	0.083157153	0.139955687	0.142429907	0.144992526	0.123813141	0.142484148	0.147566117	0.145663454	0.143072289	0.010902256	0.012781955	0.003330866	0.029646522	0.044469357	0.031710079	0.031496063	0.02118003	0.024922118	0.017362394	0.018470632	0.012	0.053120357	0.050108932	0.019535569	0.053894426
685	3.348	396	207	indol-3-ylmethylglucosinolate[fragement]_1		ATH01p04963, ATH01p05260, ATH02p00699	C11H11O4(2):Lathodoratin, Scoparone,C10H11N2O1S1(2):3-Indolylmethylthiohydroximate,C8H15O2S2(1):(R)-Lipoic acid;R-(+)-Thioctic acid,			697, 208, 0.045, 0, 0.993: 706, 209, 0.019, 0, 0.985:	0.203486169	0.115500376	0.152923538	0.173631124	0.144767636	0.161175711	0.138722555	0.201902748	0.398079764	0.406728972	0.425261584	0.276490695	0.414397613	0.433499425	0.399555226	0.441641566	0.160902256	0.155263158	0.140636566	0.190041809	0.155082212	0.180445451	0.167604049	0.182677761	0.140879197	0.145179165	0.169190986	0.140363636	0.230312036	0.197893972	0.170291191	0.219638243
1290	3.348	396	259			ATH01p05700					0.020083365	0.003386005	0.003373313	0.019092219	0.003009027	0.016795866	0.011310712	0.028541226	0.056499261	0.062056075	0.062032885	0.043676415	0.057814248	0.064392488	0.07079318	0.068900602	0.003383459	0.014285714	0.004441155	0.003420753	0.003363229	0.017365043	0.003374578	0.003403933	0.003115265	0.003324714	0.019209457	0.003272727	0.034918276	0.003267974	0.003317361	0.033591731
2284	3.348	396	369	indol-3-ylmethylglucosinolate[fragement]_1		ATH01p00036, ATH02p02211, ATH02p02472	C20H17O7(1):Averufin, Velloquercetin, Malaccol, 12a-Hydroxyero,C16H21N2O6S1(1):3-Indolylmethyldesulfoglucosinolate,			2294, 370, 0.032, 0, 0.991:	0.118226601	0.06358164	0.086206897	0.097982709	0.080909395	0.093023256	0.083499667	0.118745595	0.24704579	0.257943925	0.282884903	0.162552222	0.266691533	0.274817938	0.243513714	0.269954819	0.090601504	0.081578947	0.076980015	0.107943748	0.091554559	0.106455266	0.097487814	0.103252648	0.083073728	0.090506095	0.107129664	0.085818182	0.132243685	0.1194626	0.100258017	0.121447028
153	3.357	397	130			ATH01p02481, ATH01p02484, ATH01p03898, ATH02p00057, ATH02p00377	C5H8N1O3(2):Pyroglutamic acid,	Quinoline(5),Indole-3-acetate(3),Gramine(3),Isoquinoline(3),Indole-3-acetamide(3),Octylamine(1),Pipecolate(1),L-5-Oxoproline(1),N-Acetylglutamate(1),D-Gln(1),D-5-Oxoproline(1),1-Amino-1-cyclopentanecarboxylate(1),L-5-Oxoproline(2)(1),			0.150435771	0.126787058	0.133058471	0.169668588	0.140086927	0.147609819	0.145708583	0.174770965	0.229689808	0.267663551	0.253363229	0.205089252	0.23386796	0.228056727	0.245737583	0.234939759	0.187969925	0.178195489	0.176165803	0.1995439	0.173019432	0.206870517	0.184851894	0.200453858	0.166839737	0.172146287	0.194311045	0.178181818	0.231426449	0.212781409	0.202359012	0.218161683
1120	3.357	397	239								0.013641531	0.010534236	0.011994003	0.015850144	0.013373454	0.011950904	0.014304724	0.016560958	0.022895126	0.025046729	0.027653214	0.018989746	0.023125699	0.026830203	0.029651594	0.02560241	0.018045113	0.015037594	0.013323464	0.020524515	0.015695067	0.017365043	0.01912261	0.020045386	0.014884043	0.014776505	0.019948282	0.015636364	0.019687964	0.019970951	0.015849613	0.018087855
2758	3.357	397	422			ATH01p00824					0.026525199	0.013920241	0.003373313	0.022334294	0.019391508	0.015826873	0.019294744	0.021846371	0.025110783	0.026915888	0.023168909	0.02012913	0.020887728	0.023763894	0.020014826	0.019578313	0.02481203	0.031954887	0.028127313	0.03154694	0.022047833	0.03208758	0.028871391	0.033282905	0.027345102	0.030291836	0.035463613	0.026545455	0.031203566	0.036310821	0.035385182	0.033591731
3520	3.357	397	505	indol-3-ylmethylglucosinolate_1	indole-3-ylmethyl-glucosinolate_CAS: 4356-52-9	ATH01p01520, ATH01p01756, ATH02p03409, ATH02p03412, ATH02p03624, ATH02p03626		Cocarboxylase(1),		3531, 506, 0.054, 0, 0.973: 3536, 507, 0.116, 0, 0.988: 3543, 508, 0.032, 1, 0.957: 3549, 509, 0.037, 1, 0.964:	0.111026904	0.16027088	0.110944528	0.199927954	0.139418255	0.144056848	0.158349967	0.170894996	0.198670606	0.239626168	0.209267564	0.19255602	0.182767624	0.18014565	0.208302446	0.201054217	0.271428571	0.245112782	0.253145818	0.276320791	0.217115097	0.266138165	0.240344957	0.288577912	0.217722395	0.230513484	0.277798301	0.244727273	0.284918276	0.270515614	0.265020273	0.275009228
3587	3.357	397	514			ATH02p03625	C28H20N1O9(1):Dynemicin Q,				0.003410383	0.003386005	0.007121439	0.003242075	0.003009027	0.012273902	0.01164338	0.012332629	0.03028065	0.036635514	0.027653214	0.026205849	0.028347631	0.03334611	0.033358043	0.032379518	0.003383459	0.003383459	0.003330866	0.003420753	0.003363229	0.003397508	0.003374578	0.003403933	0.003115265	0.003324714	0.003324714	0.003272727	0.012258544	0.010893246	0.003317361	0.003322259
3883	3.357	397	546			ATH01p01754, ATH01p01757, ATH01p02002, ATH02p03627, ATH02p03823					0.013262599	0.013544018	0.013868066	0.023414986	0.019057172	0.020671835	0.021956088	0.022198732	0.021048744	0.003738318	0.003736921	0.02316749	0.020141738	0.003832886	0.02409192	0.021084337	0.02443609	0.02443609	0.019245004	0.02622577	0.022421525	0.024915062	0.021372328	0.026096823	0.003115265	0.023272996	0.025489472	0.022181818	0.023402675	0.003631082	0.021747143	0.027685493
5151	3.357	397	676			ATH02p04613					0.003410383	0.0082769	0.010869565	0.017291066	0.021397526	0.019702842	0.018962076	0.024665257	0.027695716	0.033271028	0.029147982	0.025066464	0.029093622	0.031429667	0.029280949	0.02748494	0.003383459	0.003383459	0.003330866	0.003420753	0.015321375	0.012457531	0.003374578	0.003403933	0.003115265	0.003324714	0.005910602	0.003272727	0.016716196	0.013798112	0.003317361	0.003322259
3500	3.365	398	503								0.033345964	0.02069225	0.03035982	0.038904899	0.025409562	0.023578811	0.026946108	0.028893587	0.032496307	0.041121495	0.032137519	0.027725028	0.028720627	0.026446915	0.028169014	0.026355422	0.039473684	0.038721805	0.039600296	0.041049031	0.035500747	0.037750094	0.034120735	0.043494705	0.03253721	0.036571851	0.039157739	0.038545455	0.044205052	0.043572985	0.042757095	0.043927649
5571	3.382	400	714								0.003410383	0.003386005	0.009745127	0.016930836	0.018722835	0.02002584	0.018962076	0.022551092	0.021787297	0.020186916	0.021300448	0.025066464	0.030585602	0.024147183	0.02483321	0.026731928	0.003383459	0.003383459	0.003330866	0.003420753	0.013452915	0.003397508	0.012748406	0.003403933	0.003115265	0.009235316	0.003324714	0.003272727	0.014115899	0.013798112	0.003317361	0.015134736
1036	3.391	401	234			ATH01p05261, ATH01p05492, ATH02p01011, ATH02p01300	C10H20N1O1S2(2):(R)-8-Methylsulfinyloctyl isothiocyanate,			1053, 235, 0.014, 0, 0.945: 1074, 236, 0.017, 1, 0.832:	0.003410383	0.003386005	0.003373313	0.003242075	0.003009027	0.002906977	0.002994012	0.003171247	0.096011817	0.08	0.090807175	0.1044436	0.102200671	0.113070142	0.091178651	0.103915663	0.003383459	0.003383459	0.003330866	0.003420753	0.003363229	0.003397508	0.003374578	0.003403933	0.003115265	0.003324714	0.003324714	0.003272727	0.003343239	0.003267974	0.003317361	0.003322259
1203	3.424	405	249			ATH01p05262, ATH01p05493, ATH02p01012					0.091701402	0.063957863	0.076836582	0.066642651	0.152123036	0.072351421	0.072521623	0.088794926	0.077548006	0.060560748	0.071001495	0.056589442	0.140992167	0.087389805	0.07153447	0.07003012	0.080827068	0.080827068	0.076609919	0.09350057	0.15284006	0.08795772	0.097862767	0.074886536	0.020422291	0.024750646	0.026967122	0.026909091	0.075780089	0.019244735	0.023958717	0.019933555
3077	3.484	412	457		Flavin mononucleotide_CAS: 130-40-5;CAS: 6184-17-4	ATH01p01294, ATH02p02968, ATH02p03193					0.017430845	0.003386005	0.014617691	0.010086455	0.014376463	0.002906977	0.002994012	0.013742072	0.038774003	0.025420561	0.032511211	0.026205849	0.052592316	0.050210809	0.034840623	0.050451807	0.003383459	0.003383459	0.003330866	0.003420753	0.003363229	0.003397508	0.011623547	0.003403933	0.003115265	0.007388253	0.003324714	0.003272727	0.003343239	0.003267974	0.003317361	0.003322259
6090	3.5	414	757	Quercetin-3-O-a-L-rhamnopyranosyl(1,2)-b-D-glucopyranoside-7-O-a-L-rhamnopyranoside_0	Quercetin-3-O-a-L-rhamnopyranosyl(1,2)-b-D-glucopyranoside-7-O-a-L-rhamnopyranoside_CAS: 161993-01-7	ATH01p03512, ATH02p05004	C33H41O20(1):Luteolin 7-rutinoside-3'-glucoside, Luteolin 7-rut,		herbacetin-7-O-rha(2),quercetin-3'/4'-rha(2),	6104, 758, 0.144, 2, 0.999: 6112, 759, 0.05, 2, 0.998: 6121, 760, 0.019, 2, 0.996: 6131, 761, 0.01, 2, 0.989:	0.020841228	0.0082769	0.011244378	0.017651297	0.014376463	0.031007752	0.009647372	0.027836505	1.330502216	0.807476636	1.131539611	1.060387391	1.486012682	2.227673438	0.976278725	1.90248494	0.02406015	0.003383459	0.014803849	0.018244014	0.016068759	0.020385051	0.010498688	0.014372163	0.111803392	0.190986332	0.116734392	0.117454545	0.147845468	0.195715323	0.102100995	0.141380583
572	3.509	415	193								0.003410383	0.003386005	0.003373313	0.003242075	0.003009027	0.002906977	0.002994012	0.003171247	0.100073855	0.034766355	0.087070254	0.04405621	0.152928012	0.174779609	0.086730912	0.15248494	0.003383459	0.003383459	0.003330866	0.003420753	0.003363229	0.003397508	0.003374578	0.003403933	0.003115265	0.003324714	0.005171777	0.006909091	0.003343239	0.003267974	0.003317361	0.003322259
2998	3.517	416	449	Quercetin-3-O-a-L-rhamnopyranosyl(1,2)-b-D-glucopyranoside-7-O-a-L-rhamnopyranoside_0		ATH01p00826, ATH01p01060, ATH02p02969	C21H21O11(2):Fisetin 8-C-glucoside;8-C-Glucosylfisetin, Isoorie,			3010, 450, 0.021, 0, 0.994:	0.003410383	0.003386005	0.003373313	0.003242075	0.003009027	0.002906977	0.002994012	0.003171247	0.278064993	0.166728972	0.232810164	0.210406381	0.304364043	0.461096205	0.197553744	0.41001506	0.003759398	0.003383459	0.003330866	0.003420753	0.003363229	0.003397508	0.003374578	0.003403933	0.023191416	0.041004802	0.024750646	0.024	0.034918276	0.044299201	0.02285293	0.033222591
3884	3.517	416	546			ATH01p01757, ATH01p02002, ATH02p03627, ATH02p03823					0.003410383	0.003386005	0.003373313	0.003242075	0.003009027	0.002906977	0.002994012	0.003171247	0.053914328	0.034392523	0.039237668	0.041397645	0.051846326	0.06094289	0.040400297	0.0625	0.003383459	0.003383459	0.003330866	0.003420753	0.003363229	0.003397508	0.003374578	0.003403933	0.003115265	0.003324714	0.003324714	0.003272727	0.003343239	0.003631082	0.003317361	0.003322259
4454	3.517	416	611	Quercetin-Hex-Rha_2		ATH01p02723, ATH01p02932, ATH02p04210, ATH02p04420, ATH02p04423	C31H31O13(2):4'-O-Methylcarthamidin 7-(2-p-coumaroylglucoside);,		delphinidin 3-(6''-coumaroyl)glucoside(2),delphinidin 3-rutinoside(2),delphinidin 3-glucoside(2),rutin(2),delphinidin 3-galactoside(2),		0.003410383	0.003386005	0.003373313	0.003242075	0.003009027	0.002906977	0.003659348	0.003171247	0.003323486	0.003364486	0.355754858	0.003418154	0.483401716	0.725182062	0.295774648	0.640436747	0.003383459	0.003383459	0.003330866	0.003420753	0.003363229	0.003397508	0.003374578	0.003403933	0.03253721	0.05467307	0.039157739	0.035636364	0.043090639	0.065722585	0.029856248	0.044665928
5057	3.517	416	667			ATH01p03153, ATH01p03155, ATH02p04421, ATH02p04614					0.003410383	0.003386005	0.003373313	0.003242075	0.003009027	0.002906977	0.002994012	0.003171247	0.05465288	0.039626168	0.047085202	0.051652108	0.055576278	0.073208126	0.041512231	0.074171687	0.003383459	0.003383459	0.003330866	0.003420753	0.003363229	0.003397508	0.003374578	0.003403933	0.003115265	0.010712966	0.003324714	0.003272727	0.003343239	0.011619463	0.003317361	0.003322259
6436	3.517	416	785								0.003410383	0.003386005	0.003373313	0.003242075	0.003009027	0.002906977	0.002994012	0.003171247	0.039881832	0.019439252	0.028400598	0.028864413	0.045132413	0.076274435	0.027057079	0.064006024	0.003383459	0.003383459	0.003330866	0.003420753	0.003363229	0.003397508	0.003374578	0.003403933	0.003115265	0.003324714	0.003324714	0.003272727	0.003343239	0.003267974	0.003317361	0.003322259
6458	3.517	416	786								0.003410383	0.003386005	0.003373313	0.003242075	0.003009027	0.002906977	0.002994012	0.003171247	0.055022157	0.02728972	0.0377429	0.035320927	0.057814248	0.097738597	0.031875463	0.094503012	0.003383459	0.003383459	0.003330866	0.003420753	0.003363229	0.003397508	0.003374578	0.003403933	0.003115265	0.003324714	0.003324714	0.003272727	0.003343239	0.003267974	0.003317361	0.003322259
6810	3.517	416	810								0.003410383	0.003386005	0.003373313	0.003242075	0.003009027	0.002906977	0.002994012	0.003171247	0.028434269	0.018691589	0.026532138	0.018989746	0.028347631	0.039095439	0.018902891	0.039909639	0.003383459	0.003383459	0.003330866	0.003420753	0.003363229	0.003397508	0.003374578	0.003403933	0.003115265	0.003324714	0.003324714	0.003272727	0.003343239	0.003267974	0.003317361	0.003322259
6826	3.517	416	811								0.003410383	0.003386005	0.003373313	0.003242075	0.003009027	0.002906977	0.002994012	0.003171247	0.03028065	0.018691589	0.025411061	0.02164831	0.026109661	0.044461479	0.020385471	0.042168675	0.003383459	0.003383459	0.003330866	0.003420753	0.003363229	0.003397508	0.003374578	0.003403933	0.003115265	0.003324714	0.003324714	0.003272727	0.003343239	0.003267974	0.003317361	0.003322259
6850	3.517	416	813							6864, 814, 0.01, 0, 0.997: 6875, 815, 0.013, 0, 0.994:	0.003410383	0.003386005	0.003373313	0.003242075	0.003009027	0.002906977	0.002994012	0.003171247	0.077548006	0.045981308	0.062780269	0.062286365	0.083177919	0.12188578	0.062638992	0.115587349	0.003383459	0.003383459	0.003330866	0.003420753	0.003363229	0.003397508	0.003374578	0.003403933	0.003115265	0.003324714	0.003324714	0.003272727	0.003343239	0.01016703	0.003317361	0.003322259
2024	3.534	418	339			ATH02p01909, ATH02p02215	C16H19O8(2):1-Caffeoyl-4-deoxyquinic acid, 4-p-Coumaroylquinic,				0.003410383	0.003386005	0.003373313	0.003242075	0.003009027	0.002906977	0.002994012	0.003171247	0.050221566	0.047476636	0.047085202	0.06418534	0.057068258	0.063242622	0.043365456	0.045557229	0.003383459	0.003383459	0.003330866	0.003420753	0.003363229	0.003397508	0.003374578	0.003403933	0.003115265	0.003324714	0.003324714	0.003272727	0.003343239	0.003267974	0.003317361	0.009966777
4469	3.543	419	612							4485, 613, 0.063, 0, 0.996:	0.003410383	0.003386005	0.003373313	0.003242075	0.003009027	0.002906977	0.002994012	0.003171247	0.620014771	1.002616822	0.116218236	2.605393088	0.14770608	0.22997317	0.100074129	0.206325301	0.003383459	0.003383459	0.003330866	0.003420753	0.003363229	0.003397508	0.003374578	0.003403933	0.003115265	0.019209457	0.003324714	0.003272727	0.015601783	0.01815541	0.003317361	0.016242156
254	3.551	420	147								0.003410383	0.003386005	0.003373313	0.003242075	0.003009027	0.002906977	0.002994012	0.003171247	0.042466765	0.026542056	0.033258595	0.023927079	0.040283476	0.062859333	0.028910304	0.045180723	0.003383459	0.003383459	0.003330866	0.00418092	0.003363229	0.003397508	0.003374578	0.004160363	0.003115265	0.003324714	0.003324714	0.003272727	0.003343239	0.003267974	0.005160339	0.003322259
5022	3.56	421	664			ATH02p04422		Tetrahydropalmatine(1),Sulindac(1),			0.003410383	0.003386005	0.003373313	0.003242075	0.003009027	0.002906977	0.002994012	0.003171247	0.023264402	0.028037383	0.020179372	0.038359286	0.023125699	0.030663089	0.018532246	0.032756024	0.003383459	0.003383459	0.003330866	0.003420753	0.003363229	0.003397508	0.003374578	0.003403933	0.003115265	0.003324714	0.003324714	0.003272727	0.003343239	0.003267974	0.003317361	0.003322259
974	3.619	428	231			ATH01p05264	C5H12O8P1(1):D-Ribose 5-phosphate,				0.003410383	0.003386005	0.003373313	0.003242075	0.003009027	0.002906977	0.002994012	0.003171247	0.003323486	0.003364486	0.003363229	0.003418154	0.003356956	0.003449598	0.003335804	0.003388554	0.003383459	0.003383459	0.003330866	0.003420753	0.003363229	0.003397508	0.003374578	0.003403933	0.07788162	0.060583672	0.030291836	0.080363636	0.066121842	0.063180828	0.046811648	0.093023256
3092	3.619	428	458								0.003410383	0.003386005	0.003373313	0.003242075	0.003009027	0.002906977	0.002994012	0.003171247	0.003323486	0.003364486	0.003363229	0.003418154	0.003356956	0.003449598	0.003335804	0.003388554	0.003383459	0.003383459	0.003330866	0.003420753	0.003363229	0.003397508	0.003374578	0.003403933	0.073727934	0.048393055	0.027705948	0.074181818	0.06166419	0.057371097	0.040914117	0.088224437
3117	3.619	428	461			ATH01p01062					0.003410383	0.003386005	0.003373313	0.003242075	0.003009027	0.002906977	0.002994012	0.003171247	0.003323486	0.003364486	0.003363229	0.003418154	0.003356956	0.003449598	0.003335804	0.003388554	0.003383459	0.003383459	0.003330866	0.003420753	0.003363229	0.003397508	0.003374578	0.003403933	0.085842852	0.058736609	0.031400074	0.085454545	0.068350669	0.067175018	0.049023222	0.112218531
3537	3.619	428	507			ATH01p01521, ATH01p01758					0.003410383	0.003386005	0.003373313	0.003242075	0.003009027	0.002906977	0.002994012	0.003171247	0.003323486	0.003364486	0.003363229	0.003418154	0.003356956	0.003449598	0.003335804	0.003388554	0.003383459	0.003383459	0.003330866	0.003420753	0.003363229	0.003397508	0.003374578	0.003403933	0.068535826	0.055042482	0.027336535	0.072363636	0.05794948	0.054466231	0.037228161	0.0767811
941	3.644	431	229			ATH01p05496					0.015915119	0.014672686	0.016491754	0.011887608	0.012370445	0.014857881	0.013639388	0.016913319	0.024002954	0.019813084	0.027279522	0.018609951	0.027601641	0.037178996	0.035581913	0.024472892	0.015413534	0.016165414	0.01665433	0.015203345	0.010089686	0.015100038	0.014248219	0.012102874	0.003115265	0.007388253	0.00554119	0.003272727	0.005943536	0.006535948	0.007371913	0.006275378
2139	3.653	432	353								0.003410383	0.003386005	0.003373313	0.003242075	0.003009027	0.002906977	0.002994012	0.003171247	0.03028065	0.023925234	0.022795217	0.030003798	0.029093622	0.031812955	0.019644181	0.029743976	0.003383459	0.003383459	0.003330866	0.003420753	0.003363229	0.003397508	0.003374578	0.003403933	0.003115265	0.003324714	0.003324714	0.003272727	0.003343239	0.003267974	0.003317361	0.003322259
2759	3.678	435	422			ATH01p00578, ATH01p00828, ATH02p02737					0.039408867	0.025959368	0.026986507	0.027377522	0.021731862	0.026808786	0.023952096	0.02572234	0.016986706	0.01682243	0.01793722	0.016710976	0.017903767	0.022614028	0.017420311	0.021837349	0.039097744	0.033082707	0.031828275	0.029646522	0.022421525	0.031710079	0.026996625	0.032526475	0.003115265	0.003324714	0.012929442	0.003272727	0.003343239	0.010893246	0.003317361	0.003322259
2923	3.678	435	440			ATH02p02972					0.062902615	0.050037622	0.053973013	0.050432277	0.038783016	0.049095607	0.04324684	0.058491896	0.040251108	0.037383178	0.03961136	0.034181542	0.038418501	0.046761211	0.035952557	0.047439759	0.071428571	0.059398496	0.055514434	0.054732041	0.044469357	0.056625142	0.044244469	0.055597579	0.017307027	0.02659771	0.023272996	0.033090909	0.015601783	0.012708787	0.003317361	0.003322259
610	3.686	436	197			ATH01p04665, ATH01p04968					0.049261084	0.086531226	0.050974513	0.02629683	0.022066199	0.035852713	0.096473719	0.064129669	0.022895126	0.022803738	0.014200299	0.003418154	0.003356956	0.016864699	0.035581913	0.018072289	0.054887218	0.081578947	0.07549963	0.033447358	0.019431988	0.038127595	0.082114736	0.088124054	0.003115265	0.003324714	0.003324714	0.003272727	0.003343239	0.003267974	0.003317361	0.003322259
1486	3.686	436	287			ATH01p05705, ATH02p01601, ATH02p01912	C15H11O6(1):Luteolin, Orobol;Norsantal;Santol;5,7,3',4'-Tetrah,				0.025009473	0.009029345	0.010869565	0.016570605	0.016382481	0.023901809	0.012974052	0.025017618	0.079763663	0.053831776	0.072122571	0.060767186	0.070869079	0.124185512	0.074870274	0.105045181	0.012406015	0.003383459	0.003330866	0.003420753	0.003363229	0.003397508	0.003374578	0.003403933	0.019037729	0.022903583	0.016623569	0.025090909	0.022659733	0.023965142	0.017323996	0.026578073
2847	3.686	436	433	Kaempferol-3-O-a-L-rhamnopyranosyl(1,2)-b-D-glucopyranoside-7-O-a-L-rhamnopyranoside [fragment]_0		ATH01p00829, ATH01p01063, ATH02p02971, ATH02p03196	C21H21O10(2):Apigenin 7-O-glucoside, Isovitexin;6-beta-D-Glucop,C24H17O8(1):Kaempferol 3-p-coumarate ,			2857, 434, 0.211, 0, 0.995: 2868, 435, 0.062, 0, 0.991: 2882, 436, 0.019, 0, 0.97:	0.585827965	0.184349135	0.274737631	0.369956772	0.418254764	0.572997416	0.26746507	0.633192389	1.589364845	1.154018692	1.414798206	1.312571212	1.546810891	1.96128785	1.405485545	1.857680723	0.245112782	0.117293233	0.148778682	0.16913721	0.159566517	0.220460551	0.144731909	0.161119516	0.428175839	0.528260066	0.383080901	0.535636364	0.468796434	0.530864198	0.314780686	0.558139535
3729	3.686	436	530			ATH01p01759, ATH01p02004, ATH02p03628, ATH02p03826				3752, 532, 0.029, 0, 0.929:	0.052671466	0.033860045	0.031484258	0.058717579	0.062520896	0.071705426	0.043912176	0.075757576	0.105243722	0.112523364	0.111360239	0.108621344	0.095113764	0.094672288	0.112676056	0.102786145	0.042481203	0.027819549	0.003330866	0.038008362	0.033258595	0.047565119	0.029246344	0.037443268	0.070958809	0.076099003	0.065386036	0.083636364	0.07243685	0.081336238	0.058238113	0.086378738
4114	3.686	436	579			ATH01p02234, ATH01p02725, ATH02p03825, ATH02p03829, ATH02p04013, ATH02p04017	C30H27O12(3):Epicatechin-(4beta->8)-ent-epicatechin, Procyanidi,C27H31O14(1):Chrysin 7-gentiobioside, 7,3',4'-Trihydroxyflavone,				0.018188708	0.003386005	0.003373313	0.003242075	0.011701772	0.016149871	0.002994012	0.019379845	0.360782866	0.728598131	0.052316891	1.890998861	0.070869079	0.103104638	0.063380282	0.08998494	0.003383459	0.003383459	0.003330866	0.003420753	0.003363229	0.003397508	0.003374578	0.003403933	0.003115265	0.015884743	0.003324714	0.018181818	0.003343239	0.003267974	0.003317361	0.003322259
4277	3.686	436	594								0.003410383	0.003386005	0.003373313	0.003242075	0.003009027	0.002906977	0.002994012	0.011980268	0.029542097	0.024672897	0.036248132	0.026965439	0.035807535	0.055576849	0.031134173	0.043298193	0.003383459	0.003383459	0.003330866	0.003420753	0.003363229	0.003397508	0.003374578	0.003403933	0.003115265	0.011082379	0.003324714	0.003272727	0.003343239	0.003267974	0.003317361	0.003322259
4283	3.686	436	595	Kaempferol-3-O-a-L-rhamnopyranosyl(1,2)-b-D-glucopyranoside-7-O-a-L-rhamnopyranoside [fragment]_0		ATH01p02235, ATH01p02726, ATH02p04014, ATH02p04212	C27H31O15(3):Paniculatin, Apigenin 7-allosyl-(1->2)-glucoside, ,C34H27O10(1):Agathisflavone tetramethyl ether, Cupressuflavone ,		cyanidin 3-(glucoside)rhamnoside(2),cyanidin 3-(6''-coumaroyl)glucoside(2),nicotiflorin; Kaempferol 3-O-rutinoside(1),cyanidin 3-glucoside(1),cyanidin 3-galactoside(1),kaempferol-7-O-neohesperidoside(1),cyanidin 3-rutinoside(1),	4294, 596, 0.423, 0, 0.993: 4305, 597, 0.144, 0, 0.989: 4314, 598, 0.05, 0, 0.986: 4325, 599, 0.021, 0, 0.983:	0.949223191	0.269751693	0.414542729	0.583933718	0.708458709	0.946705426	0.402528277	1.085623679	2.767355982	1.999626168	2.478325859	2.299658185	2.782916822	3.408968954	2.525945145	3.208207831	0.360150376	0.17518797	0.225758697	0.256936526	0.236547085	0.337108343	0.215973003	0.256429652	0.70751125	0.815663096	0.59179904	0.891636364	0.744427935	0.856572259	0.490969407	0.918420081
4859	3.686	436	648							4867, 649, 0.023, 0, 0.954:	0.034482759	0.003386005	0.019865067	0.024855908	0.029087262	0.032622739	0.018629408	0.033826638	0.038774003	0.041121495	0.045590433	0.039878466	0.041402462	0.037945573	0.04670126	0.038403614	0.015789474	0.003383459	0.003330866	0.012922843	0.003363229	0.003397508	0.011248594	0.012102874	0.027691243	0.035463613	0.025120059	0.030909091	0.033060921	0.029774873	0.021378548	0.032484312
4894	3.686	436	651			ATH01p03154, ATH02p04424, ATH02p04615				4904, 652, 0.021, 1, 0.964: 4911, 653, 0.032, 0, 0.963:	0.058734369	0.037622272	0.034857571	0.063760807	0.070544968	0.084625323	0.047238856	0.092670895	0.106351551	0.117383178	0.113976084	0.110140524	0.104438642	0.096588731	0.109710897	0.103539157	0.052255639	0.027443609	0.03626943	0.037628278	0.036248132	0.046432616	0.034870641	0.034795764	0.074766355	0.084226081	0.072404876	0.083636364	0.082466568	0.092229484	0.066715813	0.087486157
5866	3.686	436	740								0.02425161	0.009029345	0.012368816	0.021253602	0.022734871	0.031330749	0.016300732	0.043692741	0.09379616	0.06728972	0.087817638	0.060387391	0.105557628	0.109620544	0.085248332	0.125753012	0.014285714	0.003383459	0.003330866	0.003420753	0.003363229	0.003397508	0.003374578	0.003403933	0.022152994	0.026228297	0.018101219	0.030909091	0.023031204	0.026506899	0.017323996	0.027685493
5879	3.686	436	741	Kaempferol-3-O-a-L-rhamnopyranosyl(1,2)-b-D-glucopyranoside-7-O-a-L-rhamnopyranoside_0	Kaempferol-3-O-a-L-rhamnopyranosyl(1,2)-b-D-glucopyranoside-7-O-a-L-rhamnopyranoside_CAS: 162062-89-7	ATH01p03327, ATH02p05006, ATH02p05009	C33H41O19(1):Apigenin 7-rutinoside-4'-glucoside, Apigenin 7-neo,		cyanidin 3-(glucoside)rhamnoside(2),	5895, 742, 1.268, 0, 0.888: 5908, 743, 0.462, 0, 0.856: 5923, 744, 0.173, 0, 0.842: 5942, 745, 0.074, 0, 0.859: 5958, 746, 0.038, 0, 0.897: 5974, 747, 0.037, 0, 0.915: 5990, 748, 0.02, 0, 0.895: 6005, 749, 0.01, 1, 0.82:	2.741568776	0.807750188	1.142053973	1.677233429	2.08224674	2.739664083	1.134730539	3.299859056	3.644387001	3.670280374	3.684230194	3.738321306	3.683327117	3.783441932	3.659747961	3.719126506	1.054135338	0.485714286	0.654330126	0.738882554	0.71038864	0.885994715	0.590926134	0.701966717	2.066805123	2.398596232	1.723309937	2.500727273	2.164190193	2.459694989	1.441577589	2.626799557
6154	3.686	436	763							6166, 764, 0.035, 0, 0.996: 6178, 765, 0.012, 0, 0.971:	0.067449792	0.013167795	0.024737631	0.046829971	0.061183551	0.091408269	0.022621424	0.087737844	0.259970458	0.194018692	0.236173393	0.227876946	0.258112645	0.298581832	0.241660489	0.324548193	0.017293233	0.003383459	0.003330866	0.012922843	0.011210762	0.017742544	0.003374578	0.003403933	0.064382139	0.082009605	0.042482453	0.084727273	0.068350669	0.080610022	0.033173609	0.084533038
6211	3.686	436	768								0.024630542	0.003386005	0.003373313	0.003242075	0.017051153	0.026162791	0.002994012	0.03030303	0.064254062	0.051588785	0.059790732	0.050512723	0.054457292	0.050977386	0.054114159	0.05496988	0.003383459	0.003383459	0.003330866	0.003420753	0.003363229	0.003397508	0.003374578	0.003403933	0.016960886	0.018101219	0.012929442	0.019272727	0.014115899	0.023238925	0.003317361	0.020671835
6227	3.686	436	769			ATH01p03513, ATH02p05192					0.116710875	0.023702032	0.037481259	0.070244957	0.098294885	0.146640827	0.037924152	0.179704017	0.3711226	0.319626168	0.369955157	0.342195215	0.374114137	0.35185895	0.38250556	0.378012048	0.033458647	0.003383459	0.003330866	0.01786393	0.003363229	0.026425066	0.003374578	0.018154312	0.107995846	0.118581455	0.075360177	0.129090909	0.105869242	0.126361656	0.061186878	0.135843485
6244	3.686	436	770							6256, 771, 0.089, 0, 0.998: 6272, 772, 0.03, 0, 0.993: 6285, 773, 0.015, 1, 0.963:	0.139067829	0.033483822	0.041229385	0.093659942	0.132397192	0.189276486	0.053892216	0.238548273	0.487444609	0.417570093	0.474588939	0.443600456	0.46997389	0.461479494	0.477761305	0.47063253	0.047368421	0.015037594	0.019985196	0.025085519	0.023542601	0.032842582	0.003374578	0.022314675	0.130494981	0.155153306	0.09678611	0.172	0.135215453	0.16194626	0.075193513	0.172019195
6359	3.686	436	779							6368, 780, 0.029, 0, 0.994: 6382, 781, 0.016, 0, 0.987:	0.03751421	0.008653123	0.013868066	0.024135447	0.034102307	0.051356589	0.013972056	0.050739958	0.214918759	0.163364486	0.201793722	0.197873148	0.202909362	0.251054044	0.194217939	0.27371988	0.003383459	0.003383459	0.003330866	0.003420753	0.003363229	0.003397508	0.003374578	0.003403933	0.051574939	0.062430735	0.029922423	0.066545455	0.051263001	0.069716776	0.028750461	0.069029162
6572	3.686	436	794							6606, 796, 0.024, 0, 0.868:	0.051155741	0.013167795	0.026236882	0.033861671	0.04112337	0.052325581	0.02328676	0.056730092	0.062038405	0.067663551	0.072869955	0.076718572	0.069750093	0.059793024	0.075240919	0.065888554	0.020300752	0.003383459	0.003330866	0.016343596	0.016442451	0.021895055	0.011248594	0.015128593	0.044998269	0.049501293	0.037680089	0.053090909	0.046062407	0.052287582	0.032067822	0.053525286
6591	3.686	436	795								0.048882152	0.01241535	0.02023988	0.03314121	0.045135406	0.055555556	0.02328676	0.060606061	0.072747415	0.078130841	0.0754858	0.082035701	0.070496084	0.065542353	0.074128984	0.069653614	0.021804511	0.009774436	0.003330866	0.014443177	0.003363229	0.01585504	0.003374578	0.003403933	0.047767394	0.046915405	0.036941263	0.052363636	0.043833581	0.053740015	0.029487652	0.052787006
6628	3.686	436	797			ATH01p03514, ATH02p05193				6641, 798, 0.062, 0, 0.992: 6656, 799, 0.077, 0, 0.995: 6674, 800, 0.031, 0, 0.987: 6693, 801, 0.019, 0, 0.967:	0.10458507	0.04702784	0.049475262	0.113832853	0.135071882	0.167635659	0.080505655	0.187103594	0.28323486	0.305046729	0.309790732	0.331181162	0.288698247	0.270985052	0.303558191	0.296310241	0.079323308	0.034210526	0.047002221	0.052451539	0.047085202	0.068705172	0.043494563	0.049546142	0.148840429	0.170668637	0.119320281	0.178545455	0.156760773	0.172839506	0.109841504	0.19047619
7077	3.686	436	831							7092, 832, 0.016, 0, 0.972: 7121, 834, 0.012, 0, 0.934:	0.019325502	0.006772009	0.012368816	0.017651297	0.018722835	0.027131783	0.010978044	0.027484144	0.031388479	0.038504673	0.042600897	0.033421952	0.030958598	0.026446915	0.038547072	0.03313253	0.003383459	0.003383459	0.003330866	0.003420753	0.003363229	0.003397508	0.003374578	0.003403933	0.020076151	0.026228297	0.017731806	0.025454545	0.020802377	0.026143791	0.013638039	0.026578073
7106	3.686	436	833								0.021599091	0.003386005	0.009745127	0.016210375	0.020728853	0.028100775	0.01164338	0.029245948	0.035081241	0.036261682	0.039237668	0.034561337	0.032823573	0.029513223	0.038176427	0.032379518	0.009398496	0.003383459	0.003330866	0.003420753	0.003363229	0.003397508	0.003374578	0.003403933	0.020768432	0.025489472	0.016254156	0.028363636	0.021545319	0.025054466	0.003317361	0.029162052
7146	3.686	436	836							7161, 837, 0.013, 0, 0.944:	0.02425161	0.006772009	0.012743628	0.018371758	0.021731862	0.033268734	0.013972056	0.035940803	0.05465288	0.054205607	0.058669656	0.057349032	0.063409176	0.057110004	0.060785767	0.059111446	0.003383459	0.003383459	0.003330866	0.00836184	0.003363229	0.003397508	0.003374578	0.003403933	0.023537556	0.028814185	0.01957887	0.032727273	0.026374443	0.030501089	0.017323996	0.030269472
7236	3.686	436	843			ATH01p03695, ATH02p05330				7246, 844, 0.018, 1, 0.971: 7255, 845, 0.026, 0, 0.99: 7275, 847, 0.014, 1, 0.933: 7300, 849, 0.012, 0, 0.934:	0.033345964	0.015801354	0.015367316	0.034942363	0.042795052	0.052648579	0.025615436	0.059901339	0.085672083	0.093084112	0.090807175	0.099886062	0.095113764	0.072824837	0.093031875	0.084337349	0.02443609	0.003383459	0.01665433	0.018624097	0.003363229	0.020385051	0.014248219	0.014750378	0.044305988	0.052826007	0.039157739	0.049454545	0.051263001	0.055192447	0.034647991	0.052417866
7529	3.686	436	869								0.018946571	0.003386005	0.011994003	0.014769452	0.017051153	0.018087855	0.00998004	0.021846371	0.025480059	0.026168224	0.026532138	0.029244208	0.029466617	0.023380606	0.030392884	0.030496988	0.012030075	0.003383459	0.003330866	0.003420753	0.003363229	0.003397508	0.003374578	0.006807867	0.018691589	0.02105652	0.018101219	0.021818182	0.023402675	0.021060276	0.014743826	0.022148394
7711	3.686	436	887			ATH01p04156, ATH02p05415	C41H47N2O20(1):Pradimicin FL,			7720, 888, 0.043, 0, 0.999: 7730, 889, 0.017, 0, 0.998:	0.03220917	0.003386005	0.003373313	0.003242075	0.019391508	0.020994832	0.002994012	0.044045102	0.371861152	0.154018692	0.271300448	0.215723509	0.375233122	0.640475278	0.28391401	0.562123494	0.003383459	0.003383459	0.003330866	0.003420753	0.003363229	0.003397508	0.003374578	0.003403933	0.014191762	0.01957887	0.009604728	0.028	0.015601783	0.021060276	0.003317361	0.022886674
8011	3.686	436	918			ATH01p04318					0.013641531	0.003386005	0.003373313	0.003242075	0.009695754	0.019702842	0.002994012	0.016913319	0.035819793	0.032523364	0.036248132	0.034941132	0.040656471	0.041778459	0.038547072	0.037274096	0.003383459	0.003383459	0.003330866	0.003420753	0.003363229	0.003397508	0.003374578	0.003403933	0.003115265	0.013298855	0.007388253	0.013818182	0.011887073	0.012345679	0.003317361	0.014027316
10601	3.686	436	1166								0.012883668	0.003386005	0.003373313	0.005403458	0.011033099	0.016472868	0.002994012	0.019379845	0.031757755	0.031775701	0.034379671	0.036460311	0.033569564	0.029129935	0.036693847	0.028990964	0.003383459	0.003383459	0.003330866	0.003420753	0.003363229	0.003397508	0.003374578	0.003403933	0.010384216	0.003324714	0.003324714	0.011272727	0.008543834	0.013798112	0.003317361	0.014765596
10611	3.686	436	1167							10619, 1168, 0.015, 0, 0.972: 10628, 1169, 0.012, 0, 0.985:	0.013262599	0.003386005	0.003373313	0.003242075	0.013039117	0.020348837	0.002994012	0.021141649	0.039512555	0.041869159	0.03961136	0.04405621	0.039537486	0.03334611	0.041512231	0.037650602	0.003383459	0.003383459	0.003330866	0.003420753	0.003363229	0.003397508	0.003374578	0.003403933	0.007268951	0.014776505	0.003324714	0.016363636	0.003343239	0.013435004	0.003317361	0.016242156
10899	3.686	436	1203								0.003410383	0.003386005	0.003373313	0.003242075	0.003009027	0.00872093	0.002994012	0.010570825	0.022156573	0.019439252	0.023168909	0.018989746	0.02387169	0.019931008	0.024462565	0.019954819	0.003383459	0.003383459	0.003330866	0.003420753	0.003363229	0.003397508	0.003374578	0.003403933	0.008999654	0.007757665	0.005910602	0.013818182	0.003343239	0.009803922	0.003317361	0.013658176
11090	3.686	436	1226							11103, 1228, 0.01, 0, 0.992:	0.011367942	0.003386005	0.003373313	0.003242075	0.008358409	0.014534884	0.003992016	0.017618041	0.035081241	0.029906542	0.035500747	0.033801747	0.035061544	0.038328862	0.035211268	0.039533133	0.003383459	0.003383459	0.003330866	0.003420753	0.003363229	0.003397508	0.003374578	0.003403933	0.010384216	0.009974141	0.003324714	0.010909091	0.003343239	0.011256354	0.003317361	0.011812477
11096	3.686	436	1227								0.014778325	0.003386005	0.003373313	0.003242075	0.005683718	0.015180879	0.00332668	0.018675123	0.039512555	0.034392523	0.037369208	0.033042157	0.03692652	0.037562284	0.037064492	0.041792169	0.003383459	0.003383459	0.003330866	0.003420753	0.003363229	0.003397508	0.003374578	0.003403933	0.01315334	0.003324714	0.007388253	0.003272727	0.009286776	0.003267974	0.003317361	0.013289037
11112	3.686	436	1229							11122, 1230, 0.033, 0, 0.996: 11131, 1231, 0.033, 0, 0.997: 11141, 1232, 0.019, 0, 0.989: 11148, 1233, 0.012, 0, 0.985:	0.027661993	0.003386005	0.003373313	0.024135447	0.034102307	0.04877261	0.01330672	0.058491896	0.13478582	0.118878505	0.137518685	0.127990885	0.139873182	0.136834036	0.147516679	0.150225904	0.003383459	0.003383459	0.003330866	0.006081338	0.003363229	0.00792752	0.003374578	0.006429652	0.036690897	0.043960103	0.025858884	0.042909091	0.034175334	0.045025418	0.017323996	0.047988188
12357	3.686	436	1481							12363, 1482, 0.017, 0, 0.995:	0.003410383	0.003386005	0.003373313	0.003242075	0.003009027	0.010335917	0.002994012	0.01726568	0.088995569	0.045981308	0.069506726	0.054690467	0.091010817	0.123035646	0.068939956	0.106927711	0.003383459	0.003383459	0.003330866	0.003420753	0.003363229	0.003397508	0.003374578	0.003403933	0.00657667	0.003324714	0.003324714	0.003272727	0.003343239	0.007988381	0.003317361	0.003322259
12464	3.686	436	1503							12469, 1504, 0.015, 1, 0.997:	0.007199697	0.003386005	0.003373313	0.003242075	0.003009027	0.00872093	0.002994012	0.010218464	0.077917282	0.040747664	0.061659193	0.052031903	0.068258113	0.095438865	0.056708673	0.106174699	0.003383459	0.003383459	0.003330866	0.003420753	0.003363229	0.003397508	0.003374578	0.003403933	0.003115265	0.003324714	0.003324714	0.003272727	0.003343239	0.003267974	0.003317361	0.003322259
12595	3.686	436	1530								0.003410383	0.003386005	0.003373313	0.003242075	0.003009027	0.002906977	0.002994012	0.003171247	0.033604136	0.020560748	0.031390135	0.023547284	0.033196568	0.040628593	0.030392884	0.03878012	0.003383459	0.003383459	0.003330866	0.003420753	0.003363229	0.003397508	0.003374578	0.003403933	0.003115265	0.004063539	0.003324714	0.003272727	0.00371471	0.00399419	0.003317361	0.003322259
12621	3.686	436	1534								0.019325502	0.003386005	0.003373313	0.010806916	0.013373454	0.020994832	0.002994012	0.027836505	0.084194978	0.058317757	0.075112108	0.070262058	0.08690787	0.090456113	0.079318013	0.091490964	0.003383459	0.003383459	0.003330866	0.003420753	0.003363229	0.003397508	0.003374578	0.003403933	0.012114919	0.015515331	0.003324714	0.016727273	0.01077266	0.016702977	0.003317361	0.015134736
12630	3.686	436	1535							12636, 1536, 0.036, 0, 0.997:	0.030314513	0.003386005	0.004497751	0.010446686	0.02106319	0.0374677	0.003992016	0.043340381	0.162481536	0.105420561	0.142376682	0.129510065	0.140992167	0.176312764	0.144180875	0.175828313	0.003383459	0.003383459	0.003330866	0.003420753	0.003363229	0.003397508	0.003374578	0.003403933	0.016268605	0.022534171	0.003324714	0.026545455	0.016344725	0.02432825	0.003317361	0.018456995
12643	3.686	436	1537							12650, 1538, 0.123, 0, 0.999: 12657, 1539, 0.118, 0, 0.999: 12663, 1540, 0.069, 0, 0.999: 12670, 1541, 0.04, 0, 0.998: 12678, 1542, 0.021, 1, 0.994: 12685, 1543, 0.014, 0, 0.993:	0.069344449	0.003386005	0.01161919	0.036383285	0.060514878	0.111757106	0.01330672	0.15081043	0.591949778	0.39364486	0.520553064	0.477781998	0.589332339	0.668072058	0.531875463	0.699548193	0.003383459	0.003383459	0.003330866	0.003420753	0.003363229	0.003397508	0.003374578	0.003403933	0.058843891	0.07572959	0.020687107	0.086909091	0.0653789	0.083151779	0.02285293	0.096714655
14432	3.686	436	1880								0.003410383	0.003386005	0.003373313	0.003242075	0.003009027	0.002906977	0.002994012	0.003171247	0.05465288	0.018691589	0.038863976	0.023547284	0.050727341	0.069758528	0.037435137	0.0625	0.003383459	0.003383459	0.003330866	0.003420753	0.003363229	0.003397508	0.003374578	0.003403933	0.003115265	0.003324714	0.003324714	0.003272727	0.003343239	0.003267974	0.003317361	0.003322259
14577	3.686	436	1908							14582, 1909, 0.009, 1, 0.993:	0.003410383	0.003386005	0.003373313	0.003242075	0.003009027	0.002906977	0.002994012	0.005285412	0.036927622	0.019439252	0.029895366	0.025826054	0.034315554	0.03602913	0.030392884	0.035768072	0.003383459	0.003383459	0.003330866	0.003420753	0.003363229	0.003397508	0.003374578	0.003403933	0.003115265	0.003324714	0.003324714	0.003272727	0.003343239	0.003267974	0.003317361	0.003322259
468	3.746	443	182								0.011746874	0.003386005	0.00862069	0.003242075	0.010698763	0.013565891	0.0083167	0.01303735	0.039512555	0.023551402	0.035500747	0.029624003	0.047743379	0.054426984	0.039659007	0.044051205	0.003383459	0.003383459	0.003330866	0.003420753	0.009342302	0.003397508	0.008623922	0.005295008	0.010730357	0.011451792	0.011821204	0.010181818	0.014858841	0.015613653	0.010689274	0.012919897
3296	3.754	444	480			ATH02p03414				3319, 482, 0.03, 0, 0.971:	0.025009473	0.012791573	0.003373313	0.003242075	0.040120361	0.04005168	0.027611444	0.048625793	0.126661743	0.104299065	0.121823617	0.10672237	0.141738157	0.141816788	0.138250556	0.140813253	0.003383459	0.003383459	0.003330866	0.024325352	0.033258595	0.028690072	0.031871016	0.017019667	0.04569055	0.049501293	0.052456594	0.041454545	0.06166419	0.071169208	0.055289348	0.063861203
686	3.771	446	207			ATH01p04972, ATH01p05267, ATH01p05270, ATH02p00705, ATH02p00708, ATH02p01018	C8H15O2S2(2):(R)-Lipoic acid;R-(+)-Thioctic acid,C13H19O2(1):trans-(+-)-2-Methyl-5-(2-methyl-5-isopropenyltetra,C11H11O4(1):Lathodoratin, Scoparone,C10H11N2O1S1(1):3-Indolylmethylthiohydroximate,			698, 208, 0.015, 1, 0.987:	0.050018947	0.018434913	0.032608696	0.024135447	0.048813106	0.041343669	0.027278776	0.057787174	0.258862629	0.112523364	0.193198804	0.17014812	0.288325252	0.341126869	0.196071164	0.352786145	0.018045113	0.029699248	0.03626943	0.052071456	0.060911809	0.036617592	0.03112111	0.024205749	0.026998962	0.040265977	0.027336535	0.015636364	0.043833581	0.059549746	0.032436417	0.052048726
882	3.771	446	225			ATH01p05269, ATH01p05497, ATH02p01017, ATH02p01306	C11H13O5(1):Sinapic acid, Calaminthone,				0.018946571	0.010534236	0.011994003	0.003242075	0.014710799	0.002906977	0.008649368	0.017970402	0.092688331	0.031775701	0.067264574	0.058488416	0.116001492	0.153315447	0.067828021	0.159638554	0.003383459	0.003383459	0.003330866	0.003420753	0.016442451	0.010192525	0.003374578	0.005673222	0.003115265	0.003324714	0.003324714	0.003272727	0.013372957	0.012708787	0.003317361	0.013658176
2784	3.771	446	425			ATH01p01064, ATH01p01068	C24H25O7(1):7,8,3',4'-Tetramethoxy-6'',6''-dimethylpyrano[2'',,C22H17O9(1):6-(3,4-Dihydroxyphenyl)-6a,12b-dihydro-3,10,11,12-,	Cocarboxylase(2),			0.003410383	0.003386005	0.008995502	0.003242075	0.003009027	0.002906977	0.002994012	0.007399577	0.055760709	0.023925234	0.043348281	0.040638055	0.057441253	0.0774243	0.040029652	0.088478916	0.003383459	0.003383459	0.003330866	0.003420753	0.003363229	0.003397508	0.003374578	0.003403933	0.003115265	0.003324714	0.003324714	0.003272727	0.003343239	0.003267974	0.003317361	0.003322259
3377	3.779	447	489			ATH01p01296, ATH01p01300, ATH01p01527, ATH02p03197, ATH02p03415					0.003410383	0.003386005	0.009745127	0.003242075	0.003009027	0.002906977	0.01497006	0.017618041	0.077548006	0.031401869	0.04857997	0.046334979	0.073480045	0.090839402	0.055226093	0.098644578	0.003383459	0.003383459	0.014803849	0.003420753	0.020179372	0.012835032	0.003374578	0.003782148	0.003115265	0.003324714	0.003324714	0.003272727	0.017830609	0.003267974	0.003317361	0.016980436
3521	3.779	447	505			ATH02p03418, ATH02p03631					0.003410383	0.003386005	0.003373313	0.003242075	0.003343363	0.003229974	0.004324684	0.003171247	0.058345643	0.041869159	0.03961136	0.046714774	0.051100336	0.059026447	0.047071905	0.038027108	0.003383459	0.003383459	0.003330866	0.003420753	0.003363229	0.003397508	0.003374578	0.004160363	0.003115265	0.003324714	0.003324714	0.003272727	0.007429421	0.003267974	0.003317361	0.003322259
2637	3.796	449	409			ATH02p02973					0.021978022	0.003386005	0.013118441	0.011167147	0.01738549	0.013242894	0.002994012	0.02149401	0.072008863	0.027663551	0.051569507	0.044815799	0.072361059	0.087773093	0.053372869	0.09939759	0.015789474	0.003383459	0.010362694	0.015963512	0.015321375	0.009815025	0.003374578	0.003403933	0.003115265	0.003324714	0.003324714	0.003272727	0.013744428	0.013071895	0.003317361	0.003322259
4983	3.796	449	660			ATH02p04617				4993, 661, 0.025, 0, 0.999:	0.003410383	0.003386005	0.003373313	0.003242075	0.003009027	0.002906977	0.002994012	0.003171247	0.224889217	0.074766355	0.188714499	0.091530573	0.293174189	0.424683787	0.196441809	0.36935241	0.003383459	0.003383459	0.003330866	0.003420753	0.004110613	0.003397508	0.003374578	0.003403933	0.003115265	0.003324714	0.003324714	0.003272727	0.003343239	0.003267974	0.003317361	0.003322259
1316	3.813	451	263			ATH01p05498, ATH01p05706					0.025009473	0.027840482	0.018365817	0.024855908	0.027749916	0.023578811	0.024284764	0.032769556	0.003692762	0.025046729	0.020179372	0.003418154	0.003729952	0.024530471	0.021497405	0.021460843	0.033082707	0.02481203	0.021835677	0.025465602	0.017189836	0.003397508	0.020997375	0.023071104	0.003115265	0.003324714	0.003324714	0.003272727	0.003343239	0.003267974	0.003317361	0.003322259
1654	3.813	451	308			ATH01p06276, ATH02p01603					0.063281546	0.044394281	0.038230885	0.045389049	0.045804079	0.03875969	0.041916168	0.046863989	0.035081241	0.041869159	0.039237668	0.028864413	0.046997389	0.04982752	0.042994811	0.043674699	0.05037594	0.045112782	0.035529238	0.047510452	0.038116592	0.035485089	0.02999625	0.047276853	0.003115265	0.012190617	0.009604728	0.003272727	0.007800892	0.003267974	0.01105787	0.003322259
3068	3.813	451	456								0.064039409	0.046275395	0.049850075	0.057997118	0.048813106	0.04748062	0.050232868	0.054968288	0.04689808	0.054579439	0.050822123	0.042157235	0.051473331	0.057876581	0.054114159	0.055722892	0.055263158	0.056015038	0.047372317	0.05777271	0.048953662	0.049075123	0.047619048	0.055219365	0.017999308	0.027336535	0.028444773	0.024363636	0.025631501	0.021423384	0.027276078	0.022886674
3191	3.813	451	469			ATH01p01065, ATH01p01297, ATH02p03416	C29H25O6(1):Dichamanetin, Marchantin N,C25H25O9(1):Atramycin A;BY 90OH, Antibiotic BE 12406A;BE 12406,				0.059492232	0.039127163	0.043853073	0.047190202	0.049481779	0.042635659	0.044244844	0.053911205	0.003323486	0.033271028	0.02877429	0.020508925	0.004102947	0.030279801	0.026686434	0.003388554	0.04924812	0.048120301	0.039600296	0.047510452	0.039237668	0.036995092	0.032995876	0.046898638	0.003115265	0.017731806	0.003324714	0.016727273	0.003343239	0.003267974	0.015481017	0.003322259
4284	3.83	453	595	Kaempferol-Hex-Rha_2		ATH01p02239, ATH01p02726, ATH01p02729, ATH02p04018	C34H27O10(3):Agathisflavone tetramethyl ether, Cupressuflavone ,C27H31O15(3):Paniculatin, Apigenin 7-allosyl-(1->2)-glucoside, ,		cyanidin 3-glucoside(2),cyanidin 3-galactoside(2),kaempferol-7-O-neohesperidoside(2),nicotiflorin; Kaempferol 3-O-rutinoside(1),cyanidin 3-(6''-coumaroyl)glucoside(1),cyanidin 3-rutinoside(1),	4295, 596, 0.029, 0, 0.994:	0.003410383	0.003386005	0.003373313	0.003242075	0.026412571	0.028100775	0.002994012	0.043692741	0.357828656	0.242242991	0.227578475	0.42688948	0.323386796	0.453813722	0.186434396	0.367846386	0.003383459	0.003383459	0.003330866	0.003420753	0.003363229	0.003397508	0.003374578	0.003403933	0.034267913	0.031769487	0.024011821	0.003272727	0.037147103	0.038126362	0.019904165	0.045773348
4341	3.83	453	600	Spermidine-di-p-coumaroyl-caffeoyl_2		ATH02p04015, ATH02p04214			b-D-Glucopyranoside, (2E)-3-(4-methoxyphenyl)-2-propenyl 6-O-a-L-arabinopyranosyl-(2),		0.003410383	0.003386005	0.004122939	0.003242075	0.003009027	0.002906977	0.002994012	0.003171247	0.128508124	0.048598131	0.108744395	0.045575389	0.15926893	0.216558068	0.103039288	0.15436747	0.003383459	0.003383459	0.003330866	0.003420753	0.003363229	0.003397508	0.003374578	0.006807867	0.003115265	0.003324714	0.003324714	0.003272727	0.003343239	0.003267974	0.003317361	0.003322259
1017	3.839	454	233			ATH02p01307					0.027661993	0.027088036	0.031484258	0.023414986	0.021397526	0.023255814	0.0249501	0.025017618	0.023264402	0.028037383	0.026532138	0.025066464	0.02387169	0.026446915	0.02483321	0.02936747	0.027443609	0.026691729	0.027017024	0.023185101	0.021674141	0.025292563	0.028871391	0.027987897	0.022152994	0.030291836	0.026967122	0.026181818	0.02526003	0.025780683	0.026538887	0.021410114
1908	3.839	454	328								0.033345964	0.025959368	0.035607196	0.037463977	0.030758943	0.028423773	0.030938124	0.03030303	0.02437223	0.028785047	0.031016442	0.029244208	0.026482656	0.026063626	0.030392884	0.02748494	0.033082707	0.031203008	0.028867506	0.033067275	0.032884903	0.031332578	0.030371204	0.03290469	0.031844929	0.036571851	0.036202438	0.033454545	0.03268945	0.031590414	0.034647991	0.035068291
1923	3.839	454	330			ATH02p01914, ATH02p02219				1926, 331, 0.035, 0, 0.905: 1937, 332, 0.094, 0, 0.923:	0.128836681	0.180586907	0.133433283	0.174351585	0.15814109	0.154392765	0.169660679	0.167371388	0.17282127	0.189158879	0.181988042	0.186859096	0.171950765	0.160981219	0.180504077	0.171310241	0.186842105	0.187593985	0.186898594	0.194982896	0.197309417	0.191770479	0.189351331	0.190242057	0.18172378	0.199852235	0.200221648	0.193090909	0.206909361	0.205156137	0.206044969	0.200073828
1943	3.839	454	333								0.003410383	0.018434913	0.015742129	0.020893372	0.019725844	0.018087855	0.020292748	0.021141649	0.003323486	0.020560748	0.024289985	0.02164831	0.017157777	0.021464163	0.02186805	0.003388554	0.02443609	0.02406015	0.024426351	0.025845686	0.022421525	0.023027558	0.024371954	0.024583964	0.023883697	0.02659771	0.022534171	0.018909091	0.020802377	0.023238925	0.022115739	0.003322259
574	3.856	456	193								0.013262599	0.007900677	0.007496252	0.007204611	0.009695754	0.012596899	0.007984032	0.010570825	0.02732644	0.020934579	0.021674141	0.02088872	0.029466617	0.043311614	0.020756116	0.024849398	0.012781955	0.009398496	0.008512213	0.010262258	0.003363229	0.010570026	0.009373828	0.0102118	0.003115265	0.003324714	0.004432952	0.003272727	0.003343239	0.003267974	0.003317361	0.003322259
1953	3.873	458	334			ATH01p00041				1983, 336, 0.017, 1, 0.84:	0.03486169	0.034236268	0.035607196	0.036023055	0.04480107	0.046511628	0.041250832	0.049682875	0.003323486	0.003364486	0.022795217	0.003418154	0.022752704	0.02223074	0.018532246	0.003388554	0.061278195	0.057894737	0.0588453	0.066894717	0.067264574	0.067572669	0.060742407	0.062405446	0.022152994	0.039896564	0.034724788	0.036	0.003343239	0.025054466	0.037596756	0.003322259
2401	3.873	458	382								0.026525199	0.021444695	0.021364318	0.023054755	0.025409562	0.030361757	0.024617432	0.027484144	0.003323486	0.003364486	0.003363229	0.003418154	0.013800821	0.003449598	0.013713862	0.013930723	0.037593985	0.034210526	0.035529238	0.043709616	0.042227205	0.039637599	0.038620172	0.038956127	0.003115265	0.022164758	0.003324714	0.022909091	0.003343239	0.003267974	0.003317361	0.003322259
2557	3.873	458	399	4-methoxyindol-3-ylmethylglucosinolate[fragement]_1		ATH01p00310, ATH01p00581				2574, 400, 0.054, 0, 0.989: 2588, 401, 0.023, 0, 0.981:	0.290640394	0.212189616	0.250374813	0.229827089	0.277833501	0.290697674	0.236194278	0.307963354	0.07717873	0.048598131	0.099402093	0.048993543	0.097351734	0.073591414	0.080800593	0.073795181	0.357894737	0.348120301	0.366395263	0.396427214	0.396860987	0.409966025	0.384701912	0.359304085	0.098996192	0.222016993	0.171407462	0.214545455	0.09769688	0.070079884	0.145226686	0.059800664
3035	3.873	458	452								0.023493748	0.014672686	0.020989505	0.021253602	0.024406553	0.023578811	0.021956088	0.025017618	0.003323486	0.003364486	0.003363229	0.003418154	0.003356956	0.003449598	0.008524833	0.003388554	0.029323308	0.029699248	0.029607698	0.033827442	0.033632287	0.031332578	0.032620922	0.035552194	0.011768778	0.019948282	0.003324714	0.021454545	0.011515602	0.003267974	0.01437523	0.003322259
3766	3.873	458	533								0.051913604	0.028592927	0.044227886	0.040345821	0.048144433	0.052971576	0.041916168	0.053558844	0.003323486	0.003364486	0.017563528	0.003418154	0.003356956	0.003449598	0.003335804	0.003388554	0.065037594	0.061278195	0.060325685	0.064994299	0.064275037	0.066817667	0.062617173	0.059757943	0.01973001	0.039157739	0.030291836	0.037090909	0.020802377	0.012345679	0.027276078	0.003322259
3780	3.873	458	535	4-methoxyindol-3-ylmethylglucosinolate_1	4-methoxyindole-3-ylmethyl-glucosinolate_CAS: 83327-21-3	ATH01p01762				3787, 536, 0.052, 1, 0.985: 3797, 537, 0.112, 0, 0.997: 3807, 538, 0.03, 0, 0.954: 3816, 539, 0.043, 1, 0.961: 3824, 540, 0.013, 1, 0.929: 3829, 541, 0.012, 1, 0.783:	0.167487685	0.199398044	0.155172414	0.219740634	0.252423938	0.260335917	0.230538922	0.26744186	0.088995569	0.047102804	0.117339312	0.038739081	0.11077956	0.074357992	0.107857672	0.083207831	0.341729323	0.340225564	0.334937084	0.373622197	0.360986547	0.372215931	0.363329584	0.357413011	0.118033922	0.229405246	0.196527521	0.216363636	0.117756315	0.088235294	0.172502764	0.074935401
304	3.881	459	160			ATH01p03907, ATH01p04667	C7H14N1O3(1):(-)-Betonicine, 3-Hydroxystachydrine, Calystegin A,			311, 161, 0.037, 0, 0.987:	0.225843122	0.215199398	0.214392804	0.220461095	0.245402875	0.257105943	0.227212242	0.274841438	0.089364845	0.055700935	0.141629297	0.034941132	0.130921298	0.08585665	0.126760563	0.109563253	0.320676692	0.308270677	0.307179867	0.351577347	0.34715994	0.354095885	0.335958005	0.327912254	0.134302527	0.234946435	0.197635759	0.224727273	0.143016345	0.114742193	0.194618504	0.100036914
816	3.881	459	219								0.020841228	0.015425132	0.017241379	0.016570605	0.018388499	0.021640827	0.017964072	0.019027484	0.003323486	0.003364486	0.003363229	0.003418154	0.009697874	0.003449598	0.003335804	0.003388554	0.026315789	0.022556391	0.021465581	0.02622577	0.02877429	0.028312571	0.024746907	0.024583964	0.011422638	0.016254156	0.014407093	0.017090909	0.009286776	0.003267974	0.003317361	0.003322259
1091	3.881	459	237	4-methoxyindol-3-ylmethylglucosinolate[fragement]_1		ATH01p05268, ATH01p05499	C14H9N2O2(1):11-Hydroxycanthin-6-one,C12H13O5(1):5,6,7-Trimethoxycoumarin, Orthosporin, NSC 118343;,			1104, 238, 0.028, 0, 0.969: 1121, 239, 0.014, 1, 0.966:	0.2038651	0.149736644	0.17053973	0.14445245	0.184887997	0.195413437	0.167332003	0.21106413	0.056499261	0.031028037	0.080343797	0.031143183	0.068258113	0.046761211	0.063380282	0.052334337	0.25112782	0.245112782	0.245373797	0.275940707	0.278026906	0.282748207	0.276340457	0.26096823	0.067843544	0.148873291	0.122644994	0.142545455	0.06872214	0.049382716	0.098783634	0.03839055
1354	3.881	459	269								0.025388405	0.017682468	0.022488756	0.017651297	0.019725844	0.023901809	0.017631404	0.021141649	0.01366322	0.003364486	0.013452915	0.003418154	0.014919806	0.01111537	0.003335804	0.012424699	0.029699248	0.030827068	0.028867506	0.030406689	0.034005979	0.030200076	0.031496063	0.028366112	0.003115265	0.018470632	0.015145918	0.017090909	0.009658247	0.008351489	0.014006635	0.003322259
1798	3.881	459	319			ATH01p05989, ATH01p06277				1809, 320, 0.016, 0, 0.987:	0.102311482	0.05116629	0.077961019	0.057276657	0.07856904	0.095607235	0.071856287	0.082804792	0.003323486	0.003364486	0.003363229	0.003418154	0.003356956	0.003449598	0.003335804	0.003388554	0.119924812	0.108646617	0.104737232	0.150893197	0.134155456	0.137032843	0.124484439	0.120272315	0.003115265	0.059106021	0.035833025	0.049818182	0.003343239	0.003267974	0.032436417	0.003322259
2545	3.881	459	398								0.020841228	0.009781791	0.003373313	0.003242075	0.020060181	0.022286822	0.015302728	0.003171247	0.003323486	0.003364486	0.003363229	0.003418154	0.003356956	0.003449598	0.003335804	0.003388554	0.022180451	0.026691729	0.023686158	0.027746104	0.028026906	0.028690072	0.024371954	0.026096823	0.003115265	0.003324714	0.003324714	0.013454545	0.003343239	0.003267974	0.008846296	0.003322259
2833	3.881	459	431			ATH01p00832, ATH01p01066					0.026146268	0.022573363	0.026236882	0.024855908	0.029087262	0.029392765	0.024284764	0.030655391	0.003323486	0.003364486	0.003363229	0.003418154	0.003356956	0.003449598	0.003335804	0.003388554	0.037593985	0.040225564	0.03626943	0.043709616	0.042227205	0.042280106	0.039745032	0.039712557	0.011076497	0.022903583	0.019948282	0.021818182	0.012630015	0.009077705	0.017323996	0.003322259
708	3.906	462	209								0.016672982	0.010158014	0.01161919	0.011167147	0.011701772	0.002906977	0.01164338	0.012684989	0.027695716	0.032523364	0.025411061	0.029244208	0.02461768	0.031812955	0.026686434	0.026731928	0.010150376	0.003383459	0.003330866	0.003420753	0.003363229	0.003397508	0.003374578	0.003403933	0.003115265	0.003324714	0.003324714	0.003272727	0.003343239	0.003267974	0.003317361	0.003322259
4635	3.915	463	625	Isorhamnetin-Hex-Rha_2		ATH02p04215, ATH02p04427	C25H33N6O13(1):Nikkomycin pseudo-J,		petunidin 3-glucoside(2),petunidin 3-galactoside(2),		0.003410383	0.003386005	0.003373313	0.004322767	0.003009027	0.002906977	0.004657352	0.003171247	0.114106352	0.061682243	0.082585949	0.093429548	0.141365162	0.176696052	0.077835434	0.127259036	0.003383459	0.003383459	0.003330866	0.003420753	0.003363229	0.003397508	0.003374578	0.003403933	0.003115265	0.003324714	0.003324714	0.003272727	0.003343239	0.003267974	0.003317361	0.003322259
5880	3.915	463	741			ATH01p03331					0.029177719	0.01241535	0.014242879	0.023414986	0.020394517	0.02745478	0.01497006	0.031360113	0.085302806	0.060186916	0.07735426	0.060387391	0.086534875	0.107320813	0.088213491	0.104668675	0.02481203	0.010902256	0.015173945	0.020904599	0.003363229	0.01585504	0.003374578	0.016641452	0.055036345	0.051348356	0.052826007	0.065818182	0.060921248	0.08097313	0.04828603	0.071244001
687	3.923	464	207			ATH01p04972, ATH01p05270, ATH02p00708, ATH02p01021	C13H19O2(1):trans-(+-)-2-Methyl-5-(2-methyl-5-isopropenyltetra,C10H11N2O1S1(1):3-Indolylmethylthiohydroximate,C8H15O2S2(1):(R)-Lipoic acid;R-(+)-Thioctic acid,				0.003410383	0.003386005	0.003373313	0.003242075	0.003009027	0.002906977	0.002994012	0.003171247	0.07127031	0.044859813	0.056801196	0.047854159	0.076837001	0.087773093	0.059303188	0.079066265	0.003383459	0.003383459	0.003330866	0.003420753	0.003363229	0.003397508	0.003374578	0.003403933	0.027691243	0.020317695	0.021795345	0.029090909	0.02897474	0.025780683	0.020272761	0.03802141
2611	3.923	464	404								0.003410383	0.003386005	0.003373313	0.009005764	0.003009027	0.007105943	0.002994012	0.011275546	0.046159527	0.031028037	0.021300448	0.035700722	0.037299515	0.049060943	0.027057079	0.045557229	0.010526316	0.011654135	0.003330866	0.003420753	0.003363229	0.003397508	0.003374578	0.003403933	0.003115265	0.003324714	0.003324714	0.003272727	0.003343239	0.003267974	0.003317361	0.003322259
4455	3.923	464	611	Quercetin-3-O-b-glucopyranosyl-7-O-a-rhamnopyranoside_0	Quercetin-3-O-b-glucopyranosyl-7-O-a-rhamnopyranoside_CAS: 18016-58-5	ATH01p02728, ATH01p02938, ATH02p04216, ATH02p04219, ATH02p04429	C27H31O16(2):Isoscutellarein 7-allosyl-(1->2)-glucoside, Luteol,C28H35O15(1):Hesperidin, Neohesperidin, 4,2',4'-Trihydroxy-6'-m,C31H31O13(1):4'-O-Methylcarthamidin 7-(2-p-coumaroylglucoside);,		herbacetin-7-O-rha(4),quercetin-3'/4'-rha(4),delphinidin 3-(6''-coumaroyl)glucoside(1),	4470, 612, 0.343, 1, 0.988: 4486, 613, 0.124, 2, 0.981: 4503, 614, 0.045, 2, 0.984: 4516, 615, 0.02, 3, 0.986: 4532, 616, 0.015, 3, 0.972: 4545, 617, 0.011, 3, 0.992:	0.032588102	0.003386005	0.014992504	0.018371758	0.018388499	0.072997416	0.003659348	0.04298802	3.092688331	1.969719626	2.782511211	2.370300038	3.507273405	3.73974703	2.746478873	3.580572289	0.031954887	0.003383459	0.015544041	0.023945268	0.003363229	0.029445074	0.003374578	0.003403933	0.128071997	0.294052457	0.137052087	0.167636364	0.151188707	0.197530864	0.102838187	0.184939092
4691	3.932	465	630								0.003410383	0.003386005	0.003373313	0.003242075	0.003009027	0.002906977	0.002994012	0.003171247	0.0683161	0.025046729	0.05568012	0.034561337	0.076464006	0.123035646	0.063009637	0.08810241	0.003383459	0.003383459	0.003330866	0.003420753	0.003363229	0.003397508	0.003374578	0.003403933	0.003115265	0.003324714	0.003324714	0.003272727	0.003343239	0.003267974	0.003317361	0.003322259
2999	3.94	466	449	Quercetin-3-O-b-glucopyranosyl-7-O-a-rhamnopyranoside [fragment]_0		ATH01p00833, ATH01p01067, ATH02p02977, ATH02p03201	C21H21O11(2):Fisetin 8-C-glucoside;8-C-Glucosylfisetin, Isoorie,C25H21O8(1):Artonin P;8,9-Dihydro-6,11-dihydroxy-3,3-dimethyl-,			3011, 450, 0.039, 0, 0.998: 3021, 451, 0.014, 0, 0.995:	0.003410383	0.003386005	0.003373313	0.003242075	0.003009027	0.002906977	0.002994012	0.003171247	0.527695716	0.277757009	0.439461883	0.362324345	0.576277508	0.781908777	0.40585619	0.701807229	0.003759398	0.003383459	0.003330866	0.003420753	0.003363229	0.003397508	0.003374578	0.003403933	0.003115265	0.035463613	0.020687107	0.021454545	0.017830609	0.023238925	0.003317361	0.022517534
4442	3.94	466	610								0.003410383	0.003386005	0.003373313	0.003242075	0.003009027	0.002906977	0.007984032	0.003171247	0.053545052	0.032897196	0.053064275	0.034181542	0.072734054	0.097355309	0.040029652	0.084713855	0.003383459	0.003383459	0.003330866	0.003420753	0.003363229	0.003397508	0.003374578	0.003403933	0.003115265	0.003324714	0.003324714	0.003272727	0.003343239	0.003267974	0.003317361	0.003322259
4761	3.94	466	638								0.003410383	0.003386005	0.003373313	0.003242075	0.0036777	0.002906977	0.002994012	0.003171247	0.046528804	0.023925234	0.035127055	0.031902773	0.046997389	0.065925642	0.034099333	0.055722892	0.003383459	0.003383459	0.003330866	0.003420753	0.003363229	0.003397508	0.003374578	0.003403933	0.003115265	0.003324714	0.003324714	0.003272727	0.003343239	0.003267974	0.003317361	0.003322259
4773	3.94	466	639							4787, 640, 0.046, 0, 0.999: 4798, 641, 0.018, 0, 0.998:	0.003789314	0.003386005	0.003373313	0.003242075	0.008024072	0.002906977	0.006986028	0.003171247	0.29985229	0.130093458	0.254110613	0.157235093	0.336814621	0.4377156	0.242031134	0.402108434	0.007894737	0.006390977	0.009992598	0.00836184	0.003363229	0.00792752	0.003374578	0.003403933	0.003115265	0.003324714	0.003324714	0.003272727	0.003343239	0.003267974	0.003317361	0.003322259
10200	3.94	466	1115								0.003410383	0.003386005	0.003373313	0.003242075	0.003009027	0.002906977	0.002994012	0.003171247	0.046159527	0.019439252	0.0377429	0.02164831	0.046251399	0.068608662	0.032987398	0.062123494	0.003383459	0.003383459	0.003330866	0.003420753	0.003363229	0.003397508	0.003374578	0.003403933	0.003115265	0.003324714	0.003324714	0.003272727	0.003343239	0.003267974	0.003317361	0.003322259
11479	3.94	466	1277							11490, 1278, 0.026, 0, 0.998: 11500, 1279, 0.026, 0, 0.999: 11509, 1280, 0.015, 0, 0.998:	0.003410383	0.003386005	0.003373313	0.003242075	0.003009027	0.002906977	0.002994012	0.003171247	0.162481536	0.049345794	0.118834081	0.076718572	0.187243566	0.301648141	0.111193477	0.244728916	0.003383459	0.003383459	0.003330866	0.003420753	0.003363229	0.003397508	0.003374578	0.003403933	0.003115265	0.003324714	0.003324714	0.003272727	0.003343239	0.003267974	0.003317361	0.003322259
688	3.949	467	207			ATH01p04972, ATH01p05270, ATH02p00708, ATH02p01021	C13H19O2(1):trans-(+-)-2-Methyl-5-(2-methyl-5-isopropenyltetra,C10H11N2O1S1(1):3-Indolylmethylthiohydroximate,C8H15O2S2(1):(R)-Lipoic acid;R-(+)-Thioctic acid,			699, 208, 0.016, 0, 0.975:	0.169761273	0.177200903	0.143553223	0.162824207	0.119692411	0.114341085	0.123419827	0.127554616	0.059084195	0.049345794	0.003363229	0.048613749	0.003356956	0.080490609	0.003706449	0.061370482	0.219172932	0.172932331	0.174315322	0.16381604	0.096412556	0.126085315	0.126359205	0.13086233	0.003115265	0.003324714	0.003324714	0.003272727	0.003343239	0.003267974	0.003317361	0.003322259
2638	3.949	467	409								0.042061387	0.045899172	0.034857571	0.046469741	0.023403544	0.026485788	0.026946108	0.029950669	0.053914328	0.039252336	0.029895366	0.067603494	0.047370384	0.06362591	0.035211268	0.055722892	0.068045113	0.045488722	0.041820873	0.045229951	0.01980568	0.029822575	0.027746532	0.029500756	0.003115265	0.003324714	0.003324714	0.003272727	0.003343239	0.003267974	0.003317361	0.003322259
2785	3.949	467	425			ATH01p01068, ATH01p01071	C24H25O7(1):7,8,3',4'-Tetramethoxy-6'',6''-dimethylpyrano[2'',,	Cocarboxylase(1),			0.026146268	0.02896915	0.023988006	0.028818444	0.019725844	0.020671835	0.018629408	0.021846371	0.057976366	0.037757009	0.036248132	0.057728826	0.052965311	0.073591414	0.035211268	0.065888554	0.040977444	0.030827068	0.03034789	0.031927024	0.003363229	0.021895055	0.017247844	0.02193646	0.003115265	0.003324714	0.003324714	0.003272727	0.003343239	0.003267974	0.003317361	0.003322259
2925	3.949	467	440								0.035240621	0.0248307	0.025487256	0.038184438	0.024740889	0.021640827	0.027611444	0.023608175	0.003323486	0.003364486	0.003363229	0.003418154	0.003356956	0.003449598	0.003335804	0.003388554	0.041353383	0.031954887	0.034789045	0.031927024	0.021300448	0.025670064	0.021747282	0.026475038	0.003115265	0.003324714	0.003324714	0.003272727	0.003343239	0.003267974	0.003317361	0.003322259
3378	3.949	467	489			ATH01p01300, ATH01p01527					0.019704433	0.034236268	0.01874063	0.030619597	0.022400535	0.019702842	0.024617432	0.022551092	0.025849335	0.003364486	0.003363229	0.030383593	0.003356956	0.003449598	0.003335804	0.004141566	0.043984962	0.030451128	0.034048853	0.030786773	0.018684604	0.026047565	0.028121485	0.003782148	0.003115265	0.003324714	0.003324714	0.003272727	0.003343239	0.003267974	0.003317361	0.003322259
3522	3.949	467	505			ATH02p03418, ATH02p03631					0.003410383	0.003386005	0.003373313	0.003242075	0.003343363	0.003229974	0.004324684	0.003171247	0.061299852	0.044859813	0.065396114	0.038739081	0.068258113	0.070908394	0.063009637	0.077560241	0.003383459	0.003383459	0.003330866	0.003420753	0.003363229	0.003397508	0.003374578	0.004160363	0.003115265	0.012190617	0.003324714	0.003272727	0.003343239	0.003267974	0.003317361	0.003322259
4713	3.949	467	633								0.003410383	0.003386005	0.003373313	0.003242075	0.003009027	0.002906977	0.002994012	0.003171247	0.050590842	0.034766355	0.047832586	0.042916825	0.058560239	0.067458796	0.046330615	0.07003012	0.003383459	0.003383459	0.003330866	0.003420753	0.003363229	0.003397508	0.003374578	0.003403933	0.003115265	0.003324714	0.003324714	0.003272727	0.003343239	0.003267974	0.003317361	0.003322259
5023	3.949	467	664							5037, 665, 0.011, 0, 0.995:	0.003410383	0.003386005	0.003373313	0.003242075	0.003009027	0.002906977	0.002994012	0.003171247	0.076440177	0.043738318	0.069133034	0.036460311	0.077582991	0.089689536	0.065233506	0.08998494	0.003383459	0.003383459	0.003330866	0.003420753	0.003363229	0.003397508	0.003374578	0.003403933	0.003115265	0.003324714	0.003324714	0.003272727	0.003343239	0.003267974	0.003317361	0.003322259
5058	3.949	467	667			ATH01p03157					0.003410383	0.003386005	0.003373313	0.003242075	0.003009027	0.002906977	0.002994012	0.003171247	0.056129985	0.037383178	0.046337818	0.055070262	0.064155166	0.057876581	0.046330615	0.069653614	0.003383459	0.003383459	0.003330866	0.003420753	0.003363229	0.003397508	0.003374578	0.003403933	0.003115265	0.003324714	0.003324714	0.003272727	0.003343239	0.003267974	0.003317361	0.003322259
5564	3.949	467	713			ATH02p04812, ATH02p05011				5572, 714, 0.012, 0, 0.968: 5578, 715, 0.017, 0, 0.982:	0.003410383	0.003386005	0.003373313	0.003242075	0.003009027	0.002906977	0.002994012	0.003171247	0.106351551	0.072149533	0.098654709	0.076718572	0.113390526	0.129551552	0.099703484	0.140813253	0.003383459	0.003383459	0.003330866	0.003420753	0.003363229	0.003397508	0.003374578	0.003403933	0.003115265	0.013668267	0.003324714	0.003272727	0.003343239	0.003267974	0.003317361	0.003322259
883	3.957	468	225			ATH01p05269					0.003410383	0.003386005	0.012368816	0.003242075	0.012704781	0.002906977	0.009314704	0.01303735	0.035819793	0.026542056	0.025037369	0.027725028	0.041402462	0.050210809	0.031875463	0.044804217	0.015037594	0.003383459	0.011472983	0.003420753	0.003363229	0.003397508	0.003374578	0.01172466	0.033229491	0.022903583	0.01256003	0.043272727	0.036032689	0.030501089	0.018429783	0.061277224
1601	3.957	468	303			ATH01p05992, ATH01p06279, ATH02p01606, ATH02p01918	C15H11O7(1):Herbacetin, 6-Hydroxykaempferol, Hypolaetin, Isoet,C13H11N4O3S1(1):Antibiotic BE 10988;BE 10988,				0.003410383	0.003386005	0.003373313	0.003242075	0.003009027	0.002906977	0.002994012	0.003171247	0.037666174	0.028411215	0.036621824	0.024306874	0.041775457	0.050210809	0.032616753	0.049698795	0.003383459	0.003383459	0.003330866	0.003420753	0.003363229	0.003397508	0.003374578	0.003403933	0.003115265	0.003324714	0.003324714	0.003272727	0.003343239	0.003267974	0.003317361	0.003322259
2156	3.957	468	354			ATH01p00043, ATH01p00314, ATH02p02221, ATH02p02484					0.014778325	0.010158014	0.011244378	0.003242075	0.013373454	0.012273902	0.002994012	0.014446794	0.043574594	0.038878505	0.038490284	0.049373338	0.048862365	0.061709467	0.037064492	0.044804217	0.003383459	0.003383459	0.003330866	0.003420753	0.003363229	0.003397508	0.003374578	0.007564297	0.009345794	0.007757665	0.008127078	0.009090909	0.003343239	0.003267974	0.003317361	0.003322259
5487	3.957	468	706			ATH01p03334					0.003410383	0.003386005	0.003373313	0.003242075	0.003009027	0.002906977	0.002994012	0.003171247	0.052067947	0.019813084	0.0377429	0.024686669	0.059306229	0.090072825	0.04670126	0.078689759	0.003383459	0.003383459	0.003330866	0.003420753	0.003363229	0.003397508	0.003374578	0.003403933	0.003115265	0.003324714	0.003324714	0.003272727	0.003343239	0.003267974	0.003317361	0.003322259
4984	3.974	470	660							4994, 661, 0.028, 0, 0.998:	0.003410383	0.003386005	0.003373313	0.003242075	0.003009027	0.002906977	0.002994012	0.003171247	0.258493353	0.076261682	0.214125561	0.099126472	0.322640806	0.500191644	0.214974055	0.424698795	0.003383459	0.003383459	0.003330866	0.003420753	0.004110613	0.003397508	0.003374578	0.003403933	0.003115265	0.003324714	0.003324714	0.003272727	0.003343239	0.003267974	0.003317361	0.003322259
5881	3.982	471	741			ATH01p03331					0.00795756	0.003386005	0.003373313	0.003242075	0.003009027	0.002906977	0.002994012	0.003171247	0.047636632	0.022429907	0.033632287	0.027345234	0.051473331	0.088922959	0.037064492	0.079442771	0.003383459	0.003383459	0.003330866	0.003420753	0.003363229	0.003397508	0.003374578	0.003403933	0.003115265	0.003324714	0.004432952	0.003272727	0.003343239	0.003267974	0.003317361	0.003322259
4127	4.033	477	581	Quercetin-Rha-Pentoside_2		ATH01p02241, ATH01p02730, ATH02p04020, ATH02p04217	C33H25O10(1):Sciadopitysin, 7,7'',4'''-Tri-O-methylagathisflavo,		herbacetin-7-O-rha(4),quercetin-3'/4'-rha(4),herbacetin-7-O-rha-8-O-glu(1),	4140, 582, 0.042, 0, 0.999: 4152, 583, 0.016, 0, 0.998:	0.003410383	0.003386005	0.003373313	0.003242075	0.003009027	0.002906977	0.002994012	0.003171247	0.536927622	0.222429907	0.388266069	0.286745158	0.611712048	0.924875431	0.33432172	0.762048193	0.003383459	0.003383459	0.003330866	0.003420753	0.003363229	0.003397508	0.003374578	0.003403933	0.003115265	0.003324714	0.003324714	0.003272727	0.003343239	0.003267974	0.003317361	0.003322259
1613	4.042	478	304								0.003410383	0.003386005	0.003373313	0.003242075	0.003009027	0.002906977	0.002994012	0.003171247	0.197562777	0.106915888	0.181240658	0.097987087	0.257739649	0.283633576	0.207561156	0.236445783	0.003383459	0.003383459	0.003330866	0.003420753	0.003363229	0.003397508	0.003374578	0.003403933	0.003115265	0.003324714	0.003324714	0.003272727	0.003343239	0.003267974	0.003317361	0.003322259
2415	4.042	478	383								0.003410383	0.003386005	0.003373313	0.003242075	0.003343363	0.002906977	0.002994012	0.003171247	0.064623338	0.043738318	0.069133034	0.04405621	0.079447967	0.083556918	0.075982209	0.074171687	0.003383459	0.003383459	0.003330866	0.003420753	0.003363229	0.003397508	0.003374578	0.003403933	0.003115265	0.003324714	0.003324714	0.003272727	0.003343239	0.003267974	0.003317361	0.003322259
3155	4.042	478	465	Quercetin-diHex [fragment]_2		ATH01p01069, ATH01p01301, ATH02p03202, ATH02p03419	C21H21O12(1):Gossypetin 8-rhamnoside, 6-Hydroxyluteolin 5-gluco,C18H25O12S1(1):Paederosidic acid,			3165, 466, 0.034, 0, 0.997:	0.003410383	0.003386005	0.003373313	0.003242075	0.003009027	0.002906977	0.002994012	0.003171247	0.420974889	0.206728972	0.372197309	0.192176225	0.547929877	0.600229973	0.421423277	0.488704819	0.003383459	0.003383459	0.003330866	0.003420753	0.003363229	0.003397508	0.003374578	0.003403933	0.003115265	0.003324714	0.003324714	0.003272727	0.003343239	0.003267974	0.003317361	0.003322259
4661	4.042	478	627	Quercetin-diHex_2		ATH01p02939, ATH02p04218, ATH02p04430	C27H31O17(1):6-Hydroxyluteolin 7-sophoroside, 6-Hydroxyluteolin,C35H31O11(1):Kuwanon L,C30H27O15(1):6-Hydroxykaempferol 7-(6''-(E)-caffeylglucoside) ,,		delphinidin 3-glucoside(1),delphinidin 3-galactoside(1),	4674, 628, 0.126, 0, 0.999: 4684, 629, 0.045, 0, 0.999: 4692, 630, 0.018, 0, 0.998:	0.003410383	0.00413845	0.003748126	0.003962536	0.003009027	0.005167959	0.012308716	0.003171247	1.457902511	0.769719626	1.381913303	0.704899354	1.921298023	2.145649674	1.520756116	1.696912651	0.003383459	0.003383459	0.003330866	0.007601672	0.003363229	0.003397508	0.00599925	0.004916793	0.003115265	0.003324714	0.003324714	0.003272727	0.003343239	0.003267974	0.003317361	0.003322259
5199	4.042	478	681								0.003410383	0.003386005	0.003373313	0.003242075	0.003009027	0.002906977	0.002994012	0.003171247	0.088257016	0.049719626	0.08445441	0.046334979	0.104438642	0.116136451	0.089696071	0.09751506	0.003383459	0.003383459	0.003330866	0.003420753	0.003363229	0.003397508	0.003374578	0.003403933	0.003115265	0.003324714	0.003324714	0.003272727	0.003343239	0.003267974	0.003317361	0.003322259
5219	4.042	478	683			ATH01p03158, ATH02p04619, ATH02p04813		L-Ala(1),		5231, 684, 0.027, 0, 0.999: 5240, 685, 0.038, 0, 0.999: 5255, 686, 0.015, 0, 0.998: 5266, 687, 0.011, 0, 0.996:	0.003410383	0.003386005	0.003373313	0.003242075	0.003009027	0.002906977	0.002994012	0.003171247	0.297636632	0.176074766	0.285874439	0.185339916	0.373741141	0.405136067	0.315789474	0.353915663	0.003383459	0.003383459	0.003330866	0.003420753	0.003363229	0.003397508	0.003374578	0.003403933	0.003115265	0.003324714	0.003324714	0.003272727	0.003343239	0.003267974	0.003317361	0.003322259
8882	4.042	478	985								0.003410383	0.003386005	0.003373313	0.003242075	0.003009027	0.002906977	0.002994012	0.003171247	0.067577548	0.028411215	0.056427504	0.023547284	0.098097725	0.100804906	0.07375834	0.074171687	0.003383459	0.003383459	0.003330866	0.003420753	0.003363229	0.003397508	0.003374578	0.003403933	0.003115265	0.003324714	0.003324714	0.003272727	0.003343239	0.003267974	0.003317361	0.003322259
11673	4.042	478	1309							11681, 1310, 0.024, 0, 0.999: 11688, 1311, 0.025, 0, 0.999:	0.003410383	0.003386005	0.003373313	0.003242075	0.003009027	0.002906977	0.002994012	0.003171247	0.144017725	0.034018692	0.116218236	0.031143183	0.224170086	0.279034113	0.163825056	0.192771084	0.003383459	0.003383459	0.003330866	0.003420753	0.003363229	0.003397508	0.003374578	0.003403933	0.003115265	0.003324714	0.003324714	0.003272727	0.003343239	0.003267974	0.003317361	0.003322259
4869	4.05	479	649								0.003410383	0.003386005	0.003373313	0.003242075	0.003009027	0.002906977	0.002994012	0.003171247	0.111152142	0.055327103	0.102017937	0.047474364	0.146214099	0.147182829	0.120830245	0.132153614	0.003383459	0.003383459	0.003330866	0.003420753	0.003363229	0.003397508	0.003374578	0.003403933	0.003115265	0.003324714	0.003324714	0.003272727	0.003343239	0.003267974	0.003317361	0.003322259
5190	4.05	479	680								0.003410383	0.003386005	0.003373313	0.003242075	0.003009027	0.002906977	0.002994012	0.003171247	0.086041359	0.054205607	0.081838565	0.044815799	0.101081686	0.102338061	0.091178651	0.093373494	0.003383459	0.003383459	0.003330866	0.003420753	0.003363229	0.003397508	0.003374578	0.003403933	0.003115265	0.003324714	0.003324714	0.003272727	0.003343239	0.003267974	0.003317361	0.003322259
6091	4.05	479	757	Kaempferol-diHex-Rha_2: Quercetin-Hex-diR_2		ATH01p03518, ATH02p05012	C44H37O12(1):Guibourtinidol-(4alpha->2)-3,5,3',4'-tetrahydroxys,		cyanidin 3-(glucoside)rhamnoside(1),	6105, 758, 0.012, 1, 0.968:	0.043577113	0.018811136	0.020989505	0.03278098	0.026746907	0.036498708	0.019627412	0.03875969	0.082348597	0.060560748	0.077727952	0.053551082	0.094367773	0.110003833	0.083395107	0.09563253	0.033458647	0.003383459	0.015173945	0.025085519	0.003363229	0.021895055	0.011248594	0.017019667	0.015230183	0.018470632	0.016254156	0.021090909	0.016344725	0.017429194	0.003317361	0.015134736
3297	4.059	480	480								0.003410383	0.003386005	0.003373313	0.003242075	0.003009027	0.002906977	0.002994012	0.003171247	0.023633678	0.015700935	0.003363229	0.018989746	0.034315554	0.036795707	0.019273536	0.028614458	0.003383459	0.003383459	0.003330866	0.003420753	0.003363229	0.003397508	0.003374578	0.003403933	0.056074766	0.077576653	0.080162542	0.116	0.039375929	0.030864198	0.060818282	0.028423773
1221	4.084	483	251			ATH01p05713, ATH02p01311	C13H15O5(1):Allamcin;(+)-Allamcin,C10H19O5S1(1):2-(5'-methylthio)pentylmalic acid,				0.014778325	0.012039127	0.015367316	0.003242075	0.003009027	0.011950904	0.002994012	0.017618041	0.03323486	0.026915888	0.031016442	0.023547284	0.029093622	0.034879264	0.035952557	0.040662651	0.003383459	0.003383459	0.007401925	0.007981756	0.003363229	0.003397508	0.003374578	0.003403933	0.003115265	0.017731806	0.01256003	0.018545455	0.003343239	0.017429194	0.015112422	0.003322259
2402	4.084	483	382								0.092838196	0.079759217	0.084707646	0.089337176	0.077566031	0.076873385	0.078842315	0.084566596	0.100812408	0.093457944	0.103886398	0.092669958	0.104811637	0.114220008	0.09710897	0.109563253	0.093984962	0.093984962	0.100296077	0.099201824	0.101644245	0.100415251	0.094488189	0.096822995	0.073727934	0.085334318	0.078315478	0.085454545	0.078751857	0.086056645	0.079985256	0.080472499
2416	4.092	484	383								0.038272073	0.053423627	0.036356822	0.051512968	0.044466734	0.048126615	0.039254824	0.047921071	0.003323486	0.003364486	0.003363229	0.003418154	0.003356956	0.003449598	0.046330615	0.003388554	0.059022556	0.057894737	0.05292376	0.053971874	0.047085202	0.05587014	0.050618673	0.051059002	0.01973001	0.024381234	0.025489472	0.003272727	0.021545319	0.02432825	0.022115739	0.017349575
368	4.101	485	169								0.022356953	0.037622272	0.024362819	0.034582133	0.026412571	0.029069767	0.023619428	0.028188865	0.010339734	0.011962617	0.010089686	0.009874668	0.011935845	0.010348793	0.013343217	0.010165663	0.036090226	0.031954887	0.032938564	0.031927024	0.02877429	0.028312571	0.027371579	0.027231467	0.003115265	0.005171777	0.003324714	0.003272727	0.003343239	0.003267974	0.003317361	0.003322259
1602	4.101	485	303			ATH01p05992, ATH02p01610, ATH02p01918, ATH02p01921	C15H11O7(1):Herbacetin, 6-Hydroxykaempferol, Hypolaetin, Isoet,C13H11N4O3S1(1):Antibiotic BE 10988;BE 10988,				0.047366427	0.054928518	0.057721139	0.055475504	0.041792043	0.046511628	0.036926148	0.046863989	0.704579025	0.443364486	0.66367713	0.399544246	0.846325998	0.915676504	0.715715345	0.801957831	0.051879699	0.051503759	0.042561066	0.045610034	0.041853513	0.045300113	0.03712036	0.039712557	0.003115265	0.003324714	0.003324714	0.003272727	0.003343239	0.003267974	0.003317361	0.003322259
1799	4.101	485	319								0.017430845	0.023325809	0.022863568	0.021253602	0.019391508	0.021963824	0.015968064	0.02149401	0.003323486	0.003364486	0.014200299	0.003418154	0.003356956	0.018781142	0.018161601	0.003388554	0.021052632	0.022556391	0.02553664	0.022424933	0.023916293	0.022650057	0.019497563	0.021558245	0.003115265	0.003324714	0.006280015	0.003272727	0.003343239	0.003267974	0.003317361	0.003322259
1995	4.101	485	337								0.033724896	0.057562077	0.037481259	0.050792507	0.038114343	0.041989664	0.031936128	0.04298802	0.014401773	0.012336449	0.003363229	0.003418154	0.003356956	0.018397854	0.003335804	0.017695783	0.052255639	0.053759398	0.050333087	0.048650703	0.042227205	0.044922612	0.041619798	0.042360061	0.003115265	0.003324714	0.003324714	0.003272727	0.003343239	0.003267974	0.003317361	0.003322259
3923	4.101	485	554			ATH01p02010				3941, 556, 0.012, 0, 0.948:	0.043577113	0.029721595	0.034107946	0.035662824	0.036442661	0.057816537	0.027278776	0.056377731	0.003323486	0.003364486	0.003363229	0.003418154	0.003356956	0.024530471	0.020014826	0.003388554	0.057142857	0.058270677	0.054034049	0.049030787	0.051569507	0.062665157	0.042369704	0.050680787	0.003115265	0.003324714	0.003324714	0.003272727	0.003343239	0.003267974	0.003317361	0.003322259
397	4.109	486	172			ATH01p03912, ATH02p00711	C8H14N1O3(1):Crotanecine,				0.099658962	0.063205418	0.084707646	0.075288184	0.087596122	0.101744186	0.074517631	0.115574348	0.094165436	0.06728972	0.08632287	0.060767186	0.079820962	0.11345343	0.09710897	0.107304217	0.103007519	0.113533835	0.106587713	0.108703915	0.12406577	0.134012835	0.113235846	0.125945537	0.089650398	0.070557813	0.089028445	0.086181818	0.098439822	0.128540305	0.092886104	0.11554079
807	4.109	486	218			ATH01p05273, ATH02p01023	C9H16N1O5(1):CJ 15801,				0.050397878	0.029345372	0.04047976	0.034221902	0.040789034	0.052002584	0.033599468	0.053558844	0.040251108	0.02953271	0.0377429	0.028104823	0.035434539	0.049060943	0.043365456	0.047816265	0.046240602	0.04924812	0.047742413	0.051691372	0.056801196	0.061910155	0.049868766	0.056354009	0.03219107	0.028814185	0.0350942	0.031636364	0.041233284	0.047930283	0.036490969	0.044296788
2157	4.109	486	354			ATH01p00314, ATH02p02484					0.026146268	0.014672686	0.016866567	0.015129683	0.022066199	0.022932817	0.013639388	0.02572234	0.080871492	0.053831776	0.061285501	0.077857957	0.080193957	0.115369874	0.061897702	0.084713855	0.003383459	0.015789474	0.003330866	0.014823261	0.011210762	0.015100038	0.003374578	0.013615734	0.017999308	0.016623569	0.016623569	0.025454545	0.018945022	0.017792302	0.012532252	0.016242156
2381	4.126	488	381								0.003410383	0.003386005	0.003373313	0.025216138	0.003009027	0.025516796	0.002994012	0.003171247	0.155096012	0.108037383	0.146860987	0.093049753	0.174934726	0.173629743	0.169755374	0.163403614	0.003383459	0.003383459	0.003330866	0.003420753	0.003363229	0.030200076	0.020622422	0.02193646	0.003115265	0.003324714	0.003324714	0.003272727	0.003343239	0.003267974	0.003317361	0.003322259
5007	4.126	488	663			ATH01p03159					0.03751421	0.0331076	0.037106447	0.050072046	0.036442661	0.072997416	0.045908184	0.066243834	0.003323486	0.003364486	0.003363229	0.003418154	0.003356956	0.003449598	0.003335804	0.003388554	0.048496241	0.030075188	0.032938564	0.039148613	0.032884903	0.05209513	0.029246344	0.040847201	0.003115265	0.003324714	0.003324714	0.003272727	0.003343239	0.003267974	0.003317361	0.003322259
5038	4.126	488	665								0.017809776	0.015801354	0.019490255	0.024855908	0.019725844	0.033591731	0.020958084	0.035588443	0.053175775	0.024299065	0.049327354	0.020508925	0.061171205	0.068991951	0.051519644	0.054216867	0.021804511	0.014661654	0.003330866	0.003420753	0.003363229	0.023405059	0.003374578	0.018532526	0.003115265	0.003324714	0.003324714	0.003272727	0.003343239	0.003267974	0.003317361	0.003322259
5523	4.135	489	709			ATH01p03333					0.043198181	0.041008277	0.044977511	0.055475504	0.045469743	0.106589147	0.075182967	0.113812544	0.003323486	0.003364486	0.003363229	0.003418154	0.003356956	0.003449598	0.003335804	0.003388554	0.046240602	0.003383459	0.021095485	0.032687191	0.003363229	0.066062665	0.02512186	0.039712557	0.003115265	0.003324714	0.003324714	0.003272727	0.003343239	0.003267974	0.003317361	0.003322259
5544	4.135	489	711			ATH02p05014	C35H35O16(1):Kaempferol 3-(2''-(E)-p-coumaroyl-alpha-L-arabinof,		cyanidin 3-(glucoside)rhamnoside(1),		0.020841228	0.019939804	0.019490255	0.029178674	0.026412571	0.055878553	0.035928144	0.059196617	0.02437223	0.003364486	0.011210762	0.003418154	0.003729952	0.065925642	0.003335804	0.042168675	0.003383459	0.003383459	0.003330866	0.003420753	0.003363229	0.033975085	0.003374578	0.018910741	0.003115265	0.003324714	0.003324714	0.003272727	0.003343239	0.003267974	0.003317361	0.003322259
335	4.143	490	164								0.003410383	0.003386005	0.020989505	0.003242075	0.103644266	0.026808786	0.047571524	0.053911205	0.054283604	0.06317757	0.038116592	0.072161033	0.051473331	0.086623227	0.029280949	0.051204819	0.003383459	0.003383459	0.024426351	0.047890536	0.035874439	0.019630049	0.016497938	0.027609682	0.072689512	0.03361655	0.05467307	0.042545455	0.064635958	0.064633261	0.058606708	0.053525286
575	4.143	490	193			ATH01p04671, ATH01p04975	C10H9O4(2):1,3,6,8-Tetrahydroxynaphthalene;T4HN, 6,8-Dihydrox,			588, 194, 0.031, 0, 0.981:	0.310723759	0.305116629	0.303973013	0.334654179	0.275827482	0.36498708	0.334664005	0.406272023	0.022156573	0.016074766	0.018310912	0.015571591	0.015292801	0.018781142	0.016679021	0.029743976	0.318421053	0.219548872	0.24611399	0.275940707	0.250373692	0.355605889	0.258342707	0.321860817	0.011768778	0.020317695	0.011821204	0.006181818	0.013372957	0.010530138	0.01105787	0.018087855
743	4.143	490	211			ATH01p05272	C10H11O5(1):5-Hydroxyferulic acid,				0.040545661	0.036869827	0.043853073	0.045389049	0.038114343	0.053294574	0.04823686	0.063072586	0.003323486	0.003364486	0.003363229	0.003418154	0.003356956	0.003449598	0.003335804	0.003388554	0.037969925	0.026315789	0.028867506	0.028886355	0.02690583	0.047187618	0.028121485	0.035173979	0.003115265	0.003324714	0.003324714	0.003272727	0.003343239	0.003267974	0.003317361	0.003322259
997	4.143	490	232			ATH01p05502, ATH01p05504		Loperamide(1),2,3-Diphosphoglycerate(1),4,4'-Methylene bis(o-chloroaniline)(1),		1038, 234, 0.014, 0, 0.995:	0.04547177	0.064710309	0.0505997	0.063760807	0.057505851	0.072674419	0.066866267	0.079633545	0.003323486	0.003364486	0.008221226	0.008355488	0.008951884	0.009965504	0.003335804	0.009789157	0.063157895	0.042481203	0.050703183	0.057392626	0.047085202	0.07210268	0.054743157	0.063161876	0.003115265	0.004432952	0.003324714	0.003272727	0.003343239	0.003631082	0.003317361	0.003322259
1872	4.143	490	325			ATH01p00045				1888, 326, 0.016, 0, 0.988:	0.037135279	0.026335591	0.034107946	0.033861671	0.026746907	0.042312661	0.035595476	0.04756871	0.003323486	0.003364486	0.003363229	0.003418154	0.003356956	0.003449598	0.003335804	0.003388554	0.029699248	0.019172932	0.02257587	0.023185101	0.022421525	0.033597584	0.023622047	0.028366112	0.003115265	0.003324714	0.003324714	0.003272727	0.003343239	0.003267974	0.003317361	0.003322259
2025	4.143	490	339			ATH01p06283					0.031072376	0.047404063	0.035232384	0.046829971	0.044466734	0.059108527	0.04823686	0.06448203	0.003323486	0.007102804	0.003363229	0.003418154	0.008951884	0.003449598	0.003335804	0.003388554	0.052631579	0.034586466	0.0392302	0.044849867	0.040732436	0.059267648	0.036745407	0.052193646	0.003115265	0.003324714	0.003324714	0.003272727	0.003343239	0.003267974	0.003317361	0.003322259
2370	4.143	490	380								0.068965517	0.090669676	0.077961019	0.101585014	0.08960214	0.120155039	0.101131071	0.128259338	0.003323486	0.003364486	0.003363229	0.003418154	0.003356956	0.003449598	0.003335804	0.003388554	0.092857143	0.058270677	0.077720207	0.085898898	0.06838565	0.107587769	0.073865767	0.090771558	0.003115265	0.003324714	0.003324714	0.003272727	0.003343239	0.003267974	0.003317361	0.003322259
2776	4.143	490	424			ATH01p00585, ATH01p00836					0.037135279	0.053423627	0.041604198	0.053314121	0.050819124	0.062984496	0.061876248	0.072938689	0.003323486	0.003364486	0.003363229	0.003418154	0.003356956	0.003449598	0.003335804	0.003388554	0.053759398	0.032330827	0.04219097	0.04827062	0.042600897	0.063042658	0.041619798	0.052571861	0.003115265	0.003324714	0.003324714	0.003272727	0.003343239	0.003267974	0.003317361	0.003322259
9624	4.185	495	1054							9636, 1055, 0.013, 0, 0.994: 9659, 1057, 0.009, 1, 0.991:	0.003410383	0.003386005	0.003373313	0.003242075	0.0073554	0.013565891	0.005655356	0.022551092	0.0683161	0.058691589	0.076233184	0.057349032	0.086534875	0.090072825	0.082283173	0.077183735	0.003383459	0.003383459	0.003330866	0.003420753	0.003363229	0.003397508	0.003374578	0.003403933	0.015576324	0.013668267	0.009974141	0.009818182	0.019687964	0.025054466	0.012163656	0.026947213
3111	4.194	496	460								0.003410383	0.003386005	0.003373313	0.003242075	0.003009027	0.012596899	0.012308716	0.003171247	0.02732644	0.030280374	0.033632287	0.024686669	0.035434539	0.03602913	0.04595997	0.035768072	0.003383459	0.003383459	0.003330866	0.003420753	0.011210762	0.003397508	0.003374578	0.003403933	0.003115265	0.003324714	0.015884743	0.003272727	0.023402675	0.028685548	0.021747143	0.024363234
14229	4.194	496	1839							14234, 1840, 0.031, 0, 0.998: 14238, 1841, 0.029, 0, 0.999: 14243, 1842, 0.019, 0, 0.996: 14248, 1843, 0.012, 0, 0.995:	0.003410383	0.003386005	0.003373313	0.003242075	0.003009027	0.004198966	0.002994012	0.003171247	0.136632201	0.081495327	0.100523169	0.113938473	0.124207385	0.170180146	0.085248332	0.172816265	0.003383459	0.003383459	0.003330866	0.003420753	0.003363229	0.003397508	0.003374578	0.003403933	0.00657667	0.013298855	0.003324714	0.012727273	0.007800892	0.007988381	0.003317361	0.017718715
4821	4.202	497	644			ATH01p02940					0.003410383	0.003386005	0.003373313	0.003242075	0.003009027	0.008397933	0.002994012	0.003171247	0.02732644	0.031401869	0.031016442	0.033801747	0.02536367	0.02223074	0.026686434	0.025225904	0.004887218	0.003759398	0.003700962	0.003420753	0.003363229	0.003397508	0.003749531	0.004160363	0.017307027	0.020317695	0.003324714	0.020363636	0.019687964	0.015613653	0.003317361	0.019564415
4895	4.202	497	651			ATH02p04621					0.010989011	0.010910459	0.003373313	0.014409222	0.013373454	0.018410853	0.011310712	0.023255814	0.051698671	0.059065421	0.054932735	0.059248006	0.047743379	0.040245305	0.052260934	0.047439759	0.003383459	0.003383459	0.003330866	0.003420753	0.003363229	0.003397508	0.003374578	0.003403933	0.043959848	0.04765423	0.036571851	0.045090909	0.046433878	0.045025418	0.026538887	0.049095607
10963	4.202	497	1211							10974, 1212, 0.013, 1, 0.994:	0.003410383	0.003386005	0.003373313	0.003242075	0.003009027	0.006459948	0.002994012	0.011275546	0.070162482	0.055700935	0.058669656	0.072540828	0.056695263	0.063242622	0.052260934	0.071536145	0.003383459	0.003383459	0.003330866	0.003420753	0.003363229	0.003397508	0.003374578	0.003403933	0.015922465	0.023272996	0.003324714	0.020363636	0.013372957	0.01416122	0.003317361	0.025470653
11247	4.202	497	1245							11256, 1246, 0.109, 1, 0.999: 11264, 1247, 0.113, 1, 0.999: 11274, 1248, 0.06, 1, 0.999: 11283, 1249, 0.036, 1, 0.997: 11290, 1250, 0.017, 1, 0.993: 11298, 1251, 0.011, 1, 0.982:	0.04547177	0.003386005	0.007871064	0.023414986	0.030424607	0.06621447	0.015635396	0.107117689	0.632939439	0.472523364	0.529521674	0.583364983	0.552032824	0.645841319	0.485174203	0.692394578	0.003383459	0.003383459	0.003330866	0.003420753	0.003363229	0.003397508	0.003374578	0.003403933	0.139840775	0.162541559	0.059475434	0.152727273	0.114041605	0.118736383	0.035385182	0.174234035
1487	4.211	498	287			ATH01p05712, ATH01p05995, ATH02p01609, ATH02p01612, ATH02p01920, ATH02p01923	C15H11O6(2):Luteolin, Orobol;Norsantal;Santol;5,7,3',4'-Tetrah,				0.018567639	0.018434913	0.017616192	0.018011527	0.020728853	0.02745478	0.017964072	0.032064834	0.072378139	0.059439252	0.06838565	0.06342575	0.076091011	0.073208126	0.07079318	0.085466867	0.015789474	0.003383459	0.012953368	0.015583428	0.013079223	0.003397508	0.003374578	0.013615734	0.033921772	0.034355375	0.027336535	0.034909091	0.033432392	0.036673929	0.024327313	0.03875969
1843	4.211	498	323			ATH01p05998		Fructose 1,6-diphosphate(1),			0.003410383	0.022197141	0.013868066	0.003242075	0.014710799	0.002906977	0.015302728	0.014446794	0.003323486	0.003364486	0.003363229	0.003418154	0.003356956	0.003449598	0.003335804	0.003388554	0.02406015	0.027443609	0.02553664	0.023185101	0.020179372	0.02416006	0.020247469	0.021558245	0.003115265	0.003324714	0.003324714	0.003272727	0.003343239	0.003267974	0.003317361	0.003322259
2371	4.211	498	380								0.003410383	0.003386005	0.020614693	0.003242075	0.028418589	0.002906977	0.002994012	0.003171247	0.003323486	0.003364486	0.003363229	0.003418154	0.003356956	0.003449598	0.010748703	0.003388554	0.039473684	0.039097744	0.038119911	0.036107944	0.033258595	0.034730087	0.032620922	0.037065053	0.003115265	0.003324714	0.003324714	0.003272727	0.003343239	0.003267974	0.003317361	0.003322259
2848	4.211	498	433	Kaempferol-3-O-b-glucopyranosyl-7-O-a-rhamnopyranoside[fragment]_0		ATH01p00837, ATH01p01072, ATH02p02979, ATH02p02982, ATH02p03203, ATH02p03206	C25H21O7(2):Calomelanol G;3,4,7,8-Tetrahydro-5-hydroxy-4-(4-hy,C21H21O10(2):Apigenin 7-O-glucoside, Isovitexin;6-beta-D-Glucop,C26H25O6(1):Artocommunol CA;(+)-6-Hydroxy-11-methoxy-3,3-dimet,			2858, 434, 0.145, 0, 0.996: 2869, 435, 0.046, 0, 0.993: 2883, 436, 0.014, 2, 0.964:	0.350511557	0.127539503	0.157046477	0.211455331	0.229354731	0.345607235	0.162009315	0.454545455	1.212703102	0.934205607	1.054185351	1.080896316	1.164490862	1.403986202	1.030022239	1.40436747	0.132706767	0.055639098	0.07549963	0.108703915	0.090059791	0.117780294	0.077615298	0.08698941	0.401523018	0.427041005	0.29035833	0.428	0.407132244	0.418663762	0.234426834	0.475821336
3379	4.211	498	489							3402, 491, 0.018, 1, 0.976:	0.026146268	0.018434913	0.01161919	0.024495677	0.030758943	0.035206718	0.020958084	0.044749824	0.072747415	0.083738318	0.078475336	0.08431447	0.071242074	0.064775776	0.071905115	0.064006024	0.013909774	0.003383459	0.003330866	0.003420753	0.003363229	0.017742544	0.003374578	0.003782148	0.072343371	0.074621352	0.053195419	0.070909091	0.075037147	0.069716776	0.051603391	0.0767811
3574	4.211	498	513			ATH01p01766					0.021978022	0.063957863	0.033358321	0.041426513	0.028752925	0.027777778	0.028942116	0.027131783	0.003323486	0.003364486	0.003363229	0.003418154	0.003356956	0.003449598	0.003335804	0.003388554	0.062030075	0.083082707	0.047372317	0.042569365	0.027653214	0.03208758	0.030371204	0.05484115	0.003115265	0.003324714	0.003324714	0.003272727	0.003343239	0.003267974	0.003317361	0.003322259
4278	4.211	498	594								0.032967033	0.003386005	0.014242879	0.024855908	0.02741558	0.030684755	0.019294744	0.049330514	0.123338257	0.083364486	0.096786248	0.098746677	0.11152555	0.132617861	0.090437361	0.160391566	0.003383459	0.003383459	0.003330866	0.003420753	0.003363229	0.003397508	0.003374578	0.003403933	0.035998615	0.048023642	0.027336535	0.039636364	0.035661218	0.035584604	0.020272761	0.046511628
4285	4.211	498	595	Kaempferol-3-O-b-glucopyranosyl-7-O-a-rhamnopyranoside_0: Quercetin-3,7-O-a-L-dirhamnopyranoside_0	Kaempferol-3-O-b-glucopyranosyl-7-O-a-rhamnopyranoside_CAS: 2392-95-2: Quercetin-3,7-O-a-L-dirhamnopyranoside_CAS: 28638-13-3	ATH01p02244, ATH01p02732, ATH01p02735, ATH02p04021, ATH02p04024, ATH02p04220, ATH02p04223	C30H27O13(1):Apigenin 7-(6''-E-Caffeoylglucoside);7-[[6-O-[3-(3,C27H31O15(1):Paniculatin, Apigenin 7-allosyl-(1->2)-glucoside, ,C23H39N4O14(1):Didemethylallosamidin,		cyanidin 3-glucoside(1),cyanidin 3-galactoside(1),cyanidin 3-(6''-coumaroyl)glucoside(1),	4296, 596, 1.244, 0, 0.909: 4306, 597, 0.513, 0, 0.852: 4315, 598, 0.172, 0, 0.866: 4326, 599, 0.071, 0, 0.896: 4342, 600, 0.036, 2, 0.929: 4358, 601, 0.028, 3, 0.943: 4373, 602, 0.017, 0, 0.915:	2.431223948	0.926636569	1.190029985	1.628602305	1.770645269	2.247416021	1.262142382	2.810077519	3.637370753	3.670654206	3.672272048	3.736802127	3.670645282	3.772326562	3.647516679	3.707078313	1.014661654	0.412406015	0.583641747	0.801596351	0.645366218	0.901849755	0.547056618	0.672844175	2.520941502	2.796453639	2.041004802	2.693090909	2.567236256	2.529774873	1.724290453	2.913990402
4546	4.211	498	617			ATH02p04433				4565, 618, 0.015, 0, 0.966:	0.039787798	0.019187359	0.019115442	0.029538905	0.029755934	0.041666667	0.021290752	0.050035236	0.097488922	0.097570093	0.094170404	0.101405241	0.088399851	0.082790341	0.086730912	0.099774096	0.016165414	0.003383459	0.012213175	0.014823261	0.003363229	0.015477539	0.003374578	0.003403933	0.06472828	0.065386036	0.051348356	0.066181818	0.060921248	0.059186638	0.035753778	0.069398302
4600	4.211	498	622								0.019325502	0.005643341	0.003373313	0.003242075	0.003009027	0.018087855	0.002994012	0.026779422	0.074963072	0.076261682	0.071375187	0.071401443	0.068258113	0.066692219	0.061527057	0.07003012	0.005263158	0.003383459	0.003330866	0.003420753	0.003363229	0.003397508	0.003374578	0.003403933	0.041883004	0.047284817	0.022534171	0.042181818	0.037147103	0.041394336	0.018061187	0.049833887
4613	4.211	498	623			ATH01p02733, ATH01p02941, ATH02p04432	C27H27O17(1):Apigenin 7-glucuronosyl-(1->2)-glucuronide, Apigen,	O-Acetylcarnitine(1),3-Amino-1,2,4-triazole(1),		4625, 624, 0.128, 0, 0.998: 4636, 625, 0.043, 0, 0.997:	0.088669951	0.022949586	0.021364318	0.048991354	0.07589435	0.108850129	0.037924152	0.159971811	0.528803545	0.533831776	0.507100149	0.556399544	0.51846326	0.522422384	0.490733877	0.523343373	0.003383459	0.003383459	0.003330866	0.016723679	0.011584454	0.003397508	0.003374578	0.009833585	0.269643475	0.281492427	0.155892132	0.281090909	0.252971768	0.244734931	0.119424991	0.321151717
4860	4.211	498	648								0.037135279	0.015801354	0.019865067	0.027377522	0.03109328	0.039082687	0.02162342	0.044749824	0.083825702	0.093831776	0.091180867	0.088112419	0.080939948	0.06937524	0.085248332	0.075677711	0.017293233	0.003383459	0.003330866	0.003420753	0.012705531	0.003397508	0.010123735	0.013237519	0.075112496	0.077946066	0.054303657	0.080363636	0.067979198	0.076252723	0.0423885	0.084163898
4870	4.211	498	649								0.025009473	0.013167795	0.010869565	0.018731988	0.018722835	0.021640827	0.01164338	0.024665257	0.003323486	0.049719626	0.045964126	0.040638055	0.041029467	0.003449598	0.042994811	0.003388554	0.003383459	0.003383459	0.003330866	0.003420753	0.003363229	0.003397508	0.003374578	0.003403933	0.037037037	0.039527152	0.025120059	0.040363636	0.03640416	0.035221496	0.021378548	0.044296788
5368	4.211	498	697			ATH01p03161, ATH02p04624, ATH02p04814, ATH02p04817				5386, 699, 0.051, 0, 0.919:	0.02955665	0.019187359	0.015367316	0.028097983	0.03477098	0.043281654	0.026280772	0.054968288	0.138109306	0.144299065	0.144618834	0.151917964	0.128310332	0.120735914	0.129355078	0.137424699	0.022556391	0.014661654	0.015914138	0.018244014	0.003363229	0.02000755	0.003374578	0.017019667	0.107303565	0.120428519	0.083117843	0.112363636	0.107726597	0.110384895	0.072981939	0.130675526
8012	4.211	498	918			ATH01p04323, ATH02p05417				8026, 919, 0.018, 0, 0.996: 8040, 920, 0.009, 1, 0.973:	0.014778325	0.005267118	0.004497751	0.003242075	0.011367436	0.019702842	0.00665336	0.0260747	0.109675037	0.089719626	0.094917788	0.096088112	0.097351734	0.100421617	0.087842847	0.115587349	0.003383459	0.003383459	0.003330866	0.003420753	0.003363229	0.003397508	0.003374578	0.003782148	0.029421945	0.03361655	0.014776505	0.030909091	0.027117385	0.026506899	0.013269443	0.040974529
8744	4.211	498	973			ATH01p04469, ATH02p05489				8753, 974, 0.024, 0, 0.984: 8764, 975, 0.029, 0, 0.983: 8780, 976, 0.014, 0, 0.951:	0.073512694	0.039127163	0.028485757	0.062680115	0.06218656	0.09625323	0.03659348	0.115221987	0.070531758	0.060560748	0.078475336	0.063045955	0.09847072	0.086239939	0.090808006	0.069653614	0.043609023	0.014285714	0.026276832	0.030026606	0.022421525	0.028312571	0.016122985	0.022314675	0.01973001	0.027705948	0.015145918	0.022909091	0.012258544	0.012345679	0.010320678	0.019195275
9923	4.211	498	1083							9932, 1084, 0.016, 2, 0.995: 9944, 1085, 0.018, 3, 0.992: 9954, 1086, 0.01, 1, 0.982:	0.011367942	0.006019564	0.003373313	0.008645533	0.009361418	0.017764858	0.00499002	0.02149401	0.080502216	0.079252336	0.071748879	0.077478162	0.079447967	0.0774243	0.075240919	0.092243976	0.008270677	0.003383459	0.00592154	0.003420753	0.003363229	0.007550019	0.003374578	0.004160363	0.029768086	0.031030661	0.015884743	0.032	0.024888559	0.030501089	0.014743826	0.03802141
11231	4.211	498	1243							11238, 1244, 0.024, 0, 0.995:	0.010231148	0.003386005	0.003373313	0.003242075	0.008692745	0.013242894	0.002994012	0.019027484	0.105982275	0.08411215	0.090059791	0.098366882	0.096978739	0.109237256	0.085248332	0.120858434	0.003383459	0.003383459	0.003330866	0.003420753	0.003363229	0.003397508	0.003374578	0.003403933	0.026306681	0.028814185	0.009235316	0.025454545	0.018573551	0.020697168	0.003317361	0.033222591
129	4.219	499	127								0.032588102	0.034612491	0.031109445	0.029538905	0.028418589	0.03003876	0.02328676	0.027131783	0.003323486	0.003364486	0.003363229	0.003418154	0.003356956	0.003449598	0.003335804	0.003388554	0.046616541	0.043984962	0.037009623	0.036107944	0.029521674	0.033597584	0.027746532	0.036308623	0.003115265	0.003324714	0.003324714	0.003272727	0.003343239	0.003267974	0.003317361	0.003322259
531	4.219	499	190			ATH01p04674, ATH01p04978	C5H8N3O5(1):Quisqualic acid,				0.013641531	0.028216704	0.017616192	0.020893372	0.01738549	0.015180879	0.017964072	0.018675123	0.003323486	0.003364486	0.003363229	0.003418154	0.003356956	0.003449598	0.006300964	0.003388554	0.028195489	0.030451128	0.027757217	0.025845686	0.021674141	0.024915062	0.023247094	0.024583964	0.003115265	0.003324714	0.003324714	0.003272727	0.003343239	0.003267974	0.003317361	0.003322259
977	4.219	499	231			ATH01p05274, ATH02p01314		Pyrazole(1),Imidazole(1),Aminophylline(1),Hypoxanthine(1),L-5-Oxoproline(2)(1),			0.050397878	0.054552295	0.053223388	0.049711816	0.036108325	0.039082687	0.035595476	0.039464412	0.009601182	0.009345794	0.009715994	0.007595898	0.014173816	0.01379839	0.017049666	0.011671687	0.061654135	0.065413534	0.059955588	0.056252376	0.042227205	0.050207626	0.046119235	0.048789713	0.003115265	0.005171777	0.00554119	0.003272727	0.004086181	0.003267974	0.003317361	0.003322259
1619	4.219	499	305								0.020083365	0.036117381	0.025112444	0.031340058	0.024406553	0.020671835	0.02328676	0.003171247	0.003323486	0.003364486	0.003363229	0.003418154	0.003356956	0.003449598	0.003335804	0.003388554	0.041353383	0.048120301	0.040710585	0.037628278	0.035127055	0.032465081	0.032620922	0.033282905	0.003115265	0.003324714	0.003324714	0.003272727	0.003343239	0.003267974	0.003317361	0.003322259
2038	4.219	499	340								0.053429329	0.047780286	0.055472264	0.049351585	0.036776998	0.005490956	0.027611444	0.036645525	0.003323486	0.003364486	0.003363229	0.003418154	0.005594927	0.003449598	0.003335804	0.003388554	0.058270677	0.056390977	0.051813472	0.042949449	0.035127055	0.042280106	0.031871016	0.044251135	0.003115265	0.003324714	0.003324714	0.003272727	0.003343239	0.003267974	0.003317361	0.003322259
2083	4.219	499	345								0.052671466	0.058690745	0.053223388	0.050792507	0.037780007	0.041020672	0.032934132	0.035236082	0.003323486	0.003364486	0.003363229	0.003418154	0.003356956	0.003449598	0.003335804	0.003388554	0.057894737	0.060150376	0.051813472	0.045990118	0.036621824	0.045677614	0.032620922	0.037065053	0.003115265	0.003324714	0.003324714	0.003272727	0.003343239	0.003267974	0.003317361	0.003322259
2338	4.219	499	376			ATH01p00318, ATH01p00589					0.02425161	0.003386005	0.026611694	0.024855908	0.018054162	0.01744186	0.017964072	0.021141649	0.003323486	0.003364486	0.003363229	0.003418154	0.003356956	0.003449598	0.003335804	0.003388554	0.030075188	0.030827068	0.02553664	0.024705435	0.021674141	0.022272556	0.020247469	0.026475038	0.003115265	0.003324714	0.003324714	0.003272727	0.003343239	0.003267974	0.003317361	0.003322259
2347	4.219	499	377								0.033345964	0.029345372	0.035607196	0.037463977	0.028752925	0.031330749	0.030605456	0.033474278	0.010339734	0.003364486	0.003363229	0.003418154	0.011935845	0.003449598	0.013713862	0.003388554	0.042105263	0.042857143	0.040340489	0.036107944	0.031763827	0.036617592	0.035995501	0.034795764	0.003115265	0.003324714	0.009974141	0.003272727	0.003343239	0.003267974	0.0084777	0.003322259
2361	4.219	499	379			ATH01p00316, ATH01p00587, ATH02p02486, ATH02p02742				2382, 381, 0.03, 0, 0.988:	0.07768094	0.148984199	0.088455772	0.125	0.101638248	0.102067183	0.086161011	0.096899225	0.021048744	0.024672897	0.029895366	0.003418154	0.031704588	0.026830203	0.032246108	0.021460843	0.166165414	0.158646617	0.160991858	0.152033447	0.136397608	0.139675349	0.135733033	0.143721634	0.015576324	0.019948282	0.018840044	0.003272727	0.003343239	0.012708787	0.003317361	0.003322259
2682	4.219	499	413								0.020841228	0.030474041	0.019115442	0.029538905	0.023403544	0.021640827	0.020292748	0.018322763	0.003323486	0.003364486	0.003363229	0.003418154	0.003356956	0.003449598	0.003335804	0.003388554	0.030451128	0.030075188	0.031458179	0.027746104	0.025411061	0.025292563	0.02512186	0.026475038	0.003115265	0.003324714	0.003324714	0.003272727	0.003343239	0.003267974	0.003317361	0.003322259
2729	4.219	499	418			ATH02p02981		Tyrosine methyl ester(1),Glucosaminate(1),			0.025009473	0.036493604	0.026611694	0.033501441	0.028084253	0.02745478	0.023952096	0.0260747	0.003323486	0.003364486	0.003363229	0.003418154	0.003356956	0.003449598	0.003335804	0.003388554	0.040977444	0.036090226	0.039970392	0.037628278	0.030269058	0.035107588	0.02999625	0.037821483	0.003115265	0.003324714	0.003324714	0.003272727	0.003343239	0.003267974	0.003317361	0.003322259
3362	4.219	499	487			ATH01p01304, ATH01p01531					0.032588102	0.022949586	0.023988006	0.031340058	0.031761953	0.040374677	0.026946108	0.051092319	0.030649926	0.028037383	0.034379671	0.030763388	0.030212607	0.029513223	0.032246108	0.022213855	0.023684211	0.010526316	0.016284234	0.003420753	0.017189836	0.024537561	0.014623172	0.003403933	0.023191416	0.025489472	0.019209457	0.023272727	0.020802377	0.003267974	0.014743826	0.025101513
4714	4.219	499	633								0.003410383	0.003386005	0.003373313	0.003242075	0.003009027	0.016149871	0.002994012	0.003171247	0.003323486	0.059439252	0.058295964	0.062286365	0.045132413	0.003449598	0.003335804	0.055346386	0.003383459	0.003383459	0.003330866	0.003420753	0.003363229	0.003397508	0.003374578	0.003403933	0.038421599	0.042482453	0.024381234	0.037818182	0.03640416	0.037763253	0.020272761	0.046880768
5298	4.219	499	690								0.008336491	0.003386005	0.004872564	0.003242075	0.009361418	0.002906977	0.002994012	0.010218464	0.032127031	0.028037383	0.034753363	0.032282567	0.035434539	0.034112687	0.029280949	0.034262048	0.007518797	0.003383459	0.003330866	0.003420753	0.003363229	0.003397508	0.003374578	0.003403933	0.014537902	0.015145918	0.011821204	0.014909091	0.01448737	0.003267974	0.003317361	0.003322259
5377	4.219	499	698								0.044334975	0.034988713	0.036356822	0.048631124	0.035773989	0.039082687	0.029274784	0.044749824	0.045051699	0.048224299	0.045590433	0.051652108	0.043640433	0.036795707	0.042624166	0.041415663	0.059398496	0.056390977	0.046262028	0.046370201	0.032137519	0.042280106	0.032995876	0.040468986	0.036690897	0.041743628	0.028814185	0.036363636	0.034175334	0.031590414	0.022484335	0.046142488
5413	4.219	499	701			ATH01p03335				5427, 702, 0.026, 0, 0.952: 5439, 703, 0.035, 0, 0.962: 5456, 704, 0.014, 1, 0.938: 5471, 705, 0.024, 1, 0.901:	0.063660477	0.115124153	0.076836582	0.09870317	0.074891341	0.079134367	0.055222888	0.078928823	0.030649926	0.029158879	0.028026906	0.025826054	0.030585602	0.026063626	0.028910304	0.027108434	0.146992481	0.138345865	0.123242043	0.10718358	0.072869955	0.097772744	0.074990626	0.099848714	0.01973001	0.019948282	0.015884743	0.022181818	0.018945022	0.019970951	0.01437523	0.024363234
9648	4.219	499	1056								0.005683971	0.003386005	0.003373313	0.003242075	0.0073554	0.008074935	0.004324684	0.014799154	0.04394387	0.036635514	0.049327354	0.033801747	0.058560239	0.053277118	0.047813195	0.053087349	0.003383459	0.003383459	0.003330866	0.003420753	0.003363229	0.003397508	0.003374578	0.003403933	0.009691935	0.009604728	0.007757665	0.003272727	0.013372957	0.01815541	0.006634722	0.019933555
4010	4.228	500	565	Kaempferol-Rha-Pentoside_2		ATH01p02012, ATH02p03835			cyanidin 3-(glucoside)rhamnoside(1),	4017, 566, 0.017, 0, 0.998:	0.003410383	0.003386005	0.003373313	0.003242075	0.003009027	0.009043928	0.002994012	0.010218464	0.193131462	0.079252336	0.134529148	0.102544626	0.219321149	0.360674588	0.14158636	0.274472892	0.003383459	0.003383459	0.003330866	0.003420753	0.003363229	0.003397508	0.003374578	0.003403933	0.003115265	0.003324714	0.003324714	0.003272727	0.003343239	0.003267974	0.003317361	0.003322259
10048	4.228	500	1097								0.003410383	0.003386005	0.003373313	0.003242075	0.0036777	0.002906977	0.002994012	0.003875969	0.033973412	0.023551402	0.029147982	0.031902773	0.033569564	0.040628593	0.021497405	0.037274096	0.006015038	0.003383459	0.003330866	0.003420753	0.003363229	0.003397508	0.003374578	0.003403933	0.003115265	0.003324714	0.003324714	0.003272727	0.003343239	0.00399419	0.003317361	0.003322259
10069	4.228	500	1099							10079, 1100, 0.022, 0, 0.998: 10088, 1101, 0.023, 2, 0.998: 10097, 1102, 0.013, 0, 0.995: 10108, 1103, 0.009, 0, 0.995:	0.003410383	0.003386005	0.003373313	0.003242075	0.004346372	0.004198966	0.003659348	0.006694856	0.14844904	0.101308411	0.129297459	0.130269654	0.144349123	0.182062093	0.114529281	0.169427711	0.003383459	0.003383459	0.003330866	0.003420753	0.003363229	0.003397508	0.003374578	0.003403933	0.005884389	0.01256003	0.004432952	0.007272727	0.007057949	0.007988381	0.003317361	0.008859358
1604	4.236	501	303			ATH02p01610, ATH02p01921					0.003410383	0.003386005	0.003373313	0.003242075	0.003009027	0.002906977	0.002994012	0.003171247	0.032865583	0.024299065	0.03064275	0.022787695	0.035434539	0.041395171	0.027057079	0.039909639	0.003383459	0.003383459	0.003330866	0.003420753	0.003363229	0.003397508	0.003374578	0.003403933	0.003115265	0.003324714	0.003324714	0.003272727	0.003343239	0.003267974	0.003317361	0.003322259
3885	4.236	501	546			ATH02p03634, ATH02p03834				3896, 548, 0.017, 1, 0.995:	0.003410383	0.003386005	0.003373313	0.003242075	0.003009027	0.002906977	0.002994012	0.003171247	0.107828656	0.102429907	0.110239163	0.1044436	0.116001492	0.115369874	0.105633803	0.107304217	0.003383459	0.003383459	0.003330866	0.003420753	0.003363229	0.003397508	0.003374578	0.003403933	0.003115265	0.026967122	0.003324714	0.003272727	0.003343239	0.003631082	0.003317361	0.003322259
4211	4.236	501	587			ATH02p04023				4231, 589, 0.01, 1, 0.986:	0.003410383	0.003386005	0.003373313	0.003242075	0.003009027	0.002906977	0.002994012	0.003171247	0.065731167	0.054205607	0.067264574	0.063045955	0.07385304	0.065542353	0.061527057	0.06438253	0.003383459	0.003383459	0.003330866	0.003420753	0.003363229	0.003397508	0.003374578	0.003403933	0.003115265	0.003324714	0.003324714	0.003272727	0.010029718	0.011619463	0.003317361	0.003322259
5322	4.236	501	692			ATH02p04622, ATH02p04815				5331, 693, 0.01, 0, 0.985: 5341, 694, 0.021, 0, 0.828:	0.003410383	0.003386005	0.003373313	0.003242075	0.003009027	0.002906977	0.002994012	0.003171247	0.074963072	0.06953271	0.08445441	0.083175085	0.089891831	0.100421617	0.077835434	0.096762048	0.003383459	0.003383459	0.003330866	0.003420753	0.003363229	0.003397508	0.003374578	0.003403933	0.003115265	0.016623569	0.003324714	0.003272727	0.011515602	0.011619463	0.003317361	0.003322259
5350	4.236	501	695								0.003410383	0.011286682	0.010869565	0.003242075	0.003009027	0.012919897	0.002994012	0.014446794	0.02732644	0.023551402	0.025784753	0.026585644	0.023498695	0.022614028	0.025203855	0.026355422	0.003383459	0.015037594	0.014433753	0.014063094	0.003363229	0.012835032	0.003374578	0.003403933	0.003115265	0.003324714	0.01256003	0.014181818	0.014115899	0.003267974	0.003317361	0.003322259
11223	4.236	501	1242								0.003410383	0.003386005	0.003373313	0.003242075	0.003009027	0.002906977	0.002994012	0.007047216	0.026957164	0.020560748	0.024663677	0.0224079	0.025736665	0.031812955	0.021497405	0.033509036	0.003383459	0.003383459	0.003330866	0.003420753	0.003363229	0.003397508	0.003374578	0.003403933	0.003115265	0.003324714	0.003324714	0.008727273	0.007429421	0.003267974	0.003317361	0.003322259
3000	4.245	502	449	Quercetin-3,7-O-a-L-dirhamnopyranoside [fragment]_0	luteolin-8-C-glucoside_CAS: 28608-75-5	ATH01p00839, ATH01p01074, ATH02p02980, ATH02p02983, ATH02p03204, ATH02p03207	C21H21O11(3):Fisetin 8-C-glucoside;8-C-Glucosylfisetin, Isoorie,C25H21O8(1):Artonin P;8,9-Dihydro-6,11-dihydroxy-3,3-dimethyl-,C18H25O13(1):Aralidioside,			3012, 450, 0.079, 2, 0.997: 3022, 451, 0.027, 1, 0.987: 3036, 452, 0.011, 1, 0.99:	0.023493748	0.012039127	0.015367316	0.018731988	0.003009027	0.030361757	0.002994012	0.031712474	0.942762186	0.678878505	0.920403587	0.802506646	1.026482656	1.216558068	0.802075612	1.088478916	0.003759398	0.003383459	0.003330866	0.019384265	0.016068759	0.02416006	0.003374578	0.015506808	0.053651783	0.113409679	0.06169191	0.060727273	0.065007429	0.090413943	0.042019904	0.07825766
5534	4.245	502	710								0.003410383	0.003386005	0.003373313	0.003242075	0.003009027	0.002906977	0.002994012	0.003171247	0.025480059	0.022056075	0.029895366	0.026205849	0.027601641	0.027213492	0.024462565	0.028614458	0.003383459	0.003383459	0.003330866	0.003420753	0.003363229	0.003397508	0.003374578	0.003403933	0.003115265	0.003324714	0.003324714	0.003272727	0.003343239	0.003267974	0.003317361	0.003322259
5793	4.245	502	733			ATH02p05016					0.003410383	0.003386005	0.003373313	0.003242075	0.003009027	0.002906977	0.002994012	0.003171247	0.04098966	0.031028037	0.03961136	0.031522978	0.042521447	0.040628593	0.033728688	0.042168675	0.003383459	0.003383459	0.003330866	0.003420753	0.003363229	0.003397508	0.003374578	0.003403933	0.003115265	0.003324714	0.003324714	0.003272727	0.003343239	0.003267974	0.003317361	0.003322259
4762	4.253	503	638							4774, 639, 0.016, 0, 0.992:	0.003410383	0.003386005	0.003373313	0.003242075	0.0036777	0.002906977	0.002994012	0.003171247	0.09084195	0.060560748	0.07922272	0.081276111	0.090637822	0.088156382	0.074128984	0.112198795	0.003383459	0.003383459	0.003330866	0.003420753	0.003363229	0.003397508	0.003374578	0.003403933	0.003115265	0.003324714	0.003324714	0.003272727	0.003343239	0.003267974	0.003317361	0.003322259
10319	4.253	503	1129							10329, 1130, 0.012, 0, 0.998: 10339, 1131, 0.012, 0, 0.997:	0.003410383	0.003386005	0.003373313	0.003242075	0.003009027	0.002906977	0.002994012	0.003171247	0.072378139	0.039252336	0.069880419	0.046334979	0.071242074	0.093905711	0.057820608	0.084713855	0.003383459	0.003383459	0.003330866	0.003420753	0.003363229	0.003397508	0.003374578	0.003403933	0.003115265	0.003324714	0.003324714	0.003272727	0.003343239	0.003267974	0.003317361	0.003322259
11463	4.253	503	1275							11471, 1276, 0.025, 0, 0.999: 11480, 1277, 0.025, 0, 0.999: 11491, 1278, 0.015, 0, 0.997:	0.003410383	0.003386005	0.003373313	0.003242075	0.003009027	0.002906977	0.002994012	0.003171247	0.163220089	0.072897196	0.129297459	0.101785036	0.171204774	0.219241089	0.121571534	0.222138554	0.003383459	0.003383459	0.003330866	0.003420753	0.003363229	0.003397508	0.003374578	0.003403933	0.003115265	0.003324714	0.003324714	0.003272727	0.003343239	0.003267974	0.003317361	0.003322259
3139	4.261	504	463	Isorhamnetin-Hex-Rha [fragment]_2		ATH01p01305, ATH02p03205, ATH02p03423			Brevifoliol(1),	3149, 464, 0.043, 0, 0.999: 3156, 465, 0.015, 0, 0.997:	0.003410383	0.003386005	0.003373313	0.003242075	0.003009027	0.002906977	0.002994012	0.003171247	0.598227474	0.289345794	0.463378176	0.345613369	0.66766132	0.875047911	0.502594514	0.769578313	0.003383459	0.003383459	0.003330866	0.003420753	0.003363229	0.003397508	0.003374578	0.003403933	0.003115265	0.003324714	0.003324714	0.003272727	0.003343239	0.003267974	0.003317361	0.003322259
5008	4.261	504	663								0.003410383	0.003386005	0.003373313	0.003242075	0.003009027	0.002906977	0.002994012	0.003171247	0.085302806	0.050093458	0.078475336	0.056209647	0.095486759	0.100421617	0.07079318	0.110316265	0.003383459	0.003383459	0.003330866	0.003420753	0.003363229	0.003397508	0.003374578	0.003403933	0.003115265	0.003324714	0.003324714	0.003272727	0.003343239	0.003267974	0.003317361	0.003322259
8807	4.261	504	978								0.003410383	0.003386005	0.003373313	0.003242075	0.003009027	0.002906977	0.002994012	0.003171247	0.039881832	0.018317757	0.031763827	0.019749335	0.046624394	0.056343427	0.035211268	0.053087349	0.003383459	0.003383459	0.003330866	0.003420753	0.003363229	0.003397508	0.003374578	0.003403933	0.003115265	0.003324714	0.003324714	0.003272727	0.003343239	0.003267974	0.003317361	0.003322259
11433	4.261	504	1271							11440, 1272, 0.016, 0, 0.998:	0.003410383	0.003386005	0.003373313	0.003242075	0.003009027	0.002906977	0.002994012	0.003171247	0.094903988	0.020934579	0.064275037	0.028864413	0.117493473	0.137600613	0.065233506	0.138177711	0.003383459	0.003383459	0.003330866	0.003420753	0.003363229	0.003397508	0.003374578	0.003403933	0.003115265	0.003324714	0.003324714	0.003272727	0.003343239	0.003267974	0.003317361	0.003322259
11651	4.261	504	1305							11656, 1306, 0.033, 0, 0.998: 11661, 1307, 0.035, 0, 0.999: 11666, 1308, 0.02, 0, 0.999:	0.003410383	0.003386005	0.003373313	0.003242075	0.003009027	0.002906977	0.002994012	0.003171247	0.22562777	0.06317757	0.165919283	0.079377136	0.273032451	0.340360291	0.181616012	0.302334337	0.003383459	0.003383459	0.003330866	0.003420753	0.003363229	0.003397508	0.003374578	0.003403933	0.003115265	0.003324714	0.003324714	0.003272727	0.003343239	0.003267974	0.003317361	0.003322259
1222	4.27	505	251			ATH01p05713	C13H15O5(1):Allamcin;(+)-Allamcin,C10H19O5S1(1):2-(5'-methylthio)pentylmalic acid,				0.02690413	0.018058691	0.02173913	0.017651297	0.018388499	0.01873385	0.002994012	0.027484144	0.024741507	0.02317757	0.032511211	0.025446259	0.031331593	0.02491376	0.033728688	0.021837349	0.003383459	0.003383459	0.011472983	0.011402509	0.003363229	0.013590034	0.003374578	0.013237519	0.018691589	0.02807536	0.021425933	0.028363636	0.02191679	0.019970951	0.020641356	0.019564415
1764	4.27	505	317								0.003410383	0.003386005	0.003373313	0.003242075	0.003009027	0.002906977	0.002994012	0.003171247	0.034342688	0.02317757	0.028400598	0.023547284	0.042148452	0.044844768	0.031875463	0.03878012	0.003383459	0.003383459	0.003330866	0.003420753	0.003363229	0.003397508	0.003374578	0.003403933	0.003115265	0.003324714	0.003324714	0.003272727	0.003343239	0.003267974	0.003317361	0.003322259
3637	4.27	505	519								0.003410383	0.003386005	0.003373313	0.003242075	0.003009027	0.002906977	0.002994012	0.003171247	0.056129985	0.044859813	0.051943199	0.048993543	0.059306229	0.059026447	0.060785767	0.062123494	0.003383459	0.003383459	0.003330866	0.003420753	0.003363229	0.006795017	0.003374578	0.003403933	0.003115265	0.003324714	0.003324714	0.003272727	0.003343239	0.003267974	0.003317361	0.003322259
4637	4.27	505	625	Isorhamnetin-Hex-Rha_2		ATH02p04221, ATH02p04224, ATH02p04435	C27H29O17(1):Luteolin 7-glucuronide-3'-glucoside, Luteolin 7-ga,		petunidin 3-(6''-coumaroyl)glucoside(1),	4652, 626, 0.444, 1, 0.973: 4663, 627, 0.17, 1, 0.962: 4675, 628, 0.059, 1, 0.968: 4685, 629, 0.03, 1, 0.954: 4693, 630, 0.017, 1, 0.986: 4700, 631, 0.015, 1, 0.991:	0.003410383	0.003386005	0.003373313	0.004322767	0.003009027	0.073320413	0.004657352	0.003171247	3.614844904	2.422056075	3.482436472	2.739080896	3.654979485	3.772326562	3.583395107	3.693900602	0.003383459	0.003383459	0.003330866	0.003420753	0.003363229	0.003397508	0.003374578	0.003403933	0.053305642	0.080531954	0.093461396	0.115636364	0.072808321	0.090777052	0.057132326	0.065337763
4851	4.27	505	647								0.003410383	0.003386005	0.003373313	0.003242075	0.003009027	0.002906977	0.002994012	0.003171247	0.140324963	0.078130841	0.122571001	0.096467907	0.140246177	0.165580682	0.115270571	0.161521084	0.003383459	0.003383459	0.003330866	0.003420753	0.003363229	0.003397508	0.003374578	0.003403933	0.003115265	0.003324714	0.003324714	0.003272727	0.008915305	0.003267974	0.003317361	0.003322259
4912	4.27	505	653							4925, 654, 0.043, 0, 0.998: 4932, 655, 0.016, 0, 0.997:	0.003410383	0.003762227	0.004122939	0.003242075	0.004346372	0.009366925	0.005322688	0.006694856	0.29689808	0.139065421	0.255979073	0.14849981	0.342782544	0.367573783	0.282802076	0.347138554	0.003383459	0.003759398	0.004441155	0.00418092	0.003736921	0.004530011	0.003374578	0.004916793	0.018345448	0.022164758	0.015515331	0.021090909	0.02191679	0.019607843	0.003317361	0.021410114
5172	4.27	505	678							5181, 679, 0.009, 0, 0.997:	0.003410383	0.003386005	0.003373313	0.003242075	0.003009027	0.002906977	0.002994012	0.003171247	0.057976366	0.041495327	0.061659193	0.043676415	0.063782171	0.060176313	0.060044477	0.064759036	0.003383459	0.003383459	0.003330866	0.003420753	0.003363229	0.003397508	0.003374578	0.003403933	0.004499827	0.003324714	0.003324714	0.003272727	0.003343239	0.003267974	0.003317361	0.003322259
5200	4.27	505	681	Kaempferl-Hex-Rha-Malonyl_2		ATH01p03162, ATH02p04625, ATH02p04818	C34H33O15(1):Okanin 4'-(2'',4''-diacetyl-6''-p-coumarylglucosid,C30H33O18(1):Luteolin 7-(6''-malonylneohesperidoside), Kaempfer,				0.003410383	0.003386005	0.003373313	0.003242075	0.003009027	0.002906977	0.002994012	0.003171247	0.037296898	0.028785047	0.035500747	0.030383593	0.040656471	0.036412419	0.035952557	0.042921687	0.003383459	0.003383459	0.003330866	0.003420753	0.003363229	0.003397508	0.003374578	0.003403933	0.003115265	0.003324714	0.003324714	0.003272727	0.003343239	0.003267974	0.003317361	0.003322259
5727	4.27	505	727							5738, 728, 0.012, 0, 0.998: 5747, 729, 0.017, 0, 0.998: 5760, 730, 0.008, 0, 0.994: 5774, 731, 0.009, 1, 0.978:	0.003410383	0.003386005	0.003373313	0.003242075	0.005015045	0.002906977	0.004324684	0.003171247	0.110044313	0.078504673	0.113602392	0.08583365	0.128310332	0.118819471	0.111934766	0.127635542	0.003759398	0.003759398	0.004811251	0.004561003	0.003363229	0.003397508	0.004124484	0.005295008	0.003115265	0.003324714	0.003324714	0.003272727	0.003343239	0.003267974	0.003317361	0.003322259
2953	4.278	506	443			ATH01p00838, ATH01p01073					0.057597575	0.054176072	0.042353823	0.042867435	0.036108325	0.047803618	0.038589488	0.056377731	0.0683161	0.04411215	0.049327354	0.066084314	0.054457292	0.064392488	0.063009637	0.065135542	0.053383459	0.046240602	0.037009623	0.04941087	0.036621824	0.055115138	0.038620172	0.050680787	0.035652475	0.032508312	0.031030661	0.024363636	0.040861813	0.037037037	0.035016587	0.042081949
11363	4.295	508	1261								0.003410383	0.003386005	0.003373313	0.003242075	0.003009027	0.002906977	0.002994012	0.003171247	0.052437223	0.022056075	0.042227205	0.030763388	0.056322268	0.071291683	0.041882876	0.064759036	0.003383459	0.003383459	0.003330866	0.003420753	0.003363229	0.003397508	0.003374578	0.003403933	0.003115265	0.003324714	0.003324714	0.003272727	0.003343239	0.003267974	0.003317361	0.003322259
11579	4.295	508	1291							11592, 1293, 0.017, 0, 0.998:	0.003410383	0.003386005	0.003373313	0.003242075	0.003009027	0.002906977	0.002994012	0.003171247	0.094534712	0.027663551	0.084828102	0.033042157	0.127564342	0.154848601	0.085248332	0.133659639	0.003383459	0.003383459	0.003330866	0.003420753	0.003363229	0.003397508	0.003374578	0.003403933	0.003115265	0.003324714	0.003324714	0.003272727	0.003343239	0.003267974	0.003317361	0.003322259
1488	4.312	510	287			ATH02p01612, ATH02p01923				1497, 288, 0.073, 0, 0.996: 1510, 289, 0.023, 0, 0.996:	0.003410383	0.003386005	0.003373313	0.003242075	0.003009027	0.002906977	0.002994012	0.003171247	0.954209749	0.613831776	0.889760837	0.616786935	1.103692652	1.233039479	0.914381023	1.045557229	0.003383459	0.003383459	0.003330866	0.003420753	0.003363229	0.003397508	0.003374578	0.003403933	0.003115265	0.003324714	0.003324714	0.003272727	0.003343239	0.003267974	0.003317361	0.003322259
3001	4.312	510	449	Kaempferol-diHex [fragment]_2		ATH01p00839, ATH01p01074, ATH02p02983, ATH02p03204, ATH02p03207	C21H21O11(3):Fisetin 8-C-glucoside;8-C-Glucosylfisetin, Isoorie,C25H21O8(1):Artonin P;8,9-Dihydro-6,11-dihydroxy-3,3-dimethyl-,C18H25O13(1):Aralidioside,			3013, 450, 0.055, 0, 0.998: 3023, 451, 0.02, 0, 0.996:	0.003410383	0.003386005	0.003373313	0.003242075	0.003009027	0.002906977	0.002994012	0.003171247	0.742245199	0.412336449	0.709267564	0.42688948	0.898918314	1.045228057	0.700518903	0.84939759	0.003759398	0.003383459	0.003330866	0.003420753	0.003363229	0.003397508	0.003374578	0.003403933	0.003115265	0.003324714	0.003324714	0.003272727	0.003343239	0.003267974	0.003317361	0.003322259
3867	4.312	510	544			ATH01p02013				3877, 545, 0.049, 0, 0.999:	0.003410383	0.003386005	0.003373313	0.003242075	0.003009027	0.002906977	0.002994012	0.003171247	0.484121123	0.187663551	0.414424514	0.184580327	0.712793734	1.050977386	0.495181616	0.702936747	0.003383459	0.003383459	0.003330866	0.003420753	0.003363229	0.003397508	0.003374578	0.003403933	0.003115265	0.003324714	0.003324714	0.003272727	0.003343239	0.003267974	0.003317361	0.003691399
4456	4.312	510	611	Kaempferol-diHex_2		ATH01p02734, ATH01p02943, ATH02p04222, ATH02p04225, ATH02p04434, ATH02p04436	C28H35O15(1):Hesperidin, Neohesperidin, 4,2',4'-Trihydroxy-6'-m,C31H31O13(1):4'-O-Methylcarthamidin 7-(2-p-coumaroylglucoside);,C34H31N2O9(1):Atalanine,C27H31O16(1):Isoscutellarein 7-allosyl-(1->2)-glucoside, Luteol,C30H27O14(1):Prodelphinidin B4;Gallocatechin-(4alpha->8)-epigal,		cyanidin 3-glucoside(3),cyanidin 3-galactoside(3),cyanidin 3-sophoroside(1),cyanidin 3-diglucoside(1),cyanidin 3-laminaribiose(1),	4471, 612, 0.154, 0, 0.998: 4487, 613, 0.054, 0, 0.998: 4504, 614, 0.02, 0, 0.997:	0.003410383	0.003386005	0.003373313	0.003242075	0.0036777	0.002906977	0.003659348	0.003171247	1.75295421	0.929719626	1.610612855	0.974933536	2.117120477	2.406669222	1.64158636	1.981551205	0.003383459	0.003383459	0.003330866	0.003420753	0.003363229	0.003397508	0.003374578	0.003403933	0.003115265	0.003324714	0.003324714	0.003272727	0.003343239	0.003267974	0.003317361	0.003322259
4715	4.312	510	633							4728, 634, 0.017, 0, 0.997:	0.003410383	0.003386005	0.003373313	0.003242075	0.003009027	0.002906977	0.002994012	0.003171247	0.187592319	0.122242991	0.184977578	0.120774782	0.204401343	0.181678804	0.19125278	0.195406627	0.003383459	0.003383459	0.003330866	0.003420753	0.003363229	0.003397508	0.003374578	0.003403933	0.003115265	0.003324714	0.003324714	0.003272727	0.003343239	0.003267974	0.003317361	0.003322259
5025	4.312	510	664							5039, 665, 0.025, 0, 0.997: 5049, 666, 0.012, 0, 0.992:	0.003410383	0.003386005	0.003373313	0.003242075	0.003009027	0.002906977	0.002994012	0.003171247	0.105243722	0.071775701	0.10426009	0.073680213	0.11077956	0.117286317	0.107857672	0.099774096	0.003383459	0.003383459	0.003330866	0.003420753	0.003363229	0.003397508	0.003374578	0.003403933	0.003115265	0.003324714	0.003324714	0.003272727	0.003343239	0.003267974	0.003317361	0.003322259
5489	4.312	510	706								0.003410383	0.003386005	0.003373313	0.003242075	0.003009027	0.002906977	0.002994012	0.003171247	0.039881832	0.024299065	0.042600897	0.02316749	0.040283476	0.049060943	0.038547072	0.041415663	0.003383459	0.003383459	0.003330866	0.003420753	0.003363229	0.003397508	0.003374578	0.003403933	0.003115265	0.003324714	0.003324714	0.003272727	0.003343239	0.003267974	0.003317361	0.003322259
5883	4.312	510	741	Kaempferol-Hex-diRha_2		ATH01p03336, ATH01p03339, ATH02p05017	C44H37O11(1):Guibourtinidol-(4alpha->2)-3,5,4'-trihydroxystilbe,		cyanidin 3-(glucoside)rhamnoside(1),cyanidin 3-(6''-coumaroyl)glucoside(1),	5897, 742, 0.02, 1, 0.983:	0.037893141	0.021068473	0.024362819	0.03278098	0.032096289	0.034560724	0.024284764	0.040873855	0.125923191	0.093084112	0.13490284	0.094568933	0.158895934	0.165963971	0.133432172	0.149096386	0.043984962	0.02406015	0.029237602	0.028506271	0.01793722	0.02793507	0.003374578	0.026475038	0.042229145	0.05467307	0.040265977	0.055272727	0.048662704	0.051198257	0.036490969	0.049095607
8447	4.312	510	953			ATH02p05490				8461, 954, 0.013, 0, 0.998: 8479, 955, 0.015, 0, 0.998:	0.003410383	0.003386005	0.003373313	0.003242075	0.003009027	0.002906977	0.002994012	0.003171247	0.095642541	0.045233645	0.08445441	0.043676415	0.113390526	0.126101955	0.095255745	0.106174699	0.003383459	0.003383459	0.003330866	0.003420753	0.003363229	0.003397508	0.003374578	0.003403933	0.003115265	0.003324714	0.003324714	0.003272727	0.003343239	0.003267974	0.003317361	0.003322259
11481	4.312	510	1277							11492, 1278, 0.052, 0, 0.999: 11501, 1279, 0.053, 0, 0.999: 11510, 1280, 0.029, 0, 0.998: 11520, 1281, 0.018, 0, 0.998:	0.003410383	0.003386005	0.003373313	0.003242075	0.003009027	0.002906977	0.002994012	0.003171247	0.351181684	0.115140187	0.314648729	0.110900114	0.500559493	0.547336144	0.346923647	0.412274096	0.003383459	0.003383459	0.003330866	0.003420753	0.003363229	0.003397508	0.003374578	0.003403933	0.003115265	0.003324714	0.003324714	0.003272727	0.003343239	0.003267974	0.003317361	0.003322259
2418	4.321	511	383								0.003410383	0.003386005	0.003373313	0.003242075	0.003343363	0.002906977	0.002994012	0.003171247	0.087518464	0.064672897	0.086696562	0.071401443	0.093994778	0.097355309	0.091919941	0.089608434	0.003383459	0.003383459	0.003330866	0.003420753	0.003363229	0.003397508	0.003374578	0.003403933	0.003115265	0.003324714	0.003324714	0.003272727	0.003343239	0.003267974	0.003317361	0.003322259
3491	4.321	511	502			ATH02p03424, ATH02p03635					0.003410383	0.003386005	0.003373313	0.003242075	0.003009027	0.002906977	0.002994012	0.003171247	0.047636632	0.036261682	0.047458894	0.038739081	0.056695263	0.054043695	0.051519644	0.051204819	0.003383459	0.003383459	0.003330866	0.003420753	0.003363229	0.003397508	0.003374578	0.003403933	0.003115265	0.003324714	0.003324714	0.003272727	0.003343239	0.003267974	0.003317361	0.003322259
4871	4.321	511	649								0.003410383	0.003386005	0.003373313	0.003242075	0.003009027	0.002906977	0.002994012	0.003171247	0.086410635	0.057196262	0.091180867	0.051652108	0.090637822	0.085090073	0.078947368	0.083960843	0.003383459	0.003383459	0.003330866	0.003420753	0.003363229	0.003397508	0.003374578	0.003403933	0.003115265	0.003324714	0.003324714	0.003272727	0.003343239	0.003267974	0.003317361	0.003322259
5059	4.321	511	667			ATH02p04623				5070, 668, 0.032, 0, 0.999: 5082, 669, 0.046, 1, 0.999: 5094, 670, 0.019, 1, 0.997: 5103, 671, 0.013, 0, 0.996:	0.003410383	0.003386005	0.003373313	0.003242075	0.003009027	0.002906977	0.002994012	0.003171247	0.396233383	0.249345794	0.36509716	0.245727307	0.437896307	0.446914527	0.377687176	0.412650602	0.003383459	0.003383459	0.003330866	0.003420753	0.003363229	0.003397508	0.003374578	0.003403933	0.003115265	0.003324714	0.003324714	0.003272727	0.003343239	0.003267974	0.003317361	0.003322259
3599	4.329	512	515								0.003410383	0.003386005	0.003373313	0.003242075	0.003009027	0.002906977	0.002994012	0.003171247	0.173929099	0.057943925	0.15470852	0.083175085	0.270421485	0.405519356	0.151593773	0.307981928	0.003383459	0.003383459	0.003330866	0.003420753	0.003363229	0.003397508	0.003374578	0.003403933	0.003115265	0.003324714	0.003324714	0.003272727	0.003343239	0.003267974	0.003317361	0.003322259
4286	4.371	517	595	Isorhamnetin-Rha-Pentoside_2		ATH01p02735, ATH02p04024, ATH02p04027, ATH02p04223	C27H31O15(2):Paniculatin, Apigenin 7-allosyl-(1->2)-glucoside, ,C34H27O10(1):Agathisflavone tetramethyl ether, Cupressuflavone ,			4297, 596, 0.04, 0, 0.999:	0.003410383	0.003386005	0.003373313	0.003242075	0.005683718	0.002906977	0.002994012	0.003171247	0.461595273	0.20411215	0.348281016	0.275731105	0.571801567	0.849750862	0.310600445	0.710090361	0.003759398	0.006015038	0.00592154	0.007601672	0.004857997	0.005662514	0.007874016	0.009455371	0.003115265	0.003324714	0.003324714	0.003272727	0.003343239	0.003267974	0.003317361	0.004429679
3589	4.388	519	514	Spermidine-feruloyl-hydroxyferuloyl_2		ATH02p03425, ATH02p03636					0.003410383	0.003386005	0.011994003	0.003242075	0.003009027	0.002906977	0.01330672	0.015151515	0.515140325	0.164859813	0.452541106	0.228636536	0.787392764	1.087773093	0.45033358	0.817394578	0.010526316	0.003383459	0.003330866	0.003420753	0.003363229	0.003397508	0.003374578	0.003403933	0.003115265	0.003324714	0.003324714	0.003272727	0.003343239	0.003267974	0.003317361	0.003322259
871	4.405	521	223			ATH02p01029, ATH02p01316	C12H15O4(1):Apiole, Dillapiole,C7H15N2O6(1):N-Carbamoyl-glucosamine;Antibiotic SF 1993;N-Carba,				0.031451307	0.025959368	0.029235382	0.028458213	0.027081244	0.025839793	0.027944112	0.027836505	0.031019202	0.034392523	0.035500747	0.036460311	0.035807535	0.038328862	0.035581913	0.034262048	0.033082707	0.030075188	0.031088083	0.034207526	0.031763827	0.030200076	0.003374578	0.03214826	0.028037383	0.030291836	0.028814185	0.029090909	0.030089153	0.030137981	0.03133063	0.031007752
1944	4.405	521	333								0.021599091	0.022573363	0.022113943	0.017651297	0.019391508	0.019702842	0.018629408	0.022551092	0.022895126	0.02317757	0.024663677	0.023927079	0.024990675	0.024530471	0.023721275	0.02748494	0.023684211	0.020300752	0.02257587	0.003420753	0.018684604	0.021140053	0.022122235	0.024205749	0.020422291	0.019209457	0.022534171	0.020727273	0.018945022	0.022875817	0.021378548	0.021040975
305	4.414	522	160								0.066691929	0.066215199	0.069715142	0.062680115	0.055165496	0.061692506	0.055222888	0.062367865	0.0605613	0.068411215	0.003363229	0.063805545	0.003356956	0.003449598	0.003335804	0.003388554	0.071804511	0.065789474	0.065136936	0.066514633	0.065769806	0.066062665	0.071991001	0.066944024	0.060574593	0.062800148	0.065386036	0.061454545	0.066493314	0.059912854	0.063029856	0.063861203
677	4.414	522	206			ATH02p01028, ATH02p01031	C11H12N1O3(1):Gentianamine, Swietenidin B,	Phe(1),Thr(1),Homoserine(1),N-Acetylphenylalanine(1),Bestatin(1),a-Methylserine(1),			0.054187192	0.047404063	0.053973013	0.051152738	0.044466734	0.04877261	0.045575516	0.049330514	0.048744461	0.055700935	0.053064275	0.049373338	0.04848937	0.047527788	0.047071905	0.053087349	0.056015038	0.05037594	0.045521836	0.050931205	0.05044843	0.051717629	0.060742407	0.056732224	0.049498096	0.057997784	0.045807167	0.052	0.050520059	0.04647785	0.051971987	0.050941307
1020	4.414	522	233								0.042061387	0.03724605	0.04047976	0.037824207	0.031761953	0.036821705	0.036926148	0.042635659	0.041728213	0.041121495	0.045590433	0.04329662	0.044013428	0.044078191	0.039659007	0.044427711	0.043984962	0.043609023	0.037379719	0.045229951	0.034379671	0.042657607	0.046119235	0.044629349	0.041883004	0.045437754	0.038788327	0.042545455	0.044205052	0.039215686	0.040914117	0.042451089
2243	4.414	522	365			ATH02p02229, ATH02p02489	C21H17O6(1):Justicidin B, Retrojusticidin B, Robustone, 5-Hydr,				0.053808261	0.047780286	0.053973013	0.054755043	0.043463725	0.04748062	0.050232868	0.053558844	0.05760709	0.05271028	0.063901345	0.059248006	0.058187244	0.062476044	0.061897702	0.060993976	0.057894737	0.057142857	0.051813472	0.053211707	0.05044843	0.05209513	0.056992876	0.058623298	0.049498096	0.054303657	0.051717769	0.054181818	0.054977712	0.053013798	0.051971987	0.052787006
2403	4.414	522	382		Zeatin-9-glucoside_CAS: 51255-96-0	ATH02p02488, ATH02p02491, ATH02p02744, ATH02p02747				2419, 383, 0.375, 1, 0.869: 2434, 384, 0.172, 1, 0.716: 2447, 385, 0.053, 0, 0.41:	1.035240621	0.985327314	1.00862069	1.001440922	0.916750251	0.898578811	0.929474385	0.988019732	1.045051699	1.051214953	1.078475336	1.075579187	1.078328982	1.128018398	1.065233506	1.109563253	1.02406015	1.02518797	1.000740192	1.028506271	0.997384155	1.029445074	1.020997375	1.013615734	0.936656282	1.01403768	1.011451792	0.992363636	0.994427935	0.969862019	0.994471065	0.986710963
2383	4.422	523	381								0.003410383	0.003386005	0.003373313	0.01332853	0.003009027	0.015180879	0.002994012	0.003171247	0.192023634	0.140934579	0.199177877	0.142423092	0.211861246	0.201609812	0.186063751	0.205948795	0.003383459	0.003383459	0.003330866	0.003420753	0.013452915	0.003397508	0.015373078	0.014372163	0.003115265	0.003324714	0.003324714	0.016	0.014858841	0.003267974	0.014006635	0.015873016
5201	4.422	523	681			ATH01p03162, ATH01p03164, ATH02p04625, ATH02p04818	C34H33O15(1):Okanin 4'-(2'',4''-diacetyl-6''-p-coumarylglucosid,C30H33O18(1):Luteolin 7-(6''-malonylneohesperidoside), Kaempfer,				0.003410383	0.003386005	0.003373313	0.003242075	0.003009027	0.002906977	0.002994012	0.003171247	0.050590842	0.022803738	0.045590433	0.028104823	0.065274151	0.08317363	0.052260934	0.072665663	0.003383459	0.003383459	0.003330866	0.003420753	0.003363229	0.003397508	0.003374578	0.003403933	0.003115265	0.003324714	0.003324714	0.003272727	0.003343239	0.003267974	0.003317361	0.003322259
306	4.456	527	160								0.003410383	0.003386005	0.003373313	0.003242075	0.003009027	0.002906977	0.002994012	0.003171247	0.066838996	0.003364486	0.081838565	0.003418154	0.092502797	0.103871215	0.088954781	0.100903614	0.003383459	0.003383459	0.003330866	0.003420753	0.003363229	0.003397508	0.003374578	0.003403933	0.049151956	0.062430735	0.068341337	0.061818182	0.080980684	0.069353667	0.072613343	0.060169804
3781	4.456	527	535		1-methoxyindole-3-ylmethyl-glucosinolate_CAS: 5187-84-8	ATH01p01770, ATH01p02015, ATH02p03637					0.003410383	0.003386005	0.003373313	0.003242075	0.003009027	0.002906977	0.002994012	0.003171247	0.039881832	0.025420561	0.049701046	0.024686669	0.068631108	0.070525105	0.053372869	0.063253012	0.003383459	0.003383459	0.019245004	0.003420753	0.02877429	0.018120045	0.017247844	0.003403933	0.003115265	0.022534171	0.032877724	0.029090909	0.042347697	0.033042847	0.036859565	0.029900332
2558	4.464	528	399	1-methoxyindol-3-ylmethylglucosinolate[fragement]_1		ATH01p00320, ATH01p00590					0.003410383	0.010534236	0.003373313	0.003242075	0.003009027	0.002906977	0.011976048	0.015151515	0.022895126	0.026542056	0.030269058	0.026965439	0.034315554	0.042545036	0.036693847	0.03878012	0.003383459	0.003383459	0.010362694	0.003420753	0.003363229	0.003397508	0.003374578	0.003403933	0.012461059	0.003324714	0.016992981	0.013090909	0.003343239	0.018518519	0.003317361	0.021040975
521	4.498	532	189								0.029177719	0.0331076	0.023613193	0.027017291	0.022734871	0.022609819	0.022288756	0.040521494	0.014032496	0.003364486	0.003363229	0.003418154	0.003356956	0.025297049	0.003335804	0.003388554	0.030451128	0.02481203	0.023316062	0.003420753	0.003363229	0.023405059	0.022497188	0.023827534	0.003115265	0.003324714	0.003324714	0.003272727	0.003343239	0.003267974	0.003317361	0.003322259
690	4.498	532	207			ATH01p04982, ATH01p05279	C13H19O2(2):trans-(+-)-2-Methyl-5-(2-methyl-5-isopropenyltetra,				0.125047366	0.103461249	0.094827586	0.095461095	0.078903377	0.083010336	0.080838323	0.116631431	0.040620384	0.003364486	0.031016442	0.003418154	0.045878404	0.055576849	0.042624166	0.047816265	0.093609023	0.090977444	0.071798668	0.064234132	0.054932735	0.071725179	0.061867267	0.071860817	0.003115265	0.003324714	0.003324714	0.003272727	0.003343239	0.003267974	0.003317361	0.003322259
884	4.498	532	225			ATH01p05508	C13H21O3(1):Methyl jasmonate, Methyl epijasmonate;Methyl-7-iso,	Kynurenine(1),			0.055323986	0.04702784	0.042353823	0.047190202	0.041792043	0.04005168	0.038922156	0.055673009	0.003323486	0.003364486	0.020553064	0.003418154	0.02461768	0.029513223	0.022979985	0.023343373	0.042105263	0.042105263	0.035899334	0.034967693	0.029147982	0.03586259	0.030371204	0.037443268	0.003115265	0.003324714	0.003324714	0.003272727	0.003343239	0.003267974	0.003317361	0.003322259
4547	4.54	537	617							4566, 618, 0.013, 0, 0.96:	0.003410383	0.003386005	0.003373313	0.014048991	0.017719826	0.024870801	0.01164338	0.029245948	0.091580502	0.093457944	0.090807175	0.111279909	0.083923909	0.105787658	0.082283173	0.11935241	0.003383459	0.003383459	0.003330866	0.003420753	0.003363229	0.003397508	0.003374578	0.003403933	0.067151263	0.074251939	0.04913188	0.070545455	0.073179792	0.075163399	0.039071139	0.095238095
10575	4.54	537	1163								0.003410383	0.003386005	0.003373313	0.003242075	0.003009027	0.00872093	0.002994012	0.010923185	0.031019202	0.026542056	0.029521674	0.030383593	0.027601641	0.032962821	0.02483321	0.042168675	0.003383459	0.003383459	0.003330866	0.003420753	0.003363229	0.003397508	0.003374578	0.003403933	0.019037729	0.018840044	0.010343554	0.02	0.016716196	0.019607843	0.010320678	0.018826135
12454	4.54	537	1501								0.003410383	0.003386005	0.003373313	0.003242075	0.006686727	0.008397933	0.002994012	0.013742072	0.019940916	0.019439252	0.018684604	0.01936954	0.019022753	0.018781142	0.019273536	0.018448795	0.003383459	0.003383459	0.003330866	0.003420753	0.003363229	0.003397508	0.003374578	0.003403933	0.009345794	0.011451792	0.005171777	0.013090909	0.003343239	0.010893246	0.003317361	0.013289037
325	4.549	538	163								0.034482759	0.031226486	0.032983508	0.035302594	0.028084253	0.031653747	0.02328676	0.033474278	0.032496307	0.023551402	0.035127055	0.025066464	0.033569564	0.04982752	0.031875463	0.032379518	0.036842105	0.034210526	0.032938564	0.030026606	0.023168909	0.02793507	0.023247094	0.027987897	0.003115265	0.003324714	0.005171777	0.003272727	0.003343239	0.003267974	0.003317361	0.003322259
2058	4.549	538	342			ATH01p00051		Mannosamine(1),Xanthopterin(1),S-Carboxymethylcysteine(1),Nicotine(1),Trehalose 6-phosphate(1),Anabasine(1),Chlorogenate(1),			0.04812429	0.025206922	0.034857571	0.040706052	0.032430625	0.037790698	0.0249501	0.040873855	0.035819793	0.028411215	0.036248132	0.026965439	0.043640433	0.054810272	0.039288362	0.03878012	0.033834586	0.003383459	0.029977794	0.027746104	0.021300448	0.025292563	0.023247094	0.025340393	0.003115265	0.003324714	0.003324714	0.003272727	0.003343239	0.003267974	0.003317361	0.003322259
2094	4.549	538	347			ATH01p00050, ATH01p06285	C16H27O8(1):Decapetaloside;Mongolioside, (-)-Nepetaside, Villo,				0.128836681	0.089541008	0.094077961	0.13184438	0.106318957	0.123385013	0.082168995	0.131078224	0.120014771	0.101682243	0.119581465	0.092669958	0.130921298	0.151015715	0.131578947	0.108057229	0.101879699	0.07556391	0.079940785	0.084758647	0.064275037	0.082672707	0.064116985	0.066944024	0.018345448	0.030291836	0.021795345	0.026909091	0.003343239	0.003267974	0.022115739	0.016611296
2228	4.549	538	363			ATH01p00321	C19H23O7(1):Gibberellin A21;GA21, Gibberellin A26;GA26, Gibber,	TRH(1),			0.045850701	0.034236268	0.032983508	0.044668588	0.045135406	0.055555556	0.034264804	0.05602537	0.064992614	0.054205607	0.065396114	0.051272313	0.069004103	0.083940207	0.072646405	0.056099398	0.031954887	0.026315789	0.03034789	0.032307108	0.029147982	0.029822575	0.022872141	0.026096823	0.003115265	0.018470632	0.003324714	0.013818182	0.003343239	0.003267974	0.003317361	0.003322259
2839	4.549	538	432								0.022356953	0.003386005	0.003373313	0.016570605	0.01738549	0.021963824	0.012308716	0.025017618	0.065361891	0.043738318	0.052316891	0.055450057	0.054457292	0.078957455	0.054855448	0.072665663	0.003383459	0.003383459	0.003330866	0.003420753	0.003363229	0.003397508	0.003374578	0.003403933	0.022845275	0.022903583	0.016992981	0.025090909	0.02526003	0.029774873	0.0169554	0.025839793
3773	4.549	538	534								0.003410383	0.014296464	0.003373313	0.020893372	0.020394517	0.021317829	0.016300732	0.023960536	0.003323486	0.028037383	0.028026906	0.003418154	0.003356956	0.003449598	0.027798369	0.020331325	0.003383459	0.003383459	0.01369356	0.015583428	0.012705531	0.019252548	0.003374578	0.003403933	0.024575978	0.028814185	0.026967122	0.030181818	0.027860327	0.030137981	0.028750461	0.032853451
5490	4.549	538	706			ATH02p04821, ATH02p05022					0.013641531	0.008653123	0.010869565	0.016210375	0.003009027	0.014857881	0.012641384	0.02149401	0.083825702	0.046728972	0.074738416	0.052411698	0.091756807	0.099271752	0.077094144	0.09375	0.003383459	0.003383459	0.007031828	0.003420753	0.003363229	0.003397508	0.003374578	0.003403933	0.017307027	0.017731806	0.018840044	0.020363636	0.019316493	0.021423384	0.0169554	0.023624954
5501	4.549	538	707								0.022356953	0.011662904	0.016866567	0.021974063	0.025743898	0.024547804	0.019627412	0.031712474	0.035081241	0.030654206	0.032884903	0.030003798	0.037299515	0.0471445	0.030022239	0.041039157	0.013533835	0.003383459	0.003330866	0.003420753	0.003363229	0.003397508	0.003374578	0.012481089	0.030460367	0.032877724	0.032138899	0.034909091	0.035289747	0.033042847	0.026538887	0.034330011
8013	4.549	538	918							8027, 919, 0.025, 0, 0.993: 8041, 920, 0.012, 0, 0.957:	0.03751421	0.006395786	0.014242879	0.023775216	0.030758943	0.040697674	0.015968064	0.048625793	0.086041359	0.070280374	0.073243647	0.072161033	0.081685938	0.088156382	0.082283173	0.088855422	0.008270677	0.003383459	0.003330866	0.003420753	0.003363229	0.003397508	0.003374578	0.003782148	0.041536864	0.052456594	0.034355375	0.049454545	0.04346211	0.045751634	0.03133063	0.055370986
8548	4.549	538	959			ATH02p05491				8581, 961, 0.015, 0, 0.966:	0.038651004	0.030474041	0.027361319	0.054394813	0.047475761	0.053294574	0.032934132	0.052854123	0.040251108	0.037757009	0.045216741	0.033042157	0.043640433	0.046377923	0.048554485	0.03313253	0.034962406	0.008646617	0.018874907	0.025085519	0.017189836	0.026802567	0.014998125	0.017019667	0.011768778	0.016254156	0.012929442	0.013090909	0.013372957	0.009803922	0.009583487	0.009597638
9737	4.549	538	1064							9749, 1065, 0.034, 1, 0.995: 9759, 1066, 0.018, 1, 0.988:	0.039787798	0.007900677	0.015367316	0.029538905	0.036108325	0.043927649	0.017298736	0.056377731	0.071639586	0.065794393	0.0754858	0.069882264	0.077582991	0.076657723	0.079688658	0.073795181	0.010526316	0.003383459	0.003330866	0.003420753	0.006726457	0.01208003	0.003374578	0.007186082	0.046728972	0.052456594	0.039896564	0.050909091	0.05423477	0.053013798	0.028381865	0.054632706
10535	4.549	538	1157							10542, 1158, 0.016, 1, 0.996:	0.018567639	0.003386005	0.004497751	0.011167147	0.014042126	0.022932817	0.002994012	0.030655391	0.062776957	0.058691589	0.066143498	0.061146981	0.063409176	0.078957455	0.054114159	0.070406627	0.004511278	0.003383459	0.003330866	0.003420753	0.003363229	0.003397508	0.003374578	0.003403933	0.020422291	0.022534171	0.016254156	0.023636364	0.021173848	0.022512709	0.012532252	0.025101513
10841	4.549	538	1195								0.003410383	0.003386005	0.003373313	0.003242075	0.006686727	0.010335917	0.00332668	0.011275546	0.032865583	0.022803738	0.03064275	0.032662362	0.026855651	0.032196244	0.021497405	0.03878012	0.003383459	0.003383459	0.003330866	0.003420753	0.003363229	0.003397508	0.003374578	0.003403933	0.016268605	0.017362394	0.008127078	0.017454545	0.013001486	0.01815541	0.003317361	0.017718715
11527	4.549	538	1282								0.003410383	0.003386005	0.003373313	0.003242075	0.003009027	0.009366925	0.002994012	0.014094433	0.025110783	0.022803738	0.021674141	0.02164831	0.020514733	0.023380606	0.021126761	0.022213855	0.003383459	0.003383459	0.003330866	0.003420753	0.003363229	0.003397508	0.003374578	0.003403933	0.003115265	0.011451792	0.003324714	0.013818182	0.010029718	0.011256354	0.003317361	0.013658176
11533	4.549	538	1283							11539, 1284, 0.011, 1, 0.995:	0.003410383	0.003386005	0.003373313	0.003242075	0.003009027	0.012596899	0.002994012	0.01726568	0.028434269	0.026915888	0.027279522	0.027725028	0.027601641	0.029513223	0.028539659	0.028990964	0.003383459	0.003383459	0.003330866	0.003420753	0.003363229	0.003397508	0.003374578	0.003403933	0.011422638	0.015145918	0.003324714	0.013454545	0.011887073	0.015613653	0.006266126	0.017349575
11546	4.549	538	1285							11559, 1287, 0.009, 0, 0.96:	0.012883668	0.003386005	0.003373313	0.003242075	0.011367436	0.015503876	0.002994012	0.020789288	0.036927622	0.030654206	0.034005979	0.035320927	0.033942559	0.03334611	0.034469978	0.038027108	0.003383459	0.003383459	0.003330866	0.003420753	0.003363229	0.003397508	0.003374578	0.003403933	0.015576324	0.015515331	0.011451792	0.019636364	0.012630015	0.017792302	0.010689274	0.021779254
13830	4.549	538	1764							13836, 1765, 0.01, 1, 0.989:	0.005683971	0.003386005	0.003373313	0.003242075	0.003009027	0.005490956	0.002994012	0.010570825	0.042097489	0.026168224	0.038116592	0.036080517	0.041029467	0.041011882	0.035211268	0.041792169	0.003383459	0.003383459	0.003330866	0.003420753	0.003363229	0.003397508	0.003374578	0.003403933	0.003115265	0.00701884	0.003324714	0.007636364	0.003343239	0.003267974	0.003317361	0.007382798
13972	4.549	538	1791							13977, 1792, 0.122, 1, 0.999: 13983, 1793, 0.116, 0, 0.999: 13988, 1794, 0.076, 1, 0.999: 13994, 1795, 0.045, 0, 0.998: 14001, 1796, 0.024, 0, 0.997: 14009, 1797, 0.015, 0, 0.995: 14015, 1798, 0.009, 1, 0.982:	0.054945055	0.00413845	0.007496252	0.028458213	0.053493815	0.089793282	0.011310712	0.127906977	0.400664697	0.300186916	0.362107623	0.379794911	0.390152928	0.444614795	0.341363973	0.467620482	0.003383459	0.003383459	0.003330866	0.003420753	0.003363229	0.003397508	0.003374578	0.003403933	0.098650052	0.112670853	0.057628371	0.118545455	0.088038633	0.11546841	0.0423885	0.129568106
1489	4.557	539	287			ATH01p06000, ATH02p01615, ATH02p01926	C7H16N2O8P1(1):5-Phosphoribosylglycineamide;Glycinamide ribonucle,			1498, 288, 0.014, 1, 0.957:	0.06707086	0.019563582	0.032983508	0.043227666	0.049816115	0.057816537	0.030272788	0.081042988	0.193131462	0.148785047	0.151718984	0.160273452	0.193584483	0.249520889	0.168272795	0.250753012	0.023684211	0.003383459	0.012583272	0.020904599	0.017189836	0.023405059	0.003374578	0.018910741	0.069920388	0.06871075	0.058367196	0.068727273	0.064635958	0.076615832	0.054552156	0.091546696
2849	4.557	539	433	Kaempferol 3,7-O-dirhamnopyranoside[fragment]_0	apigenin 8-C-glucoside_CAS: 3681-93-4	ATH01p00842, ATH01p00845, ATH01p01079, ATH02p02985, ATH02p02988, ATH02p03209	C25H21O7(3):Calomelanol G;3,4,7,8-Tetrahydro-5-hydroxy-4-(4-hy,C24H33O5S1(1):(S)-Furanopetasitin,			2859, 434, 0.651, 0, 0.948: 2870, 435, 0.218, 0, 0.927: 2884, 436, 0.071, 0, 0.942: 2894, 437, 0.029, 2, 0.949: 2904, 438, 0.029, 1, 0.841: 2914, 439, 0.011, 1, 0.812:	1.502841986	0.667042889	0.872188906	1.141210375	1.220996322	1.390826873	0.863273453	1.651867512	2.364475628	2.129345794	2.26793722	2.301936954	2.381201044	2.574932924	2.232023721	2.550075301	0.691353383	0.353383459	0.4411547	0.611174458	0.55568012	0.681011703	0.446194226	0.496596067	1.485289027	1.582194311	1.333949021	1.609454545	1.548291233	1.609658678	1.235164025	1.682539683
3711	4.557	539	528	Spermidine-feruloyl-sinapyl_2		ATH02p03642, ATH02p03842					0.062523683	0.027088036	0.042353823	0.054394813	0.057171515	0.059108527	0.039254824	0.06448203	0.056868538	0.062803738	0.05941704	0.055829852	0.055203282	0.058643158	0.074128984	0.003388554	0.032330827	0.017669173	0.024796447	0.030026606	0.029521674	0.03208758	0.022872141	0.02193646	0.06507442	0.069449575	0.059475434	0.063636364	0.069465082	0.066085694	0.055657943	0.063861203
3732	4.557	539	530			ATH01p01771, ATH01p02017, ATH02p03639, ATH02p03839				3753, 532, 0.118, 0, 0.802: 3767, 533, 0.036, 1, 0.808:	0.157635468	0.143717081	0.115067466	0.201729107	0.203945169	0.207687339	0.161676647	0.231148696	0.003323486	0.278504673	0.258594918	0.274211926	0.251398732	0.218474511	0.276130467	0.212349398	0.141729323	0.080827068	0.101776462	0.130748765	0.130418535	0.145715364	0.102362205	0.114220877	0.239875389	0.259327669	0.24824529	0.269454545	0.268945022	0.273420479	0.239218577	0.286083426
3742	4.557	539	531								0.044713907	0.038750941	0.029235382	0.055475504	0.05850886	0.064599483	0.047904192	0.069415081	0.07127031	0.080373832	0.080343797	0.077098367	0.074226035	0.076274435	0.087472202	0.077183735	0.045112782	0.003383459	0.03034789	0.041429114	0.039237668	0.04416761	0.030746157	0.036308623	0.069920388	0.074990765	0.070927226	0.076727273	0.076523031	0.078431373	0.070770365	0.082687339
4054	4.557	539	571			ATH01p02016, ATH01p02247, ATH02p04028	C30H19O12(2):Dicranolomin, Philonotisflavone, 5',3'''-Dihydroxy,			4061, 572, 0.021, 0, 0.95: 4069, 573, 0.039, 0, 0.968:	0.062902615	0.05530474	0.044977511	0.071325648	0.07856904	0.081072351	0.059547572	0.083157153	0.094165436	0.102429907	0.094544096	0.101025446	0.092502797	0.075891146	0.105633803	0.098268072	0.05075188	0.026315789	0.034789045	0.047510452	0.043721973	0.052472631	0.036370454	0.041225416	0.094496366	0.101957887	0.097894348	0.101090909	0.103640416	0.101670298	0.091411721	0.106681432
4108	4.557	539	578								0.04281925	0.017682468	0.020614693	0.036023055	0.038114343	0.051679587	0.021956088	0.056730092	0.103028065	0.085233645	0.100523169	0.116976833	0.098097725	0.133384438	0.117123795	0.135918675	0.018796992	0.003383459	0.003330866	0.003420753	0.003363229	0.003397508	0.003374578	0.003403933	0.053305642	0.05615072	0.043221278	0.049090909	0.050520059	0.051198257	0.037228161	0.053156146
4115	4.557	539	579	Kaempferol 3,7-O-dirhamnopyranoside_0	Kaempferol 3,7-O-dirhamnopyranoside_CAS: 482-38-2	ATH01p02248, ATH01p02737, ATH01p02740, ATH02p03840, ATH02p04030	C28H35O13(1):Podorhizol beta-D-glucoside,C27H31O14(1):Chrysin 7-gentiobioside, 7,3',4'-Trihydroxyflavone,		cyanidin 3-(glucoside)rhamnoside(2),	4121, 580, 1.508, 0, 0.913: 4128, 581, 0.596, 0, 0.856: 4141, 582, 0.2, 0, 0.859: 4153, 583, 0.08, 1, 0.884: 4171, 584, 0.038, 1, 0.931: 4185, 585, 0.027, 1, 0.948: 4199, 586, 0.014, 1, 0.877:	2.982190224	1.451843491	1.831334333	2.28962536	2.526245403	2.684754522	1.772122422	3.104298802	3.632570162	3.631028037	3.658071749	3.731484998	3.673629243	3.775776159	3.638621201	3.708584337	1.458270677	0.730827068	0.903774981	1.215507412	1.168161435	1.413741034	0.852268466	1.049546142	2.844929041	3.071296638	2.657185076	3.061090909	2.986998514	3.05664488	2.444526355	3.131782946
4359	4.557	539	601			ATH01p02945, ATH02p04227				4374, 602, 0.019, 0, 0.976:	0.040924593	0.003386005	0.02173913	0.034942363	0.043798061	0.048449612	0.0249501	0.059196617	0.117060561	0.117757009	0.107249626	0.124952526	0.107795599	0.127635109	0.111193477	0.14871988	0.003383459	0.003383459	0.003330866	0.003420753	0.003363229	0.003397508	0.003374578	0.003403933	0.088958117	0.094939047	0.072404876	0.094909091	0.092867756	0.095497458	0.060818282	0.11590993
4707	4.557	539	632								0.039408867	0.0165538	0.024737631	0.035302594	0.039117352	0.04005168	0.029274784	0.041930937	0.04098966	0.040373832	0.038863976	0.04329662	0.037299515	0.036412419	0.040029652	0.038027108	0.020300752	0.003383459	0.003330866	0.021284683	0.003363229	0.023027558	0.003374578	0.017397882	0.049844237	0.043590691	0.044698929	0.046545455	0.049777117	0.048293391	0.039071139	0.048726467
4716	4.557	539	633								0.019704433	0.003386005	0.003373313	0.017291066	0.019391508	0.020348837	0.002994012	0.021141649	0.003323486	0.020934579	0.019431988	0.019749335	0.003356956	0.003449598	0.003335804	0.003388554	0.003383459	0.003383459	0.003330866	0.003420753	0.003363229	0.003397508	0.003374578	0.003403933	0.021806854	0.022903583	0.021425933	0.024	0.022288262	0.021786492	0.020641356	0.022148394
5136	4.557	539	674							5144, 675, 0.018, 0, 0.877:	0.050397878	0.022949586	0.032233883	0.046469741	0.054496824	0.054909561	0.038589488	0.067300916	0.057237814	0.061308411	0.061659193	0.068363084	0.057068258	0.056343427	0.058932543	0.057981928	0.022932331	0.003383459	0.014803849	0.021664766	0.023542601	0.026425066	0.003749531	0.020045386	0.063343718	0.066863687	0.057628371	0.069818182	0.064635958	0.071895425	0.051234795	0.069398302
5152	4.557	539	676			ATH01p03163, ATH02p04627, ATH02p04820, ATH02p04823				5161, 677, 0.056, 0, 0.972: 5173, 678, 0.082, 0, 0.969: 5182, 679, 0.034, 0, 0.963: 5191, 680, 0.019, 1, 0.95:	0.11519515	0.091422122	0.075712144	0.142651297	0.167502508	0.180232558	0.111776447	0.204721635	0.227843427	0.239252336	0.235799701	0.248006077	0.229392018	0.17439632	0.231653076	0.174698795	0.089097744	0.044360902	0.058105107	0.077917142	0.07735426	0.097017743	0.060742407	0.068078669	0.205261336	0.223125231	0.200221648	0.224727273	0.216939079	0.233478577	0.192038334	0.242524917
5202	4.557	539	681			ATH01p03164					0.055702918	0.037622272	0.032983508	0.064841499	0.071882314	0.080103359	0.050898204	0.088794926	0.003323486	0.105046729	0.102017937	0.103684011	0.003356956	0.003449598	0.094514455	0.074548193	0.039097744	0.020300752	0.024056255	0.034587609	0.031763827	0.046432616	0.025871766	0.029500756	0.092765663	0.104913188	0.085703731	0.1	0.093610698	0.101670298	0.083302617	0.105204873
5210	4.557	539	682								0.018188708	0.011662904	0.012743628	0.025936599	0.025743898	0.028423773	0.017964072	0.033474278	0.033973412	0.037757009	0.039237668	0.037599696	0.033569564	0.034879264	0.035952557	0.03689759	0.014661654	0.003383459	0.003330866	0.003420753	0.003363229	0.003397508	0.0119985	0.0102118	0.036690897	0.0350942	0.036571851	0.041818182	0.035661218	0.039941903	0.029487652	0.040974529
5220	4.557	539	683								0.021220159	0.019939804	0.014992504	0.027737752	0.038783016	0.038113695	0.025282768	0.041930937	0.044313146	0.049719626	0.045964126	0.050512723	0.043267438	0.041778459	0.050407709	0.043674699	0.021804511	0.003383459	0.003330866	0.016343596	0.017563528	0.021140053	0.010498688	0.013615734	0.046036691	0.049501293	0.042851866	0.047636364	0.049405646	0.051924473	0.043125691	0.054263566
5342	4.557	539	694							5360, 696, 0.019, 1, 0.865:	0.035619553	0.026711813	0.020989505	0.044668588	0.045135406	0.052648579	0.030272788	0.05179704	0.053545052	0.056074766	0.052690583	0.058108621	0.054084297	0.057110004	0.056708673	0.050451807	0.02406015	0.003383459	0.003330866	0.020904599	0.023168909	0.023027558	0.003374578	0.017397882	0.058843891	0.063908386	0.05467307	0.055272727	0.056092125	0.061002179	0.04828603	0.062384644
5457	4.557	539	704								0.015536188	0.009405568	0.011994003	0.017291066	0.015045135	0.018087855	0.01330672	0.017970402	0.026218612	0.02317757	0.022047833	0.022787695	0.028347631	0.003449598	0.023721275	0.028614458	0.003383459	0.003383459	0.003330866	0.003420753	0.003363229	0.003397508	0.003374578	0.003403933	0.020768432	0.024011821	0.020317695	0.023636364	0.021545319	0.021423384	0.021747143	0.025101513
5472	4.557	539	705								0.018188708	0.010158014	0.012368816	0.019092219	0.020728853	0.019056848	0.014304724	0.023608175	0.024002954	0.023925234	0.025037369	0.024306874	0.02461768	0.024530471	0.02483321	0.023343373	0.003383459	0.003383459	0.003330866	0.003420753	0.010463378	0.011702529	0.003374578	0.003403933	0.021114573	0.028444773	0.024011821	0.025818182	0.025631501	0.026506899	0.020272761	0.026947213
5601	4.557	539	717			ATH01p03340, ATH02p04822, ATH02p05023				5615, 718, 0.019, 1, 0.908: 5629, 719, 0.027, 1, 0.974:	0.045092838	0.034612491	0.029610195	0.050432277	0.064526914	0.061692506	0.043579508	0.073995772	0.076440177	0.081121495	0.082212257	0.08355488	0.072361059	0.065542353	0.075240919	0.070406627	0.029699248	0.015413534	0.019985196	0.026605853	0.026532138	0.030955077	0.020622422	0.024205749	0.078573901	0.078684891	0.069080163	0.082181818	0.082095097	0.078068264	0.070401769	0.084533038
5708	4.557	539	725	Kaempferol-TriRha_2		ATH02p05021				5720, 726, 0.022, 1, 0.993:	0.026525199	0.003386005	0.003373313	0.015489914	0.02373788	0.031653747	0.010645376	0.043692741	0.185376662	0.106168224	0.150971599	0.137485758	0.183513614	0.294365657	0.130837658	0.282756024	0.003383459	0.003383459	0.004811251	0.003420753	0.003363229	0.003397508	0.003374578	0.003403933	0.032883351	0.035833025	0.024011821	0.037818182	0.030089153	0.039578794	0.015481017	0.045035068
8058	4.557	539	921			ATH01p04324				8071, 922, 0.028, 1, 0.985: 8086, 923, 0.036, 0, 0.984: 8098, 924, 0.022, 1, 0.914: 8107, 925, 0.018, 0, 0.862:	0.034103827	0.01241535	0.010494753	0.035302594	0.039786025	0.049418605	0.020958084	0.060606061	0.120753323	0.107663551	0.105381166	0.1044436	0.1230884	0.130701418	0.108969607	0.131777108	0.013157895	0.003383459	0.003330866	0.003420753	0.003363229	0.012835032	0.003374578	0.007564297	0.059536172	0.066494274	0.046915405	0.054181818	0.072808321	0.066085694	0.041282713	0.068290882
9768	4.557	539	1067							9777, 1068, 0.057, 1, 0.998: 9787, 1069, 0.06, 1, 0.997: 9798, 1070, 0.031, 0, 0.996: 9809, 1071, 0.019, 0, 0.992:	0.073133763	0.024454477	0.026611694	0.065201729	0.088933467	0.107235142	0.044577512	0.129668781	0.21676514	0.204859813	0.217115097	0.218382074	0.214472212	0.225756995	0.224610823	0.217243976	0.02443609	0.003383459	0.012213175	0.019004181	0.018310912	0.025670064	0.012373453	0.015506808	0.117341641	0.140376801	0.093091984	0.138181818	0.125557207	0.136891794	0.086619978	0.15245478
10707	4.557	539	1179							10717, 1180, 0.038, 0, 0.997: 10727, 1181, 0.019, 1, 0.99:	0.021599091	0.003386005	0.003373313	0.0129683	0.02373788	0.031007752	0.007651364	0.047921071	0.162850812	0.132336449	0.143497758	0.167869351	0.156284968	0.166347259	0.136026686	0.216490964	0.003383459	0.003383459	0.003330866	0.003420753	0.003363229	0.003397508	0.003374578	0.003403933	0.076150917	0.079793129	0.04063539	0.084727273	0.079494799	0.086056645	0.036122374	0.106681432
10924	4.557	539	1206							10931, 1207, 0.015, 0, 0.964: 10940, 1208, 0.01, 2, 0.931:	0.010231148	0.003386005	0.003373313	0.009726225	0.011701772	0.014534884	0.002994012	0.020084567	0.031019202	0.032523364	0.034005979	0.031902773	0.031704588	0.032579532	0.032616753	0.034638554	0.003383459	0.003383459	0.003330866	0.003420753	0.003363229	0.003397508	0.003374578	0.003403933	0.017307027	0.017731806	0.011082379	0.020363636	0.016716196	0.01815541	0.003317361	0.021779254
10955	4.557	539	1210								0.031830239	0.003386005	0.011244378	0.022334294	0.028752925	0.036175711	0.012308716	0.044397463	0.05760709	0.059439252	0.05754858	0.061526776	0.057441253	0.055576849	0.058191253	0.057228916	0.007894737	0.003383459	0.003330866	0.003420753	0.003363229	0.003397508	0.003374578	0.003403933	0.03876774	0.046176579	0.029922423	0.040727273	0.036032689	0.041757444	0.027276078	0.046142488
10964	4.557	539	1211							10975, 1212, 0.032, 1, 0.991:	0.046229632	0.007524454	0.01161919	0.028097983	0.038783016	0.051356589	0.016966068	0.069415081	0.088626292	0.085607477	0.081838565	0.090770984	0.082431928	0.082023764	0.086360267	0.087349398	0.009022556	0.003383459	0.003330866	0.003420753	0.003363229	0.008305021	0.003374578	0.004160363	0.052613361	0.062430735	0.04063539	0.057454545	0.049034175	0.056281772	0.035016587	0.064599483
10985	4.557	539	1213							10996, 1214, 0.103, 1, 0.998: 11006, 1215, 0.102, 1, 0.998: 11015, 1216, 0.054, 1, 0.996: 11023, 1217, 0.033, 1, 0.996: 11032, 1218, 0.016, 2, 0.985: 11039, 1219, 0.011, 2, 0.985:	0.112921561	0.0331076	0.03898051	0.092579251	0.141758609	0.177325581	0.056886228	0.221282593	0.342319055	0.333084112	0.345665172	0.35966578	0.338679597	0.325795324	0.348776872	0.327183735	0.031954887	0.005263158	0.011472983	0.019004181	0.019058296	0.028690072	0.007499063	0.013237519	0.188992731	0.212781677	0.154045068	0.218181818	0.193164933	0.217138707	0.120899373	0.242524917
12459	4.557	539	1502								0.009852217	0.003386005	0.003373313	0.003242075	0.003009027	0.013565891	0.002994012	0.020436927	0.031388479	0.029906542	0.03064275	0.031902773	0.030585602	0.029896512	0.030022239	0.030873494	0.003383459	0.003383459	0.003330866	0.003420753	0.003363229	0.003397508	0.003374578	0.003403933	0.016268605	0.017362394	0.009604728	0.017454545	0.011887073	0.017066086	0.005528935	0.017718715
12465	4.557	539	1503							12470, 1504, 0.016, 0, 0.987: 12475, 1505, 0.009, 1, 0.933:	0.010231148	0.003386005	0.003373313	0.003242075	0.012370445	0.019702842	0.002994012	0.029245948	0.045420975	0.042616822	0.046337818	0.047474364	0.043267438	0.041395171	0.044106746	0.045557229	0.003383459	0.003383459	0.003330866	0.003420753	0.003363229	0.003397508	0.003374578	0.003403933	0.020422291	0.022534171	0.013298855	0.022181818	0.01820208	0.02432825	0.003317361	0.028054633
13954	4.557	539	1788								0.007199697	0.003386005	0.003373313	0.003242075	0.005015045	0.01001292	0.002994012	0.011980268	0.028064993	0.021308411	0.026158445	0.026585644	0.026855651	0.028746646	0.021497405	0.03313253	0.003383459	0.003383459	0.003330866	0.003420753	0.003363229	0.003397508	0.003374578	0.003403933	0.007961232	0.009604728	0.003324714	0.003272727	0.008172363	0.009077705	0.003317361	0.009597638
13960	4.557	539	1789							13966, 1790, 0.018, 2, 0.992:	0.011746874	0.003386005	0.003373313	0.005763689	0.009695754	0.014534884	0.002994012	0.023608175	0.05465288	0.042242991	0.047458894	0.051652108	0.047370384	0.055960138	0.04670126	0.05873494	0.003383459	0.003383459	0.003330866	0.003420753	0.003363229	0.003397508	0.003374578	0.003403933	0.014537902	0.016623569	0.008496491	0.017818182	0.013372957	0.014887436	0.003317361	0.020671835
4734	4.574	541	635								0.003410383	0.013544018	0.003373313	0.022334294	0.027749916	0.025516796	0.016966068	0.032064834	0.029542097	0.035514019	0.035127055	0.036840106	0.032077583	0.031812955	0.033358043	0.03125	0.003383459	0.003383459	0.003330866	0.003420753	0.011584454	0.003397508	0.003374578	0.003403933	0.03219107	0.032877724	0.032138899	0.031272727	0.033432392	0.034132171	0.028750461	0.035437431
3184	4.6	544	468	Spermidine-p-coumaroyl-feruloyl_2		ATH01p01080, ATH01p01310, ATH02p03212, ATH02p03430	C27H34N1O6(2):(+)-Pyripyropene G;Pyripyropene G,				0.003410383	0.003386005	0.003373313	0.003242075	0.003009027	0.002906977	0.002994012	0.003171247	0.144387001	0.042990654	0.105754858	0.051652108	0.176426706	0.25488693	0.111564122	0.209337349	0.003383459	0.003383459	0.003330866	0.003420753	0.003363229	0.003397508	0.003374578	0.003403933	0.003115265	0.003324714	0.003324714	0.003272727	0.003343239	0.003267974	0.003317361	0.003322259
3501	4.6	544	503			ATH01p01535, ATH01p01772	C26H31O10(2):Phellodensin F;Flavaprin;5,7,4'-Trihydroxy-8-C-pre,				0.061386889	0.039503386	0.062593703	0.057997118	0.059511869	0.060077519	0.050232868	0.072938689	0.045790251	0.003364486	0.031390135	0.030383593	0.060425214	0.059793024	0.031134173	0.068524096	0.026315789	0.021804511	0.003700962	0.044469783	0.05044843	0.039260098	0.028121485	0.027231467	0.003115265	0.003324714	0.003324714	0.003272727	0.017087667	0.003267974	0.003317361	0.016980436
3452	4.617	546	498			ATH01p01309, ATH01p01536, ATH01p01539, ATH02p03429, ATH02p03640					0.003410383	0.003386005	0.003373313	0.003242075	0.003009027	0.002906977	0.002994012	0.003171247	0.080502216	0.029906542	0.062780269	0.022028105	0.096605744	0.131851284	0.077094144	0.090361446	0.003383459	0.003383459	0.003330866	0.003420753	0.003363229	0.003397508	0.003374578	0.003403933	0.003115265	0.003324714	0.003324714	0.003272727	0.003343239	0.003267974	0.003317361	0.003322259
10049	4.617	546	1097								0.003410383	0.003386005	0.003373313	0.003242075	0.003009027	0.002906977	0.002994012	0.003171247	0.042466765	0.020934579	0.032884903	0.026585644	0.046997389	0.063242622	0.029280949	0.053087349	0.003383459	0.003383459	0.003330866	0.003420753	0.003363229	0.003397508	0.003374578	0.003403933	0.003115265	0.003324714	0.003324714	0.003272727	0.003343239	0.003267974	0.003317361	0.003322259
11232	4.617	546	1243								0.003410383	0.003386005	0.003373313	0.003242075	0.003009027	0.002906977	0.002994012	0.003171247	0.055022157	0.025046729	0.041853513	0.028484618	0.057814248	0.082790341	0.035211268	0.074548193	0.003383459	0.003383459	0.003330866	0.003420753	0.003363229	0.003397508	0.003374578	0.003403933	0.003115265	0.003324714	0.004432952	0.003272727	0.003343239	0.003267974	0.003317361	0.003322259
3140	4.625	547	463	Isorhamnetin-diRha [fragment]_2		ATH02p03210, ATH02p03428, ATH02p03431	C25H19O9(2):Antibiotic DC 116;Sapurimycin,		Brevifoliol(3),	3150, 464, 0.068, 0, 0.998: 3157, 465, 0.039, 0, 0.99: 3166, 466, 0.014, 0, 0.989:	0.003410383	0.003386005	0.003373313	0.003242075	0.003009027	0.002906977	0.002994012	0.003171247	0.824593796	0.474766355	0.77690583	0.526775541	1.093621783	1.291682637	0.787991105	1.09186747	0.003383459	0.003383459	0.003330866	0.003420753	0.003363229	0.003397508	0.003374578	0.003403933	0.003115265	0.003324714	0.003324714	0.009818182	0.003343239	0.003267974	0.003317361	0.003322259
3980	4.625	547	560							3990, 561, 0.013, 0, 0.993: 3996, 562, 0.018, 0, 0.998:	0.003410383	0.003386005	0.003373313	0.003242075	0.003009027	0.002906977	0.002994012	0.003171247	0.117060561	0.077009346	0.118834081	0.079377136	0.149944051	0.149865849	0.115641216	0.137048193	0.003383459	0.003383459	0.003330866	0.003420753	0.003363229	0.003397508	0.003374578	0.003403933	0.003115265	0.003324714	0.003324714	0.003272727	0.003343239	0.003267974	0.003317361	0.003322259
4432	4.625	547	609	Isorhamnetin-diRha_2		ATH01p02738, ATH01p02947, ATH02p04029, ATH02p04032, ATH02p04228	C28H33O15(2):Physcion 8-gentiobioside, Luteolin 3'-methyl ether,C35H29O10(1):Olivieriflavone,			4443, 610, 0.2, 0, 0.997: 4457, 611, 0.068, 0, 0.996: 4472, 612, 0.026, 0, 0.994: 4488, 613, 0.014, 0, 0.99:	0.003410383	0.003762227	0.003748126	0.003242075	0.005683718	0.019702842	0.006320692	0.003171247	2.135155096	1.168598131	1.924140508	1.289783517	2.531145095	3.01379839	1.854336546	2.564759036	0.003759398	0.003383459	0.003330866	0.003800836	0.003363229	0.003397508	0.005249344	0.006051437	0.003115265	0.020317695	0.029922423	0.028363636	0.003343239	0.003267974	0.013638039	0.003322259
5514	4.625	547	708								0.003410383	0.003386005	0.003373313	0.003242075	0.003009027	0.010335917	0.002994012	0.009513742	0.042097489	0.025794393	0.034379671	0.028484618	0.046624394	0.048294366	0.038547072	0.046686747	0.003383459	0.003383459	0.003330866	0.003420753	0.003363229	0.003397508	0.003374578	0.003403933	0.012461059	0.012190617	0.003324714	0.003272727	0.013372957	0.010530138	0.003317361	0.003322259
5545	4.625	547	711	Isorhamnetin-Hex-Rha-malonyl_2							0.003410383	0.003386005	0.003373313	0.003242075	0.003009027	0.002906977	0.002994012	0.003171247	0.041358936	0.021682243	0.030269058	0.024686669	0.047743379	0.052893829	0.035211268	0.047816265	0.003383459	0.003383459	0.003330866	0.003420753	0.003363229	0.003397508	0.003374578	0.003403933	0.003115265	0.003324714	0.003324714	0.003272727	0.003343239	0.003267974	0.003317361	0.003322259
5975	4.625	547	747								0.003410383	0.003386005	0.003373313	0.003242075	0.003009027	0.002906977	0.002994012	0.003171247	0.035450517	0.019813084	0.02877429	0.021268515	0.038045505	0.03602913	0.026686434	0.037650602	0.003383459	0.003383459	0.003330866	0.003420753	0.003363229	0.003397508	0.003374578	0.003403933	0.003115265	0.003324714	0.003324714	0.003272727	0.003343239	0.003267974	0.003317361	0.003322259
819	4.633	548	219			ATH01p04984, ATH01p05281, ATH02p00719	C13H15O3(2):6-Hydroxytremetone, Toxol, Eupatoriochromene, (-)-,C10H19O3S1(2):2-Oxo-9-methylthiononanoic acid;9-Methylthio-2-non,C8H15N2O5(2):Siastatin B,				0.034103827	0.030097818	0.029610195	0.034221902	0.025075226	0.025516796	0.027278776	0.031712474	0.022156573	0.011588785	0.003363229	0.019749335	0.020141738	0.003449598	0.013713862	0.022213855	0.036466165	0.040977444	0.033678756	0.045229951	0.032137519	0.033220083	0.023622047	0.038577912	0.003115265	0.003324714	0.00701884	0.003272727	0.003343239	0.003267974	0.003317361	0.003322259
1605	4.633	548	303			ATH02p01616, ATH02p01619, ATH02p01927					0.003410383	0.003386005	0.003373313	0.003242075	0.003009027	0.002906977	0.002994012	0.003171247	0.052437223	0.032149533	0.029147982	0.06418534	0.058187244	0.07474128	0.031134173	0.068900602	0.003383459	0.003383459	0.003330866	0.003420753	0.003363229	0.003397508	0.003374578	0.003403933	0.003115265	0.003324714	0.003324714	0.003272727	0.003343239	0.003267974	0.003317361	0.003322259
255	4.65	550	147			ATH02p00079	C6H11S2(1):Diallyl disulfide,				0.003410383	0.003386005	0.003373313	0.003242075	0.003009027	0.002906977	0.002994012	0.003171247	0.051329394	0.036635514	0.04671151	0.037599696	0.048116374	0.058643158	0.041141586	0.048192771	0.003383459	0.003383459	0.003330866	0.00418092	0.003363229	0.003397508	0.003374578	0.004160363	0.003115265	0.003324714	0.003324714	0.003272727	0.003343239	0.003267974	0.005160339	0.003322259
2905	4.659	551	438	Spermidine-di-p-coumaroyl_2		ATH01p00843, ATH01p00846, ATH01p01078, ATH01p01081, ATH02p02987, ATH02p02991, ATH02p03211, ATH02p03214	C25H32N3O4(2):Lunarine,C12H24N1O10S3(1):4-Methylsulfinylbutyl glucosinolate;Glucoraphanin,C26H32N1O5(1):Decaline,			2915, 439, 0.087, 0, 0.998: 2937, 441, 0.012, 0, 0.99:	0.003410383	0.003386005	0.003373313	0.003242075	0.003009027	0.002906977	0.002994012	0.003171247	0.984490399	0.439252336	0.77690583	0.492214204	1.126072361	1.215791491	0.886953299	1.118975904	0.003383459	0.003383459	0.003330866	0.003420753	0.003363229	0.003397508	0.003374578	0.003403933	0.003115265	0.003324714	0.003324714	0.003272727	0.003343239	0.003267974	0.003317361	0.003322259
6403	4.659	551	783								0.063660477	0.039879609	0.055472264	0.044668588	0.05115346	0.056847545	0.047571524	0.066243834	0.015878877	0.00411215	0.003363229	0.0224079	0.016411787	0.019547719	0.018532246	0.004518072	0.036466165	0.036090226	0.031458179	0.04827062	0.041106129	0.038882597	0.044994376	0.031770045	0.003115265	0.015145918	0.012929442	0.003272727	0.013744428	0.011982571	0.011795061	0.012550757
3956	4.676	553	558	Spermidine-disinapyl_2		ATH01p02018, ATH02p03841				3964, 559, 0.018, 0, 0.998:	0.003410383	0.003386005	0.003373313	0.003242075	0.003009027	0.002906977	0.002994012	0.003171247	0.164327917	0.088971963	0.160313901	0.093049753	0.263707572	0.261786125	0.210896961	0.182605422	0.003383459	0.003383459	0.003330866	0.003420753	0.003363229	0.003397508	0.003374578	0.003403933	0.003115265	0.003324714	0.003324714	0.003272727	0.003343239	0.003267974	0.003317361	0.003322259
1844	4.684	554	323			ATH01p06005	C15H15O8(1):Gallocatechin-4beta-ol, Elephantorrhizol;(2R,3S)-2,				0.003410383	0.013920241	0.010494753	0.003242075	0.01370779	0.002906977	0.002994012	0.010570825	0.032865583	0.025794393	0.028026906	0.023547284	0.032077583	0.036795707	0.025203855	0.030120482	0.003383459	0.013533835	0.015544041	0.003420753	0.003363229	0.016987542	0.010123735	0.015128593	0.003115265	0.003324714	0.003324714	0.003272727	0.003343239	0.003267974	0.003317361	0.003322259
3453	4.693	555	498			ATH01p01309, ATH01p01312, ATH01p01536, ATH01p01539, ATH02p03429, ATH02p03432, ATH02p03640, ATH02p03644				3462, 499, 0.063, 1, 0.998: 3469, 500, 0.02, 1, 0.996:	0.003410383	0.003386005	0.003373313	0.003242075	0.003009027	0.002906977	0.002994012	0.003171247	0.655834564	0.237757009	0.584080717	0.290922902	0.918314062	1.164047528	0.577464789	0.926957831	0.003383459	0.003383459	0.003330866	0.003420753	0.003363229	0.003397508	0.003374578	0.003403933	0.003115265	0.003324714	0.003324714	0.003272727	0.003343239	0.003267974	0.003317361	0.003322259
1536	4.71	557	292								0.003410383	0.003386005	0.003373313	0.003242075	0.026412571	0.002906977	0.002994012	0.016560958	0.0605613	0.041495327	0.04857997	0.033042157	0.077955987	0.081640475	0.055226093	0.067394578	0.013533835	0.003383459	0.003330866	0.003420753	0.003363229	0.003397508	0.003374578	0.003403933	0.0128072	0.003324714	0.003324714	0.003272727	0.016716196	0.017066086	0.017692591	0.003322259
3712	4.718	558	528			ATH02p03642, ATH02p03842				3717, 529, 0.035, 0, 0.999:	0.003410383	0.003386005	0.003373313	0.003242075	0.003009027	0.002906977	0.002994012	0.003171247	0.338995569	0.154018692	0.311285501	0.141663502	0.499440507	0.622460713	0.403261675	0.434864458	0.003383459	0.003383459	0.003330866	0.003420753	0.003363229	0.003397508	0.003374578	0.003403933	0.003115265	0.003324714	0.003324714	0.003272727	0.003343239	0.003267974	0.003317361	0.003322259
1628	4.727	559	306			ATH01p06002, ATH01p06286		Indole-3-acetate(2),5-Methoxytryptamine(1),3-Indoleacetonitrile(1),			0.014020462	0.017306245	0.014242879	0.014769452	0.044466734	0.015180879	0.027278776	0.030655391	0.032127031	0.062803738	0.038116592	0.04405621	0.039537486	0.046377923	0.028539659	0.042545181	0.032330827	0.02406015	0.031828275	0.032307108	0.02877429	0.02416006	0.023247094	0.029122542	0.02596054	0.022903583	0.028814185	0.025818182	0.031575037	0.03231663	0.03133063	0.028054633
[truncated: 383 more rows]
