# Supplementary material for: MS/MS spectral tag-based annotation of non-targeted profile of plant secondary metabolites
Source: Plant J. 2008 Nov 11;57(3):555–77. doi: 10.1111/j.1365-313X.2008.03705.x (PMC2667644; doi:10.1111/j.1365-313X.2008.03705.x)
Supplement: Supplementary file 7 [file tpj0057-0555-SD7.pl]

#!/user/bin/perl
#N toolbox for metalign
#Nannotator.pl
#Annotation of data matrix
#(C) F.Matauda PRIMe, Metabolomics Research Group, RIKEN Plant Science Center.
#080409 ver.1.0
#080409 ver.1.01	Rt must be corrected in the MS2T library file
#080415 ver.1.02	St compound data format is changed

use Tk;

%data =(); #Initialize
%hitcounterhash = ();


#
#
#
#Definition of widgets
#
#

#Window
$mw = MainWindow->new;
$mw->title("N peak annotator");
$frame = $mw->Frame(	-width	=> 600,
						-height => 480)
			->pack();
#Input filename					
$selectinputfile = $mw->Button(
		-text			=> "Select input file (TAB format from metAlign):",
		-command		=> \&Inputfileselecter
		);
$inputfilename = $mw->Entry(	-background	=> 'white');
#Check header
$checkheader = $mw->Button(
		-text			=> "Check header",
		-command		=> \&Headerlister
		);
#Generate output file name
$generateoutputfilename = $mw->Button(
		-text			=> "Generate output file name",
		-command		=> \&Outputfilenamegenerator
		);
#Output file name
$selectoutputfile = $mw->Label(
		-text			=> "Output file:",
		-padx			=> 5,
		-pady			=> 5
		);

$outputfilename = $mw->Entry(	-background	=> 'white');

#total number of label column
$enternumberlabelcolumn = $mw->Label(
		-text			=> "Number of label column",
		-padx			=> 5,
		-pady			=> 5,
		-anchor 		=> 'e'
		);
$inputnumberlabelcolumn = $mw->Entry(	-background	=> 'white');

#Parts arrangement

$selectinputfile->place(	-x => 	0,
				-y =>	0,
				-height => 20,
				-width => 300);
$inputfilename->place(	-x => 	0,
				-y =>	21,
				-height => 20,
				-width => 300);
$checkheader->place(	-x => 	0,
				-y =>	41,
				-height => 20,
				-width => 300);
$generateoutputfilename->place(	-x => 	0,
				-y =>	61,
				-height => 20,
				-width => 300);
$selectoutputfile->place(	-x => 	0,
				-y =>	81,
				-height => 20,
				-width => 300);
$outputfilename->place(	-x => 	0,
				-y =>	101,
				-height => 20,
				-width => 300);


$enternumberlabelcolumn ->place(	-x => 	0,
				-y =>	121,
				-height => 20,
				-width => 200);		
$inputnumberlabelcolumn->place(	-x => 	201,
				-y =>	121,
				-height => 20,
				-width => 100);


$y_axis = 141;
#peak column number data
$mw->Label(			-text	=> "Peak Nr Data (column number)",
					-padx	=> 5,
					-pady	=> 5,
					-anchor => 'e')
		->place(	-x => 	0,
					-y =>	$y_axis,
					-height => 20,
					-width => 200);	
$pn_line = $mw->Entry(	-background	=> 'white')
		->place(	-x => 	201,
					-y =>	$y_axis,
					-height => 20,
					-width => 100);
	
$y_axis += 20;
#Scan Nr Data (column number)
$mw->Label(			-text	=> "Scan Nr Data (column number)",
					-padx	=> 5,
					-pady	=> 5,
					-anchor => 'e')
		->place(	-x => 	0,
					-y =>	$y_axis,
					-height => 20,
					-width => 200);	
$scan_line = $mw->Entry(	-background	=> 'white')
		->place(	-x => 	201,
					-y =>	$y_axis,
					-height => 20,
					-width => 100);
	
$y_axis += 20;

#Retention time Data (column number)
$mw->Label(			-text	=> "Retention time Data (column number)",
					-padx	=> 5,
					-pady	=> 5,
					-anchor => 'e')
		->place(	-x => 	0,
					-y =>	$y_axis,
					-height => 20,
					-width => 200);	
$rt_line = $mw->Entry(	-background	=> 'white')
		->place(	-x => 	201,
					-y =>	$y_axis,
					-height => 20,
					-width => 50);
$rt_div = $mw->Entry(	-background	=> 'white')
		->place(	-x => 	251,
					-y =>	$y_axis,
					-height => 20,
					-width => 50);	
$y_axis += 20;

#mass number data (column number)
$mw->Label(			-text	=> "Mass Data (column number)",
					-padx	=> 5,
					-pady	=> 5,
					-anchor => 'e')
		->place(	-x => 	0,
					-y =>	$y_axis,
					-height => 20,
					-width => 200);	
$mz_line = $mw->Entry(	-background	=> 'white')
		->place(	-x => 	201,
					-y =>	$y_axis,
					-height => 20,
					-width => 100);
	
$y_axis += 20;


#Select annotation file 						
$mw->Button(
		-text			=> "Select annotation file (.txt):",
		-command		=> \&Annotationfileselecter
		)->place(	-x => 	0,
					-y =>	$y_axis,
					-height => 20,
					-width => 300);	
$y_axis += 20;
$annotation_file = $mw->Entry(	-background	=> 'white')
		->place(	-x => 	0,
					-y =>	$y_axis,
					-height => 20,
					-width => 300);	
$y_axis += 20;		
#Threshold for Rt
$mw->Label(			-text	=> "Threshold for Rt (min)",
					-padx	=> 5,
					-pady	=> 5,
					-anchor => 'e')
		->place(	-x => 	0,
					-y =>	$y_axis,
					-height => 20,
					-width => 200);	
$annotation_rt = $mw->Entry(	-background	=> 'white')
		->place(	-x => 	201,
					-y =>	$y_axis,
					-height => 20,
					-width => 100);
	
$y_axis += 20;


#Select st. compound data file						
$mw->Button(
		-text			=> "Select st. compound data file (.txt):",
		-command		=> \&Compoundfileselecter
		)->place(	-x => 	0,
					-y =>	$y_axis,
					-height => 20,
					-width => 300);	
$y_axis += 20;
$compound_file = $mw->Entry(	-background	=> 'white')
		->place(	-x => 	0,
					-y =>	$y_axis,
					-height => 20,
					-width => 300);	
$y_axis += 20;		
#Threshold for Rt
$mw->Label(			-text	=> "Threshold for Rt (min)",
					-padx	=> 5,
					-pady	=> 5,
					-anchor => 'e')
		->place(	-x => 	0,
					-y =>	$y_axis,
					-height => 20,
					-width => 200);	
$compound_rt = $mw->Entry(	-background	=> 'white')
		->place(	-x => 	201,
					-y =>	$y_axis,
					-height => 20,
					-width => 100);
	
$y_axis += 20;

#Select MS2T data file				
$mw->Button(
		-text			=> "Select MS2T data file (.txt):",
		-command		=> \&MMSTfileselecter
		)->place(	-x => 	0,
					-y =>	$y_axis,
					-height => 20,
					-width => 300);	
$y_axis += 20;
$mmst_file = $mw->Entry(	-background	=> 'white')
		->place(	-x => 	0,
					-y =>	$y_axis,
					-height => 20,
					-width => 300);	
$y_axis += 20;	
#Threshold for Rt 
$mw->Label(			-text	=> "Threshold for Rt (min)",
					-padx	=> 5,
					-pady	=> 5,
					-anchor => 'e')
		->place(	-x => 	0,
					-y =>	$y_axis,
					-height => 20,
					-width => 200);	
$mmst_rt = $mw->Entry(	-background	=> 'white')
		->place(	-x => 	201,
					-y =>	$y_axis,
					-height => 20,
					-width => 100);
	
$y_axis += 20;	
#Rt correction 
$mw->Label(			-text	=> "Rt correction (St-Obsd, min)",
					-padx	=> 5,
					-pady	=> 5,
					-anchor => 'e')
		->place(	-x => 	0,
					-y =>	$y_axis,
					-height => 20,
					-width => 200);	
$rt_correction = $mw->Entry(	-background	=> 'white')
		->place(	-x => 	201,
					-y =>	$y_axis,
					-height => 20,
					-width => 100);
$y_axis += 20;

#MS2T annotation ON/OFF
$MS2Texec = $mw->Checkbutton(	
					-text	=> "with MS2T annotation",
					-variable => \$execms2t,)
		->place(	-x => 	1,
					-y =>	$y_axis,
					-height => 20,
					-width => 300);

	
#Start button
$startprocessing = $mw->Button(
		-text			=> "Start processing",
		-command		=> \&Processing
		);
#data viewer
$yscrlviewer = $mw->Scrollbar();
$viewer = $mw->Text(	-background	=> 'white',
					-yscrollcommand => ['set', $yscrlviewer]);
$yscrlviewer->configure(-command => ['yview', $viewer]);
#message box
$heremessage = $mw->Label(
		-text			=> "Message:",
		-padx			=> 5,
		-pady			=> 5
		);
$message = $mw->Entry(
		-text => "Welcome to the LC-MS metabolomics",
		);

$startprocessing->place(	-x => 	0,
				-y =>	461,
				-height => 20,
				-width => 300);		

$viewer->place(	-x => 	301,
				-y =>	0,
				-height => 440,
				-width => 280);
$yscrlviewer->place(	-x => 	581,
				-y =>	0,
				-height => 440,
				-width => 20);

$heremessage->place(	-x => 	301,
				-y =>	441,
				-height => 20,
				-width => 300);
$message->place(	-x => 	301,
				-y =>	461,
				-height => 20,
				-width => 300);


#Initial values

#column number for peak number
$pn_line ->insert('end', "1");	

#column number for scan number
$scan_line ->insert('end', "2");

#column number for rt data
$rt_line ->insert('end', "3");
$rt_div ->insert('end', "1000000");
#column number for m/z data
$mz_line ->insert('end', "4");	
					

#column number for annotation data
$inputnumberlabelcolumn->insert('end', "6");


					
#annotation file name
$annotation_file ->insert('end', "C:/TEMP/annotation/annotationpos.txt");	
				
#compound file name
$compound_file ->insert('end', "C:/TEMP/annotation/compoundpos.txt");
					
#ms2t file name
$mmst_file ->insert('end', "C:/TEMP/annotation/pATH1_2.txt");	

#Threshold for Rt (annotation)
$annotation_rt ->insert('end', "0.05");						
#Threshold for Rt (compound)
$compound_rt ->insert('end', "0.05");	
#Threshold for Rt (ms2t)
$mmst_rt ->insert('end', "0.15");						


#Threshold for Rt correction
$rt_correction ->insert('end', "0");	
				
HowtoUse();

#
#	Mainloop
#

MainLoop;


#	Select input file

sub Inputfileselecter{
	my $filename = $mw->getOpenFile(-filetypes => [["Text file", '.txt'],["CSV file", '.csv'],["All files",'*']],
									-defaultextension => '.txt');
	if (defined $filename){
		$inputfilename->delete(0,'end');
		$inputfilename->insert('end', $filename);
	}
	return;
}
sub Annotationfileselecter{
	my $filename = $mw->getOpenFile(-filetypes => [["Text file", '.txt'],["CSV file", '.csv'],["All files",'*']],
									-defaultextension => '.txt');
	if (defined $filename){
		$annotation_file->delete(0,'end');
		$annotation_file->insert('end', $filename);
	}
	return;
}
sub Compoundfileselecter{
	my $filename = $mw->getOpenFile(-filetypes => [["Text file", '.txt'],["CSV file", '.csv'],["All files",'*']],
									-defaultextension => '.txt');
	if (defined $filename){
		$compound_file->delete(0,'end');
		$compound_file->insert('end', $filename);
	}
	return;
}
sub MMSTfileselecter{
	my $filename = $mw->getOpenFile(-filetypes => [["Text file", '.txt'],["CSV file", '.csv'],["All files",'*']],
									-defaultextension => '.txt');
	if (defined $filename){
		$mmst_file->delete(0,'end');
		$mmst_file->insert('end', $filename);
	}
	return;
}
#Output of header information in viewer widget
sub Headerlister{
	$viewer->delete('1.0','end');
	
	my $filename = $inputfilename->get;	
	if ($filename eq ""){
		Writemessage("Please input file name..");
		return;
		}
	unless (open(FILE, "$filename")) {
		Writemessage("Failed to open a file..");
		return;
		}
	my $line = <FILE>;	
	chomp $line;
	my @temp = split (/[\,\t]/, $line);
	my $linenumber = 1;
	foreach my $key (@temp){
		$viewer->insert('end',"$linenumber\t$key\n");	
		$linenumber++;
	}
	
	return;
}

#Generate output file name

sub Outputfilenamegenerator{
	my $filename = $inputfilename->get;	
	if ($filename eq ""){
		Writemessage("Please input file name..");
		return;
		}
	$filename =~ s/(\_[dsnfp])+\.txt$/\_a\.txt/g;#This does not work well for the filename with under bar
	$outputfilename->delete(0,'end');
	$outputfilename->insert('end', $filename);	
	return;
	}

sub Processing{


#initialize

$counter = 0;
$hit = 0;
%data =(); 
%hitcounterhash = ();

#clear viewer
$viewer->delete('1.0','end');


#get parameters


#input filename
	
	my $filename_input = $inputfilename->get;#get strings	
	if ($filename_input eq ""){#if nothing
		Writemessage("Please input file name..");
		return;
	}

#output filename
	my $filename_output = $outputfilename->get;	
	if ($filename_output eq ""){
		Writemessage("Please output file name..");
		return;
	}
		
#peak number column

	my $line_pn = $pn_line ->get;
	$line_pn =~ s/[^0-9\.]+//g;
	if ($line_pn eq ""){
		Writemessage("No Number of Peak Nr");
		return;
	}	
#m/z column


	my $line_mz = $mz_line ->get;
	$line_mz =~ s/[^0-9\.]+//g;
	if ($line_mz eq ""){
		Writemessage("No Number of Mass");
		return;
	}					
#scan number column

	my $line_scan = $scan_line->get;
	$line_scan =~ s/[^0-9\.]+//g;
	if ($line_scan eq ""){
		Writemessage("No Number of Scan Nr.");
		return;
	}
#Rt data column

	my $line_rt = $rt_line->get;
	$line_rt =~ s/[^0-9\.]+//g;
	if ($line_rt eq ""){
		Writemessage("No Number of Rt");
		return;
	}

#div_rt
	my $div_rt = $rt_div->get;
	$div_rt =~ s/[^0-9\.]+//g;
	if ($div_rt eq ""){
		Writemessage("No Number of Rt");
		return;
	}


#total number of labels
	my $numberoflabel = $inputnumberlabelcolumn->get;
	$numberoflabel =~ s/[^0-9\.]+//g;
	if ($numberoflabel eq ""){
		Writemessage("No Number of label column");
		return;
	}
	$numberoflabel--; #for array indicator
	

#curated annotation
	my $filename_annotation = $annotation_file->get;
	if ($filename_annotation eq ""){
		Writemessage("Please output file name..");
		return;
	}
#standard compound
	my $filename_compound = $compound_file->get;
	if ($filename_compound eq ""){
		Writemessage("Please output file name..");
		return;
	}
#MMST
	my $filename_mmst = $mmst_file->get;	
	if ($filename_mmst eq ""){
		Writemessage("Please output file name..");
		return;
	}
				
		
#time axis thres for annotation data
	my $annotation_thres = $annotation_rt->get;
	$annotation_thres =~ s/[^0-9\.]+//g;
	if ($annotation_thres eq ""){
		Writemessage("No Number of Isotope Mass thres");
		return;
	}
					
#time axis thres for compound data
	my $compound_thres = $compound_rt->get;
	$compound_thres =~ s/[^0-9\.]+//g;
	if ($compound_thres eq ""){
		Writemessage("No Number of Isotope time thres");
		return;
	}	
#time axis thres for ms2t data
	my $mmst_thres = $mmst_rt->get;
	$mmst_thres =~ s/[^0-9\.]+//g;
	if ($mmst_thres eq ""){
		Writemessage("No Number of Isotope correl thres");
		return;
	}
#time axis thres for rt correction data
	my $rt_correction_value = $rt_correction->get;
	$rt_correction_value =~ s/[^0-9\.]+//g;
	if ($rt_correction_value eq ""){#if nothing
		Writemessage("No Number of Isotope correl thres");
		return;
	}


#file open

	unless (open(FILE, "$filename_input")) {
		Writemessage("Failed to open a input file..");
		return;
	}

	$header = <FILE>;#header skip
	while ($line = <FILE>){	

		chomp $line;
		my @temp = split (/[\,\t]/, $line);
		my @label_temp =();
		foreach my $counter (0..$numberoflabel){
			push (@label_temp, shift @temp);
		}
		my $peaknumber = $label_temp[$line_pn-1];
		my $scannumber = $label_temp[$line_scan-1];
		my $rt = $label_temp[$line_rt-1];
		my $rt = $rt / $div_rt;
		my $rt = int($rt*1000)/1000;
		my $mz = $label_temp[$line_mz-1];
		
		my $sum = 0;
		foreach my $data (@temp){
			$sum += $data;
		}
		my $temp_n = @temp;
		my $average = int(($sum/$temp_n)*1000)/1000;

		$data{$peaknumber} = {
			'average' => $average,
			'mz' => $mz,
			'rt' => $rt,
			'an' => '',
			'cp' => '',
			'msms' => [],
		};
		$counter++;
	}
close (FILE);
$hitcounterhash{'original'} = $counter;


#Add curated annotation information


$counter = 0;
unless (open(ANNOTATION, "$filename_annotation")) {#curated annotation file open
	Writemessage("Failed to open a input file..");
	return;
}
while ($line = <ANNOTATION>){	
	chomp $line;
	@temp = split (/\t/, $line);
	$accession = shift @temp;
	$name = shift @temp;
	$syn1 = shift @temp;	
	$syn2 = shift @temp;
	$syn3 = shift @temp;
	$rt = shift @temp;
	$mz = shift @temp;
	$level = shift @temp;
	
	foreach $pn (keys %data){
		if (($mz == $data{$pn}->{'mz'})&&(abs($data{$pn}->{'rt'} + $rt_correction_value- $rt) <= $annotation_thres)){
			if ($data{$pn}->{'an'} ne ""){
				$data{$pn}->{'an'} .= ": ";
			}
			$data{$pn}->{'an'} .= $name;
			$data{$pn}->{'an'} .= "_";
			$data{$pn}->{'an'} .= $level;
			print "$mz, $rt, $name ".$pn."\t".$data{$pn}->{'rt'}."\t".$data{$pn}->{'mz'}."\n";
			my $diff = int(($rt - $data{$pn}->{'rt'}-$rt_correction_value)*1000)/1000;
			$viewer->insert('end',"$diff, $data{$pn}->{'average'}, $mz, $data{$pn}->{'rt'}(Obsd), $rt(St), $name \n");	
			$counter++;
		}
	}	
}
close (ANNOTATION);

$hitcounterhash{'annotation'} = $counter;


#Add standard compound information

$counter = 0;
unless (open(COMPOUND, "$filename_compound")) {
	Writemessage("Failed to open a compound file..");
	return;
}
while ($line = <COMPOUND>){	
	chomp $line;
	@temp = split (/\t/, $line);
	my $accession = shift @temp;
	my $mz = shift @temp;
	my $rt = shift @temp;
	$name1 = shift @temp;
	$name2 = shift @temp;
	$name3 = shift @temp; 
	
	foreach $pn (keys %data){
		if (($mz == $data{$pn}->{'mz'})&&(abs($data{$pn}->{'rt'} + $rt_correction_value- $rt) <= $compound_thres)){
			if ($data{$pn}->{'cp'} ne ""){
				$data{$pn}->{'cp'} .= ": ";
			}
			$data{$pn}->{'cp'} .= $name1;
			$data{$pn}->{'cp'} .= "_";
			$data{$pn}->{'cp'} .= $name3;

			print "$mz, $rt, $name1 ".$pn."\t".$data{$pn}->{'mz'}."\t".$data{$pn}->{'rt'}."\t".$data{$pn}->{'cp'}."\t"."\n";
			$counter++;
		}
	}	
}
close (COMPOUND);

$hitcounterhash{'compound'} = $counter;

#Add MS2T information

$counter = 0;
if ($execms2t){

unless (open(MSMS, "$filename_mmst")) {
	Writemessage("Failed to open a ms2t file..");
	return;
}
while (my $line = <MSMS>){	
	chomp $line;
	my @temp = split (/\t/, $line);
	my $name = shift @temp;
	shift @temp;
	shift @temp;
	shift @temp;
	shift @temp;
	my $rt = shift @temp;#Rt must be corrected in the MS2T library file
	my $exactmass = shift @temp;
	my $mz = int($exactmass+0.15); # .85 is a criteria for the conversion to unit mass
		
	

	foreach $pn (keys %data){
		if (($mz == $data{$pn}->{'mz'})&&(abs($data{$pn}->{'rt'}  + $rt_correction_value-  $rt) <= $mmst_thres)){

			push (@{$data{$pn}->{'msms'}}, $name);
			print "$mz, $rt, $name ".$pn."\t".$data{$pn}->{'mz'}."\t".$data{$pn}->{'rt'}."\t@{$data{$pn}->{'msms'}}\n";
			$counter++;
		}
	}	
}
close (MSMS);

}
$hitcounterhash{'msms'} = $counter;

print "Data row number: $hitcounterhash{'original'}\n";
print "Annotated      : $hitcounterhash{'annotation'}\n";
print "Add cmp name   : $hitcounterhash{'compound'}\n";
print "Add msms accses: $hitcounterhash{'msms'}\n";


print STDERR "Output data\n";


#open input file
	unless (open (FILE, "<$filename_input")) {
		Writemessage("Failed to open a input file..");
		return;
	}

#open output file
	unless (open(OUT, ">$filename_output")) {
		Writemessage("Failed to open a output file..");
		return;
	}	

#create header information
	$header = <FILE>;
	chomp $header;

	my @temp = split (/[\,\t]/, $header);
	foreach my $counter (0..$numberoflabel){
		print OUT (shift @temp)."\t";
	}
	@data_array =(); 
	push @data_array, @temp;
	print OUT "Annotation\t";
	print OUT "Compound\t";
	print OUT "MSTag";

	foreach my $i (0..@data_array-1){
		print OUT "\t".$data_array[$i];
	}
	print OUT "\n";
	
#output data

	my $annotation_counter = 0;	
	my $compound_counter = 0;	
	my $ms2t_counter = 0;
Writemessage ("Ann:$annotation_counter/$hitcounterhash{'annotation'} Cmp:$compound_counter/$hitcounterhash{'compound'} MS2T:$ms2t_counter/$hitcounterhash{'msms'} total $hitcounterhash{'original'} rows");
	
	while ($line = <FILE>){	
		chomp $line;
		@temp = split (/[\t\,]/, $line);
		$pn = $temp[$line_pn-1];
		
		foreach my $i (0..$numberoflabel){
			print OUT "$temp[$i]\t";
		}
		print OUT "$data{$pn}->{'an'}\t";
		
		$annotation_counter++ unless ($data{$pn}->{'an'} eq "");
		
		print OUT "$data{$pn}->{'cp'}\t";
		
		$compound_counter++ unless ($data{$pn}->{'cp'} eq "");
		
		my $string = "";
		foreach my $mmst_ac (sort @{$data{$pn}->{'msms'}}){
			$string .= ": " unless $string eq "";
			$string .= $mmst_ac;
		}		
		print OUT "$string";
		$ms2t_counter++ unless ($string eq "");
					
		foreach my $i (($numberoflabel+1)..(@temp-1)){
			print OUT "\t$temp[$i]";
		}
		print OUT "\n";	
	}
	close (FILE);
	close (OUT);


Writemessage ("Ann:$annotation_counter/$hitcounterhash{'annotation'} Cmp:$compound_counter/$hitcounterhash{'compound'} MS2T:$ms2t_counter/$hitcounterhash{'msms'} total $hitcounterhash{'original'} rows");

	return;
}


#write a message to message box
sub Writemessage{
	my $messagetext = @_[0];
	$message->delete(0,'end');
	$message->insert('end', $messagetext);
	return;
}

sub HowtoUse{
	$viewer->delete('1.0','end');#Clear
	$viewer->insert('end',"How to use... \n");	
	$viewer->insert('end',"1. Select a filename for processing. \n");	
	$viewer->insert('end',"2. Please check the header information. \n");	
	$viewer->insert('end',"3. Generate Output file name. \n");	
	$viewer->insert('end',"4. Set the column number of label information. \n");	
	$viewer->insert('end',"5. Select a file for the curated annotation information. \n");	
	$viewer->insert('end',"6. Set the threshold time (min) for the addition of information to the peaks. \n");	
	$viewer->insert('end',"If the mass number is identical and the retention time of annotation information is within");	
	$viewer->insert('end'," that of a peak in the matix +- threshold, the annotation information is added to the peak.\n");			
	$viewer->insert('end',"7. Select a file for the standard compound information. \n");	
	$viewer->insert('end',"8. Select a file of MS2T library. \n");	
	$viewer->insert('end',"9. Drift of retention time can be corrected by 'Rt correction'. \n");
	$viewer->insert('end',"10. Check 'with MS2T annotation' if you need the MS2T data. \n");
	$viewer->insert('end',"11. Push 'Start processing' button. \n");	
}
