# Supplementary material for: MS/MS spectral tag-based annotation of non-targeted profile of plant secondary metabolites
Source: Plant J. 2008 Nov 11;57(3):555–77. doi: 10.1111/j.1365-313X.2008.03705.x (PMC2667644; doi:10.1111/j.1365-313X.2008.03705.x)
Supplement: Supplementary file 8 [file tpj0057-0555-SD8.pl]

#!/user/bin/perl
#N toolbox for metalign
#Nfilter.pl
#Filtration of data matrix to discard the rows with low intensity data
#(C) F.Matauda PRIMe, Metabolomics Research Group, RIKEN Plant Science Center.
#080409 ver.1.0


use Tk;


#Initialize


#threshold value for peak intensity data
$threshold_initial = 0.02;

#total number of columns for label information
$label_initial = 5;


#
#
#
#Definition of widgets
#
#

#Window

$mw = MainWindow->new;
$mw->title("Nfilter");
$frame = $mw->Frame(	-width	=> 600,
						-height => 420)
			->pack();
			
#Input filename						
$selectinputfile = $mw->Button(
		-text			=> "Select input file (CSV format from metAlign):",
		-command		=> \&Inputfileselecter
		);
$inputfilename = $mw->Entry(	-background	=> 'white');
$checkheader = $mw->Button(
		-text			=> "Check header",
		-command		=> \&Headerlister
		);
		
#Generate output file name
$generateoutputfilename = $mw->Button(
		-text			=> "Generate output file name",
		-command		=> \&Outputfilenamegenerator
		);
#Output file name
$selectoutputfile = $mw->Label(
		-text			=> "Output file:",
		-padx			=> 5,
		-pady			=> 5
		);

$outputfilename = $mw->Entry(	-background	=> 'white');

#Number of label column
$enternumberlabelcolumn = $mw->Label(
		-text			=> "Number of label column",
		-padx			=> 5,
		-pady			=> 5
		);
$inputnumberlabelcolumn = $mw->Entry(	-background	=> 'white');


#Group
$entergroupdefinition = $mw->Label(
		-text			=> "Group",
		-padx			=> 5,
		-pady			=> 5
		);

$yscrlgroup = $mw->Scrollbar();
$group = $mw->Text(	-background	=> 'white',
					-yscrollcommand => ['set', $yscrlgroup]);
$yscrlgroup->configure(-command => ['yview', $group]);

#Minimum number of sample in each group to pass the filter
$enterminimumdefinition = $mw->Label(
		-text			=> "Minimum number of sample in each group",
		-padx			=> 5,
		-pady			=> 5
		);

$yscrlminimum = $mw->Scrollbar();
$minimum = $mw->Text(	-background	=> 'white',
					-yscrollcommand => ['set', $yscrlminimum]);
$yscrlminimum->configure(-command => ['yview', $minimum]);

#Peak intensity threshold
$enterthreshold = $mw->Label(
		-text			=> "Peak intensity threshold",
		-padx			=> 5,
		-pady			=> 5
		);
$inputthreshold = $mw->Entry(	-background	=> 'white');

#Start button

$startprocessing = $mw->Button(
		-text			=> "Start processing",
		-command		=> \&Processing
		);


#data viewer
$yscrlviewer = $mw->Scrollbar();
$viewer = $mw->Text(	-background	=> 'white',
					-yscrollcommand => ['set', $yscrlviewer]);
$yscrlviewer->configure(-command => ['yview', $viewer]);

#message box
$heremessage = $mw->Label(
		-text			=> "Message:",
		-padx			=> 5,
		-pady			=> 5
		);
$message = $mw->Entry(
		-text => "Welcome to the LC-MS metabolomics",
		);

#Set initial values


$inputnumberlabelcolumn->insert('end', $label_initial);
$inputthreshold->insert('end', $threshold_initial);	


#Parts arrangement


$selectinputfile->place(	-x => 	0,
				-y =>	0,
				-height => 20,
				-width => 300);
$inputfilename->place(	-x => 	0,
				-y =>	21,
				-height => 20,
				-width => 300);
$checkheader->place(	-x => 	0,
				-y =>	41,
				-height => 20,
				-width => 300);
$generateoutputfilename->place(	-x => 	0,
				-y =>	61,
				-height => 20,
				-width => 300);
$selectoutputfile->place(	-x => 	0,
				-y =>	81,
				-height => 20,
				-width => 300);
$outputfilename->place(	-x => 	0,
				-y =>	101,
				-height => 20,
				-width => 300);


$enternumberlabelcolumn ->place(	-x => 	0,
				-y =>	121,
				-height => 20,
				-width => 150);		
$inputnumberlabelcolumn->place(	-x => 	151,
				-y =>	121,
				-height => 20,
				-width => 150);


$entergroupdefinition->place(	-x => 	0,
				-y =>	141,
				-height => 20,
				-width => 300);
$group->place(	-x => 	0,
				-y =>	161,
				-height => 100,
				-width => 280);
$yscrlgroup->place(	-x => 	281,
				-y =>	161,
				-height => 100,
				-width => 20);


$enterminimumdefinition->place(	-x => 	0,
				-y =>	261,
				-height => 20,
				-width => 300);
$minimum->place(	-x => 	0,
				-y =>	281,
				-height => 100,
				-width => 280);
$yscrlminimum->place(	-x => 	281,
				-y =>	281,
				-height => 100,
				-width => 20);


$enterthreshold->place(	-x => 	0,
				-y =>	381,
				-height => 20,
				-width => 150);		
$inputthreshold->place(	-x => 	151,
				-y =>	381,
				-height => 20,
				-width => 150);

$startprocessing->place(	-x => 	0,
				-y =>	401,
				-height => 20,
				-width => 300);		

$viewer->place(	-x => 	301,
				-y =>	0,
				-height => 380,
				-width => 280);
$yscrlviewer->place(	-x => 	581,
				-y =>	0,
				-height => 380,
				-width => 20);

$heremessage->place(	-x => 	301,
				-y =>	381,
				-height => 20,
				-width => 300);
$message->place(	-x => 	301,
				-y =>	401,
				-height => 20,
				-width => 300);

HowtoUse();
#
#	Mainloop
#

MainLoop;


#	Select input file

sub Inputfileselecter{
	my $filename = $mw->getOpenFile(-filetypes => [["Text file", '.txt'],["CSV file", '.csv'],["All files",'*']],
									-defaultextension => '.txt');
	if (defined $filename){
		$inputfilename->delete(0,'end');
		$inputfilename->insert('end', $filename);
	}
	return;
}

#Output of header information in viewer widget
sub Headerlister{
	$viewer->delete('1.0','end');#Clear
	
	my $filename = $inputfilename->get;#get strings		
	if ($filename eq ""){#if there is no filename
		Writemessage("Please input file name..");
		return;
		}
	unless (open(FILE, "$filename")) {#open
		Writemessage("Failed to open a file..");
		return;
		}
	my $line = <FILE>;	
	chomp $line;
	my @temp = split (/[\,\t]/, $line);
	my $linenumber = 1;#linenumber counter
	foreach my $key (@temp){
		$viewer->insert('end',"$linenumber\t$key\n");	
		$linenumber++;
	}
	
	return;
}

#Generate output file name

sub Outputfilenamegenerator{
	my $filename = $inputfilename->get;#get strings	
	if ($filename eq ""){#if there is no filename
		Writemessage("Please input file name..");
		return;
		}
	$filename =~ s/\.(csv|txt)$/\_f\.txt/g;
	$outputfilename->delete(0,'end');
	$outputfilename->insert('end', $filename);	
	return;
	}


sub Processing{
	
	
#get parameters
#total number of label
	my $numberoflabel = $inputnumberlabelcolumn->get;#get strings
	$numberoflabel =~ s/[^0-9]+//g;
	if ($numberoflabel eq ""){#if nothing
		Writemessage("No Number of label column");
		return;
		}

#thresfolds for peak intensity
	my $threshold = $inputthreshold->get;
	$threshold =~ s/[^0-9\.]+//g;
	if ($threshold eq ""){
		Writemessage("No threshold value");
		return;
	}
		
#input filename
	
	
	my $filename_input = $inputfilename->get;
	if ($filename_input eq ""){
		Writemessage("Please input file name..");
		return;
		}

#output filename
	my $filename_output = $outputfilename->get;
	if ($filename_output eq ""){
		Writemessage("Please output file name..");
		return;
		}

#definition of sample groups 
	my $groupstring = $group->get('1.0', 'end');

	$groupstring =~ s/\n/\t/g;#all separators were replaced with tab
	$groupstring =~ s/\,/\t/g;
	$groupstring =~ s/ /\t/g;
	$groupstring =~ s/\:/\t/g;
	$groupstring =~ s/\;/\t/g;
	$groupstring =~ s/\t+/\t/g;
	$groupstring =~ s/[[^0-9]+^\t]//g;#discard all characters except for tab and number
	my @group = split (/\t/, $groupstring);


#definition of minimun number of samples in each groups 
	my $minimumstring = $minimum->get('1.0', 'end');

	$minimumstring=~ s/\n/\t/g;#all separators were replaced with tab
	$minimumstring =~ s/\,/\t/g;
	$minimumstring =~ s/ /\t/g;
	$minimumstring =~ s/\:/\t/g;
	$minimumstring =~ s/\;/\t/g;
	$minimumstring =~ s/\t+/\t/g;
	$minimumstring =~ s/[[^0-9]+^\t]//g;#discard all characters except for tab and number

	my @minimum = split (/\t/, $minimumstring);


	my $numberofgroups = @group;
	my $numberofminimums = @minimum;
	if ($numberofgroups != $numberofminimums){#groupÆminimumÅvfÌªáÁ½ç
		Writemessage("Error: Missmatch");
		return;
	} 	elsif ($numberofgroups == 0){#groupÌvfÌª[¾Á½ç
		Writemessage("Erroe: Zero groups");
		return;
	} 
	
print "thres: $threshold\n";
print "nc: $numberoflabel\n";
print "@group\n";
print "@minimum\n";
print "$numberofgroups, $numberofminimums \n";

#file open 

	unless (open(FILE, "$filename_input")) {#open input file
		Writemessage("Failed to open a input file..");
		return;
	}
	unless (open(OUT, ">$filename_output")) {#open output file
		Writemessage("Failed to open a output file..");
		return;
	}
#output header information
	my $header = <FILE>;
	chomp $header;
	$header =~ s/\"//g; #remove double quatation
	my @temp = split (/[\t\,]/, $header);
	print OUT $temp[0];
	foreach my $i (1..@temp-1){
		print OUT "\t$temp[$i]";
	}
	print OUT "\n";

	
#initialize counter values
	my $totallinecounter = 0;
	my $hitlinecounter = 0;
	
#start processing
	while ($line = <FILE>){	
		chomp $line;
		my @temp = split (/[\t\,]/, $line);
		my $i = 1;
		
		while ($i <= $numberoflabel){#$discard a label information($numberoflabel)
			shift @temp;
			$i++;
		}
		
		$totallinecounter++;		
		#my $checker = 0;
		foreach my $n (0..($numberofgroups-1)){
			my $counter = 0;
			my $hitcounter = 0;
			while ($counter < $group[$n]){
				my $int = shift @temp;
				#print "$threshold\t$int\n";
				$hitcounter++ if ($int >= $threshold);				
				$counter++;
			}

			if ($hitcounter  >= $minimum[$n]){
				print "$n, $counter, $hitcounter\n";
				$line =~ s/\"//g; #remove double quatation
				my @temp = split (/[\t\,]/, $line);
				print OUT $temp[0];
				foreach my $i (1..@temp-1){
					print OUT "\t$temp[$i]";
				}
				print OUT "\n";
				$hitlinecounter++;
				last;
			}
		}		
		
	}
	close (OUT);
	close (FILE);

	Writemessage ("Total line number: $totallinecounter\tHit line number: $hitlinecounter\n");

	return;
}

#write a message to message box
sub Writemessage{
	my $messagetext = @_[0];
	$message->delete(0,'end');
	$message->insert('end', $messagetext);
	return;
}


sub HowtoUse{
	$viewer->delete('1.0','end');#Clear
	$viewer->insert('end',"How to use... \n");	
	$viewer->insert('end',"1. Select a filename for processing. \n");	
	$viewer->insert('end',"2. Please check the header information. \n");	
	$viewer->insert('end',"3. Generate Output file name. \n");	
	$viewer->insert('end',"4. Set the column number of label information. \n");	
	$viewer->insert('end',"5. Check items for filterling. \n");	
	$viewer->insert('end',"6. Set thresholds for filterling. \n");	
	$viewer->insert('end',"7. Push 'Start processing' button. \n");	
}
