# Supplementary material for: MS/MS spectral tag-based annotation of non-targeted profile of plant secondary metabolites
Source: Plant J. 2008 Nov 11;57(3):555–77. doi: 10.1111/j.1365-313X.2008.03705.x (PMC2667644; doi:10.1111/j.1365-313X.2008.03705.x)
Supplement: Supplementary file 9 [file tpj0057-0555-SD9.pl]

#!/user/bin/perl
#N toolbox for metalign
#Nisotoperemover.pl
#Discard the rows derived from the isotope signal in data matrix
#(C) F.Matauda PRIMe, Metabolomics Research Group, RIKEN Plant Science Center.
#080409 ver.1.0


use Tk;
#Initialize hashes
%data =(); 
%hitcounterhash = ();
%mmst =();
%ks =();


#
#
#
#Definition of widgets
#
#

#Window

$mw = MainWindow->new;
$mw->title("Nisotoperemover");
$frame = $mw->Frame(	-width	=> 600,
						-height => 420)
			->pack();
#Input filename						
$selectinputfile = $mw->Button(
		-text			=> "Select input file (CSV format from metAlign):",
		-command		=> \&Inputfileselecter
		);
$inputfilename = $mw->Entry(	-background	=> 'white');
$checkheader = $mw->Button(
		-text			=> "Check header",
		-command		=> \&Headerlister
		);
#Generate output file name
$generateoutputfilename = $mw->Button(
		-text			=> "Generate output file name",
		-command		=> \&Outputfilenamegenerator
		);
#Output file name
$selectoutputfile = $mw->Label(
		-text			=> "Output file:",
		-padx			=> 5,
		-pady			=> 5
		);

$outputfilename = $mw->Entry(	-background	=> 'white');

#Number of label column
$enternumberlabelcolumn = $mw->Label(
		-text			=> "Number of label column",
		-padx			=> 5,
		-pady			=> 5,
		-anchor 		=> 'e'
		);
$inputnumberlabelcolumn = $mw->Entry(	-background	=> 'white');

#Parts

$selectinputfile->place(	-x => 	0,
				-y =>	0,
				-height => 20,
				-width => 300);
$inputfilename->place(	-x => 	0,
				-y =>	21,
				-height => 20,
				-width => 300);
$checkheader->place(	-x => 	0,
				-y =>	41,
				-height => 20,
				-width => 300);
$generateoutputfilename->place(	-x => 	0,
				-y =>	61,
				-height => 20,
				-width => 300);
$selectoutputfile->place(	-x => 	0,
				-y =>	81,
				-height => 20,
				-width => 300);
$outputfilename->place(	-x => 	0,
				-y =>	101,
				-height => 20,
				-width => 300);


$enternumberlabelcolumn ->place(	-x => 	0,
				-y =>	121,
				-height => 20,
				-width => 200);		
$inputnumberlabelcolumn->place(	-x => 	201,
				-y =>	121,
				-height => 20,
				-width => 100);


$y_axis = 141;
#peak column number data
$mw->Label(			-text	=> "Peak Nr Data (column number)",
					-padx	=> 5,
					-pady	=> 5,
					-anchor => 'e')
		->place(	-x => 	0,
					-y =>	$y_axis,
					-height => 20,
					-width => 200);	
$pn_line = $mw->Entry(	-background	=> 'white')
		->place(	-x => 	201,
					-y =>	$y_axis,
					-height => 20,
					-width => 100);
	
$y_axis += 20;
#Scan Nr Data (column number)
$mw->Label(			-text	=> "Scan Nr Data (column number)",
					-padx	=> 5,
					-pady	=> 5,
					-anchor => 'e')
		->place(	-x => 	0,
					-y =>	$y_axis,
					-height => 20,
					-width => 200);	
$scan_line = $mw->Entry(	-background	=> 'white')
		->place(	-x => 	201,
					-y =>	$y_axis,
					-height => 20,
					-width => 100);
	
$y_axis += 20;
#Retention time Data (column number)
$mw->Label(			-text	=> "Mass Data (column number)",
					-padx	=> 5,
					-pady	=> 5,
					-anchor => 'e')
		->place(	-x => 	0,
					-y =>	$y_axis,
					-height => 20,
					-width => 200);	
$mz_line = $mw->Entry(	-background	=> 'white')
		->place(	-x => 	201,
					-y =>	$y_axis,
					-height => 20,
					-width => 100);
	
$y_axis += 20;

#annotation data (column number)
$mw->Label(			-text	=> "Annotaion Data (0 (no data))",
					-padx	=> 5,
					-pady	=> 5,
					-anchor => 'e')
		->place(	-x => 	0,
					-y =>	$y_axis,
					-height => 20,
					-width => 200);	
$annotation_line = $mw->Entry(	-background	=> 'white')
		->place(	-x => 	201,
					-y =>	$y_axis,
					-height => 20,
					-width => 100);
	
$y_axis += 20;
#Parameters for deconvolution of isotope peaks
$mw->Label(			-text	=> "Parameters for deconvolution of isotope peaks",
					-padx	=> 5,
					-pady	=> 5,
					-anchor => 'w',
					-relief	=> 'ridge')
		->place(	-x => 	0,
					-y =>	$y_axis,
					-height => 20,
					-width => 300);	

$y_axis += 20;
					
#Threshold for mass axis
$mw->Label(			-text	=> "Threshold for mass axis (Da)",
					-padx	=> 5,
					-pady	=> 5,
					-anchor => 'e')
		->place(	-x => 	0,
					-y =>	$y_axis,
					-height => 20,
					-width => 200);	
$isotope_massaxis = $mw->Entry(	-background	=> 'white')
		->place(	-x => 	201,
					-y =>	$y_axis,
					-height => 20,
					-width => 100);
	
$y_axis += 20;
					
#Threshold for time axis
$mw->Label(			-text	=> "Threshold for time axis (Scan number)",
					-padx	=> 5,
					-pady	=> 5,
					-anchor => 'e')
		->place(	-x => 	0,
					-y =>	$y_axis,
					-height => 20,
					-width => 200);	
$isotope_timeaxis = $mw->Entry(	-background	=> 'white')
		->place(	-x => 	201,
					-y =>	$y_axis,
					-height => 20,
					-width => 100);
$y_axis += 20;
					
#Threshold for correlation coefficient
$mw->Label(			-text	=> "Threshold for correlation coefficient (0<r<1)",
					-padx	=> 5,
					-pady	=> 5,
					-anchor => 'e')
		->place(	-x => 	0,
					-y =>	$y_axis,
					-height => 20,
					-width => 200);	
$isotope_cor = $mw->Entry(	-background	=> 'white')
		->place(	-x => 	201,
					-y =>	$y_axis,
					-height => 20,
					-width => 100);
					
$y_axis += 20;
#Parameters for deconvolution of fragment and adduct peaks
$mw->Label(			-text	=> "Parameters for deconvolution of fragment and adduct peaks",
					-padx	=> 5,
					-pady	=> 5,
					-anchor => 'w',
					-relief	=> 'ridge')
		->place(	-x => 	0,
					-y =>	$y_axis,
					-height => 20,
					-width => 300);	

$y_axis += 20;
					
#Threshold for time axis
$mw->Label(			-text	=> "Threshold for time axis (Scan)",
					-padx	=> 5,
					-pady	=> 5,
					-anchor => 'e')
		->place(	-x => 	0,
					-y =>	$y_axis,
					-height => 20,
					-width => 200);	
$af_timeaxis = $mw->Entry(	-background	=> 'white')
		->place(	-x => 	201,
					-y =>	$y_axis,
					-height => 20,
					-width => 100);
$y_axis += 20;
					
#Threshold for correlation coefficient
$mw->Label(			-text	=> "Threshold for correlation coefficient (0<r<1)",
					-padx	=> 5,
					-pady	=> 5,
					-anchor => 'e')
		->place(	-x => 	0,
					-y =>	$y_axis,
					-height => 20,
					-width => 200);	
$af_cor = $mw->Entry(	-background	=> 'white')
		->place(	-x => 	201,
					-y =>	$y_axis,
					-height => 20,
					-width => 100);
$y_axis += 20;
					
#Threshold for intensity value
$mw->Label(			-text	=> "Threshold for intensity value",
					-padx	=> 5,
					-pady	=> 5,
					-anchor => 'e')
		->place(	-x => 	0,
					-y =>	$y_axis,
					-height => 20,
					-width => 200);	
$af_int = $mw->Entry(	-background	=> 'white')
		->place(	-x => 	201,
					-y =>	$y_axis,
					-height => 20,
					-width => 100);
$y_axis += 20;
					
#Least number of pairs
$mw->Label(			-text	=> "Least number of pairs",
					-padx	=> 5,
					-pady	=> 5,
					-anchor => 'e')
		->place(	-x => 	0,
					-y =>	$y_axis,
					-height => 20,
					-width => 200);	
$if_pair = $mw->Entry(	-background	=> 'white')
		->place(	-x => 	201,
					-y =>	$y_axis,
					-height => 20,
					-width => 100);


#Start button


$startprocessing = $mw->Button(
		-text			=> "Start processing",
		-command		=> \&Processing
		);
#data viewer
$yscrlviewer = $mw->Scrollbar();
$viewer = $mw->Text(	-background	=> 'white',
					-yscrollcommand => ['set', $yscrlviewer]);
$yscrlviewer->configure(-command => ['yview', $viewer]);
#message box
$heremessage = $mw->Label(
		-text			=> "Message:",
		-padx			=> 5,
		-pady			=> 5
		);
$message = $mw->Entry(
		-text => "Welcome to the LC-MS metabolomics",
		);

$startprocessing->place(	-x => 	0,
				-y =>	401,
				-height => 20,
				-width => 300);		

$viewer->place(	-x => 	301,
				-y =>	0,
				-height => 380,
				-width => 280);
$yscrlviewer->place(	-x => 	581,
				-y =>	0,
				-height => 380,
				-width => 20);

$heremessage->place(	-x => 	301,
				-y =>	381,
				-height => 20,
				-width => 300);
$message->place(	-x => 	301,
				-y =>	401,
				-height => 20,
				-width => 300);

#Initial values


#column number for peak number
$pn_line ->insert('end', "1");	

#column number for scan number
$scan_line ->insert('end', "2");	

#column number for m/z data
$mz_line ->insert('end', "4");	
					

#column number for annotation data
$annotation_line ->insert('end', "0");	

#total number of column for label information
$inputnumberlabelcolumn->insert('end', "5");

#Threshold for correlation coefficient
$isotope_massaxis ->insert('end', "2");	
					
#Threshold for time axis
$isotope_timeaxis ->insert('end', "3");	
				
#Threshold for mass number
$isotope_cor ->insert('end', "0.8");
					

$af_timeaxis ->insert('end', "");	
					
$af_cor ->insert('end', "");	
					
$af_int ->insert('end', "");	
				
$if_pair ->insert('end', "");	


HowtoUse();	


#
#	Mainloop
#

MainLoop;


#	Select input file

sub Inputfileselecter{
	my $filename = $mw->getOpenFile(-filetypes => [["Text file", '.txt'],["CSV file", '.csv'],["All files",'*']],
									-defaultextension => '.txt');
	if (defined $filename){
		$inputfilename->delete(0,'end');
		$inputfilename->insert('end', $filename);
	}
	return;
}

#Output of header information in viewer widget
sub Headerlister{
	$viewer->delete('1.0','end');#Clear
	
	my $filename = $inputfilename->get;#get strings		
	if ($filename eq ""){
		Writemessage("Please input file name..");
		return;
		}
	unless (open(FILE, "$filename")) {#open
		Writemessage("Failed to open a file..");
		return;
		}
	my $line = <FILE>;	
	chomp $line;
	my @temp = split (/[\,\t]/, $line);
	my $linenumber = 1;#counter
	foreach my $key (@temp){
		$viewer->insert('end',"$linenumber\t$key\n");	
		$linenumber++;
	}
	
	return;
}

#Generate output file name

sub Outputfilenamegenerator{
	my $filename = $inputfilename->get;#get strings	
	if ($filename eq ""){#if there is no filename
		Writemessage("Please input file name..");
		return;
		}
	$filename =~ s/\.(csv|txt)$/\_d\.txt/g;
	$outputfilename->delete(0,'end');
	$outputfilename->insert('end', $filename);	
	return;
	}

sub Processing{

#initialize

$counter = 0;
$hit = 0;
%data =();
%hitcounterhash = ();
%mmst =();
%ks =();

@timethreshold_array = ();
@corthreshold_array = ();


#get parameters


#input filename
	
	my $filename_input = $inputfilename->get;#get strings	
	if ($filename_input eq ""){#if nothing
		Writemessage("Please input file name..");
		return;
	}

#output filename
	my $filename_output = $outputfilename->get;
	if ($filename_output eq ""){
		Writemessage("Please output file name..");
		return;
	}
		
#column number for peak number

	my $line_pn = $pn_line ->get;
	$line_pn =~ s/[^0-9\.]+//g;
	if ($line_pn eq ""){
		Writemessage("No Number of Peak Nr");
		return;
	}	
#column number for mass number

	my $line_mz = $mz_line ->get;
	$line_mz =~ s/[^0-9\.]+//g;
	if ($line_mz eq ""){
		Writemessage("No Number of Mass");
		return;
	}					
#column number for scan number
	my $line_scan = $scan_line->get;
	$line_scan =~ s/[^0-9\.]+//g;
	if ($line_scan eq ""){
		Writemessage("No Number of Scan Nr.");
		return;
	}
#column number for annotation
	my $line_annotation = $annotation_line->get;
	$line_annotation =~ s/[^0-9\.]+//g;
	if ($line_annotation eq ""){
		Writemessage("No Number of Annotation");
		return;
	}

#total number of label
	my $numberoflabel = $inputnumberlabelcolumn->get;
	$numberoflabel =~ s/[^0-9\.]+//g;
	if ($numberoflabel eq ""){
		Writemessage("No Number of label column");
		return;
	}
	$numberoflabel--; #for array indicator
	
#Number of Isotope Mass thres
	my $isotope_massthreshold = $isotope_massaxis->get;
	$isotope_massthreshold =~ s/[^0-9\.]+//g;
	if ($isotope_massthreshold eq ""){
		Writemessage("No Number of Isotope Mass thres");
		return;
	}
					
#Number of Isotope time thres
	my $isotope_timethreshold = $isotope_timeaxis->get;
	$isotope_timethreshold =~ s/[^0-9\.]+//g;
	if ($isotope_timethreshold eq ""){
		Writemessage("No Number of Isotope time thres");
		return;
	}	
#No Number of Isotope correl thres
	my $isotope_corthreshold = $isotope_cor->get;
	$isotope_corthreshold =~ s/[^0-9\.]+//g;
	if ($isotope_corthreshold eq ""){
		Writemessage("No Number of Isotope correl thres");
		return;
	}					

	my $temp = $af_timeaxis->get;
	$temp =~ s/[^0-9\.\,]+//g;
	my @timethreshold_array = split (/\,/, $temp);
				

	my $temp = $af_cor->get;
	$temp =~ s/[^0-9\.\,]+//g;
	my @corthreshold_array = split (/\,/, $temp);
			

	my $af_int_threshold = $af_int->get;
	$af_int_threshold =~ s/[^0-9\.]+//g;
				
	my $numberofpair = $if_pair->get;
	$numberofpair =~ s/[^0-9\.]+//g;


#open the input file

	unless (open(FILE, "$filename_input")) {
		Writemessage("Failed to open a input file..");
		return;
	}

	$header = <FILE>;#skip header
	while ($line = <FILE>){	

		chomp $line;
		my @temp = split (/[\,\t]/, $line);
		my @label_temp =();
		foreach my $counter (0..$numberoflabel){
			push (@label_temp, shift @temp);
		}
		my $peaknumber = $label_temp[$line_pn-1];
		my $scannumber = $label_temp[$line_scan-1];
		my $mz = $label_temp[$line_mz-1];
		my $annotation = $label_temp[$line_annotation-1] unless $line_annotation == 0;

		push my @data_array, @temp;

		$data{$peaknumber} = {
			'mz' => $mz,
			'scan' => $scannumber,
			'an' => $annotation,
			'data' => \@data_array,
			'label' => \@label_temp,
			'children' => "",
			'parent' => '0'
		};
		$counter++;
	}
close (FILE);
$hitcounterhash{'original'} = $counter;

@peaknumber_list = sort{$a <=> $b} keys (%data);


foreach my $pn (@peaknumber_list){
	#calc averaged value
	my $sum = 0;
	foreach my $data (@{$data{$pn}->{'data'}}){
		$sum += $data;
	}
	my $average = $sum/@{$data{$pn}->{'data'}};
	$data{$pn}->{'average'} = $average;
	
	#calc 
	my $sum = 0;
	foreach my $data (@{$data{$pn}->{'data'}}){
		$sum += ($data - $average)**2;
	}
	$sum = 1 if ($sum == 0); #zero escape
	$data{$pn}->{'variance'} = $sum**0.5;
}


#find isotope peaks


print STDERR "finding isotope peaks\n";
print STDERR "Threshold for time axis: $isotope_timethreshold\n";
print STDERR "Threshold for mass axis: 3\n";
print STDERR "Threshold for correlation: $isotope_corthreshold\n";

print STDERR "calculating correls\n";
foreach my $target (@peaknumber_list){
	foreach my $referant (@peaknumber_list){
		if (( abs($data{$target}->{'scan'} - $data{$referant}->{'scan'}) <= $isotope_timethreshold)&& #if near scan number
			( $data{$target}->{'average'} < $data{$referant}->{'average'})&& #&& smaller than counterpart
			( $target != $referant)&&#©ª¶áÈ¢Æ«
			( ($data{$target}->{'mz'} - $data{$referant}->{'mz'}) >= 1) &&#&& near mass number
			( ($data{$target}->{'mz'} - $data{$referant}->{'mz'}) <= $isotope_massthreshold) 
			){

				#calc correlation coefficient
				my @tar = @{$data{$target}->{'data'}};
				my @ref = @{$data{$referant}->{'data'}}; 
				my $samplenumber = 0;
				if (@tar > @ref){
					$samplenumber = @tar;
				}else{
					$samplenumber = @ref;
				}
				my $sum = 0;
				my $tar_average = $data{$target}->{'average'};
				my $ref_average = $data{$referant}->{'average'}; 
				foreach my $i (0..$samplenumber-1){
					$sum += ($tar[$i] - $tar_average) * ($ref[$i] - $ref_average);
				}
				my $correlation = $sum / ($data{$target}->{'variance'} * $data{$referant}->{'variance'});#correlation coefficient
				#if good correlation
				if ($correlation >= $isotope_corthreshold){
					$data{$target}->{'parentcandidate'}->{$referant} = $correlation;#result is stored in the hash
				}
			}
	}
}

print STDERR "finished\n";


foreach my $target (@peaknumber_list){
	#find the counterpart with highest correlation
	my $highest_correlation = 0;
	my $hit_ref;
	foreach my $referant (keys (%{$data{$target}->{'parentcandidate'}})){
		if ($data{$target}->{'parentcandidate'}->{$referant} > $highest_correlation){
			$highest_correlation = $data{$target}->{'parentcandidate'}->{$referant};
			$hit_ref = $referant;
		}
	}
	if ($highest_correlation > 0){
			$data{$target}->{'parent'}= $hit_ref;#stored in the hash
	}else{
			$data{$target}->{'parent'} = 0;#zero if no counterpart
	}
	print STDERR "$target: $hit_ref, $highest_correlation\n" if ($highest_correlation > 0);
}
print STDERR "finding roots...\n";


#find a parent peak 
foreach my $target (sort{$a <=> $b} @peaknumber_list){
	my $root = find_parent($target);	#find parent

	
	if (($root  != 0)&&($target != $root )){#if the target peak has the parent peaks && the parent is not target itself
		#generate a information to described in the parent
		my $text = $target;
		$text .= ":";
		$text .= $data{$target}->{'mz'};
		$text .= ":";
		$text .= int($data{$target}->{'average'}*1000)/1000;
		$text .= ":";
		$text .= abs($data{$target}->{'scan'} - $data{$root }->{'scan'});
		$text .= ":";

				#calc correlation coefficient
				my @tar = @{$data{$target}->{'data'}};
				my @ref = @{$data{$root }->{'data'}}; 
				my $samplenumber = 0;
				if (@tar > @ref){
					$samplenumber = @tar;
				}else{
					$samplenumber = @ref;
				}
				my $sum = 0;
				my $tar_average = $data{$target}->{'average'};
				my $ref_average = $data{$root }->{'average'}; 
				foreach my $i (0..$samplenumber-1){
					$sum += ($tar[$i] - $tar_average) * ($ref[$i] - $ref_average);
				}
				my $correlation = $sum / ($data{$target}->{'variance'} * $data{$root }->{'variance'});

		$text .= int ($correlation*1000)/1000;
		$text .= "; ";
		$data{$root}->{'children'} .= $text;#æcÉ«Þ

		if ($data{$target}->{'an'} ne ""){
			my $text = "[";
			$text .= $target;
			$text .= ":";
			$text .= $data{$target}->{'mz'};
			$text .= ":";
			$text .= $data{$target}->{'an'};
			$text .= "]";
			$data{$root}->{'an'} .= $text;
		}

		
	}#endif
}

print STDERR "finished\n";

#discard peaks having parent

foreach my $target (sort{$a <=> $b} @peaknumber_list){
	#if there is parent
	unless ($data{$target}->{'parent'} == 0){
		delete $data{$target};#delete this data
		
	}#endif
}


#Discards fragment and adduct peaks

@peaknumber_list = sort{$a <=> $b} keys (%data);


foreach my $step (0..@timethreshold_array-1){

$timethreshold = $timethreshold_array[$step];
$corthreshold = $corthreshold_array[$step];


print STDERR "\n\nfinding fragment/adduct peaks\n";
print STDERR "Threshold for time axis: $timethreshold\n";
print STDERR "Threshold for correlation: $corthreshold\n";


#ÖWÌvZ[`[
#Ç¿ç©ÉèlÈºÌÌ éTvÍ³µÄvZ

foreach my $target (@peaknumber_list){
	foreach my $referant (@peaknumber_list){
		if (( abs($data{$target}->{'scan'} - $data{$referant}->{'scan'}) <= $timethreshold)&& #XLªß­Ä
			( $data{$target}->{'average'} < $data{$referant}->{'average'})&& #ÎÛèÌûªå«­
			( $target != $referant)#&&#©ª¶áÈ¢Æ«
			){

				#ÖWÌvZ
				my @tar = @{$data{$target}->{'data'}};
				my @ref = @{$data{$referant}->{'data'}}; 
				my $samplenumber = 0;
				if (@tar > @ref){
					$samplenumber = @tar;
				}else{
					$samplenumber = @ref;
				}
				my @tar_extracted = ();
				my @ref_extracted = ();				
				foreach my $i (0..$samplenumber-1){
					if (($tar[$i] > $threshold)&&($ref[$i] > $threshold)){
						push @tar_extracted, $tar[$i];
						push @ref_extracted, $ref[$i];
					}
				}
				$samplenumber = 0;
				if (@tar_extracted > @ref_extracted){
					$samplenumber = @tar_extracted;
				}else{
					$samplenumber = @ref_extracted;
				}
				
				
				if ($samplenumber >= $numberofpair){
				
					#½ÏlÌvZtar
					my $sum = 0;
					foreach my $data (@tar_extracted){
						$sum += $data;
					}
					my $tar_average = $sum/$samplenumber;
	
	
					#ªUÌvZ
					my $sum = 0;
					foreach my $data (@tar_extracted){
						$sum += ($data - $tar_average)**2;
					}
					$sum = 1 if ($sum == 0); #zero escape
					my $tar_variance = $sum**0.5;
	
					#½ÏlÌvZref
					my $sum = 0;
					foreach my $data (@ref_extracted){
						$sum += $data;
					}
					my $ref_average = $sum/$samplenumber;
	
					#ªUÌvZ
					my $sum = 0;
					foreach my $data (@ref_extracted){
						$sum += ($data - $ref_average)**2;
					}
					$sum = 1 if ($sum == 0); #zero escape
					my $ref_variance = $sum**0.5;
	
					my $sum = 0;
	
					foreach my $i (0..$samplenumber-1){
						$sum += ($tar_extracted[$i] - $tar_average) * ($ref_extracted[$i] - $ref_average);
					}
					
					$correlation = $sum / ($ref_variance * $tar_variance);#ÖWÌvZ
					
				}else{#lªèlÈãÌyAªKèÌÈºÌÍ
					$correlation = 0;
				}
				#ÖWà¢¢Æ«

				if ($correlation >= $corthreshold){
					$data{$target}->{'parentcandidate'}->{$referant} = $correlation;#ÊðnbVÉi[
				}

			}
	}
}

print STDERR "finished\n";

}#ent of $step

foreach my $target (@peaknumber_list){
	#ÖÌÅàå«©Á½ûð{·
	my $highest_correlation = 0;
	my $hit_ref;
	foreach my $referant (keys (%{$data{$target}->{'parentcandidate'}})){
		if ($data{$target}->{'parentcandidate'}->{$referant} > $highest_correlation){
			$highest_correlation = $data{$target}->{'parentcandidate'}->{$referant};
			$hit_ref = $referant;
		}
	}
	if ($highest_correlation > 0){
			$data{$target}->{'parent'}= $hit_ref;#ÊðnbVÉi[
	}else{
			$data{$target}->{'parent'} = 0;#ûªÈ¢Æ«Í[
	}
	print STDERR "$target: $hit_ref, $highest_correlation\n" if ($highest_correlation > 0);
}


#A½ð½ÇÁÄàÁÆà³©ÌÚêéeCIðT·B
foreach my $target (sort{$a <=> $b} @peaknumber_list){
	my $root = find_parent($target);	#æcð³©ÌÚé

	#æcª¶ÝµAæcª©ª¶áÈ©Á½ç
	if (($root  != 0)&&($target != $root )){
		#æcÉ«Þîñðì¬
		my $text = $target;
		$text .= ":";
		$text .= $data{$target}->{'mz'};
		$text .= ": ";
		$text .= int($data{$target}->{'average'}*1000)/1000;
		$text .= ":";
		$text .= abs($data{$target}->{'scan'} - $data{$root }->{'scan'});
		$text .= ":";

				#ÖWÌvZ
				my @tar = @{$data{$target}->{'data'}};
				my @ref = @{$data{$root }->{'data'}}; 
				my $samplenumber = 0;
				if (@tar > @ref){
					$samplenumber = @tar;
				}else{
					$samplenumber = @ref;
				}
				my $sum = 0;
				my $tar_average = $data{$target}->{'average'};
				my $ref_average = $data{$root }->{'average'}; 
				foreach my $i (0..$samplenumber-1){
					$sum += ($tar[$i] - $tar_average) * ($ref[$i] - $ref_average);
				}
				my $correlation = $sum / ($data{$target}->{'variance'} * $data{$root }->{'variance'});#ÖWÌvZ

		$text .= int ($correlation*1000)/1000;
		$text .= "; ";
		$data{$root}->{'children'} .= $text;#æcÉ«Þ

		if ($data{$target}->{'an'} ne ""){
			my $text = "[";
			$text .= $target;
			$text .= ":";
			$text .= $data{$target}->{'mz'};
			$text .= ":";
			$text .= $data{$target}->{'an'};
			$text .= "]";
			$data{$root}->{'an'} .= $text;
		}

	}
}

#output

print STDERR "Output data\n";

#open output file
	unless (open(OUT, ">$filename_output")) {
		Writemessage("Failed to open a output file..");
		return;
	}	

#create header information
	chomp $header;

	my @temp = split (/[\,\t]/, $header);
	foreach my $counter (0..$numberoflabel){
		print OUT (shift @temp)."\t";
	}
	@data_array = (); #initialize
	push @data_array, @temp;
		print OUT "deconv";

	foreach my $i (0..@data_array-1){
		print OUT "\t".$data_array[$i];
	}
	print OUT "\n";


#output data
foreach my $target (sort{$a <=> $b} @peaknumber_list){
	my $parent = $data{$target}->{'parent'};
	if ($parent == 0){
		my @label = @{$data{$target}->{'label'}};
		print OUT $label[0];
		foreach my $counter (1..$numberoflabel){
			if ($counter == $line_annotation){
				print OUT "\t".$data{$target}->{'an'};
			}else{				
				print OUT "\t".$label[$counter];
			}
		}
		print OUT "\t".$data{$target}->{'children'};
		
		my @data_array = @{$data{$target}->{'data'}};
		foreach my $i (0..@data_array-1){
			print OUT "\t".$data_array[$i];
		}
		print OUT "\n";
	$hit++;
	}
}
close(OUT);


	Writemessage ("Original: $counter row(s), Output: $ hit row(s).\n");
	print STDERR "Original: $counter row(s), Output: $ hit row(s).\n";
	return;
}


#find a parent peak from the association data
sub find_parent{
	my $parent = @_[0];
	my $granpa = $data{$parent}->{'parent'};
	if ($granpa == 0){
		return $parent;
	}else{

		#print "$parent -> $granpa \n";
		return find_parent($granpa);
	}
}


#write a message to message box
sub Writemessage{
	my $messagetext = @_[0];
	$message->delete(0,'end');
	$message->insert('end', $messagetext);
	return;
}

sub HowtoUse{
	$viewer->delete('1.0','end');#Clear
	$viewer->insert('end',"How to use... \n");	
	$viewer->insert('end',"1. Select a filename for processing. \n");	
	$viewer->insert('end',"2. Please check the header information. \n");	
	$viewer->insert('end',"3. Generate Output file name. \n");	
	$viewer->insert('end',"4. Set the column number of label information. \n");	
	$viewer->insert('end',"5. Set the threshold values for 'Parameters for deconvolution of isotope peaks'. \n");	
	$viewer->insert('end',"Initial values are recommended for processing of metalign data. \n");	
	$viewer->insert('end',"6. Set the threshold values for 'Parameters for deconvolution of fragment and adduct peaks'. \n");	
	$viewer->insert('end',"Please do not use this function in the current version. \n");
	$viewer->insert('end',"7. Push 'Start processing' button. \n");	
}
