# Supplementary material for: MS/MS spectral tag-based annotation of non-targeted profile of plant secondary metabolites
Source: Plant J. 2008 Nov 11;57(3):555–77. doi: 10.1111/j.1365-313X.2008.03705.x (PMC2667644; doi:10.1111/j.1365-313X.2008.03705.x)
Supplement: Supplementary file 10 [file tpj0057-0555-SD10.pl]

#!/user/bin/perl
#N toolbox for spectral motif search of MS2T library
#Nmotifsearch.pl
#Spectral motif search of MS2T library
#(C) F.Matauda PRIMe, Metabolomics Research Group, RIKEN Plant Science Center.
#080409 ver.1.0


use Tk;


##################################

#Static variables

##################################

$all = "";# reference to fagment m/z array
$prec = "";# m/z of precursor ion
%spec_hash = ();

##################################

#Set Widgets

##################################


$mw = MainWindow->new;
$mw->title("N motif search");
$frame = $mw->Frame(	-width	=> 900,
						-height => 768)
			->pack();
						
$fnameresults = ['courier new',12,'normal bold'];


$yscrl = $mw->Scrollbar();
$text = $mw->Text(	-background	=> 'white',
					-wrap => 'word',
					-yscrollcommand => ['set', $yscrl]);
			
$yscrl->configure(-command => ['yview', $text]);

$yscrl->place(	-x => 	881,
				-y =>	301,
				-height => 468,
				-width => 20);

$text->place(	-x => 	201,
				-y =>	301,
				-height => 468,
				-width => 680);

$yaxis = 1;
					
#MS2T library filename

$library = $mw->Entry(	-width => 20,
						-background => 'white');

$library->place(	-x => 	0,
				-y =>	$yaxis ,
				-height => 20,
				-width => 200);
$yaxis += 20;				
#label for MS2T library filename

$mw	->Label(	-text		=>	"MS2T lib.")
	->place(-x => 	0,
				-y =>	$yaxis ,
				-height => 20,
				-width => 100);							
							
#Select buttion for MS2Tlibrary							
							
$mw->Button(		-text		=>	"Select",
							-command	=>	\&library_select)
->place(-x => 	101,
				-y =>	$yaxis ,
				-height => 20,
				-width => 100);	


$yaxis += 20;		
#input query

$query_text = $mw->Text(	-width => 20,
						-background => 'white');

$query_text ->place(	-x => 	0,
				-y =>	$yaxis,
				-height => 100,
				-width => 200);

$yaxis += 100;

#Clear query

$mw->Button(	-text		=>	"Clear",
							-command 	=>	sub {$query_text->delete('0.0', 'end')})
	->place(-x => 	0,
				-y =>	$yaxis ,
				-height => 20,
				-width => 100);							
						
#Search bottun							
							
$mw->Button(		-text		=>	"Search",
							-command	=>	\&search_query)
	->place(-x => 	101,
				-y =>	$yaxis ,
				-height => 20,
				-width => 100);

$yaxis += 20;


#label query_deltamz

$mw	->Label(	-text		=>	"Delta m/z (thres.)")
	->place(-x => 	0,
				-y =>	$yaxis ,
				-height => 20,
				-width => 100);							
			
#query_deltamz 							
							
$deltamzquery_set = $mw->Entry(	-width => 20,
						-background => 'white')
				->place(-x => 	101,
				-y =>	$yaxis ,
				-height => 20,
				-width => 100);		
$yaxis += 20;
#query results	
$yscrl_query = $mw->Scrollbar();
$query_result = $mw->Listbox(	-background	=> 'white',
					-yscrollcommand => ['set', $yscrl_query]);
			
$yscrl_query->configure(-command => ['yview', $query_result]);

$yscrl_query->place(	-x => 	181,
				-y =>	$yaxis,
				-height => 300,
				-width => 20);

$query_result->place(	-x => 	0,
				-y =>	$yaxis,
				-height => 300,
				-width => 180);

$query_result->bind("<Button-1>", \&query_selection);

$yaxis += 300;
		
#accession code

$acccode = $mw->Entry(	-width => 20,
						-background => 'white',
						-font => $fnameresults);

$acccode->place(	-x => 	0,
				-y =>	$yaxis,
				-height => 20,
				-width => 200);

$yaxis += 20;

#clear button accession code

$butclear = $mw->Button(	-text		=>	"Clear",
							-command 	=>	sub {$acccode->delete('0', 'end')});
							
$butclear->place(-x => 	0,
				-y =>	$yaxis ,
				-height => 20,
				-width => 100);							
						
#Draw button							
							
$mw->Button(		-text		=>	"Draw",
							-command	=>	\&spec_draw)
	->place(-x => 	101,
				-y =>	$yaxis ,
				-height => 20,
				-width => 100);

$yaxis += 20;				


#save file name

$savefilename = $mw->Entry(	-width => 20,
						-background => 'white');

$savefilename ->place(	-x => 	0,
				-y =>	$yaxis ,
				-height => 20,
				-width => 200);
$yaxis += 20;
			
#select save file name

$mw->Button(		-text		=>	"Save file name",
							-command	=>	\&savefile_select)
->place(-x => 	0,
				-y =>	$yaxis ,
				-height => 20,
				-width => 100);						
							
#Save button						
							
$mw->Button(		-text		=>	"Save",
							-command	=>	\&savefile)
->place(-x => 	101,
				-y =>	$yaxis ,
				-height => 20,
				-width => 100);	


$spectrumcv = $mw->Canvas(-background =>"white");
$spectrumcv->place(-x => 	201,
				-y =>	0,
				-height => 300,
				-width => 700);


##################################

#Initial values

##################################


$acccode->insert('end', "MS2T accession");				
$library->insert('end', "MS2T library file name");	
$deltamzquery_set->insert('end', "0.030");	
$query_text->insert('end', "frg(C15H11O6) && (nl(C6H10O5)||nl(C6H10O4))");	

%query_results_hash = ();
%spec_hash =();


##################################

#MainLoop

##################################


HowtoUse();				
MainLoop;


##################################

#Display query result

##################################


sub query_selection{
	my @select = $query_result->curselection;#selected position
	my @temp = split(/:/, $query_result->get($select[0]));#get accession code
		print "$temp[0]\n";	
$acccode->delete('0', 'end');			
$acccode->insert('end', $temp[0]);#insert Accession code to acccode entry
			
&spec_draw();#Draw sepctrum

}

##################################

#queryÌõ

##################################


sub search_query{

%query_results_hash = ();#hash for hit accessions


my $msmsfilename = $library->get;#get MS2T library file name

my $query = $query_text->get('0.0', 'end');
$query =~ tr/\n//;

print "QUERY: $query\n";


$mzthreshold = $deltamzquery_set->get;#thresholds for m/z
	

%spec_hash = ();
%query_results_hash = ();

$query_result->delete('0','end');

open (FILE, "$msmsfilename") or die "Failed to open a file\n";

while ($line = <FILE>){

			chomp $line;
			my @temp = split (/\s/, $line);
			my $accession = shift @temp;#
			my $date = shift @temp;#
			my $time = shift @temp;#
			my $filename = shift @temp;#
			my $scan_number = shift @temp;#
			my $retention_time = shift @temp;#
			
			my $precmz = shift @temp;#
			my $precint = shift @temp;#
			my $preconemz = shift @temp;
			my $preconeint = shift @temp;
			my $prectwomz = shift @temp;
			my $prectwoint = shift @temp;
			
			my $maxint = shift @temp;
			my $spec = shift @temp;
			
			my @spec_array = split (/\;/, $spec);
			
			%spec_hash = ();
			foreach my $fragment (@spec_array){
				@mzint = split (/\:/, $fragment);
				$spec_hash{$mzint[0]} = $mzint[1];
			}
			
			@fragments = sort {$b<=>$a} keys %spec_hash;#list of fragment m/z
			
		#edit spectrum
		foreach my $fragment (keys %spec_hash){
			if (abs($fragment-$precmz) < ($mzthreshold * 5)){#precursor ion is included in the mass spectra
				$precmz = $fragment;#mz of $precmz is changed to that of MS/MS spectrum

			}

			if ($fragment < 80){#fragment ion that mz is lower than 80,
				delete $spec_hash{$fragment}; #delete
			}
			if (
				($spec_hash{$fragment} < 5)
				){#fragment ion that intensity is lower than 5% of maximal,
				delete $spec_hash{$fragment};#delete
			}
		}


			$prec = [$precmz]; #$prec is a preference of [$precmz]
 			$all = [keys %spec_hash]; #$all is a ref of [keys %spec_hash] 


			#check
			my $check = 0;
			my $exec = '$check = 1 if (' . $query . ');';
			eval "$exec";
			if ($check){
				print "$line\n";
				#$text->insert('end', $line."\n");
				$query_results_hash{$accession} = {'precmz' => $precmz,
													'retention_time' => $retention_time,
													'all'=> $line};
			}

}
close (FILE);

foreach my $accession_code (sort{$a cmp $b} keys %query_results_hash){
my $index = "$accession_code: $query_results_hash{$accession_code}->{precmz}, $query_results_hash{$accession_code}->{retention_time}";
$query_result->insert('end', $index);
}


}#end of sub 


#seek neutral loss (NL)
#nl($1)
#$1: molecular formula


sub nl{
	my @keys = (f(@_[0]));
	return(nls($all, \@keys));#$all contains the mz of all fragment ions
}


#seek neutral loss (NL)
#nls(\@1, \@2)
#\@1: reference to the array of base point (m/z of fragment ions)
#\@2: reference to the array of neutral loss chains
#ex: nls($prec, [f(C6H10O5), 154.2234] # seek nl chain from fragment ion
#ex: nls($all, [f(C6H10O5), 154.2234]# seek nl chain from all fragment ion

sub nls{
	my @base_points = @{@_[0]};
	my @keys = @{@_[1]};
	my $mzthreshold = $deltamzquery_set->get;
	my $flag = 1;

	foreach $base_point (@base_points){
	return (1) if (&neutralloss($base_point, \@keys, $mzthreshold));
	}
	return (0);

}


#seek neutral loss (NL)
#neutralloss($1, \@2, $3)
#$1: m/z of base point for comparison (ex. m/z of precursor ion)
#\@2: reference to the array of neutral losses seeking.
#$3: threshold for m/z difference

sub neutralloss{
	my $base_point = @_[0];
	my @keys = @{@_[1]};
	my $threshold = @_[2];
	my $base_point_new = $base_point;

	foreach $key (@keys){
		foreach my $mz (keys %spec_hash){
			if (identical($mz, $base_point - $key, $threshold)){#seek fragment ion from $base_point
				#if exist
				$base_point_new = $mz;
				last;
			}
		}
		if ($base_point == $base_point_new ){
			return (0);
		}else{
			$base_point = $base_point_new;
		};
	}
	return (1);
}

#seek fragment ion
#frg($1)
#$1: molecular formula
#ex: frg(C9H10O5)


sub frg{
	my @keys = (f(@_[0]));
	return(compare(\@keys));
}


#seek fragment ions
#compare(\@1)
#@1: array of fragment ion (m/z) seeking
#ex: compare([f(C5H10O5), 234.5566])

sub compare {
	my @keys = @{@_[0]};
	my $flag = 1;

	my $mzthreshold = $deltamzquery_set->get;
	
	foreach my $key (@keys){
		$flag *= &comp(\%spec_hash, $key, $mzthreshold);
	}
	return ($flag);
}
#
#comp(\%1,$2,$3)
#
sub comp {
	my %spec_hash = %{@_[0]};
	my $fragment = @_[1];
	my $threshold = @_[2];
	foreach my $mz (keys %spec_hash){ #hit
		return (1) if identical ($mz, $fragment, $threshold);
	}
	return (0);
}

#
#identical($1,$2,$3)
#	my $fragment1 = @_[0];
#	my $fragment2 = @_[1];
#	my $threshold = @_[2];

sub identical {
	return (abs(@_[0] - @_[1]) < @_[2]);
}

#calc exact mass number from molecular formula

sub f{

my $H = 1.0078250319;
my $C = 12;
my $O = 15.994914622;
my $N = 14.0030740074;
my $S = 31.972071;

	my $mf = @_[0];

	$mf =~ /C[0-9]+/;
	my $Cn = $& ;
	$Cn =~ s/C//;
	$Cn = 0 if ($Cn == "");
	
	$mf =~ /H[0-9]+/;
	my $Hn = $& ;
	$Hn =~ s/H//;
	$Hn = 0 if ($Hn ==  "");
		
	$mf =~ /N[0-9]+/;
	my $Nn = $& ;
	$Nn =~ s/N//;
	$Nn = 0 if ($Nn ==  "");
		
	$mf =~ /O[0-9]+/;
	my $On = $& ;
	$On =~ s/O//;
	$On = 0 if ($On ==  "");
	
	$mf =~ /S[0-9]+/;
	my $Sn = $& ;
	$Sn =~ s/S//;
	$Sn = 0 if ($Sn ==  "");
	
	return ($Cn*$C + $Hn*$H + $Nn*$N + $On*$O + $Sn*$S);
}


##################################

#Draw spectrum

##################################

sub spec_draw{

$text->delete('1.0', 'end');

$accession_key = $acccode->get;#accession code get

$accession_key =~ s/\s//g;


$msmsfilename = $library->get;#MS2T library file

open (MSMSFILE, "$msmsfilename") or die "Failed to open a file\n";

$accessioncounter = 0;
$hitcounter = 0;
$hitcompound = 0;

while ($line = <MSMSFILE>){
	chomp $line;
	@temp = split (/\s/, $line);
	my $accession = shift @temp;
	last if ($accession eq $accession_key);#accession find end
}
close(MSMSFILE);


print $line;

	@temp = split (/\s/, $line);
	my $accession = shift @temp;
	my $date = shift @temp;
	my $time = shift @temp;#
	my $filename = shift @temp;#
	my $scan_number = shift @temp;#
	my $retention_time = shift @temp;#
	my $targetmz = shift @temp;#
	my $precint = shift @temp;#
	my $preconemz = shift @temp;
	my $preconeint = shift @temp;
	my $prectwomz = shift @temp;
	my $prectwoint = shift @temp;
	my $maxint = shift @temp;
	my $spec = shift @temp;
	my @spec_array = split (/\;/, $spec);
	my %spec_hash = ();
	foreach my $fragment (@spec_array){
		@mzint = split (/\:/, $fragment);
		$spec_hash{$mzint[0]} = $mzint[1];
	}
	%spec_hash_original = %spec_hash;

#Draw spectrum

	&drawspectrum(\%spec_hash_original);

#Edit MS/MS spectrum data

	$highest = 0;
	foreach my $fragment (keys %spec_hash){#find base peak ion
		if ($spec_hash{$fragment}>$highest){
			$highest = $spec_hash{$fragment}
		}
	}
	foreach my $fragment (keys %spec_hash){
		if (abs($fragment-$targetmz) < ($deltamz * 10)){#
			delete $spec_hash{$fragment}; #
			$targetmz = $fragment;#
		}
		if ($fragment > $targetmz){
			delete $spec_hash{$fragment}; #
		}
		if ($fragment < 80){#
			delete $spec_hash{$fragment}; #
		}
		if (
			($spec_hash{$fragment} < ($highest*0.1))&&
			($spec_hash{$fragment} < 20)
			){#
			delete $spec_hash{$fragment};#
		}
	}

	#top 10 intense ions
	%spec_hash_temp =();
	if ((keys %spec_hash) > 9){
		@fragment = sort{$spec_hash{$b} <=> $spec_hash{$a}} keys %spec_hash;
		foreach my $i (0..5){
			$spec_hash_temp{$fragment[$i]}=$spec_hash{$fragment[$i]};
		}
		%spec_hash = %spec_hash_temp;
	}


	


#Header output

$text->insert('end', "Accession:\t$accession\n".
"Date, Time:\t$date, $time\n".
"Source file name:\t$filename\n".
"Scan number:\t$scan_number\n".
"\nRetention time:\t$retention_time\n".
"Prcursor ion m/z:\t$targetmz\n".
"Prcursor ion +0:\t$targetmz\t$precint\n".
"Prcursor ion +1:\t$preconemz\t$preconeint\n".
"Prcursor ion +2:\t$prectwomz\t$prectwoint\n".
"\nRaw MS/MS spectrum\n".
"m/z\tint(cps)\n");
foreach my $fragment (sort{$a <=> $b} keys %spec_hash_original){
	$text->insert('end', "$fragment $spec_hash_original{$fragment}\n");
}

$text->insert('end', "\nProcessed MS/MS spectrum\n");
$text->insert('end', "m/z\tint(cps)\n");
foreach my $fragment (sort{$a <=> $b} keys %spec_hash){
	$text->insert('end', "$fragment $spec_hash{$fragment}\n");
}


}


#################################################
#
#subroutines
#
#################################################

##################################

#Draw psectrum

##################################

sub drawspectrum {
	my ($spec) = @_;
	my %spectrum = %$spec; #XyNgpÌnbV
	my $cvwidth = 690; #`ææÊÌ¡
	my $cvhight = 280; #¯¶­c
	my $indicator = 50; #Ú·è(m/z)
	my $fname = ['arial',8,'normal bold'];
	my $fnamepeaktop = ['arial',8,'normal'];
	
	$spectrumcv->createRectangle(0,0,$cvwidth+20, $cvhight+20, -fill => "white", -outline =>  "white");#æÊÌNA
	

	my @fragment_number = keys %spectrum;
	if (@fragment_number == 0) {#f[^ª©çÌÍ½à¹¸É^[
		print "no data";
		return; 
	}

	my @mzarray = sort{$b <=> $a} keys %spectrum;
	my $mzmax = (int($mzarray[0]/100) + 1) * 100;#¿ÊÌÅål
	
	my @mzarray_int_order = sort{$spectrum{$b} <=> $spectrum{$a}} keys %spectrum;
	my $intmax = $spectrum{$mzarray_int_order[0]};#­xÌÅål

	$spectrumcv->createLine(0, $cvhight, $cvwidth, $cvhight);#¡²ð­
	for (my $i = 0; $i <= $mzmax; $i += $indicator){
		$spectrumcv->createLine(int($i/$mzmax*$cvwidth), $cvhight, int($i/$mzmax*$cvwidth), $cvhight+5);#Ú·èð­
		$spectrumcv->createText(int($i/$mzmax*$cvwidth), $cvhight+10,
								-text => $i,
								-font => $fname,
								-anchor => 'c');#Ú·èÌð­
	}
	foreach my $mz (@mzarray){
		$spectrumcv->createLine(int($mz/$mzmax*$cvwidth), $cvhight,int($mz/$mzmax*$cvwidth), int(($cvhight-($spectrum{$mz}/$intmax*$cvhight)*0.95) ) ,
								-fill => 'blue');
		$spectrumcv->createText(int($mz/$mzmax*$cvwidth), int(($cvhight-($spectrum{$mz}/$intmax*$cvhight)*0.95))-5,
								-text => $mz,
								-font => $fnamepeaktop,
								-anchor => 'c',
								-fill => 'black');#draw digit number
	}
	
	return;
}


sub Clearacccode{
	$acccode->delete('0', 'end');
}

##################################

#	select MS2T library

##################################


sub library_select{
	my $filename = $mw->getOpenFile(-filetypes => [["Text file", '.txt'],["All files",'*']],
									-defaultextension => '.txt');
	if (defined $filename){
		$library->delete(0,'end');
		$library->insert('end', $filename);
	}

}

##################################

#	select file name of search results

##################################


sub savefile_select{
	my $filename = $mw->getOpenFile(-filetypes => [["Text file", '.txt'],["All files",'*']],
									-defaultextension => '.txt');
	if (defined $filename){
		$savefilename->delete(0,'end');
		$savefilename->insert('end', $filename);
	}

}


##################################

#	save search results

##################################


sub savefile{
	my $filename = $savefilename->get;	
	if (defined $filename){
		open (OUT, ">$filename") or die "cannot open putput file\n";
			foreach my $accession_code (sort{$a cmp $b} keys %query_results_hash){
				print OUT $query_results_hash{$accession_code}->{'all'};
				print OUT "\n";
			}
		close (OUT);
	}

}

##################################

#	How to use

##################################

sub HowtoUse{
	$text->delete('1.0','end');#Clear
	$text->insert('end',"How to use... \n".
	"1. Select a MS2T library file. \n".
	"2. Input a spectral motif text. \n".
	"   ex: frg(C15H11O6) && (nl(C6H10O5)||nl(C6H10O4)) \n".
	"3. Push [Search] bottun. \n".	
	"4. List of search results are shown in the left box. \n".			
	"   ex: Accession code: m/z of precursor ion, Retention time \n".	
	"4. Click a search result to display a MS2T data. \n"
			
		);	

}
