# Supplementary material for: MS/MS spectral tag-based annotation of non-targeted profile of plant secondary metabolites
Source: Plant J. 2008 Nov 11;57(3):555–77. doi: 10.1111/j.1365-313X.2008.03705.x (PMC2667644; doi:10.1111/j.1365-313X.2008.03705.x)
Supplement: Supplementary file 11 [file tpj0057-0555-SD11.pl]

#!/user/bin/perl
#N toolbox for metalign
#Nnormalizer.pl
#Normalization of peak intensity values by considering the internal standard data
#(C) F.Matauda PRIMe, Metabolomics Research Group, RIKEN Plant Science Center.
#080309 ver.1.00 release
#080409 ver.1.01 Add comments with English


use Tk;

$outputstyle = "int";
#threshold value for intensity data
$threshold_initial = 25;

#total number of columns for label information
$label_initial = 5;

#
#
#
#Definition of widgets
#
#

#Window

$mw = MainWindow->new;
$mw->title("N Normalizer");
$frame = $mw->Frame(	-width	=> 600,
						-height => 420)
			->pack();
#Input filename						
$selectinputfile = $mw->Button(
		-text			=> "Select input file (CSV format from metAlign):",
		-command		=> \&Inputfileselecter
		);
$inputfilename = $mw->Entry(	-background	=> 'white');
$checkheader = $mw->Button(
		-text			=> "Check header",
		-command		=> \&Headerlister
		);
#Generate output file name
$generateoutputfilename = $mw->Button(
		-text			=> "Generate output file name",
		-command		=> \&Outputfilenamegenerator
		);
#Output file name
$selectoutputfile = $mw->Label(
		-text			=> "Output file:",
		-padx			=> 5,
		-pady			=> 5
		);

$outputfilename = $mw->Entry(	-background	=> 'white');

#Number of label column
$enternumberlabelcolumn = $mw->Label(
		-text			=> "Total number of label column(s)",
		-padx			=> 5,
		-pady			=> 5
		);
$inputnumberlabelcolumn = $mw->Entry(	-background	=> 'white');

#IS peak number
$enterpeaknr = $mw->Label(
		-text			=> "IS Peak Nr.",
		-padx			=> 5,
		-pady			=> 5
		);
$inputpeaknr = $mw->Entry(	-background	=> 'white');


#Peak intensity threshold

$enterthreshold = $mw->Label(
		-text			=> "Peak intensity threshold",
		-padx			=> 5,
		-pady			=> 5
		);
$inputthreshold = $mw->Entry(	-background	=> 'white');

#Start button

$startprocessing = $mw->Button(
		-text			=> "Start processing",
		-command		=> \&Processing
		);
#data viewer
$yscrlviewer = $mw->Scrollbar();
$viewer = $mw->Text(	-background	=> 'white',
					-yscrollcommand => ['set', $yscrlviewer]);
$yscrlviewer->configure(-command => ['yview', $viewer]);
#message box
$heremessage = $mw->Label(
		-text			=> "Message:",
		-padx			=> 5,
		-pady			=> 5
		);
$message = $mw->Entry(
		-text => "Welcome to LC-MS metabolomics",
		);
		
#Initial values


$inputnumberlabelcolumn->insert('end', $label_initial);
$inputthreshold->insert('end', $threshold_initial);	

#Parts arrangement


$selectinputfile->place(	-x => 	0,
				-y =>	0,
				-height => 20,
				-width => 300);
$inputfilename->place(	-x => 	0,
				-y =>	21,
				-height => 20,
				-width => 300);
$checkheader->place(	-x => 	0,
				-y =>	41,
				-height => 20,
				-width => 300);
$generateoutputfilename->place(	-x => 	0,
				-y =>	61,
				-height => 20,
				-width => 300);
$selectoutputfile->place(	-x => 	0,
				-y =>	81,
				-height => 20,
				-width => 300);
$outputfilename->place(	-x => 	0,
				-y =>	101,
				-height => 20,
				-width => 300);


$enternumberlabelcolumn ->place(	-x => 	0,
				-y =>	121,
				-height => 20,
				-width => 150);		
$inputnumberlabelcolumn->place(	-x => 	151,
				-y =>	121,
				-height => 20,
				-width => 150);

$enterpeaknr ->place(	-x => 	0,
				-y =>	141,
				-height => 20,
				-width => 150);		
$inputpeaknr->place(	-x => 	151,
				-y =>	141,
				-height => 20,
				-width => 150);
				


$enterthreshold->place(	-x => 	0,
				-y =>	381,
				-height => 20,
				-width => 150);		
$inputthreshold->place(	-x => 	151,
				-y =>	381,
				-height => 20,
				-width => 150);

$startprocessing->place(	-x => 	0,
				-y =>	401,
				-height => 20,
				-width => 300);		

$viewer->place(	-x => 	301,
				-y =>	0,
				-height => 380,
				-width => 280);
$yscrlviewer->place(	-x => 	581,
				-y =>	0,
				-height => 380,
				-width => 20);

$heremessage->place(	-x => 	301,
				-y =>	381,
				-height => 20,
				-width => 300);
$message->place(	-x => 	301,
				-y =>	401,
				-height => 20,
				-width => 300);

HowtoUse();

#
#	Mainloop
#

MainLoop;


#	Select of input file


sub Inputfileselecter{
	my $filename = $mw->getOpenFile(-filetypes => [["Text file", '.txt'],["CSV file", '.csv'],["All files",'*']],
									-defaultextension => '.txt');
	if (defined $filename){
		$inputfilename->delete(0,'end');
		$inputfilename->insert('end', $filename);
	}
	return;
}

#Output of header information in viewer widget
sub Headerlister{
	$viewer->delete('1.0','end');#Clear
	
	my $filename = $inputfilename->get;#get strings		
	if ($filename eq ""){#if there is no filename
		Writemessage("Please input file name..");
		return;
		}
	unless (open(FILE, "$filename")) {
		Writemessage("Failed to open a file..");
		return;
		}
	my $line = <FILE>;	
	chomp $line;
	my @temp = split (/[\,\t]/, $line);
	my $linenumber = 1;#linenumber counter
	foreach my $key (@temp){
		$viewer->insert('end',"$linenumber\t$key\n");	
		$linenumber++;
	}
	
	return;
}

#Generate output file name

sub Outputfilenamegenerator{
	my $filename = $inputfilename->get;#get strings	
	if ($filename eq ""){#if there is no filename
		Writemessage("Please input file name..");
		return;
		}
	my @temp = split (/\./, $filename);
	$prefix = $temp[0];
	$prefix =~ s/_s$//g;
	my $filename_out = "$prefix\_n.txt";
	$outputfilename->delete(0,'end');
	$outputfilename->insert('end', $filename_out);	
	return;
	}

sub Processing{
	
	
#get parameters

#column number for total number of label
	my $numberoflabel = $inputnumberlabelcolumn->get;#get strings	
	$numberoflabel =~ s/[^0-9]+//g;
	if ($numberoflabel eq ""){#if nothing
		Writemessage("No Number of label column");
		return;
		}

#Number of IS peaks	
	my $peaknr = $inputpeaknr->get;#get strings	
	$peaknr =~ s/[^0-9]+//g;
	if ($peaknr eq ""){#if nothing
		Writemessage("No Peak Nr value");
		return;
	}

#臒l	
	my $threshold = $inputthreshold->get;#get strings	
	$threshold =~ s/[^0-9]+//g;
	if ($threshold eq ""){#if nothing
		Writemessage("No threshold value");
		return;
	}
	
#input filename
	
	my $filename_input = $inputfilename->get;#get strings		
	if ($filename_input eq ""){#if nothing
		Writemessage("Please input file name..");
		return;
		}

#output filename
	my $filename_output = $outputfilename->get;#get strings	
	if ($filename_output eq ""){#if nothing
		Writemessage("Please output file name..");
		return;
		}

print "thres: $peaknr\n";
print "nc: $numberoflabel\n";
print "$outputstyle\n";

#Get internal standard (IS) information
#Open input file
	unless (open(FILE, "$filename_input")) {
		Writemessage("Failed to open a input file..");
		return;
	}
	<FILE>;
	my @temp;
	while ($line = <FILE>){	
		chomp $line;
		@temp = split (/[\,\t]/, $line);
		my $peaknumber = shift @temp;
		if ($peaknumber == $peaknr){
			my $i = 2;
			
			while ($i <= $numberoflabel){#$discard a label information($numberoflabel)
				shift @temp;
				$i++;
			}
		
			my $sum = 0;
			
			foreach my $intensity (@temp){
				$sum += $intensity;
			}
			$average = $sum/@temp;
			Writemessage("IS:Sum intensity: $sum, Average:$average");
			print "IS:Sum intensity: $sum, Average:$average\n";
			last;
		}
	}
	close (FILE);
	
	#calculation of @ratio data
	my @ratio = ();

	foreach my $intensity (@temp){
		push (@ratio, $intensity/$average);
	}


#open input file again

	unless (open(FILE, "$filename_input")) {#open input file
		Writemessage("Failed to open a input file..");
		return;
	}
	unless (open(OUT, ">$filename_output")) {#open output file
		Writemessage("Failed to open a output file..");
		return;
	}
#header
	my $header = <FILE>;
	chomp $header;
	$header =~ s/\"//g; #remove the double quatation
	my @temp = split (/[\t\,]/, $header);
	print OUT $temp[0];
	foreach my $i (1..@temp-1){
		print OUT "\t$temp[$i]";
	}
	print OUT "\n";
	
	
#Start processing
	while ($line = <FILE>){	
		chomp $line;
		$line =~ s/\"//g; #remove the double quatation
		my @temp = split (/[\,\t]/, $line);
		my $i = 1;
		print OUT shift @temp;
		while ($i < $numberoflabel){#$discard a label information($numberoflabel)
			print OUT "\t";
			print OUT shift @temp;
			$i++;
		}
		for (my $i = 0; $i < @temp; $i++){
			if ($temp[$i] > $intensity_threshold){
				$outputvalue = $temp[$i]/$ratio[$i];
			}else{
				$outputvalue = $temp[$i]/(1 + ($ratio[$i] - 1) * $temp[$i]/$intensity_threshold);
			}
			
			print OUT "\t".$outputvalue/$average;
		
			
		}
		print OUT "\n";


	}
	close (OUT);
	close (FILE);

	return;
}

#write a message to message box
sub Writemessage{
	my $messagetext = shift;
	$message->delete(0,'end');
	$message->insert('end', $messagetext);
	return;
}

sub HowtoUse{
	$viewer->delete('1.0','end');#Clear
	$viewer->insert('end',"How to use... \n");	
	$viewer->insert('end',"1. Check 'Perk Nr' value (in the first column) of internal standard (IS) before the normalization. \n");	
	$viewer->insert('end',"2. Select a filename for processing. \n");	
	$viewer->insert('end',"3. Please check the header information. \n");	
	$viewer->insert('end',"4. Generate Output file name. \n");	
	$viewer->insert('end',"5. Set the total number of label column. \n");	
	$viewer->insert('end',"6. Set the 'Perk Nr' value of IS. \n");	
	$viewer->insert('end',"7. Push 'Start processing' button. \n");	
	$viewer->insert('end',"8. 'Peak intensity threshold' means the thresholds of peak intensity value for exceptional processing of low intensity data. '25' is recommended for the metalign data. If users don't like to use this function, please set '0'.\n");	
}
