# Supplementary material for: MS/MS spectral tag-based annotation of non-targeted profile of plant secondary metabolites
Source: Plant J. 2008 Nov 11;57(3):555–77. doi: 10.1111/j.1365-313X.2008.03705.x (PMC2667644; doi:10.1111/j.1365-313X.2008.03705.x)
Supplement: Supplementary file 12 [file tpj0057-0555-SD12.pl]

#!/user/bin/perl
#N toolbox for metalign
#Nprefilter.pl
#pre-filtration of data matrix
#(C) F.Matauda PRIMe, Metabolomics Research Group, RIKEN Plant Science Center.
#080409 ver.1.0


use Tk;

%data =(); #Initialize
%hitcounterhash = ();
%mmst =();
%ks =();

#
#
#
#Definition of widgets
#
#

#Window

$mw = MainWindow->new;
$mw->title("N Prefilter ");
$frame = $mw->Frame(	-width	=> 600,
						-height => 420)
			->pack();
#Input filename
						
$selectinputfile = $mw->Button(
		-text			=> "Select input file (CSV format from metAlign):",
		-command		=> \&Inputfileselecter
		);
$inputfilename = $mw->Entry(	-background	=> 'white');
$checkheader = $mw->Button(
		-text			=> "Check header",
		-command		=> \&Headerlister
		);
#Generate output file name
$generateoutputfilename = $mw->Button(
		-text			=> "Generate output file name",
		-command		=> \&Outputfilenamegenerator
		);
#Output file name
$selectoutputfile = $mw->Label(
		-text			=> "Output file:",
		-padx			=> 5,
		-pady			=> 5
		);

$outputfilename = $mw->Entry(	-background	=> 'white');

#Number of label column
$enternumberlabelcolumn = $mw->Label(
		-text			=> "Total number of label column(s)",
		-padx			=> 5,
		-pady			=> 5,
		-anchor 		=> 'e'
		);
$inputnumberlabelcolumn = $mw->Entry(	-background	=> 'white');

#Parts

$selectinputfile->place(	-x => 	0,
				-y =>	0,
				-height => 20,
				-width => 300);
$inputfilename->place(	-x => 	0,
				-y =>	21,
				-height => 20,
				-width => 300);
$checkheader->place(	-x => 	0,
				-y =>	41,
				-height => 20,
				-width => 300);
$generateoutputfilename->place(	-x => 	0,
				-y =>	61,
				-height => 20,
				-width => 300);
$selectoutputfile->place(	-x => 	0,
				-y =>	81,
				-height => 20,
				-width => 300);
$outputfilename->place(	-x => 	0,
				-y =>	101,
				-height => 20,
				-width => 300);


$enternumberlabelcolumn ->place(	-x => 	0,
				-y =>	121,
				-height => 20,
				-width => 200);		
$inputnumberlabelcolumn->place(	-x => 	201,
				-y =>	121,
				-height => 20,
				-width => 100);


$y_axis = 141;

#Scan Nr Data (column number)
$mw->Label(			-text	=> "Scan Nr Data (column number)",
					-padx	=> 5,
					-pady	=> 5,
					-anchor => 'e')
		->place(	-x => 	0,
					-y =>	$y_axis,
					-height => 20,
					-width => 200);	
$scan_line = $mw->Entry(	-background	=> 'white')
		->place(	-x => 	201,
					-y =>	$y_axis,
					-height => 20,
					-width => 100);
	
$y_axis += 20;

#Retention time Data (column number)
$mw->Label(			-text	=> "Retention time Data (column number)",
					-padx	=> 5,
					-pady	=> 5,
					-anchor => 'e')
		->place(	-x => 	0,
					-y =>	$y_axis,
					-height => 20,
					-width => 200);	
$rt_line = $mw->Entry(	-background	=> 'white')
		->place(	-x => 	201,
					-y =>	$y_axis,
					-height => 20,
					-width => 100);
	
$y_axis += 20;

#Mass Data (column number)
$mw->Label(			-text	=> "Mass Data (column number)",
					-padx	=> 5,
					-pady	=> 5,
					-anchor => 'e')
		->place(	-x => 	0,
					-y =>	$y_axis,
					-height => 20,
					-width => 200);	
$mz_line = $mw->Entry(	-background	=> 'white')
		->place(	-x => 	201,
					-y =>	$y_axis,
					-height => 20,
					-width => 100);
	
$y_axis += 20;


#Filtering by scan number ON/OFF
$mw->Checkbutton(			-text	=> "Filtering by scan number",
					-padx	=> 5,
					-pady	=> 5,
					-anchor => 'w',
					-variable => \$scannumber,
					-onvalue => "1",
					-offvalue => "0"
					)
		->place(	-x => 	0,
					-y =>	$y_axis,
					-height => 20,
					-width => 300)
		->deselect;	


$y_axis += 20;

#Filtering by scan number 
$scannumber_minimum = $mw->Entry(	-background	=> 'white')
		->place(	-x => 	201,
					-y =>	$y_axis,
					-height => 20,
					-width => 50);
					
$mw->Label(			-text	=> "Threshold for scan number",
					-padx	=> 5,
					-pady	=> 5,
					-anchor => 'e')
		->place(	-x => 	1,
					-y =>	$y_axis,
					-height => 20,
					-width => 200);	
$scannumber_maximum  = $mw->Entry(	-background	=> 'white')
		->place(	-x => 	251,
					-y =>	$y_axis,
					-height => 20,
					-width => 50);
	
$y_axis += 20;

#Filtering by Retention time ON/OFF
$mw->Checkbutton(			-text	=> "Filtering by Retention time",
					-padx	=> 5,
					-pady	=> 5,
					-anchor => 'w',
					-variable => \$rt,
					-onvalue => "1",
					-offvalue => "0"
					)
		->place(	-x => 	0,
					-y =>	$y_axis,
					-height => 20,
					-width => 300)
		->deselect;	


$y_axis += 20;

#Filtering by Retention time
$rt_minimum = $mw->Entry(	-background	=> 'white')
		->place(	-x => 	201,
					-y =>	$y_axis,
					-height => 20,
					-width => 50);
					
$mw->Label(			-text	=> "Threshold for retention time (min)",
					-padx	=> 5,
					-pady	=> 5,
					-anchor => 'e')
		->place(	-x => 	1,
					-y =>	$y_axis,
					-height => 20,
					-width => 200);	
$rt_maximum  = $mw->Entry(	-background	=> 'white')
		->place(	-x => 	251,
					-y =>	$y_axis,
					-height => 20,
					-width => 50);
	
$y_axis += 20;

#Filtering by Mass number ON/OFF
$mw->Checkbutton(			-text	=> "Filtering by Mass number",
					-padx	=> 5,
					-pady	=> 5,
					-anchor => 'w',
					-variable => \$mz,
					-onvalue => "1",
					-offvalue => "0"
					)
		->place(	-x => 	0,
					-y =>	$y_axis,
					-height => 20,
					-width => 300)
		->deselect;	


$y_axis += 20;

#Filtering by Mass number
$mz_minimum = $mw->Entry(	-background	=> 'white')
		->place(	-x => 	201,
					-y =>	$y_axis,
					-height => 20,
					-width => 50);
					
$mw->Label(			-text	=> "Threshold for mass number (Da)",
					-padx	=> 5,
					-pady	=> 5,
					-anchor => 'c')
		->place(	-x => 	1,
					-y =>	$y_axis,
					-height => 20,
					-width => 200);	
$mz_maximum  = $mw->Entry(	-background	=> 'white')
		->place(	-x => 	251,
					-y =>	$y_axis,
					-height => 20,
					-width => 50);
	
$y_axis += 20;			

#averaged intensity ON/OFF
$mw->Checkbutton(			-text	=> "Filtering by averaged intensity",
					-padx	=> 5,
					-pady	=> 5,
					-anchor => 'w',
					-variable => \$average,
					-onvalue => "1",
					-offvalue => "0"
					)
		->place(	-x => 	0,
					-y =>	$y_axis,
					-height => 20,
					-width => 300)
		->deselect;	


$y_axis += 20;

#averaged intensity
$average_threshold = $mw->Entry(	-background	=> 'white')
		->place(	-x => 	201,
					-y =>	$y_axis,
					-height => 20,
					-width => 100);
					
$mw->Label(			-text	=> "Threshold for average intensity",
					-padx	=> 5,
					-pady	=> 5,
					-anchor => 'c')
		->place(	-x => 	1,
					-y =>	$y_axis,
					-height => 20,
					-width => 200);	

	
$y_axis += 20;


#Start button

$startprocessing = $mw->Button(
		-text			=> "Start processing",
		-command		=> \&Processing
		);


#data viewer
$yscrlviewer = $mw->Scrollbar();
$viewer = $mw->Text(	-background	=> 'white',
					-yscrollcommand => ['set', $yscrlviewer]);
$yscrlviewer->configure(-command => ['yview', $viewer]);

#message box

$heremessage = $mw->Label(
		-text			=> "Message:",
		-padx			=> 5,
		-pady			=> 5
		);
$message = $mw->Entry(
		-text => "Welcome to the LC-MS metabolomics",
		);

$startprocessing->place(	-x => 	0,
				-y =>	401,
				-height => 20,
				-width => 300);		

$viewer->place(	-x => 	301,
				-y =>	0,
				-height => 380,
				-width => 280);
$yscrlviewer->place(	-x => 	581,
				-y =>	0,
				-height => 380,
				-width => 20);

$heremessage->place(	-x => 	301,
				-y =>	381,
				-height => 20,
				-width => 300);
$message->place(	-x => 	301,
				-y =>	401,
				-height => 20,
				-width => 300);

#Initial values


#column number for scan number
$scan_line ->insert('end', "2");
	
#column number for Rt data
$rt_line ->insert('end', "3");	

#column number for m/z data
$mz_line ->insert('end', "4");

#total number of column for label information
$inputnumberlabelcolumn->insert('end', "5");

	

$scannumber_minimum->insert('end', "100");	
$scannumber_maximum->insert('end', "1650");	


$rt_minimum->insert('end', "850000");	
$rt_maximum->insert('end', "1400000");	

$mz_minimum->insert('end', "100");	
$mz_maximum->insert('end', "2000");	

HowtoUse();					

#
#	Mainloop
#

MainLoop;


#	Select input file

sub Inputfileselecter{
	my $filename = $mw->getOpenFile(-filetypes => [["CSV file", '.csv'],["Text file", '.txt'],["All files",'*']],
									-defaultextension => '.txt');
	if (defined $filename){
		$inputfilename->delete(0,'end');
		$inputfilename->insert('end', $filename);
	}
	return;
}

#Output of header information in viewer widget
sub Headerlister{
	$viewer->delete('1.0','end');#Clear
	
	my $filename = $inputfilename->get;#get strings	
	if ($filename eq ""){#if there is no filename
		Writemessage("Please input file name..");
		return;
		}
	unless (open(FILE, "$filename")) {#open
		Writemessage("Failed to open a file..");
		return;
		}
	my $line = <FILE>;	
	chomp $line;
	my @temp = split (/[\,\t]/, $line);
	my $linenumber = 1;#linenumber counter
	foreach my $key (@temp){
		$viewer->insert('end',"$linenumber\t$key\n");	
		$linenumber++;
	}
	
	return;
}

#Generate output file name

sub Outputfilenamegenerator{
	my $filename = $inputfilename->get;#get strings		
	if ($filename eq ""){#if there is no filename
		Writemessage("Please input file name..");
		return;
		}
	$filename =~ s/\.(csv|txt)$/\_p\.txt/g;
	$outputfilename->delete(0,'end');
	$outputfilename->insert('end', $filename);	
	return;
	}

sub Processing{


#initialize
$counter = 0;
$hit = 0;
%data =(); 
%hitcounterhash = ();
%mmst =();
%ks =();

@timethreshold_array = ();#thresholds for time axis
@corthreshold_array = ();


#get parameters


#input filename
	
	my $filename_input = $inputfilename->get;#get strings		
	if ($filename_input eq ""){#if there is no filename
		Writemessage("Please input file name..");
		return;
	}

#output filename
	my $filename_output = $outputfilename->get;#get strings		
	if ($filename_output eq ""){#if there is no filename
		Writemessage("Please output file name..");
		return;
	}
		

#column number for mass number

	my $line_mz = $mz_line ->get;#get strings	
	$line_mz =~ s/[^0-9\.]+//g;
	if ($line_mz eq ""){#if nothing
		Writemessage("No Number for Mass");
		return;
	}					
#column number for scan number
	my $line_scan = $scan_line->get;#get strings	
	$line_scan =~ s/[^0-9\.]+//g;
	if ($line_scan eq ""){#if nothing
		Writemessage("No Number for Scan Nr.");
		return;
	}
#column number for Rt
	my $line_rt = $rt_line->get;#get strings	
	$line_rt =~ s/[^0-9\.]+//g;
	if ($line_rt eq ""){#if nothing
		Writemessage("No Number for Retention time");
		return;
	}
#total number of label
	my $numberoflabel = $inputnumberlabelcolumn->get;#get strings	
	$numberoflabel =~ s/[^0-9\.]+//g;
	if ($numberoflabel eq ""){#if nothing
		Writemessage("No Number of label column");
		return;
	}
	$numberoflabel--; #for array indicator

	
#thresfolds for scan numbers
	if ($scannumber){
		$minimum_scannumber = $scannumber_minimum->get;#get strings	
		$minimum_scannumber =~ s/[^0-9\.]+//g;
		if ($minimum_scannumber eq ""){#if nothing
			Writemessage("No number for scannumber thres");
			return;
		}
		$maximum_scannumber  = $scannumber_maximum->get;#get strings	
		$maximum_scannumber =~ s/[^0-9\.]+//g;
		if ($maximum_scannumber eq ""){#if nothing
			Writemessage("No number for scannumber thres");
			return;
		}		
		
		
	}
#thresfolds for Rt
	if ($rt){
		$minimum_rt = $rt_minimum->get;#get strings	
		$minimum_rt =~ s/[^0-9\.]+//g;
		if ($minimum_rt eq ""){#if nothing
			Writemessage("No number of rt thres");
			return;
		}
		$maximum_rt  = $rt_maximum->get;#get strings	
		$maximum_rt =~ s/[^0-9\.]+//g;
		if ($maximum_rt eq ""){#if nothing
			Writemessage("No number of rt thres");
			return;
		}		
		
		
	}
#thresfolds for m/z
	if ($mz){
		$minimum_mz = $mz_minimum->get;#get strings	
		$minimum_mz =~ s/[^0-9\.]+//g;
		if ($minimum_mz eq ""){#if nothing
			Writemessage("No number of mz thres");
			return;
		}
		$maximum_mz  = $mz_maximum->get;#get strings	
		$maximum_mz =~ s/[^0-9\.]+//g;
		if ($maximum_mz eq ""){#if nothing
			Writemessage("No number of mz thres");
			return;
		}		
		
		
	}

#thresfolds for average
	if ($average){
		$averagethreshold = $average_threshold->get;#get strings	
		$averagethreshold =~ s/[^0-9\.]+//g;
		if ($averagethreshold eq ""){#if nothing
			Writemessage("No number of average thres");
			return;
		}		
	}

#open the input file

	unless (open(FILE, "$filename_input")) {
		Writemessage("Failed to open a input file..");
		return;
	}
#open the output file
	unless (open(OUT, ">$filename_output")) {
		Writemessage("Failed to open a output file..");
		return;
	}	


	$header = <FILE>;#header

#Creation of Header information
	chomp $header;
	$header =~ s/\"//g; #remove the double quatation
	my @temp = split (/[\,\t]/, $header);
	print OUT $temp[0];
	foreach my $counter (1..@temp-1){
		print OUT "\t$temp[$counter]";
	}
	print OUT "\n";

	$counter = 0;
	$hit = 0;
	while ($line = <FILE>){	
	
		chomp $line;
		$line =~ s/\"//g; #remove the double quatation
		my @temp = split (/[\,\t]/, $line);
		my @label_temp =();
		foreach my $counter (0..$numberoflabel){
			push (@label_temp, shift @temp);
		}
		my $scan_num = $label_temp[$line_scan-1];
		my $mass_num = $label_temp[$line_mz-1];
		my $retention_time = $label_temp[$line_rt-1];
		
		# calculation of averaged intensity value
		my $numberofsamples = 0;
		my $sumintensity = 0;
		foreach my $counter ($numberoflabel..@temp-1){
			$numberofsamples++;
			$sumintensity += $temp[$counter];
		}
		my $averagedintensity = $sumintensity/$numberofsamples;
		
		print "Number of columns: ". $numberofsamples.", Averaged intensity ".$averagedintensity. "\n";
		
		

		$counter++;
		if ($scannumber){
			next if (($scan_num <= $minimum_scannumber)||($scan_num >= $maximum_scannumber));
		}
		if ($rt){
			next if (($retention_time <= $minimum_rt)||($retention_time >= $maximum_rt));
		}
		if ($mz){
			next if (($mass_num <= $minimum_mz)||($mass_num >= $maximum_mz));
		}
		if ($average){
			next if (($averagedintensity <= $averagethreshold));
		}
			
		$hit++;
		
		$line =~ s/\"//g; #remove the double quatation
		my @temp = split (/[\t\,]/, $line);
		print OUT $temp[0];
		foreach my $i (1..@temp-1){
			print OUT "\t$temp[$i]";
		}
		print OUT "\n";	

	}
close (FILE);
close (OUT);

	Writemessage ("Original: $counter row(s), Output: $hit row(s).\n");
	print STDERR "Original: $counter row(s), Output: $hit row(s).\n";
	return;
}


#write a message to message box
sub Writemessage{
	my $messagetext = @_[0];
	$message->delete(0,'end');
	$message->insert('end', $messagetext);
	return;
}

sub HowtoUse{
	$viewer->delete('1.0','end');#Clear
	$viewer->insert('end',"How to use... \n");	
	$viewer->insert('end',"1. Select a filename for processing. \n");	
	$viewer->insert('end',"2. Please check the header information. \n");	
	$viewer->insert('end',"3. Generate Output file name. \n");	
	$viewer->insert('end',"4. Set the column number of label information. \n");	
	$viewer->insert('end',"5. Check items for filterling. \n");	
	$viewer->insert('end',"6. Set thresholds for filterling. \n");	
	$viewer->insert('end',"7. Push 'Start processing' button. \n");	
}
