# Supplementary material for: MS/MS spectral tag-based annotation of non-targeted profile of plant secondary metabolites
Source: Plant J. 2008 Nov 11;57(3):555–77. doi: 10.1111/j.1365-313X.2008.03705.x (PMC2667644; doi:10.1111/j.1365-313X.2008.03705.x)
Supplement: Supplementary file 14 [file tpj0057-0555-SD14.txt]

#Curated annotation list of Arabidopsis metabolites
#positive ion mode
#produced by RIKEN Plant Science Center, Metabolome analysis research team, LC-MS branch
#build 1.00 4.23.2008
#accession	Name	Synonyms	Synonyms2	Synonyms3	Rt	m/z	level	CASID	MS2T	prec	MS/MS	Date	Date	comments	house No.
ANN01p00001	Quercetin-3-O-b-glucopyranosyl-7-O-a-rhamnopyranoside	Q3G7R			3.95	611	0	18016-58-5	pATH0102728	611.1672	303.0528:1092;304.0552:34;449.1075:478;611.1672:239;		2008/01/15		R22
ANN01p00116	Quercetin-3-O-b-glucopyranosyl-7-O-a-rhamnopyranoside [fragment]	Q3G7R			3.95	449	0	18016-58-5	pATH0100833	449.1191	153.0197:15;229.0566:22;303.0510:410;304.0581:20;449.1191:89;	2008/01/25	2008/01/25		R22
ANN01p00002	Quercetin-3-O-a-L-rhamnopyranosyl(1,2)-b-D-glucopyranoside-7-O-a-L-rhamnopyranoside	Q3RG7R			3.5	757	0	161993-01-7	pATH0103518	757.2244	71.0403:20;85.0238:46;129.0533:20;303.0531:618;449.1130:343;611.1693:109;757.2244:133;	2008/01/15	2008/01/25		R21
ANN01p00117	Quercetin-3-O-a-L-rhamnopyranosyl(1,2)-b-D-glucopyranoside-7-O-a-L-rhamnopyranoside	Q3RG7R			3.5	449	0	161993-01-7	pATH0100826	449.1189	153.0166:19;229.0560:13;303.0521:408;304.0572:20;449.1189:56;	2008/01/25	2008/01/25		R21
ANN01p00003	Kaempferol-3-O-b-glucopyranosyl-7-O-a-rhamnopyranoside	K3G7R			4.21	595	0	2392-95-2	pATH0102244	595.179	85.0228:9;153.0176:9;287.0565:253;288.0643:10;303.0526:41;433.1205:76;595.1795:28;	2008/01/15	2008/01/15	Overlaping with ANN01p00004	R22
ANN01p00112	Kaempferol-3-O-b-glucopyranosyl-7-O-a-rhamnopyranoside[fragment]	K3G7R			4.21	433	0	2392-95-2	pATH0100837	433.1203	287.0571:378;288.0577:12;433.1203:83;	2008/01/25	2008/01/25	deglucosylated fragment of ANN01p00003	R22
ANN01p00004	Quercetin-3,7-O-a-L-dirhamnopyranoside	Q3R7R			4.21	595	0	28638-13-3	pATH0102244	595.179	85.0228:9;153.0176:9;303.0526:41;449.1190:45;595.1795:28;	2008/01/15	2008/01/15	Overlaping with ANN01p00003	R15
ANN01p00115	Quercetin-3,7-O-a-L-dirhamnopyranoside [fragment]	Q3R7R			4.27	449	0	28638-13-3				2008/01/25	2008/01/25	derhamnosyl fragment of ANN01p00004 [M-C6H10O4]+	R15
ANN01p00005	Kaempferol-3-O-a-L-rhamnopyranosyl(1,2)-b-D-glucopyranoside-7-O-a-L-rhamnopyranoside	K3RG7R			3.69	741	0	162062-89-7	pATH0103327	741.2263	85.0224:533;129.0530:273;287.0577:7304;433.1154:4585;595.1711:1768;741.2263:1698;	2008/01/15	2008/01/15		R20
ANN01p00107	Kaempferol-3-O-a-L-rhamnopyranosyl(1,2)-b-D-glucopyranoside-7-O-a-L-rhamnopyranoside [fragment]	K3RG7R			3.69	595	0	162062-89-7	pATH0102235	595.1679	85.0221:211;287.0558:5992;288.0605:206;433.1137:1178;595.1679:474;	2008/01/25	2008/01/25	derhamnosyl fragment of ANN01p00005 [M-C6H10O4]+	R20
ANN01p00111	Kaempferol-3-O-a-L-rhamnopyranosyl(1,2)-b-D-glucopyranoside-7-O-a-L-rhamnopyranoside [fragment]	K3RG7R			3.69	433	0	162062-89-7	pATH0100829	433.1116	121.0259:186;153.0179:371;287.0559:5234;288.0617:224;433.1116:477;	2008/01/25	2008/01/25	derhamnosyl fragment of ANN01p00005 [M-C6H10O4]+	R20
ANN01p00006	Kaempferol 3,7-O-dirhamnopyranoside	K3R7R			4.57	579	0	482-38-2	pATH0102737	579.1713	71.0404:908;85.0222:1481;129.0536:653;287.0553:11581;288.0596:460;433.1076:5465;579.1713:1032;	2008/01/15	2008/01/25		R09
ANN01p00106	Kaempferol 3,7-O-dirhamnopyranoside[fragment]	K3R7R			4.57	433	0	482-38-2	pATH0100842	433.1093	153.0193:758;287.0533:12815;288.0622:590;433.1093:1655;	2008/01/25	2008/01/25	deglycosyl fragment of ANN01p00006 [M-C6H10O5]+	R09
ANN01p00007	Phenylalanine	Phe			2.51	166	1		pATH0103885	166.0868	77.0310:274;91.0488:135;93.0656:126;103.0508:852;120.0779:3554;166.0868:357;	2008/01/15	2008/01/15			KO008154	0.8187
ANN01p00008	Tryptophan	Trp			3.17	205	1		pATH0105257	205.0993	91.0495:147;115.0523:204;116.0580:49;117.0582:161;118.0643:516;130.0655:115;132.0798:116;142.0653:116;143.0738:162;144.0818:190;146.0602:733;159.0902:94;170.0631:78;188.0731:882;205.0993:66;	2008/01/15	2008/01/15			KO008572	0.8821
ANN01p00009	[Trp-NH3]+				3.17	188	1		pATH0104655	188.0724	90.0397:5;91.0504:28;100.9485:5;101.9587:25;102.9634:33;103.9589:7;106.9030:6;115.0526:34;116.0555:7;117.0576:14;118.0635:72;129.8943:11;142.0658:18;143.0724:48;144.0871:22;146.0609:119;146.8975:25;147.9354:15;170.0639:16;188.0724:63;	2008/01/15	2008/01/15			KO008573	0.7877
ANN01p00010	Tyrosine	Tyr			1.85	182	1		pATH0104938	182.0811	77.0336:22;91.0504:119;95.0447:22;107.0461:12;119.0472:58;123.0430:61;136.0763:149;147.0458:34;165.0542:89;182.0811:30;	2008/01/15	2008/01/15			KO004068	0.9106
ANN01p00011	Sinapoymalate[fragment]				4.87	207	0		pATH0105285	207.0645	65.0292:427;76.0236:400;77.0301:157;78.0395:127;79.0467:149;89.0333:705;90.0418:275;91.0486:2467;93.0285:98;101.0350:206;104.0223:254;105.0307:103;107.0458:142;117.0325:219;118.0404:482;119.0469:2270;121.0281:239;129.0325:409;132.0201:412;133.0281:75;134.0378:139;135.0439:222;136.0508:114;145.0300:111;146.0359:371;147.0440:1879;149.0238:706;163.0403:75;164.0488:131;174.0330:335;175.0385:2442;179.…	2008/01/15	2008/01/15		R26
ANN01p00012	Sinapoymalate				4.87	341	0					2008/01/15	2008/01/15	protonated molecule of sinapoylmalate is rarely observed.	R26
ANN01p00108	Sinapoymalate [adduct]				4.87	737	0		pATH0103345	737.0967	175.0417:25;207.0707:41;262.9882:19;281.0015:55;335.0077:43;353.0202:19;397.0071:204;415.0218:25;487.0616:31;513.0236:38;603.0723:119;621.0841:15;737.0967:386;	2008/01/25	2008/01/25	adduct of ANN01p00012 protonated molecule of sinapoylmalate is rarely observed.	R26
ANN01p00013	Sinapoymalate [isomer]				4.94	341	1					2008/01/15	2008/01/15	protonated molecule of sinapoylmalate is rarely observed.	R26
ANN01p00110	Sinapoymalate [isomer, fragment]				4.94	207	1		pATH0104991	207.1367	65.0268:8;67.0469:21;77.0255:5;89.0312:7;89.0554:8;90.0398:6;91.0497:46;95.0821:46;105.0679:5;107.0816:9;119.0467:46;119.0824:11;121.1020:10;123.0797:19;129.0358:8;147.0411:32;147.1150:8;149.0186:10;149.0938:13;151.0746:7;161.1311:5;165.1261:7;174.0295:6;175.0392:61;189.1328:8;207.0680:54;207.1367:21;	2008/01/25	2008/01/25	Fragment of sinapoyl moiety of ANN01p00013, putative. protonated molecule of sinapoylmalate is rarely observed.	R26
ANN01p00014	Sinapoymalate [isomer, adduct]				4.94	737	1		pATH0103345	737.0967	175.0417:25;207.0707:41;262.9882:19;281.0015:55;335.0077:43;353.0202:19;397.0071:204;415.0218:25;487.0616:31;513.0236:38;603.0723:119;621.0841:15;737.0967:386;	2008/01/15	2008/01/15	protonated molecule of sinapoylmalate is rarely observed.	R26
ANN01p00015	Tyramine				1.96	138	0	51-67-2	pATH0200031	121.0597	77.0348:41;91.0481:30;93.0650:26;103.0481:31;121.0597:127;	2008/01/15	2008/01/15		364	KO008582	0.9832
ANN01p00016	[Tyramine-NH3]				1.96	121	0	51-67-2	pATH0200031	121.0597	77.0348:41;91.0481:30;93.0650:26;103.0481:31;121.0597:127;	2008/01/15	2008/01/15		364	KO008582	0.9832
ANN01p00017	Trigonelline	Betaine nicotinate	N-Methylnicotinate		0.89	138	0	535-83-1	pATH0200017	138.0494	78.0280:18;92.0439:36;94.0616:30;138.0494:353;	2008/01/15	2008/01/15		N0084	KO004202	0.989
ANN01p00018	Pantothenate	Vitamin B5			2.66	220	0	79-83-4	pATH0201290	220.1081	67.0491:9;69.0641:15;70.0234:13;85.0576:12;90.0481:173;95.0440:14;98.0199:31;103.0681:23;116.0274:32;124.0691:38;137.9513:7;142.0811:16;156.0851:7;160.0878:6;166.0738:7;174.1049:6;184.0856:59;202.0981:90;220.1081:188;	2008/01/15	2008/01/15		N0064	KO003697	0.6354
ANN01p00019	Adenosine	9-b-D-Ribofuranosyladenine			1.96	268	0	58-61-7	pATH0105470	268.1065	119.0337:57;136.0614:371;268.1065:54;	2008/01/15	2008/01/15		40	KO002040	0.9658
ANN01p00020	5'-Deoxy-5'-Methylthioadenosine				2.98	298	0	2457-80-9	pATH0105975	298.0906	73.0379:5;119.0274:7;136.0617:70;216.8297:6;248.9927:7;249.9857:8;256.8522:6;265.0240:5;266.0346:5;281.0564:6;282.0518:17;298.0906:11;	2008/01/15	2008/01/15		S0063	KO007126	0.8
ANN01p00021	Glutathione (oxidized form)				1.87	613	0	27025-41-8	pATH0204203	613.1606	177.0317:10;179.0495:6;185.0371:10;211.0124:5;231.0358:28;235.0234:7;355.0728:17;484.0944:16;613.1606:54;	2008/01/15	2008/01/15		235	KO008986	0.56
ANN01p00022	Kaempferol-diHex-Rha	K3GG7R			4.06	757	2		pATH0103518	757.2233	85.0266:7;145.0531:6;287.0550:98;303.0532:7;433.1200:71;595.1825:6;757.2233:31;	2008/01/16	2008/01/16	putative
ANN01p00023	Kaempferol-TriRha	K3RR7R			4.57	725	2		pATH0205021	725.2003	287.0555:11;433.1000:11;579.1621:5;725.2003:6;	2008/01/16	2008/01/16	putative
ANN01p00024	Kaempferol-diHex	K3G7G			4.33	611	2		pATH0204222	611.1495	85.0249:103;287.0493:3048;288.0550:104;449.1017:277;611.1495:140;	2008/01/16	2008/01/16	putative
ANN01p00024	Kaempferol-diHex [fragment]	K3G7G			4.33	449	2					2008/01/25	2008/01/25	putative overlaping with other peaks
ANN01p00025	Kaempferol-Hex-Rha	K3G7R			3.85	595	2		pATH0102239	595.1646	287.0561:28;449.1198:10;	2008/01/16	2008/01/21	putative
ANN01p00026	Kaempferol-Rha-Pentoside				4.26	565	2		pATH0102012	565.1434	287.0571:87;433.1214:33;565.1434:11;	2008/01/16	2008/01/16	putative
ANN01p00027	Kaempferol-Hex				4.99	449	2		pATH0202986	449.1310	85.0322:6;121.0335:5;287.0728:48;303.0593:16;	2008/01/16	2008/01/16	putative
ANN01p00028	Kaempferol-Rha				5.47	433	2		pATH0203222	433.1164	85.0252:6;287.0484:37;	2008/01/16	2008/01/16	putative
ANN01p00029	Kaempferl-Hex-Rha-Malonyl				4.29	681	2		pATH0103162	681.1891	287.0601:27;433.1233:11;681.1891:10;	2008/01/16	2008/01/16	putative
ANN01p00030	Kaempferol-Hex-diRha				4.32	741	2		pATH0103336	741.2311	85.0225:19;129.0513:9;287.0593:141;433.1180:28;595.1738:28;741.2311:22;	2008/01/16	2008/01/16	putative
ANN01p00031	Quercetin-Hex-diR				4.07	757	2		pATH0205012	757.2175	85.0263:9;287.0515:61;303.0436:48;432.9340:9;433.1171:11;449.1016:18;595.1557:5;611.1384:8;757.2175:20;	2008/01/16	2008/01/16	putative
ANN01p00032	Quercetin-diHex				4.03	627	2		pATH0204430	627.1980	303.0660:111;304.0627:7;465.1272:13;627.1980:8;	2008/01/16	2008/01/16	putative
ANN01p00119	Quercetin-diHex [fragment]				4.03	465	2		pATH0101301	465.1267	133.0255:5;303.0510:21;465.1267:6;	2008/01/25	2008/01/25	putative fragment of ANN01p00032
ANN01p00033	Quercetin-Hex-Rha	Q3R7G			3.53	611	2		pATH0204423	611.1563	71.0455:25;85.0245:30;129.0534:14;303.0444:292;304.0465:13;465.0986:143;611.1563:60;	2008/01/16	2008/01/16	putative
ANN01p00120	Quercetin-Hex-Rha [fragment]	Q3R7G			3.53	465	2					2008/01/25	2008/01/25	putative fragment of ANN01p00033
ANN01p00034	Quercetin-Rha-Pentoside				4.05	581	2		pATH0204217	581.1406	73.0235:53;303.0441:1197;304.0509:42;449.0964:480;581.1406:114;	2008/01/16	2008/01/16	putative
ANN01p00035	Quercetin-Rha				5.05	449	2		pATH0202994	449.1258	71.0497:125;85.0296:170;129.0594:101;303.0619:1472;304.0681:96;449.1258:57;	2008/01/16	2008/01/16	putative
ANN01p00036	Isorhamnetin-Rha				5.53	463	2		pATH0203440	463.1013	317.0651:13;	2008/01/16	2008/01/21	putative
ANN01p00037	isorhamnetin-3-O-glucoside	I3G			5.1	479	0	5041-82-7	pATH0203417	479.1116	317.0552:72;479.1116:20;	2008/01/16	2008/01/16		H0027
ANN01p00038	Isorhamnetin-Rha-Pentoside				4.39	595	2		pATH0204223	595.1552	73.0229:19;85.0254:25;287.0494:348;302.0344:28;303.0422:56;317.0603:469;433.1110:99;449.0959:46;463.1183:267;595.1552:139;	2008/01/16	2008/01/16	putative, MSTag data is highly overlapping with Q and K glycosides. m/z 317-463-595 or 317-449-595.
ANN01p00039	Isorhamnetin-diRha	I3R7R			4.64	609	2		pATH0204029	609.1791	71.0461:41;85.0250:68;129.0527:38;302.0446:31;317.0619:660;318.0671:38;463.1188:611;464.1212:31;609.1791:163;	2008/01/16	2008/01/16	putative
ANN01p00122	Isorhamnetin-diRha [fragment]	I3R7R			4.64	463	2		pATH0203210	463.1126	302.0369:90;317.0594:1390;318.0621:79;463.1126:354;	2008/01/25	2008/01/25	putative
ANN01p00040	Isorhamnetin-Hex-Rha	I3G7R			4.29	625	2		pATH0204215	625.1701	71.0467:6;85.0246:10;129.0472:9;302.0165:6;317.0611:133;318.0576:9;479.1081:111;480.1089:5;625.1701:39;	2008/01/16	2008/01/16	putative
ANN01p00041	Isorhamnetin-Hex-Rha	I3R7G			3.93	625	2		pATH0204221	625.1631	85.0246:515;285.0346:446;302.0356:1533;317.0568:14350;318.0664:513;463.1131:2679;625.1631:846;	2008/01/16	2008/01/21	putative
ANN01p00121	Isorhamnetin-Hex-Rha [fragment]	I3G7R			4.29	463	2		pATH0203205	463.1277	153.0125:7;302.0347:13;317.0613:104;463.1277:13;	2008/01/25	2008/01/25	putative
ANN01p00042	Isorhamnetin-diHex	I3G7G			3.94	641	2					2008/01/16	2008/01/25	Deduced from the In-source CID fragment pattern
ANN01p00043	Isorhamnetin-Hex-Rha-malonyl				4.64	711	2		pATH0204819	711.1577	317.0613:37;463.1172:22;711.1577:23;	2008/01/16	2008/01/16	Target: 711.1577 <=> 463.1172, Netral loss m/z 248.0405 #3:C9H12O8 MW:248.0532 Prec:248.0405 Delta:0.0127 C6H10O5+C3H2O3(malonyl)
ANN01p00044	Spermidine-caffeoyl-dihydroxyferuloyl-sinapyl				5.41	898	2		pATH0205422	898.3554	161.0228:5;193.0452:12;207.0674:12;250.1111:27;321.1641:5;338.2128:6;352.2206:6;483.2313:7;500.2572:7;526.2365:10;544.2468:26;545.2684:6;688.3116:8;692.2883:6;706.3125:102;707.3182:12;736.2973:16;898.3554:121;	2008/01/16	2008/01/21	putative
ANN01p00045	Spermidine-trisinapyl				5.91	764	2		pATH0205211	764.2505	133.0236:24;147.0398:17;161.0168:46;175.0366:53;193.0462:104;207.0618:120;250.1028:148;278.1281:22;321.1685:36;323.0457:15;335.0547:18;338.2015:41;349.0580:17;352.2192:44;375.0786:23;377.0973:23;390.1069:18;406.1207:42;407.1390:16;408.1255:15;515.0916:23;526.2505:91;527.2476:26;530.2681:17;544.2602:472;545.2672:82;598.1699:49;599.1727:24;600.1767:96;601.1890:35;734.2933:35;735.3034:21;736.2972:16…	2008/01/16	2008/01/16	putative
ANN01p00046	Spermidine-hydroxyferuloyl-disinapyl				6.22	750	2		pATH0205039	750.3192	147.0427:5;175.0362:19;193.0451:20;207.0594:54;250.0997:28;264.1103:9;321.1663:9;338.1973:7;352.2212:14;526.2408:26;527.2563:7;544.2575:70;545.2682:6;558.2371:9;750.3192:78;751.2963:7;	2008/01/16	2008/01/16	putative
ANN01p00047	Spermidine-dihydroxyferuloyl-sinapyl				5.91	736	2		pATH0103353	736.3149	119.0496:49;133.0287:95;161.0260:197;175.0402:238;193.0525:455;207.0677:482;250.1111:631;264.1294:68;278.1436:60;321.1849:143;338.2115:178;352.2268:207;526.2621:307;527.2513:55;530.2597:85;544.2723:1602;545.2817:55;736.3149:1073;	2008/01/16	2008/01/16	putative
ANN01p00048	Spermidine-trihydroxyferuloyl				5.54	722	2		pATH0204829	722.2904	193.0488:10;250.1063:8;512.2319:7;530.2429:17;722.2904:20;	2008/01/16	2008/01/16	putative
ANN01p00049	Spermidine-caffeoyl-hydroxyferuloyl-sinapyl				5.93	706	2		pATH0103354	706.3052	193.0657:7;207.0753:7;250.1167:9;338.2072:9;496.2448:9;514.2657:19;530.2421:8;544.2736:31;706.3052:43;	2008/01/16	2008/01/16	putative
ANN01p00050	Spermidine-diferuloyl-hydroxyferuloyl				6.34	690	2		pATH0204640	690.2984	145.0257:5;177.0516:23;234.1093:10;250.0967:15;496.2343:28;498.2787:5;514.2590:45;690.2984:125;691.2721:10;	2008/01/16	2008/01/16	putative
ANN01p00051	Spermidine-triferuloyl				6.78	675	2		pATH0204839	674.3109	145.0247:9;177.0525:23;234.1059:13;322.2289:6;480.2341:24;481.2342:5;498.2558:57;674.3109:79;675.2986:11;	2008/01/16	2008/01/16	putative
ANN01p00052	Spermidine-p-coumaroyl-feruloyl-hydroxyferuloyl				6.23	660	2		pATH0204639	660.2839	147.0418:10;177.0455:9;193.0390:8;234.1077:6;250.1060:14;468.2600:6;484.2479:6;496.2313:7;514.2461:19;660.2839:21;	2008/01/16	2008/01/16	putative
ANN01p00053	Spermidine-di-p-coumaroyl-caffeoyl				3.84	600	2		pATH0204015	600.2742	147.0428:33;204.1138:12;438.2380:5;600.2742:42;	2008/01/16	2008/01/21	putative
ANN01p00054	Spermidine-disinapyl				4.70	558	2		pATH0203841	558.2699	147.0419:8;175.0326:17;207.0612:31;208.0651:5;264.1216:21;352.2205:22;558.2699:144;559.2778:14;	2008/01/16	2008/01/16	putative
ANN01p00055	Spermidine-disinapyl				6.24	558	2		pATH0204048	558.2692	175.0313:6;207.0668:8;264.1225:13;352.2063:6;558.2692:41;559.2700:5;	2008/01/16	2008/01/16	putative
ANN01p00056	Spermidine-hydroxyferuloyl-sinapyl				5.91	544	2		pATH0102033	544.2753	91.0505:12;119.0408:7;133.0257:16;147.0429:13;161.0250:14;175.0306:11;175.0508:19;193.0491:26;207.0686:37;250.1126:27;352.2248:12;544.2753:82;545.2793:6;	2008/01/16	2008/01/21	putative
ANN01p00057	Spermidine-dihydroxyferuloyl				5.55	530	2		pATH0203853	530.2430	133.0269:13;161.0206:10;193.0434:16;250.1055:14;338.2127:11;530.2430:36;531.2509:7;	2008/01/16	2008/01/21	putative
ANN01p00058	Spermidine-feruloyl-sinapyl				4.58	528	2		pATH0203842	528.2719	175.0293:5;177.0480:14;207.0572:8;234.1076:6;264.1158:5;322.2196:6;340.9675:12;352.2089:5;382.0164:5;528.2719:77;529.1302:7;529.2570:6;	2008/01/16	2008/01/21	putative
ANN01p00059	Spermidine-feruloyl-hydroxyferuloyl				4.40	514	2		pATH0203425	514.2426	117.0285:5;133.0187:5;145.0237:7;177.0554:11;193.0467:10;250.1054:6;514.2426:62;	2008/01/16	2008/01/21	putative
ANN01p00060	Spermidine-diferuloyl				4.89	498	2		pATH0203429	498.2472	72.0766:48;117.0284:46;145.0239:151;177.0498:390;234.1055:206;304.1964:29;305.1812:63;322.2060:266;498.2472:829;499.2493:59;	2008/01/16	2008/01/21	putative
ANN01p00061	Spermidine-p-coumaroyl-feruloyl				4.62	468	2		pATH0203212	468.2415	89.0367:28;112.1086:31;117.0303:106;119.0454:63;145.0247:277;147.0395:294;149.0567:30;177.0505:354;204.0986:96;218.1150:63;234.1089:198;275.1674:33;292.1973:152;322.2108:75;451.2126:114;468.2415:902;469.2404:90;	2008/01/16	2008/01/21	putative
ANN01p00062	Spermidine-di-p-coumaroyl				4.67	438	2		pATH0101078	438.2427	76.0149:14;91.0483:14;119.0494:39;130.0645:38;131.0657:13;144.0126:8;147.0446:189;162.0244:11;204.1051:81;218.1248:9;292.2056:51;308.0999:20;309.1010:10;421.2183:44;438.2427:234;439.2613:18;	2008/01/16	2008/01/21	putative
ANN01p00063	Glutathione(reduced form)	GSH			1.46	308	0		pATH0106233	308.0935	58.9865:10;76.0142:241;84.0368:140;86.9842:8;114.0346:9;116.0147:69;130.0475:52;142.0330:41;144.0115:44;162.0233:141;170.0300:10;179.0493:183;187.0521:10;233.0589:55;291.0638:11;308.0935:146;	2008/01/16	2008/01/17					Identical with data in Piraud, M. et al (2003). Rapid Commun Mass Spectrom 17, 1297-1311.
ANN01p00064	4-methylthio-n-butylglucosinolate	glucoerucin	4MTB		3.08	478	1	21973-56-8	pATH0101287	477.9848	85.0217:24;86.9687:8;90.9115:6;97.0231:5;98.9750:9;102.9145:18;102.9681:6;103.0525:18;104.9282:16;104.9783:5;116.9500:7;127.0382:5;128.9466:8;132.9230:33;136.9003:10;137.9860:38;138.9952:59;140.0051:5;142.9619:27;146.0631:10;150.9355:15;154.9534:15;156.9651:5;157.0041:16;158.9595:12;160.9952:5;169.9561:7;170.9639:15;171.9802:20;172.9788:5;174.9362:6;176.9494:5;181.9569:5;183.9703:8;185.9907:121;1…	2008/01/24	2008/01/25	Unknown adduct [M+68]+
ANN01p00065	5-methylthio-n-pentylglucosinolate	glucoberteroin	5MTP		3.78	492	1	21414-41-5				2008/01/24	2008/01/25	Unknown adduct [M+68]+
ANN01p00066	6-methylthio-n-hexylglucosinolate	glucolesquerellin	6MTH		4.51	506	1					2008/01/24	2008/01/25	Unknown adduct [M+68]+
ANN01p00067	7-methylthio-n-heptylglucosinolate		7MTH		5.27	520	1		pATH0101780	520.0626	99.5063:7;278.0190:23;520.0626:7;	2008/01/24	2008/01/25	Unknown adduct [M+68]+
ANN01p00068	8-methylthio-n-octylglucosinolate		8MTO		6.00	534	1		pATH0102016	534.0603	243.0594:11;292.0364:48;454.0876:17;534.0603:15;	2008/01/24	2008/01/25	Unknown adduct [M+68]+
ANN01p00069	4-methylsulfinyl-n-butylglucosinolate	glucoraphanin	4MSOB		1.60	494	1	21414-41-5	pATH0101271	493.9839	98.9646:22;103.0554:46;131.0529:22;138.9940:109;188.9776:52;202.9952:74;219.9960:29;220.9659:66;251.9700:544;252.9718:26;331.9289:45;414.0248:266;493.9839:211;	2008/01/24	2008/01/25	Unknown adduct [M+68]+
ANN01p00070	5-methylsulfinyl-n-pentylglucosinolate	glucoalyssin	5MSOP		1.97	508	1	28463-24-3	pATH0203397	507.9807	98.9661:18;151.9974:51;153.0039:58;154.0149:24;202.9862:23;217.0040:48;234.0045:15;234.9702:22;265.9774:321;428.0218:72;507.9807:46;	2008/01/24	2008/01/25	Unknown adduct [M+68]+
ANN01p00071	6-methylsulfinyl-n-hexylglucosinolate	glucohesperin	6MSOH		2.34	522	1		pATH0203614	522.0280	139.0025:10;140.0029:5;152.0090:5;166.0261:10;167.0380:9;231.0355:8;280.0137:79;442.0710:16;522.0280:9;	2008/01/24	2008/01/25	Unknown adduct [M+68]+
ANN01p00072	7-methylsulfinyl-n-heptylglucosinolate	glucoibarin	7MSOH		2.79	536	1		pATH0101991	536.0211	98.9636:6;180.0438:9;181.0395:5;245.0393:7;294.0156:90;456.0786:12;536.0211:12;	2008/01/24	2008/01/25	Unknown adduct [M+68]+
ANN01p00073	8-methylsulfinyl-n-octylglucosinolate	glucohirsutin	8MSOO		3.33	550	1		pATH0102230	550.0597	98.9676:6;99.5060:5;112.9893:6;130.0639:21;138.9950:6;140.0018:9;152.0032:11;166.0215:16;168.0351:6;187.9706:5;193.0415:9;194.0454:5;195.0489:13;257.0458:5;259.0522:13;266.9697:5;308.0303:96;309.0358:5;346.9156:6;352.0440:5;429.0215:6;470.0774:12;508.9916:16;550.0597:8;	2008/01/24	2008/01/25	Unknown adduct [M+68]+
ANN01p00074	3-methylsulfinyl-n-propylglucosinolate	glucoiberin	3MSOP		1.31	480	1	554-88-1	pATH0203162	479.9732	156.9525:5;172.9877:7;173.9938:6;188.9825:16;206.9490:7;218.9906:6;219.9591:9;221.9658:11;237.9592:63;317.9168:22;336.0113:12;381.9838:5;400.0178:74;479.9732:75;	2008/01/24	2008/01/25	Unknown adduct [M+68]+
ANN01p00075	indol-3-ylmethylglucosinolate	glucobrassicin	I3M		3.37	505	1	31015-05-1, 4356-52-9	pATH0203409	504.9763	130.0611:93;132.9239:6;142.9578:5;187.9928:11;218.9677:13;244.9653:16;252.9635:13;262.9684:13;342.9287:19;348.0347:31;425.0234:69;504.9763:28;	2008/01/24	2008/01/25	Unknown adduct [M+68]+
ANN01p00076	4-methoxyindol-3-ylmethylglucosinolate		4MI3M		3.91	535	1	83327-21-3	pATH0101762	535.0049	130.0679:25;132.0807:15;132.9267:22;142.9716:7;160.0769:213;161.0786:10;186.0810:24;217.0099:9;218.9833:10;232.9457:7;234.0048:10;234.9647:18;247.9760:7;252.9655:16;259.9503:9;261.9878:13;274.9832:24;292.9937:17;353.0194:10;372.9481:34;378.0479:31;379.0339:9;455.0449:145;535.0049:146;608.9355:7;	2008/01/24	2008/01/25	Unknown adduct [M+68]+
ANN01p00077	1-methoxyindol-3-ylmethylglucosinolate		1MI3M		4.51	505	1	5187-84-8	pATH0101770	535.0000	130.0665:10;160.0811:27;186.9905:5;204.0035:9;260.9704:5;292.9922:7;455.0473:64;535.0000:16;	2008/01/24	2008/01/25	Unknown adduct [M+68]+
ANN01p00078	4-methylthio-n-butylglucosinolate[fragement]	glucoerucin	4MTB		3.07	342	1	21973-56-8	pATH0100029	342.1111	71.9822:17;81.0220:5;82.0662:5;85.0230:18;87.0217:18;97.0230:9;99.0215:6;114.0355:16;132.0497:48;145.0508:5;162.0421:6;180.0504:53;300.8657:7;	2008/01/24	2008/01/25	desulfo fragment ion [M-SO3]+
ANN01p00079	4-methylthio-n-butylglucosinolate[fragement]	glucoerucin	4MTB		3.07	180	1	21973-56-8				2008/01/24	2008/01/25	desulfo, deglucosyl fragment ion [M-SO3-C6H10O5]+
ANN01p00080	5-methylthio-n-pentylglucosinolate[fragement]	glucoberteroin	5MTP		3.77	356	1	21414-41-5				2008/01/25	2008/01/25	desulfo fragment ion [M-SO3]+
ANN01p00109	Loperamide (IS)				8.18	477	0		pATH0203242	477.2196	72.0407:95;115.0504:55;210.1224:809;211.1263:65;238.1170:85;266.1473:1813;267.1511:145;477.2196:853;478.2298:108;	2008/01/25	2008/01/25	Internal standard for profiling analysis Not natural product
ANN01p00081	5-methylthio-n-pentylglucosinolate[fragement]	glucoberteroin	5MTP		3.77	194	1	21414-41-5				2008/01/25	2008/01/25	desulfo, deglucosyl fragment ion [M-SO3-C6H10O5]+
ANN01p00082	6-methylthio-n-hexylglucosinolate[fragement]	glucolesquerellin	6MTH		4.47	370	1					2008/01/25	2008/01/25	desulfo fragment ion [M-SO3]+
ANN01p00083	6-methylthio-n-hexylglucosinolate[fragement]	glucolesquerellin	6MTH		4.47	208	1					2008/01/25	2008/01/25	desulfo, deglucosyl fragment ion [M-SO3-C6H10O5]+
ANN01p00084	7-methylthio-n-heptylglucosinolate[fragement]		7MTH		5.27	384	1					2008/01/25	2008/01/25	desulfo fragment ion [M-SO3]+
ANN01p00085	7-methylthio-n-heptylglucosinolate[fragement]		7MTH		5.27	222	1					2008/01/25	2008/01/25	desulfo, deglucosyl fragment ion [M-SO3-C6H10O5]+
ANN01p00086	8-methylthio-n-octylglucosinolate[fragement]		8MTO		6.00	398	1		pATH0100342	398.1664	93.0673:5;138.1273:13;236.1157:12;	2008/01/25	2008/01/25	desulfo fragment ion [M-SO3]+
ANN01p00087	8-methylthio-n-octylglucosinolate[fragement]		8MTO		6.00	236	1		pATH0105300	236.1177	67.0424:6;69.0608:16;79.0453:11;81.0642:5;82.0593:12;87.0184:7;93.0649:28;95.0772:16;96.0713:18;108.0778:5;121.1048:6;138.1330:31;155.0878:11;236.1177:18;	2008/01/25	2008/01/25	desulfo, deglucosyl fragment ion [M-SO3-C6H10O5]+
ANN01p00088	3-methylsulfinyl-n-propylglucosinolate[fragement]	glucoiberin	3MSOP		1.31	344	1	554-88-1				2008/01/25	2008/01/25	desulfo fragment ion [M-SO3]+
ANN01p00089	3-methylsulfinyl-n-propylglucosinolate[fragement]	glucoiberin	3MSOP		1.31	182	1	554-88-1				2008/01/25	2008/01/25	desulfo, deglucosyl fragment ion [M-SO3-C6H10O5]+
ANN01p00090	4-methylsulfinyl-n-butylglucosinolate[fragement]	glucoraphanin	4MSOB		1.58	358	1	21414-41-5	pATH0202175	358.0974	61.0075:9;71.9860:59;82.0584:9;85.0067:12;85.0234:26;87.0213:60;89.0351:18;97.0244:9;98.0536:12;101.0321:12;102.0301:14;114.0326:10;117.0312:9;128.0484:51;129.0444:27;130.0260:43;132.0423:203;145.0428:13;146.0615:10;196.0396:289;358.0974:17;	2008/01/25	2008/01/25	desulfo fragment ion [M-SO3]+ This peaks were eluted as broad peak, same metabolite is eluted at different Rt. ANN01p00113
ANN01p00113	4-methylsulfinyl-n-butylglucosinolate[fragement]	glucoraphanin	4MSOB		1.00	358	1	21414-41-5	pATH0202175	358.0974	61.0075:9;71.9860:59;82.0584:9;85.0067:12;85.0234:26;87.0213:60;89.0351:18;97.0244:9;98.0536:12;101.0321:12;102.0301:14;114.0326:10;117.0312:9;128.0484:51;129.0444:27;130.0260:43;132.0423:203;145.0428:13;146.0615:10;196.0396:289;358.0974:17;	2008/01/25	2008/01/25	desulfo fragment ion [M-SO3]+ This peaks were eluted as broad peak, same metabolite is eluted at different Rt. ANN01p00090
ANN01p00091	4-methylsulfinyl-n-butylglucosinolate[fragement]	glucoraphanin	4MSOB		1.58	196	1	21414-41-5	pATH0200668	196.0343	61.0068:32;71.9854:371;85.0035:50;87.0203:242;89.0376:38;102.0306:34;103.0500:54;114.0299:60;128.0465:104;129.0558:48;130.0261:79;132.0399:1019;196.0343:140;	2008/01/25	2008/01/25	desulfo, deglucosyl fragment ion [M-SO3-C6H10O5]+ This peaks were eluted as broad peak, same metabolite is eluted at different Rt. ANN01p00114
ANN01p00114	4-methylsulfinyl-n-butylglucosinolate[fragement]	glucoraphanin	4MSOB		1.00	196	1	21414-41-5	pATH0200668	196.0343	61.0068:32;71.9854:371;85.0035:50;87.0203:242;89.0376:38;102.0306:34;103.0500:54;114.0299:60;128.0465:104;129.0558:48;130.0261:79;132.0399:1019;196.0343:140;	2008/01/25	2008/01/25	desulfo, deglucosyl fragment ion [M-SO3-C6H10O5]+ This peaks were eluted as broad peak, same metabolite is eluted at different Rt. ANN01p00091
ANN01p00092	5-methylsulfinyl-n-pentylglucosinolate[fragement]	glucoalyssin	5MSOP		1.97	372	1	28463-24-3				2008/01/25	2008/01/25	desulfo fragment ion [M-SO3]+
ANN01p00093	5-methylsulfinyl-n-pentylglucosinolate[fragement]	glucoalyssin	5MSOP		1.97	210	1	28463-24-3				2008/01/25	2008/01/25	desulfo, deglucosyl fragment ion [M-SO3-C6H10O5]+
ANN01p00094	6-methylsulfinyl-n-hexylglucosinolate[fragement]	glucohesperin	6MSOH		2.34	386	1					2008/01/25	2008/01/25	desulfo fragment ion [M-SO3]+
ANN01p00095	6-methylsulfinyl-n-hexylglucosinolate[fragement]	glucohesperin	6MSOH		2.34	224	1					2008/01/25	2008/01/25	desulfo, deglucosyl fragment ion [M-SO3-C6H10O5]+
ANN01p00096	7-methylsulfinyl-n-heptylglucosinolate[fragement]	glucoibarin	7MSOH		2.79	400	1		pATH0202959	400.1397	85.0192:5;96.0774:48;108.0759:8;110.0918:10;120.0772:24;122.0918:24;124.1041:11;156.0811:28;170.0959:55;171.1031:21;188.0968:5;188.1179:6;238.0879:125;400.1397:15;	2008/01/25	2008/01/25	desulfo fragment ion [M-SO3]+
ANN01p00097	7-methylsulfinyl-n-heptylglucosinolate[fragement]	glucoibarin	7MSOH		2.79	238	1		pATH0201292	238.0832	61.0065:7;67.0463:5;79.0456:11;79.0570:5;80.0483:5;81.0598:7;82.0590:23;94.0580:10;95.0748:9;96.0747:158;97.0840:25;107.0789:8;108.0768:23;110.0898:41;120.0721:44;122.0892:39;123.0959:19;124.1045:27;139.0537:7;156.0775:90;170.0915:62;171.0972:23;188.1030:8;238.0832:34;	2008/01/25	2008/01/25	desulfo, deglucosyl fragment ion [M-SO3-C6H10O5]+
ANN01p00098	8-methylsulfinyl-n-octylglucosinolate[fragement]	glucohirsutin	8MSOO		3.33	414	1		pATH0100573	414.1692	82.0601:13;83.0668:11;96.0766:108;110.0945:37;134.0966:31;136.1098:39;138.1281:87;170.1054:16;184.1178:93;185.1198:36;202.1270:18;252.1109:344;253.1080:11;381.1300:14;414.1692:35;	2008/01/25	2008/01/25	desulfo fragment ion [M-SO3]+
ANN01p00099	8-methylsulfinyl-n-octylglucosinolate[fragement]	glucohirsutin	8MSOO		3.33	252	1		pATH0105491	252.1106	61.0013:14;69.0615:27;71.9814:9;77.0324:12;79.0428:14;82.0604:26;83.0677:31;91.0465:17;93.0649:16;94.0623:14;95.0777:16;96.0757:267;96.9726:11;108.0769:23;110.0942:58;119.0847:11;134.0956:49;136.1131:56;138.1281:113;170.1005:29;184.1162:62;185.1273:12;252.1106:55;	2008/01/25	2008/01/25	desulfo, deglucosyl fragment ion [M-SO3-C6H10O5]+
ANN01p00100	indol-3-ylmethylglucosinolate[fragement]	glucobrassicin	I3M		3.36	369	1	31015-05-1, 4356-52-9	pATH0202472	369.0960	85.0228:20;127.0351:9;128.0458:18;130.0579:91;132.0387:51;145.0709:9;146.0560:17;162.0309:125;173.0203:16;173.0656:12;174.0389:26;189.0391:9;190.0362:37;207.0499:272;208.0579:15;352.0756:16;369.0960:21;	2008/01/25	2008/01/25	desulfo fragment ion [M-SO3]+
ANN01p00101	indol-3-ylmethylglucosinolate[fragement]	glucobrassicin	I3M		3.36	207	1	31015-05-1, 4356-52-9	pATH0104693	154.9713	67.9275:7;85.9406:13;92.9624:11;108.9566:6;113.9424:16;	2008/01/25	2008/01/25	desulfo, deglucosyl fragment ion [M-SO3-C6H10O5]+
ANN01p00102	4-methoxyindol-3-ylmethylglucosinolate[fragement]		4MI3M		3.89	399	1	83327-21-3	pATH0100310	399.1230	85.0230:64;104.0488:60;130.0635:66;132.0464:78;134.0576:34;145.0509:28;147.0674:53;160.0769:440;162.0565:648;163.0638:30;175.0904:36;176.0730:52;186.0811:29;192.0507:279;203.0834:41;204.0550:57;220.0465:98;237.0723:884;382.0970:60;399.1230:138;	2008/01/25	2008/01/25	desulfo fragment ion [M-SO3]+
ANN01p00103	4-methoxyindol-3-ylmethylglucosinolate[fragement]		4MI3M		3.89	237	1	83327-21-3	pATH0105268	237.0726	74.9350:6;77.0269:16;77.0415:5;89.0311:5;90.0383:5;91.0328:5;103.0512:14;104.0458:42;115.9623:46;117.0577:19;119.0342:14;130.0434:6;130.0673:40;132.0437:40;132.0770:15;145.0594:5;146.0690:7;147.0341:6;147.0668:21;160.0345:5;160.0789:98;162.0573:84;163.0675:7;171.0612:12;175.0878:5;176.0800:9;186.0788:15;188.0122:6;192.0535:19;195.9247:16;203.0347:5;203.0756:6;204.0520:9;220.0431:7;237.0726:29;	2008/01/25	2008/01/25	desulfo, deglucosyl fragment ion [M-SO3-C6H10O5]+
ANN01p00104	1-methoxyindol-3-ylmethylglucosinolate[fragement]		1MI3M		4.49	399	1	5187-84-8				2008/01/25	2008/01/25	desulfo fragment ion [M-SO3]+
ANN01p00105	1-methoxyindol-3-ylmethylglucosinolate[fragement]		1MI3M		4.49	237	1	5187-84-8				2008/01/25	2008/01/25	desulfo, deglucosyl fragment ion [M-SO3-C6H10O5]+
